# Supplementary material for: Partial inhibition of mitochondrial complex I ameliorates Alzheimer’s disease pathology and cognition in APP/PS1 female mice
Source: Commun Biol. 2021 Jan 8;4:61. doi: 10.1038/s42003-020-01584-y (PMC7794523; doi:10.1038/s42003-020-01584-y)
Supplement: Supplementary file 5 — Supplementary Data 2 [file 42003_2020_1584_MOESM5_ESM.xlsx]

## Sheet: Data 1
Supplementary Data 2. List of DEGs in APP/PS1 vs. NTG gene set comparison
						sample ID`s	sample ID`s	sample ID`s	sample ID`s	sample ID`s	sample ID`s	sample ID`s	sample ID`s	sample ID`s
GeneID	Chr	GeneName	Start	Stop	CodingLength	AD.16	AD.17	AD.18	AD.19	AD.20	NTG.7	NTG.8	NTG.9	NTG.10	s.16.RPKM	s.17.RPKM	s.18.RPKM	s.19.RPKM	s.20.RPKM	s.7.RPKM	s.8.RPKM	s.9.RPKM	s.10.RPKM	baseMean	log2FoldChange	lfcSE	stat	pvalue	padj
ENSMUSG00000000078	chr13	Klf6	5861489	5870393	4217	3521	4100	4825	3703	4590	2985	2984	2954	3565	7.9471	9.48374	9.0335	9.07921	9.69805	6.50526	8.13723	6.95043	7.50212	3661.52	0.252219	0.0941652	2.67847	0.00739583	0.0659505
ENSMUSG00000000142	chr11	Axin2	108920349	108950783	5506	1773	1796	2167	1489	1779	1835	1822	1929	2530	3.06509	3.18195	3.10749	2.79628	2.87898	3.06301	3.80555	3.47636	4.0779	1900.06	-0.324561	0.0882059	-3.67959	0.000233613	0.00410162
ENSMUSG00000000154	chr7	Slc22a18	143473721	143499334	1718	170	165	241	163	130	73	66	67	86	0.941505	0.936505	1.10715	0.980647	0.673978	0.390368	0.441624	0.386818	0.444072	125.483	1.09584	0.179897	6.09152	1.11847e-09	6.08691e-08
ENSMUSG00000000168	chr9	Dlat	50634633	50659780	4886	7327	8198	9824	6675	8363	8090	6778	7479	9508	14.2736	16.367	15.8749	14.1257	15.251	15.2171	15.953	15.1883	17.2694	7974.04	-0.129701	0.0560389	-2.31449	0.0206409	0.136864
ENSMUSG00000000202	chr11	Btbd17	114791217	114795945	3187	1577	1143	1570	1391	1063	2032	1667	2055	2180	4.70937	3.49808	3.88908	4.51242	2.97162	5.85912	6.01453	6.39737	6.06973	1646.21	-0.698262	0.13464	-5.18613	2.1471e-07	7.86837e-06
ENSMUSG00000000247	chr2	Lhx2	38339281	38369733	4393	2492	3208	3317	2787	3591	3484	3155	4143	4649	5.3993	7.12322	5.96143	6.55961	7.28339	7.28862	8.25893	9.35756	9.39141	3435.17	-0.467966	0.116447	-4.0187	5.85211e-05	0.00124175
ENSMUSG00000000275	chr11	Trim25	88999376	89020293	5754	964	1194	1673	1224	1148	789	568	796	869	1.59471	2.02424	2.2957	2.19957	1.77777	1.26026	1.13524	1.3727	1.34031	1003.68	0.567768	0.112832	5.03199	4.85412e-07	1.67049e-05
ENSMUSG00000000278	chr11	Scpep1	88924020	88955465	2097	1189	1618	2160	1514	2042	1174	953	979	1375	5.39543	7.52446	8.13043	7.46313	8.67419	5.14387	5.22482	4.63111	5.81739	1417.86	0.455366	0.135156	3.36918	0.00075391	0.011007
ENSMUSG00000000290	chr10	Itgb2	77530252	77565708	3052	1585	1900	2320	2388	2501	606	415	541	699	4.94256	6.07196	6.00104	8.08925	7.30071	1.82462	1.56353	1.75864	2.03227	1399.52	1.79582	0.150446	11.9367	7.62256e-33	6.93696e-30
ENSMUSG00000000340	chr3	Dbt	116513070	116549976	3296	1513	1688	1906	1401	1580	1693	1267	1513	1923	4.36887	4.99523	4.5653	4.39461	4.27087	4.72025	4.4202	4.55436	5.17716	1597.98	-0.124812	0.054456	-2.29198	0.0219066	0.142458
ENSMUSG00000000402	chrX	Egfl6	166523007	166585720	2704	112	129	186	117	150	235	169	193	284	0.394185	0.465291	0.543014	0.447321	0.4942	0.798597	0.718627	0.708105	0.931928	174.719	-0.810264	0.142858	-5.6718	1.41303e-08	6.28988e-07
ENSMUSG00000000489	chr15	Pdgfb	79995900	80014808	2918	1980	1822	2047	1747	2182	1281	1224	1482	1657	6.45774	6.08999	5.53795	6.18956	6.66192	4.03406	4.82316	5.03874	5.03871	1700.37	0.326773	0.10394	3.14386	0.00166734	0.0208335
ENSMUSG00000000530	chr15	Acvrl1	101128522	101145336	4265	1480	943	1620	1111	1085	835	599	703	729	3.30286	2.15672	2.99888	2.69336	2.26667	1.79925	1.61507	1.63547	1.51683	992.947	0.647714	0.142648	4.54066	5.60786e-06	0.000152342
ENSMUSG00000000555	chr15	Itga5	103344289	103366763	4379	969	437	550	525	470	235	168	216	243	2.1062	0.973441	0.99164	1.23961	0.956318	0.493197	0.441184	0.489426	0.492451	416.55	1.33121	0.247953	5.36881	7.92599e-08	3.11357e-06
ENSMUSG00000000560	chr5	Gabra2	70961057	71095849	2392	7862	9287	9490	7621	9890	5703	4442	2851	3387	31.2781	37.8647	31.3176	32.9359	36.8326	21.9072	21.3511	11.8239	12.5633	6620.39	0.943598	0.192438	4.90339	9.41982e-07	3.06163e-05
ENSMUSG00000000562	chr3	Adora3	105870858	105908928	2524	152	192	181	198	212	88	60	72	89	0.573102	0.741894	0.566086	0.81097	0.748261	0.320367	0.273322	0.282995	0.312867	135.738	1.14754	0.183009	6.2704	3.60111e-10	2.09928e-08
ENSMUSG00000000563	chr3	Atp5f1	105942698	105960099	4105	16333	18170	22777	15586	16027	21989	15735	16280	18690	37.8701	43.1756	43.8069	39.2569	34.7866	49.2282	44.079	39.3499	40.4037	17864.1	-0.186612	0.0838914	-2.22445	0.0261184	0.159525
ENSMUSG00000000594	chr11	Gm2a	55098115	55113029	4127	5567	6929	8644	6485	6557	5504	4012	4842	5943	12.839	16.377	16.5364	16.2469	14.1561	12.2565	11.1791	11.6411	12.779	5964.33	0.285554	0.0746225	3.82664	0.000129904	0.00246628
ENSMUSG00000000628	chr6	Hk2	82725025	82774454	5969	526	675	952	771	814	496	272	392	359	0.838805	1.10314	1.2593	1.33561	1.21515	0.76372	0.524057	0.651657	0.533766	570.831	0.833818	0.168493	4.94867	7.4721e-07	2.50821e-05
ENSMUSG00000000682	chr4	Cd52	134082448	134095082	1187	409	527	713	785	728	269	106	100	172	3.2776	4.32809	4.73956	6.83367	5.46127	2.08144	1.0263	0.835394	1.28512	410.697	1.85975	0.279718	6.64866	2.95779e-11	1.94585e-09
ENSMUSG00000000791	chr8	Il12rb1	70808449	70821424	2873	128	185	222	132	178	116	96	90	143	0.424007	0.62804	0.610002	0.474994	0.551965	0.371021	0.38421	0.310787	0.441652	140.258	0.45131	0.171814	2.62674	0.00862075	0.0742073
ENSMUSG00000000957	chr14	Mmp14	54431604	54441258	2597	779	1025	1560	931	632	1303	1064	1049	1363	2.85462	3.84935	4.74188	3.70605	2.16799	4.61033	4.71071	4.00723	4.6568	1072.64	-0.446467	0.182408	-2.44762	0.0143802	0.106419
ENSMUSG00000000958	chr14	Slc7a7	54369444	54409472	2142	298	254	364	365	421	146	134	126	194	1.32386	1.15642	1.34136	1.76145	1.75081	0.626264	0.719229	0.58352	0.803546	251.155	1.04777	0.189235	5.53684	3.07972e-08	1.28043e-06
ENSMUSG00000000982	chr11	Ccl3	83647844	83649355	766	242	321	402	429	467	48	8	52	26	3.00379	4.08331	4.13901	5.78446	5.42625	0.575272	0.119972	0.672846	0.300891	213.316	3.36479	0.381171	8.8275	1.07038e-18	1.9268e-16
ENSMUSG00000001020	chr3	S100a4	90603770	90606045	587	164	295	627	375	367	132	88	83	105	2.65531	4.89494	8.42084	6.59561	5.56246	2.06359	1.72143	1.4009	1.58505	236.885	1.66765	0.292272	5.70583	1.15775e-08	5.21021e-07
ENSMUSG00000001025	chr3	S100a6	90612894	90614414	719	1575	2835	4725	3578	2615	1021	676	703	790	20.8256	38.4169	51.8244	51.3936	32.3681	13.0353	10.7994	9.69015	9.73925	1976.78	1.78156	0.229491	7.76306	8.2905e-15	8.48792e-13
ENSMUSG00000001036	chr11	Epn2	61517249	61579687	5228	11801	11575	13446	10218	11185	11704	8922	11371	13841	21.4857	21.5976	20.3067	20.2092	19.0632	20.5751	19.6258	21.5818	23.4952	11490.5	-0.11516	0.0541119	-2.12819	0.0333212	0.188219
ENSMUSG00000001082	chr5	Mfsd10	34633642	34637212	2752	1117	1142	1264	1077	1207	976	729	913	1177	3.86275	4.04727	3.62582	4.04585	3.90733	3.2589	3.04583	3.29134	3.79491	1056.7	0.158724	0.076478	2.07542	0.0379481	0.205769
ENSMUSG00000001089	chr4	Luzp1	136469761	136554780	8112	8757	9474	12715	8393	9331	11471	8564	9718	11268	10.276	11.3934	12.3766	10.6988	10.25	12.9971	12.1417	11.8878	12.3281	9906.65	-0.229404	0.0549994	-4.17103	3.03223e-05	0.000698608
ENSMUSG00000001098	chr5	Kctd10	114363567	114380515	4046	5041	5591	6670	4896	5671	4892	3844	4397	5588	11.8586	13.479	13.0154	12.5115	12.4883	11.1117	10.9253	10.7828	12.2562	5122.64	0.107559	0.0441465	2.43641	0.0148339	0.108334
ENSMUSG00000001100	chr11	Poldip2	78512193	78522736	3783	6129	6519	8301	5867	6678	6931	5502	6403	7816	15.4201	16.8086	17.3239	16.0349	15.728	16.8373	16.7245	16.7935	18.3343	6638.87	-0.140303	0.0376623	-3.72528	0.000195096	0.00349658
ENSMUSG00000001103	chr11	Sebox	78503447	78505081	1359	102	132	205	137	130	200	149	188	157	0.714021	0.946972	1.19037	1.0418	0.851889	1.35182	1.26018	1.37191	1.02469	155.61	-0.464579	0.185334	-2.50671	0.012186	0.0946961
ENSMUSG00000001123	chr11	Lgals9	78962974	78984946	2137	734	928	1026	890	843	381	283	350	391	3.26842	4.23489	3.7897	4.3051	3.51397	1.63811	1.52252	1.62468	1.62331	632.294	1.19056	0.100244	11.8767	1.56405e-32	1.28103e-29
ENSMUSG00000001166	chr5	Oas1c	120800194	120812514	2405	115	112	173	140	122	118	63	76	95	0.455042	0.454176	0.567827	0.601774	0.4519	0.450831	0.301182	0.313491	0.350477	110.558	0.452161	0.190489	2.37369	0.0176114	0.12245
ENSMUSG00000001211	chr10	Agpat3	78269178	78352489	7577	23332	22728	29082	20641	22735	24309	19112	22625	27611	29.3121	29.2623	30.3064	28.1694	26.7374	29.4876	29.0092	29.6307	32.3414	23419.4	-0.12836	0.0378228	-3.39372	0.000689498	0.0101937
ENSMUSG00000001260	chr5	Gabrg1	70751047	70842617	4771	3630	3014	4132	2932	2524	4212	3033	3051	3993	7.24195	6.16233	6.83794	6.35425	4.71376	8.11363	7.31065	6.34526	7.42728	3379.3	-0.284312	0.118833	-2.39253	0.0167328	0.118248
ENSMUSG00000001305	chr1	Rrp15	186720978	186749358	3239	680	715	861	610	721	676	443	595	608	1.99808	2.1531	2.09857	1.94709	1.98321	1.91791	1.57269	1.82255	1.66567	648.934	0.159952	0.0790856	2.02251	0.0431234	0.223758
ENSMUSG00000001334	chr4	Fndc5	129136999	129144593	2763	5618	5730	8535	6189	6689	9387	6254	7413	8679	19.3505	20.2264	24.3855	23.1571	21.5676	31.2188	26.0258	26.6173	27.8717	7142.43	-0.422649	0.0845787	-4.99711	5.81954e-07	1.98191e-05
ENSMUSG00000001366	chr9	Fbxo9	78081499	78109065	3103	6769	6934	10203	7045	7659	8439	6463	7489	9314	20.7612	21.7954	25.958	23.4725	21.9902	24.9917	23.9495	23.9447	26.6346	7753.26	-0.18767	0.0662275	-2.83371	0.00460109	0.0463533
ENSMUSG00000001418	chr3	Glmp	88325023	88331313	6291	3287	3547	3957	3160	3528	2530	2035	2417	2895	4.97348	5.50015	4.96641	5.19397	4.9971	3.69623	3.72015	3.81237	4.08405	3003.18	0.359351	0.0490321	7.32888	2.32085e-13	1.99046e-11
ENSMUSG00000001473	chr18	Tubb6	67390717	67402748	1757	406	407	645	476	417	554	408	501	653	2.19865	2.2588	2.89738	2.8002	2.11395	2.8968	2.66947	2.82831	3.29705	492.895	-0.313968	0.119862	-2.61942	0.00880797	0.0753831
ENSMUSG00000001520	chr6	Nrip2	128399296	128408932	3602	1389	1521	2493	1702	1596	2399	1328	2063	2245	3.67018	4.11877	5.46416	4.88535	3.94773	6.12059	4.23953	5.68254	5.53074	1840.52	-0.349581	0.134241	-2.60412	0.00921093	0.0778557
ENSMUSG00000001663	chr10	Gstt1	75783813	75798584	1528	448	641	866	686	619	1238	780	893	997	2.78946	4.09028	4.47276	4.63999	3.60796	7.44287	5.86775	5.79631	5.78787	798.904	-0.731123	0.151859	-4.81449	1.47577e-06	4.65793e-05
ENSMUSG00000001665	chr10	Gstt3	75774115	75781414	2627	246	392	416	314	341	372	366	298	515	0.891167	1.45533	1.25007	1.23568	1.1564	1.3012	1.60192	1.12538	1.73945	361.436	-0.331161	0.168499	-1.96536	0.0493728	0.244417
ENSMUSG00000001700	chr18	Gramd3	56432132	56503792	2605	552	548	724	524	537	1531	1291	1491	1629	2.01657	2.05167	2.19396	2.07949	1.83645	5.40042	5.69818	5.6782	5.54853	1001.3	-1.51773	0.0682158	-22.249	1.1534e-109	1.88938e-105
ENSMUSG00000001741	chr7	Il16	83642848	83745726	7842	376	1225	1396	969	1037	2276	873	1193	1345	0.45641	1.5239	1.40562	1.27774	1.17835	2.66758	1.28031	1.50961	1.5222	1176.94	-0.6437	0.301915	-2.13206	0.0330023	0.187337
ENSMUSG00000001750	chr19	Tcirg1	3896050	3907133	4470	1809	2068	2567	2295	2083	1326	964	1241	1414	3.85197	4.51282	4.53405	5.30859	4.15205	2.72625	2.48003	2.7547	2.80722	1722.74	0.670286	0.0947997	7.07055	1.54323e-12	1.19808e-10
ENSMUSG00000001751	chr11	Naglu	101070012	101077672	2658	1250	1523	1830	1610	1617	859	714	722	899	4.4755	5.58835	5.43498	6.26193	5.41964	2.96963	3.08862	2.6948	3.00104	1203.57	0.825585	0.103617	7.9677	1.61661e-15	1.86491e-13
ENSMUSG00000001768	chr2	Rin2	145784734	145887616	5399	2961	4238	4100	3104	4127	2746	2270	2748	2740	5.22028	7.65719	5.99591	5.94468	6.81113	4.67449	4.83522	5.05046	4.50389	3192.06	0.343706	0.109672	3.13393	0.0017248	0.0213721
ENSMUSG00000001794	chr7	Capns1	30186942	30195164	2397	10096	12570	16542	11788	12265	11397	7747	9463	11521	40.082	51.1433	54.4759	50.8384	45.5824	43.6886	37.1594	39.164	42.6454	11315.7	0.189389	0.0823503	2.29979	0.0214599	0.140109
ENSMUSG00000001844	chr5	Zdhhc4	143316489	143329256	2864	1633	1619	1946	1462	1558	1497	1102	1264	1493	5.42639	5.51346	5.36394	5.27744	4.84642	4.80313	4.42427	4.37855	4.62558	1493.5	0.151134	0.0526046	2.87302	0.00406574	0.0422059
ENSMUSG00000001909	chr8	Trmt1	84686307	84699808	6306	3947	3822	4120	3291	4209	4414	2935	3875	4727	5.95791	5.91249	5.15869	5.39642	5.9475	6.43334	5.35266	6.09757	6.65264	3905.39	-0.170661	0.0801286	-2.12984	0.0331848	0.187707
ENSMUSG00000001911	chr8	Nfix	84699876	84800344	7351	10956	14258	19161	14054	17270	18544	14290	16811	20029	14.1872	18.9215	20.5815	19.7695	20.9346	23.186	22.3569	22.6932	24.1816	16096.1	-0.352447	0.107971	-3.26429	0.00109739	0.014844
ENSMUSG00000001918	chr7	Slc1a5	16781346	16798274	4156	365	358	421	312	410	136	139	132	184	0.835915	0.840244	0.799774	0.776203	0.878987	0.300736	0.384609	0.315139	0.392888	266.586	1.18839	0.126852	9.36836	7.36715e-21	1.65317e-18
ENSMUSG00000001930	chr6	Vwf	125546774	125686679	16064	1712	2110	4161	2860	3575	2033	1072	2227	1764	1.01455	1.28146	2.04542	1.84114	1.98323	1.16328	0.767535	1.37577	0.974651	2330.45	0.550688	0.226985	2.4261	0.0152622	0.110331
ENSMUSG00000001946	chr9	Esam	37528078	37538319	2867	1030	950	1479	959	922	833	706	802	900	3.41907	3.23182	4.07244	3.45812	2.86504	2.66989	2.83146	2.77525	2.78544	940.183	0.238482	0.0980001	2.43349	0.014954	0.108852
ENSMUSG00000001985	chr4	Grik3	125490700	125714173	8973	13689	8820	13493	7974	10880	8751	6634	7944	9574	14.5223	9.58925	11.8737	9.18948	10.8049	8.96393	8.50303	8.78539	9.46975	9608.46	0.267476	0.13096	2.04242	0.0411097	0.216394
ENSMUSG00000002012	chrX	Pnck	73655994	73660117	1971	5531	6447	8124	5437	5546	7257	4562	6214	7794	26.7021	31.8972	32.5333	28.5137	25.0641	33.8281	26.6093	31.2732	35.082	6253.31	-0.193535	0.0851912	-2.27177	0.0231004	0.14724
ENSMUSG00000002032	chr9	Tmem25	44793776	44799307	2902	3598	4028	5039	3931	4124	4567	3457	4177	5510	11.7995	13.5377	13.7076	14.0042	12.6605	14.4614	13.6974	14.2799	16.8475	4245.03	-0.23412	0.0671836	-3.48477	0.000492553	0.00772846
ENSMUSG00000002058	chr11	Unc119	78343482	78349164	2448	1602	2210	2817	1961	2246	2276	1911	2174	2923	6.22764	8.80452	9.08371	8.28113	8.17334	8.543	8.97545	8.81005	10.5943	2219.66	-0.248229	0.107959	-2.29929	0.0214886	0.140185
ENSMUSG00000002111	chr2	Spi1	91082390	91115756	2695	556	602	762	768	757	309	187	268	287	1.96338	2.17861	2.23203	2.94606	2.50239	1.05358	0.797822	0.986558	0.944916	488.368	1.26238	0.149111	8.46603	2.5389e-17	3.71337e-15
ENSMUSG00000002147	chr10	Stat6	127642986	127660957	4402	1487	1582	2012	1319	1558	1085	949	1071	1142	3.21523	3.50558	3.60865	3.09811	3.15353	2.26521	2.47914	2.41406	2.30223	1336.07	0.424984	0.06855	6.19963	5.65962e-10	3.25299e-08
ENSMUSG00000002227	chr3	Mov10	104794836	104818563	4223	741	643	776	589	656	469	386	540	660	1.6701	1.48521	1.45079	1.44209	1.38407	1.02065	1.05111	1.26875	1.38692	599.056	0.270422	0.113056	2.39194	0.0167598	0.118337
ENSMUSG00000002233	chr3	Rhoc	104789011	104794459	1292	913	1128	1592	1183	1067	869	685	740	756	6.72236	8.51163	9.72321	9.46209	7.35435	6.17801	6.09363	5.6799	5.18985	977.341	0.464329	0.124401	3.73251	0.000189581	0.00341641
ENSMUSG00000002249	chr17	Tead3	28331671	28350805	4398	255	324	363	313	282	231	210	201	196	0.551869	0.71861	0.651655	0.735853	0.571312	0.482709	0.549098	0.453471	0.395488	262.113	0.393169	0.150022	2.62074	0.00877398	0.0752102
ENSMUSG00000002257	chr17	Def6	28207778	28228608	2524	187	221	355	272	237	179	137	202	156	0.705066	0.853951	1.11028	1.11406	0.836499	0.651656	0.624085	0.793958	0.548396	213.008	0.432623	0.188934	2.28981	0.0220323	0.142822
ENSMUSG00000002274	chr17	Metrn	25794571	25797136	1434	4028	4270	6781	5807	4253	8952	4349	4964	5888	26.7231	29.0321	37.317	41.8505	26.4133	57.345	34.8596	34.3311	36.4206	5449.39	-0.397596	0.184548	-2.15443	0.0312065	0.180251
ENSMUSG00000002297	chr5	Dbf4	8396973	8422716	6571	179	171	194	214	172	118	73	106	158	0.259301	0.253864	0.233115	0.336757	0.233243	0.165048	0.127764	0.160072	0.213398	151.559	0.59802	0.189822	3.15043	0.00163029	0.020484
ENSMUSG00000002325	chr14	Irf9	55603571	55610030	5386	1246	1818	2460	1453	1647	841	617	926	977	2.20202	3.29268	3.60623	2.78946	2.72474	1.43508	1.31741	1.70597	1.60983	1291.36	0.880673	0.13432	6.55652	5.50778e-11	3.53815e-09
ENSMUSG00000002332	chr14	Dhrs1	55739020	55745690	2760	5902	6650	8233	6899	6783	4472	3143	3762	4630	20.3508	23.4994	23.5482	25.8417	21.8944	14.8889	13.0937	13.5226	14.8849	5508.31	0.646769	0.0727433	8.89112	6.04956e-19	1.11346e-16
ENSMUSG00000002365	chr17	Snx9	5841328	5931033	2411	1037	1148	1406	1042	1118	957	767	883	1138	4.09309	4.64373	4.60334	4.46777	4.13088	3.64722	3.65765	3.63321	4.1879	1043.01	0.152284	0.0621092	2.45188	0.0142113	0.105672
ENSMUSG00000002379	chr17	Ndufa11	56717762	56724248	2661	4922	5563	6575	4797	4511	6236	4563	5163	5711	17.6029	20.3893	19.5053	18.6364	15.1023	21.534	19.7164	19.2487	19.043	5316.43	-0.189697	0.0788957	-2.40441	0.0161987	0.11512
ENSMUSG00000002393	chr8	Nr2f6	71374123	71381960	2983	2786	2861	3369	2616	2648	2874	2355	3063	3386	8.88857	9.35452	8.91595	9.0665	7.90856	8.8535	9.07771	10.1872	10.0721	2874.15	-0.176211	0.0639563	-2.75518	0.00586597	0.0556079
ENSMUSG00000002416	chr6	Ndufb2	39592574	39603382	5628	4889	5234	6807	4972	4560	6555	4723	5007	5699	8.26872	9.07203	9.5497	9.13483	7.21958	10.7046	9.65097	8.82783	8.98666	5361.55	-0.206966	0.0883876	-2.34157	0.0192026	0.13036
ENSMUSG00000002475	chr18	Abhd3	10644411	10706771	1962	4511	5328	7190	5217	5219	6969	4585	5277	6251	21.8777	26.4817	28.925	27.4854	23.6944	32.6345	26.866	26.6793	28.2657	5577.41	-0.218278	0.0894544	-2.4401	0.0146832	0.107764
ENSMUSG00000002602	chr7	Axl	25757273	25788705	5033	5732	6925	9302	8271	8358	5292	4235	4509	5733	10.8403	13.4217	14.5925	16.992	14.7968	9.66348	9.67664	8.88945	10.1088	6393.5	0.49955	0.119177	4.19167	2.76913e-05	0.000648338
ENSMUSG00000002603	chr7	Tgfb1	25687002	25705077	2558	659	774	926	998	998	375	260	325	420	2.45168	2.95103	2.85763	4.03331	3.47567	1.34706	1.16866	1.26044	1.45683	624.102	1.21194	0.157655	7.68728	1.5029e-14	1.50116e-12
ENSMUSG00000002661	chr17	Alkbh7	56997339	56999322	1029	863	935	1164	797	857	1146	826	862	1036	7.9767	8.8568	8.92444	8.00243	7.41519	10.2276	9.22417	8.30573	8.92799	938.307	-0.218674	0.0806019	-2.71301	0.00666749	0.0611086
ENSMUSG00000002668	chr17	Dennd1c	57066056	57078510	2520	161	227	226	256	229	134	71	97	125	0.607998	0.878527	0.707947	1.05019	0.809545	0.488606	0.323944	0.381862	0.440117	166.511	0.925557	0.202014	4.58166	4.61302e-06	0.000128732
ENSMUSG00000002699	chr11	Lcp2	34046920	34092295	4459	367	507	567	591	578	307	165	258	284	0.783395	1.10911	1.00395	1.37042	1.15497	0.632748	0.425533	0.574107	0.565216	394.821	0.920889	0.179131	5.14086	2.73477e-07	9.84579e-06
ENSMUSG00000002733	chr2	Plekha3	76675281	76696828	3126	2907	2722	3150	2358	2832	2979	2143	2782	3248	8.85048	8.49303	7.95514	7.7986	8.07131	8.75729	7.88277	8.82952	9.21975	2775.22	-0.135435	0.0621753	-2.17827	0.0293856	0.172656
ENSMUSG00000002778	chr7	Kdelr1	45872772	45883731	1873	3479	3692	4932	3300	4094	3172	2530	3110	3654	17.674	19.2218	20.7835	18.2115	19.4696	15.5593	15.5287	16.4702	17.3073	3504.64	0.172747	0.058832	2.93627	0.00332181	0.0359095
ENSMUSG00000002831	chr17	Plin4	56100591	56109803	5777	2501	4243	1213	1153	2654	782	458	652	739	4.12084	7.1647	1.65786	2.06373	4.09357	1.2441	0.911743	1.1199	1.13527	1566.79	1.72836	0.409002	4.22581	2.38084e-05	0.000565224
ENSMUSG00000002835	chr17	Chaf1a	56040416	56068026	3308	388	453	573	416	437	384	279	351	364	1.11631	1.33568	1.36749	1.30016	1.17696	1.06675	0.969821	1.05273	0.976418	399.878	0.246168	0.092238	2.66884	0.00761146	0.0673236
ENSMUSG00000002885	chr8	Cd97	83723251	83741326	3757	796	946	1424	1103	947	841	634	771	924	2.01653	2.45605	2.99239	3.03543	2.2458	2.05715	1.94051	2.03613	2.18246	918.203	0.248572	0.125527	1.98023	0.0476773	0.238912
ENSMUSG00000002897	chr6	Il17ra	120463197	120483727	3970	1657	1728	1925	1494	1840	1214	1145	1340	1346	3.97257	4.24567	3.82821	3.89091	4.12949	2.81026	3.31658	3.34898	3.00868	1509.35	0.30015	0.0868241	3.45699	0.000546244	0.00843358
ENSMUSG00000002908	chr8	Kcnn1	70842049	70857008	4054	1427	1396	1580	1317	1566	1605	1136	1420	1720	3.35029	3.3589	3.07703	3.35889	3.44175	3.63841	3.22234	3.4754	3.76503	1456.52	-0.14779	0.0697236	-2.11965	0.0340357	0.190546
ENSMUSG00000002984	chr7	Tomm40	19701313	19715438	4239	4857	5067	5940	4358	5128	5150	4240	5200	5685	10.9057	11.6597	11.0633	10.6297	10.7786	11.1652	11.5023	12.1715	11.9013	5050.45	-0.148619	0.0465262	-3.19432	0.00140162	0.0180361
ENSMUSG00000002985	chr7	Apoe	19696109	19699166	1980	164115	206991	260938	232898	194259	162679	105963	133041	148977	788.703	1019.46	1040.2	1215.86	873.927	754.873	615.253	666.513	667.522	176208	0.484265	0.115625	4.18824	2.81123e-05	0.000653666
ENSMUSG00000003031	chr6	Cdkn1b	134920401	134925513	4552	3363	3871	4775	3344	3516	4649	3241	3606	4436	7.032	8.29522	8.28211	7.59573	6.88224	9.38618	8.18777	7.86024	8.64819	3843.01	-0.225112	0.066738	-3.37307	0.000743362	0.0108723
ENSMUSG00000003070	chr10	Efna2	80179482	80190010	2131	393	368	543	435	452	471	363	495	559	1.75491	1.68408	2.0113	2.1101	1.88943	2.03077	1.95841	2.30423	2.32732	451.29	-0.249709	0.10825	-2.30678	0.0210672	0.138151
ENSMUSG00000003072	chr10	Atp5d	80138632	80145818	1928	11751	11963	13785	10961	11399	12443	9798	12438	13911	57.9952	60.5076	56.4339	58.765	52.6639	59.2953	58.4238	63.992	64.0114	12009.7	-0.163391	0.0490871	-3.3286	0.00087284	0.0123259
ENSMUSG00000003099	chr7	Ppp5c	17004640	17027924	3136	7141	7983	9390	6460	7929	7752	6083	7310	8829	21.6717	24.8287	23.6383	21.297	22.5259	22.7157	22.3042	23.1265	24.9821	7594.24	-0.092755	0.0468063	-1.98168	0.0475154	0.238173
ENSMUSG00000003123	chr7	Lipe	25379527	25398710	4518	1123	1178	1435	1084	1169	1040	693	958	976	2.36585	2.54334	2.5077	2.48078	2.30542	2.11552	1.7639	2.10393	1.91707	1059.76	0.242227	0.0698252	3.46906	0.00052229	0.00813274
ENSMUSG00000003134	chr1	Tbc1d8	39371492	39478755	5239	4370	1733	2268	1765	2159	1680	1080	1555	1763	7.93962	3.22678	3.41804	3.48349	3.67198	2.94717	2.3707	2.94515	2.98643	2017.92	0.575592	0.25563	2.25166	0.0243439	0.152066
ENSMUSG00000003200	chr17	Sh3gl1	56016753	56036637	2072	2149	2168	2504	2020	2222	2259	1698	2258	2486	9.8693	10.2038	9.53894	10.0775	9.55264	10.0171	9.42156	10.8102	10.6447	2186.06	-0.115701	0.0566921	-2.04086	0.0412648	0.216884
ENSMUSG00000003271	chr7	Sult2b1	45729983	45759612	1888	293	283	276	177	256	216	324	384	353	1.47668	1.46169	1.15383	0.969041	1.20778	1.05111	1.97286	2.01747	1.65872	287.912	-0.484141	0.221473	-2.18601	0.0288151	0.1705
ENSMUSG00000003283	chr2	Hck	153108468	153151441	2092	288	378	499	455	482	245	146	158	199	1.31	1.76208	1.88277	2.24824	2.05237	1.07603	0.802358	0.749196	0.843947	309.424	1.0329	0.18488	5.58688	2.31191e-08	9.96615e-07
ENSMUSG00000003345	chr10	Csnk1g2	80622780	80640771	2511	10269	9542	11367	8853	9472	9927	8393	10592	11329	38.9187	37.0614	35.7348	36.4478	33.6047	36.3267	38.431	41.8472	40.0316	9952.55	-0.169645	0.065377	-2.59487	0.0094628	0.0793703
ENSMUSG00000003346	chr10	Abhd17a	80583654	80590341	1547	8699	8134	8796	7126	7758	8324	7132	9124	9587	53.4993	51.2667	44.8724	47.6075	44.664	49.4297	52.9938	58.4954	54.9722	8301.07	-0.220256	0.0814703	-2.70351	0.00686106	0.0625437
ENSMUSG00000003348	chr10	Mob3a	80685256	80701820	2644	1022	1298	1828	1431	1454	1181	919	991	1184	3.67853	4.78797	5.45778	5.59519	4.89911	4.10442	3.99645	3.7184	3.97335	1240.89	0.244343	0.120037	2.03556	0.0417948	0.218665
ENSMUSG00000003418	chr2	St8sia6	13651021	13794064	7664	702	920	1409	1252	1050	680	513	533	776	0.871916	1.17106	1.45166	1.68925	1.22083	0.8155	0.769821	0.690117	0.89863	853.895	0.630546	0.17448	3.61386	0.000301677	0.0051157
ENSMUSG00000003420	chr7	Fcgrt	45092993	45103822	1738	1335	1647	2077	1612	1568	1451	1103	1196	1173	7.30855	9.24052	9.43197	9.58664	8.03572	7.66999	7.29559	6.82558	5.98728	1448.21	0.262823	0.110643	2.37541	0.0175294	0.122158
ENSMUSG00000003423	chr7	Pih1d1	45154303	45160069	2024	1718	2343	3161	2452	2077	2089	1319	1874	1693	8.07695	11.2888	12.3272	12.5227	9.14092	9.48288	7.49211	9.18443	7.42101	2051.23	0.279992	0.142449	1.96556	0.0493493	0.244375
ENSMUSG00000003429	chr7	Rps11	45122388	45124389	602	11198	12133	12909	9157	10086	9102	7624	7982	10911	176.796	196.315	169.06	157.05	149.067	138.754	145.429	131.372	160.612	10015.2	0.172911	0.0794595	2.17608	0.029549	0.173492
ENSMUSG00000003452	chr6	Bicd1	149408984	149563329	13747	4179	4494	5684	4383	4882	5206	3866	4387	5115	2.89389	3.1893	3.26497	3.2971	3.16473	3.4809	3.2345	3.16691	3.30246	4664.27	-0.121584	0.0551612	-2.20416	0.0275132	0.165392
ENSMUSG00000003531	chr16	Dgcr6	18052860	18071632	2985	2880	3393	4200	3085	3656	3713	2800	3567	3998	9.18231	11.0865	11.1077	10.6848	10.9118	11.4304	10.7858	11.8555	11.8846	3456.81	-0.17871	0.0658653	-2.71326	0.0066624	0.0611086
ENSMUSG00000003534	chr17	Ddr1	35681567	35704621	4774	6534	8258	11854	9374	8653	7141	5022	6665	8158	13.0273	16.8734	19.6045	20.3026	16.15	13.7472	12.0973	13.8527	15.165	7835.81	0.264746	0.12001	2.20603	0.0273822	0.164908
ENSMUSG00000003541	chr17	Ier3	35821684	35822923	1131	648	582	886	511	681	484	417	461	560	5.44977	5.01625	6.18091	4.66848	5.36141	3.9303	4.23715	4.04168	4.39109	571.442	0.302717	0.10025	3.01961	0.00253102	0.0290747
ENSMUSG00000003559	chr19	As3mt	46707443	46741095	1751	1192	1080	1622	1329	1203	1028	740	888	1091	6.47726	6.01439	7.31109	7.84498	6.11942	5.39369	4.85827	5.03021	5.52741	1115.09	0.315787	0.0980937	3.21924	0.0012853	0.0168913
ENSMUSG00000003585	chr11	Sec14l2	4097039	4123415	3505	3073	3447	4270	3290	3820	3789	2895	4014	4181	8.3445	9.5925	9.61792	9.70476	9.71024	9.93436	9.49775	11.3625	10.5852	3626.7	-0.200612	0.0752249	-2.66683	0.00765702	0.0676536
ENSMUSG00000003604	chr2	Aven	112492964	112634573	5001	1347	1229	1529	1156	1266	1234	835	1018	1198	2.56374	2.39723	2.41395	2.39009	2.25563	2.26777	1.92011	2.01982	2.12591	1188.7	0.144864	0.0668069	2.1684	0.0301279	0.175795
ENSMUSG00000003617	chr3	Cp	19957054	20009145	9566	2111	3176	4567	2906	2574	2076	1554	1534	1603	2.10069	3.23897	3.76982	3.14138	2.39779	1.9947	1.86836	1.59132	1.48727	2397.52	0.685312	0.163162	4.20018	2.66699e-05	0.000628604
ENSMUSG00000003746	chr10	Man1a	53904788	54075796	9058	5152	4268	5081	4350	5216	4105	3293	3665	3957	5.41433	4.5967	4.42929	4.96604	5.1314	4.16543	4.18115	4.01515	3.87719	4319.46	0.213762	0.0919413	2.32498	0.0200731	0.134102
ENSMUSG00000003813	chr8	Rad23a	84834019	84840665	2577	5010	5484	6687	4789	5577	5898	4207	5187	6387	18.5014	20.7547	20.484	19.2116	19.2795	21.0305	18.7704	19.9683	21.991	5424.61	-0.118552	0.0431377	-2.74822	0.00599196	0.0565731
ENSMUSG00000003865	chr7	Gys1	45434844	45456619	4789	1233	1320	1758	1171	1315	1381	1179	1527	1557	2.45063	2.68869	2.89834	2.52826	2.44663	2.65024	2.83115	3.16382	2.88526	1376.13	-0.210812	0.0769337	-2.74017	0.00614066	0.0575458
ENSMUSG00000003949	chr11	Hlf	90336536	90390895	6681	14101	13222	15130	9998	13610	12026	12379	13752	17318	20.0906	19.306	17.8812	15.4742	18.1522	16.544	21.309	20.4252	23.005	13474	-0.222339	0.108852	-2.04258	0.0410938	0.21638
ENSMUSG00000003974	chr5	Grm3	9485236	9725352	3536	6144	3975	4735	3705	4246	5494	4717	5478	5899	16.5373	10.9649	10.5718	10.8331	10.6985	14.2784	15.3396	15.3707	14.8038	4958.47	-0.386762	0.144254	-2.68111	0.00733782	0.0657194
ENSMUSG00000004032	chr3	Gstm5	107895821	107898686	1278	8672	8904	10389	7785	7238	11655	9178	9718	10140	64.5503	67.923	64.1458	62.949	50.4344	83.7662	82.5395	75.4074	70.3718	9327.6	-0.398179	0.0926087	-4.29958	1.7112e-05	0.000423433
ENSMUSG00000004040	chr11	Stat3	100885098	100939540	9527	6051	6717	9100	7648	7713	4446	3280	3810	4979	6.04609	6.87822	7.54232	8.30132	7.2144	4.28938	3.95965	3.96854	4.63844	5855.52	0.712569	0.0935237	7.61913	2.554e-14	2.44661e-12
ENSMUSG00000004098	chr9	Col5a3	20770050	20815067	6809	348	658	423	341	318	248	200	134	307	0.486499	0.942716	0.490522	0.517855	0.416158	0.334759	0.337806	0.195283	0.40015	324.562	0.780434	0.262155	2.977	0.00291088	0.0324375
ENSMUSG00000004113	chr2	Cacna1b	24603887	24763152	9942	15068	14477	15771	12181	15326	10905	8861	10829	13094	14.4274	14.2057	12.5258	12.6697	13.7369	10.0817	10.2506	10.8088	11.6892	12809.4	0.275827	0.0705753	3.90827	9.29599e-05	0.00184579
ENSMUSG00000004187	chr15	Kifc2	76660641	76668196	3143	33918	30607	33300	25962	32426	31231	28564	36220	40305	102.706	94.9818	83.6425	85.3997	91.9156	91.3125	104.501	114.334	113.791	32524.1	-0.269126	0.0954812	-2.81863	0.00482292	0.0478814
ENSMUSG00000004266	chr6	Ptpn6	124720707	124738714	2802	759	926	1299	1224	1247	401	242	323	303	2.57791	3.22322	3.65975	4.51605	3.96481	1.31507	0.993062	1.14363	0.959513	726.074	1.64191	0.177673	9.24116	2.43838e-20	5.18742e-18
ENSMUSG00000004270	chr6	Lpcat3	124663027	124704418	3268	1340	1698	2092	1594	1609	1459	1012	1260	1538	3.90247	5.06786	5.05373	5.04283	4.38651	4.10268	3.56082	3.82528	4.17612	1490.72	0.197507	0.0853975	2.3128	0.0207337	0.137062
ENSMUSG00000004319	chr8	Clcn3	60910389	60983300	17071	18908	18955	23314	16444	19129	19867	15407	17370	20879	10.5441	10.8328	10.7844	9.96148	9.98588	10.6973	10.3805	10.0977	10.8557	18792.6	-0.0739144	0.0324268	-2.27942	0.0226419	0.145165
ENSMUSG00000004366	chr16	Sst	23889581	23890844	599	9878	8496	9866	7189	7492	8701	7983	9201	12720	156.735	138.155	129.854	123.913	111.282	133.305	153.038	152.192	188.177	9036.59	-0.30814	0.11414	-2.69968	0.00694066	0.0629888
ENSMUSG00000004415	chr5	Col26a1	136741759	136883209	5844	159	258	259	167	186	439	283	311	380	0.258978	0.430663	0.349929	0.295483	0.2836	0.69041	0.556912	0.52806	0.577072	272.599	-0.92781	0.157489	-5.89125	3.83285e-09	1.89114e-07
ENSMUSG00000004462	chr16	Tbccd1	22813215	22857569	2702	977	1083	1403	957	1149	933	712	881	1124	3.44111	3.90917	4.09899	3.66156	3.78837	3.17295	3.02983	3.23473	3.69106	1010.05	0.142521	0.0716621	1.98878	0.046725	0.235291
ENSMUSG00000004473	chr7	Clec11a	44303770	44306959	1952	305	318	391	295	321	429	318	326	357	1.48678	1.58865	1.58103	1.56214	1.46481	2.01921	1.87288	1.65662	1.62255	339.984	-0.284593	0.105746	-2.6913	0.00711738	0.0641661
ENSMUSG00000004508	chr7	Gab2	97081751	97308940	5997	2519	3065	4395	3147	3333	2997	1888	2254	2906	3.99826	4.9857	5.78652	5.42614	4.9523	4.59312	3.62059	3.72954	4.30051	2893.6	0.247768	0.108458	2.28445	0.0223451	0.144165
ENSMUSG00000004552	chr1	Ctse	131638306	131675505	3170	516	145	154	210	202	86	30	56	6	1.54918	0.446143	0.383522	0.684895	0.567719	0.249304	0.10882	0.175267	0.0167952	154.188	2.34259	0.598755	3.91243	9.1373e-05	0.00182007
ENSMUSG00000004558	chr14	Ndrg2	51905271	51913488	2157	48508	59677	65775	54293	52396	67129	50809	58314	75417	213.999	269.81	240.699	260.192	216.384	285.947	270.815	268.182	310.205	58995	-0.302896	0.0710642	-4.26229	2.02345e-05	0.000487443
ENSMUSG00000004609	chr7	Cd33	43527456	43533171	2571	695	585	669	682	961	445	355	373	422	2.57255	2.21915	2.05409	2.7423	3.3299	1.59044	1.5876	1.43928	1.45637	570.448	0.711437	0.167175	4.25564	2.08454e-05	0.000498495
ENSMUSG00000004626	chr8	Stxbp2	3630955	3643644	4159	2515	1927	2080	1738	2279	1773	1278	1495	1905	5.75565	4.5195	3.94853	4.32073	4.88236	3.9178	3.53364	3.56661	4.06474	1871.48	0.256472	0.120696	2.12493	0.0335921	0.188825
ENSMUSG00000004631	chr6	Sgce	4674350	4747204	3086	2035	1986	2566	1809	1815	1915	1351	1523	1808	6.27592	6.27689	6.56425	6.06042	5.23985	5.70242	5.03388	4.89633	5.19868	1845.68	0.161067	0.0710364	2.26738	0.0233669	0.148318
ENSMUSG00000004665	chr10	Cnn2	79988584	79996062	2460	422	591	907	489	539	566	288	344	364	1.63249	2.34303	2.91046	2.05493	1.95189	2.11413	1.34606	1.38725	1.31287	487.768	0.434102	0.192987	2.24939	0.0244879	0.152639
ENSMUSG00000004698	chr12	Hdac9	34371503	34528889	4422	2115	2747	2982	2093	2909	2540	2345	2512	3357	4.55243	6.0596	5.32422	4.89388	5.86145	5.2789	6.09832	5.63651	6.73698	2611.19	-0.215034	0.104536	-2.05703	0.0396829	0.211378
ENSMUSG00000004707	chr1	Ly9	171588624	171607410	3307	286	476	644	564	643	79	73	43	49	0.823095	1.40392	1.5374	1.76325	1.7323	0.219527	0.253829	0.129006	0.131481	305.036	2.92391	0.285081	10.2564	1.10736e-24	4.12265e-22
ENSMUSG00000004730	chr17	Emr1	57358686	57483529	3245	1177	1544	2062	1736	1563	676	593	689	645	3.45205	4.64089	5.01655	5.53098	4.2913	1.91437	2.10131	2.10658	1.76377	1160.33	1.15255	0.139206	8.27947	1.23729e-16	1.66131e-14
ENSMUSG00000004846	chr5	Plod3	136987019	136996648	4519	3206	3283	3984	3369	3525	2908	1982	2534	3105	6.75265	7.08655	6.96059	7.70838	6.95023	5.91402	5.0437	5.56386	6.09754	3062.13	0.266588	0.0656509	4.06069	4.89274e-05	0.00106722
ENSMUSG00000004891	chr3	Nes	87971078	87980451	6416	1066	881	1760	1463	925	942	797	666	747	1.58152	1.33951	2.16594	2.35783	1.28466	1.34942	1.4286	1.03003	1.03328	1015.11	0.462415	0.206971	2.2342	0.02547	0.157087
ENSMUSG00000004892	chr3	Bcan	87987531	88000230	4064	16715	14773	19684	15223	14970	20496	14969	20016	24423	39.1467	35.4577	38.24	38.7294	32.8201	46.3485	42.3562	48.868	53.3298	17877.6	-0.431714	0.0740369	-5.83106	5.50765e-09	2.63034e-07
ENSMUSG00000004902	chr6	Slc25a18	120773768	120793982	1367	3411	5077	6964	5181	4681	5668	5145	5530	7596	23.7381	36.2096	40.2011	39.1677	30.4952	38.0865	43.2597	40.1187	49.2867	5453.01	-0.394207	0.142263	-2.77099	0.00558869	0.0535058
ENSMUSG00000004996	chr8	Mri1	84249906	84257326	3273	608	815	728	543	772	944	621	796	1039	1.76797	2.42874	1.75597	1.71523	2.10144	2.65045	2.18171	2.41292	2.81688	760.293	-0.425446	0.12275	-3.46597	0.000528322	0.00821104
ENSMUSG00000005069	chr6	Pex5	124396816	124415067	3943	3655	3794	4392	3291	3956	3743	3175	3652	4603	8.82267	9.38561	8.79409	8.62962	8.93918	8.72389	9.25958	9.1897	10.3594	3788.51	-0.134917	0.0567041	-2.37931	0.0173451	0.121319
ENSMUSG00000005087	chr2	Cd44	102811141	102901665	6776	666	1380	2567	2067	1906	768	368	621	741	0.935591	1.98675	2.99126	3.15431	2.50648	1.04172	0.624589	0.909414	0.970536	1186.18	1.32658	0.289692	4.57926	4.66615e-06	0.000129773
ENSMUSG00000005089	chr2	Slc1a2	102658659	102790784	13133	235203	198605	220252	190419	230043	234152	231110	260016	309278	170.489	147.535	132.431	149.939	156.096	163.881	202.398	196.477	209.018	235673	-0.410354	0.105581	-3.88663	0.000101647	0.0019965
ENSMUSG00000005142	chr8	Man2b1	85083269	85098739	4325	6651	7095	9143	9744	9842	3520	2718	3004	4465	14.6369	16.0018	16.6904	23.2944	20.2757	7.47968	7.22682	6.89162	9.16149	6114.33	1.18664	0.148295	8.00187	1.22548e-15	1.4339e-13
ENSMUSG00000005251	chr16	Ripk4	97741933	97763737	3953	195	227	216	169	205	128	80	96	103	0.469513	0.560133	0.431402	0.442029	0.462057	0.297578	0.232722	0.240958	0.231223	154.663	0.851741	0.150946	5.64269	1.6741e-08	7.37187e-07
ENSMUSG00000005370	chr17	Msh6	87975050	87990883	4254	1833	2132	2435	1759	2134	1866	1450	1538	1876	4.10121	4.88866	4.51923	4.2753	4.46965	4.03124	3.9197	3.58727	3.91349	1872.97	0.142088	0.0626243	2.2689	0.0232745	0.147971
ENSMUSG00000005373	chr5	Mlxipl	135106891	135138382	5367	465	403	487	477	575	222	172	201	296	0.824688	0.732478	0.716443	0.918981	0.954627	0.380161	0.368553	0.371613	0.489452	359.573	0.987428	0.151838	6.50316	7.86503e-11	4.95527e-09
ENSMUSG00000005397	chr13	Nid1	13437602	13512275	6046	653	870	1370	794	890	862	521	561	555	1.02807	1.40372	1.78915	1.35794	1.31168	1.31037	0.991019	0.920726	0.814675	769.335	0.383096	0.175254	2.18595	0.0288192	0.1705
ENSMUSG00000005413	chr8	Hmox1	75093591	75100596	2161	628	783	1216	1000	900	378	307	362	462	2.76537	3.53353	4.44164	4.78349	3.70993	1.60718	1.6333	1.66173	1.89678	652.715	1.11704	0.157122	7.1094	1.1655e-12	9.17891e-11
ENSMUSG00000005575	chr7	Ube2m	13035120	13038275	2287	7321	7443	9335	6640	7415	7636	6331	7276	8326	30.4624	31.7391	32.2199	30.0132	28.8824	30.6787	31.8274	31.5605	32.3007	7485.32	-0.105701	0.0379659	-2.7841	0.00536765	0.0519666
ENSMUSG00000005583	chr13	Mef2c	83504034	83667079	6760	33325	35747	29145	21742	36776	17281	22895	22429	24906	46.9255	51.5859	34.0423	33.2575	48.4766	23.4955	38.9506	32.9235	32.6982	27037.2	0.356145	0.178413	1.99618	0.0459139	0.232826
ENSMUSG00000005672	chr5	Kit	75574916	75656722	5831	3447	4533	6478	4526	5678	8225	3919	5246	5598	5.62695	7.58351	8.7718	8.02598	8.67674	12.9642	7.72933	8.92726	8.52014	5248.28	-0.361205	0.167051	-2.16224	0.0305996	0.177686
ENSMUSG00000005674	chr1	Tomm40l	171216011	171222514	5135	5033	4595	5794	4300	4612	5238	3998	4514	5324	9.32935	8.72896	8.90879	8.65853	8.00281	9.37492	8.95369	8.72256	9.20119	4799.92	-0.116606	0.0527016	-2.21258	0.0269268	0.163004
ENSMUSG00000005677	chr1	Nr1i3	171213970	171220701	4414	3576	3266	4271	3152	3274	3704	2958	3268	3838	7.7111	7.21752	7.63949	7.3834	6.60886	7.71201	7.7064	7.34614	7.71623	3463.2	-0.121785	0.0564397	-2.15779	0.0309443	0.179053
ENSMUSG00000005686	chr7	Ampd3	110768206	110812405	5605	2773	2443	3915	3288	3019	2465	1741	2247	2672	4.70919	4.2518	5.51498	6.06568	4.79942	4.04195	3.57215	3.97793	4.23072	2692.45	0.298523	0.110618	2.69869	0.00696134	0.0630718
ENSMUSG00000005699	chr8	Pard6a	105701154	105703493	1430	1406	1550	1874	1373	1460	2057	1287	1603	1666	9.35395	10.568	10.3418	9.92274	9.09268	13.2136	10.3448	11.1174	10.334	1579.34	-0.254763	0.0864697	-2.94626	0.00321638	0.0351016
ENSMUSG00000005882	chr2	Uqcc1	155846894	155930310	6044	3813	4097	4923	3432	4073	4293	3155	3656	4694	6.0051	6.61259	6.4313	5.87154	6.00477	6.52817	6.00326	6.0023	6.89252	3981.6	-0.101024	0.0448336	-2.25331	0.0242397	0.151844
ENSMUSG00000005892	chr6	Trh	92242061	92244650	1384	292	1189	730	521	324	179	116	80	575	2.00716	8.37595	4.16235	3.89035	2.08484	1.18804	0.963369	0.573255	3.6851	426.139	1.29874	0.624836	2.07853	0.0376604	0.204751
ENSMUSG00000005893	chr6	Nr2c2	92091390	92173057	9152	12995	13843	16663	11613	13390	13590	10870	12602	15255	13.5164	14.756	14.3766	13.1214	13.0375	13.6484	13.66	13.6642	14.7938	13328.8	-0.0812658	0.0356501	-2.27954	0.0226349	0.145165
ENSMUSG00000005949	chr11	Ctns	73183596	73199042	3391	1423	1405	1511	1209	1259	1044	826	990	1193	3.99391	4.04132	3.51782	3.68614	3.30787	2.82925	2.80097	2.89659	3.12188	1194.25	0.286411	0.074114	3.86446	0.000111334	0.00215321
ENSMUSG00000005973	chr2	Rcn1	105386291	105399319	3196	2828	2476	2634	1995	2111	1660	1397	1743	2286	8.42144	7.55632	6.50637	6.45359	5.8847	4.77301	5.02618	5.41081	6.34694	2100.51	0.309184	0.119046	2.59718	0.00939927	0.0789974
ENSMUSG00000006057	chr11	Atp5g1	96068852	96075670	4912	6433	6882	8055	5542	6479	6860	5210	6395	7706	12.4657	13.6669	12.9474	11.666	11.7528	12.8353	12.1976	12.9182	13.9224	6568.22	-0.115445	0.0454949	-2.53754	0.0111635	0.0889443
ENSMUSG00000006219	chr4	Fblim1	141576062	141606096	4457	320	247	343	329	395	199	55	136	124	0.683375	0.540579	0.607602	0.763232	0.789652	0.410336	0.141908	0.302766	0.246895	232.451	1.24261	0.270087	4.60078	4.2091e-06	0.000118674
ENSMUSG00000006281	chr14	Tep1	50824062	50870560	8168	913	1113	1569	1225	1226	863	725	692	936	1.06402	1.32932	1.51677	1.55084	1.33752	0.971111	1.02083	0.840707	1.01704	1013.37	0.4365	0.120738	3.61528	0.000300021	0.00509289
ENSMUSG00000006299	chr1	Aamp	74279840	74284738	3458	10030	10668	13017	9321	10872	10929	8236	9944	11781	27.6058	30.0909	29.7184	27.8684	28.0116	29.044	27.3874	28.5311	30.2317	10452.5	-0.0688017	0.0284105	-2.4217	0.0154483	0.111479
ENSMUSG00000006333	chr7	Rps9	3703993	3706901	2526	14859	15745	19392	15275	15422	14967	11010	11964	13963	55.9801	60.7911	60.6014	62.5139	54.3894	54.4448	50.1148	46.9871	49.0461	14597.4	0.168075	0.0597675	2.81216	0.00492107	0.0486268
ENSMUSG00000006344	chr10	Ggt5	75589340	75617200	4736	240	262	349	243	268	191	118	187	156	0.482344	0.539635	0.581818	0.530522	0.504208	0.370644	0.286525	0.391783	0.292316	219.388	0.590514	0.138058	4.27728	1.89189e-05	0.000461864
ENSMUSG00000006360	chr12	Crip1	113152012	113153877	445	242	343	461	335	276	247	183	200	170	5.16571	7.50346	8.16265	7.76803	5.51509	5.09084	4.71955	4.45044	3.38334	268.443	0.560894	0.188465	2.97611	0.00291928	0.032509
ENSMUSG00000006390	chr4	Elovl1	118428093	118432953	2726	1036	1436	1745	1248	1343	1223	789	839	1129	3.6168	5.13773	5.05331	4.73293	4.38904	4.12257	3.32795	3.05341	3.67485	1178.29	0.308508	0.115833	2.66339	0.00773578	0.0682022
ENSMUSG00000006392	chr4	Med8	118409337	118415782	3001	848	932	1135	765	1132	1091	832	1026	1179	2.68927	3.02906	2.98573	2.63543	3.36058	3.34073	3.18784	3.39191	3.48606	988.476	-0.24881	0.0912095	-2.7279	0.00637392	0.0591248
ENSMUSG00000006395	chr4	Hyi	118359990	118362744	2209	319	304	455	315	430	471	335	437	447	1.37419	1.3421	1.62586	1.47407	1.73402	1.9591	1.74356	1.96244	1.79534	389.255	-0.363397	0.119866	-3.03169	0.00243189	0.0281334
ENSMUSG00000006445	chr4	Epha2	141301240	141329384	4674	101	128	189	144	127	88	69	85	80	0.205679	0.267135	0.319261	0.318553	0.242103	0.173033	0.169766	0.180445	0.151894	110.282	0.617896	0.189544	3.2599	0.0011145	0.0150013
ENSMUSG00000006476	chr2	Nsmf	25054355	25062881	4896	30616	37498	36669	32216	41584	40463	39027	47030	55975	59.5207	74.7103	59.1336	68.0366	75.6789	75.9548	91.6683	95.3131	101.46	40325.5	-0.494677	0.113965	-4.34061	1.4209e-05	0.000358915
ENSMUSG00000006498	chr10	Ptbp1	79854427	79864771	4740	2954	3179	3912	3171	3177	2696	1885	2408	2673	5.93185	6.54218	6.5162	6.91715	5.97208	5.22729	4.57326	5.04074	5.00449	2859.46	0.299563	0.0609979	4.91103	9.05981e-07	2.96225e-05
ENSMUSG00000006517	chr8	Mvd	122433596	122443422	1761	1249	1469	2101	1676	1667	1295	1031	1269	1446	6.74848	8.13426	9.41641	9.83714	8.43156	6.75602	6.73034	7.14765	7.2844	1449.31	0.224819	0.109539	2.05241	0.04013	0.213086
ENSMUSG00000006519	chr8	Cyba	122424772	122432940	758	818	1069	1459	1465	1174	514	368	330	449	10.2603	13.7416	15.1802	19.9617	13.7849	6.22513	5.57687	4.31499	5.25092	829.307	1.38762	0.184846	7.50692	6.05367e-14	5.57108e-12
ENSMUSG00000006575	chr11	Rundc3a	102393403	102402555	2941	20628	20452	23058	17998	21235	22578	18103	22124	25133	66.7519	67.8259	61.8934	63.2678	64.3262	70.5456	70.777	74.6326	75.8286	21221	-0.231774	0.0496887	-4.66453	3.0932e-06	9.08287e-05
ENSMUSG00000006649	chr7	Nphs1	30458315	30487223	5280	138	60	48	47	41	137	121	137	148	0.248778	0.11085	0.0717778	0.0920413	0.0691905	0.238469	0.263544	0.257461	0.248758	99.8462	-1.14971	0.380417	-3.02224	0.00250914	0.028864
ENSMUSG00000006800	chr2	Sulf2	166073089	166155663	5818	7990	8242	11026	9059	9848	7025	5684	6807	7953	13.0722	13.8193	14.9636	16.1003	15.0827	11.0975	11.2354	11.6095	12.1315	8090.39	0.282536	0.0760655	3.71437	0.000203709	0.00362319
ENSMUSG00000006818	chr17	Sod2	13007839	13018119	3824	13367	15471	19686	14023	15100	16649	12862	13548	18415	33.2699	39.4629	40.6435	37.9149	35.1823	40.0114	38.6778	35.1521	42.7338	15337.3	-0.132085	0.0647069	-2.04128	0.0412231	0.216782
ENSMUSG00000006906	chr6	Stambp	83543206	83572504	2157	2335	2488	2919	1841	2406	2087	1609	1803	2306	10.3011	11.2487	10.6819	8.82273	9.93625	8.88992	8.57608	8.29186	9.48504	2171.08	0.148948	0.0687084	2.16782	0.0301721	0.175851
ENSMUSG00000006941	chr9	Eif1b	120492606	120495327	917	5080	5615	7340	5328	5652	5982	4986	5701	6254	52.683	59.6773	63.1421	60.0236	54.8704	59.9005	62.4732	61.6334	60.4709	5745.2	-0.137449	0.059118	-2.32499	0.0200726	0.134102
ENSMUSG00000007021	chr17	Syngr3	24685092	24689955	2071	11463	12135	15299	10511	13029	12525	10378	12374	15469	52.6694	57.1416	58.3094	52.4632	56.0402	55.5668	57.6114	59.2691	66.268	12492.4	-0.17032	0.0564481	-3.01729	0.00255045	0.0292161
ENSMUSG00000007035	chr17	Msh5	35028605	35046745	5526	119	120	262	220	116	122	67	22	109	0.204978	0.211833	0.374349	0.411656	0.187045	0.202907	0.139434	0.039504	0.175052	124.589	0.939064	0.4233	2.21844	0.0265249	0.161286
ENSMUSG00000007036	chr17	Abhd16a	35089263	35102987	3220	6030	5992	7198	5306	5633	6920	4780	5597	6721	17.8228	18.1503	17.6476	17.0364	15.5857	19.7489	17.0695	17.2454	18.5214	5982.16	-0.135355	0.0537268	-2.51933	0.0117578	0.0921113
ENSMUSG00000007041	chr17	Clic1	35049966	35058749	1799	1036	1337	2174	1620	1438	928	554	562	632	5.47945	7.24705	9.53789	9.30772	7.11975	4.73917	3.54015	3.09864	3.11656	1110.26	1.03033	0.184297	5.59062	2.26263e-08	9.77947e-07
ENSMUSG00000007080	chr5	Pole	110286306	110337474	11160	231	193	261	192	183	185	129	142	155	0.197042	0.168716	0.184673	0.177909	0.146126	0.152369	0.132945	0.126268	0.123271	183.44	0.324884	0.140879	2.30613	0.0211033	0.138277
ENSMUSG00000007097	chr1	Atp1a2	172271709	172298064	7038	79207	89422	123473	100551	101957	112518	83044	96673	122583	107.128	123.947	138.524	147.733	129.088	146.939	135.701	136.302	154.579	100502	-0.209434	0.0906625	-2.31004	0.0208859	0.13779
ENSMUSG00000007379	chr3	Dennd2c	103102604	103169769	6858	120	133	131	139	145	66	55	72	99	0.16656	0.189188	0.150826	0.209582	0.188402	0.0884525	0.092233	0.104179	0.128117	105.132	0.746336	0.190769	3.91224	9.14423e-05	0.00182007
ENSMUSG00000007603	chr17	Dus3l	56764751	56770092	2303	3806	3609	4338	3313	3815	4155	2815	3728	4845	15.7266	15.2829	14.8687	14.871	14.7567	16.5774	14.0534	16.0584	18.6656	3795.69	-0.172407	0.0696319	-2.47597	0.0132873	0.101049
ENSMUSG00000007613	chr4	Tgfbr1	47353222	47414931	6534	4089	4973	5571	5778	6422	3504	2389	2972	3234	5.95691	7.42463	6.73214	9.14393	8.75796	4.92885	4.20489	4.51347	4.39264	4268.38	0.695212	0.13567	5.12427	2.98696e-07	1.07067e-05
ENSMUSG00000007646	chr11	Rad51c	87376645	87404954	4384	203	222	330	231	265	317	211	242	396	0.440733	0.493953	0.594305	0.544808	0.538586	0.664533	0.553474	0.547713	0.801598	265.719	-0.355406	0.145984	-2.43456	0.01491	0.108709
ENSMUSG00000007682	chr12	Dio2	90724554	90738438	5813	4633	3985	4052	2992	3362	4093	5038	5401	4846	7.58642	6.68737	5.50376	5.32215	5.15349	6.47133	9.96707	9.21949	7.39843	4328.06	-0.518118	0.163842	-3.16229	0.00156531	0.0197241
ENSMUSG00000007721	chr8	Ccdc124	70868227	70873490	911	4027	4686	5131	4012	4186	5182	3607	4733	4520	42.0374	50.1314	44.4296	45.4953	40.9056	52.2312	45.4921	51.505	43.9921	4441.97	-0.179875	0.0785383	-2.29028	0.0220049	0.142754
ENSMUSG00000007815	chr9	Rhoa	108306129	108337934	7494	10418	11426	15117	10700	11648	10611	7839	8906	10876	13.2331	14.8739	15.9279	14.7643	13.8503	13.014	12.0302	11.7928	12.8804	10701.1	0.162934	0.0519723	3.13502	0.00171844	0.0213417
ENSMUSG00000007833	chr7	Aldh16a1	45140684	45154584	5501	775	965	1329	1108	974	1001	564	698	801	1.34101	1.71123	1.90752	2.08267	1.57767	1.6724	1.17908	1.25905	1.29224	899.101	0.289797	0.145604	1.99032	0.0465561	0.234874
ENSMUSG00000007872	chr4	Id3	136143497	136145755	1791	2397	2834	3807	2686	3304	2254	1838	1950	2253	12.7344	15.4299	16.7768	15.5013	16.4316	11.5623	11.7975	10.7995	11.1597	2553.54	0.378139	0.0901242	4.19576	2.71963e-05	0.000639172
ENSMUSG00000007888	chr8	Crlf1	70493158	70504081	1644	90	232	259	291	266	279	209	412	414	0.520866	1.37602	1.24337	1.82948	1.4411	1.55907	1.46139	2.48564	2.23391	273.211	-0.65373	0.313331	-2.08639	0.0369432	0.201789
ENSMUSG00000007891	chr7	Ctsd	142371148	142388038	2519	68832	95849	109090	110211	100723	34186	24406	28398	35984	260.039	371.099	341.861	452.299	356.21	124.702	111.399	111.839	126.748	65821.1	1.52608	0.132313	11.5339	8.90261e-31	4.70431e-28
ENSMUSG00000007950	chr8	Abhd8	71456700	71463657	1985	19257	18904	23189	17649	19626	20851	17967	21719	25655	92.3121	92.8703	92.2079	91.9055	88.0706	96.5105	104.059	108.535	114.663	20497.5	-0.273297	0.0542686	-5.03601	4.75336e-07	1.63926e-05
ENSMUSG00000008090	chr5	Fgfrl1	108694229	108706950	2656	1575	1595	2829	2329	1714	1482	1188	1341	1548	5.64337	5.85695	8.40827	9.06523	5.74907	5.12724	5.14291	5.00893	5.17143	1708.37	0.378457	0.154968	2.44217	0.0145993	0.107387
ENSMUSG00000008153	chr6	Clstn3	124430759	124464794	4968	33948	33372	40472	29093	34697	34741	28310	34055	40742	65.0421	65.5263	64.3207	60.5509	62.2302	64.2688	65.5323	68.0173	72.7787	34203.4	-0.151785	0.0443649	-3.42129	0.000623248	0.00935024
ENSMUSG00000008226	chr2	Scrn3	73312601	73337818	4815	2788	3245	4045	2783	2990	3647	2580	2807	3645	5.51132	6.57401	6.63281	5.97623	5.53303	6.96108	6.16194	5.78447	6.71803	3143.58	-0.146665	0.0688912	-2.12894	0.0332596	0.188037
ENSMUSG00000008318	chr7	Relt	100845848	100863446	3279	1517	1945	2233	1455	1645	1758	1541	1757	2109	4.40313	5.78559	5.37626	4.58765	4.46962	4.92688	5.40397	5.31625	5.70734	1762.84	-0.181537	0.0854107	-2.12546	0.0335486	0.188693
ENSMUSG00000008393	chr16	Carhsp1	8658587	8672153	2849	5288	4434	5631	4248	4473	4431	2837	3391	4181	17.6643	15.1793	15.6029	15.4149	13.9873	14.2917	11.4498	11.8084	13.0217	4269.76	0.240442	0.0857707	2.80331	0.00505811	0.0497639
ENSMUSG00000008398	chr10	Elk3	93247414	93311135	4550	819	945	1415	1085	1143	643	499	607	666	1.71327	2.02594	2.45536	2.46561	2.2383	1.29877	1.26118	1.3237	1.29897	851.594	0.688925	0.118877	5.79528	6.82087e-09	3.18327e-07
ENSMUSG00000008496	chr7	Pou2f2	25087344	25159922	8231	1163	990	1280	1188	1149	837	554	773	962	1.345	1.17336	1.22792	1.49249	1.24392	0.934646	0.774085	0.931927	1.03729	975.038	0.437436	0.108825	4.01962	5.8291e-05	0.00124008
ENSMUSG00000008682	chrX	Rpl10	74270812	74273135	2053	6925	7203	9272	6611	6958	7090	4855	5587	5786	32.0973	34.2149	35.6483	33.2865	30.19	31.7302	27.1877	26.9952	25.004	6624.4	0.190684	0.078085	2.44201	0.0146059	0.107388
ENSMUSG00000008822	chr12	Acyp1	85272398	85288438	1380	815	933	1191	908	904	1336	916	992	973	5.61841	6.59159	6.81057	6.79975	5.83382	8.89283	7.62932	7.12895	6.25389	996.22	-0.304924	0.117659	-2.5916	0.00955318	0.0797608
ENSMUSG00000008845	chr6	Cd163	124304651	124330527	4492	515	377	260	234	399	209	189	160	202	1.09124	0.818667	0.456985	0.538617	0.791434	0.427599	0.483849	0.35342	0.399067	280.894	0.771139	0.259537	2.97121	0.00296625	0.0329194
ENSMUSG00000008855	chr11	Hdac5	102194432	102230166	8780	15361	14625	19467	15216	16273	16992	13262	17675	19358	16.6542	16.25	17.5073	17.9208	16.5159	17.788	17.372	19.9767	19.5681	16404.7	-0.198986	0.0621888	-3.1997	0.0013757	0.0177584
ENSMUSG00000008999	chr2	Bmp7	172868012	172940321	4019	1431	1446	2096	1628	1547	1136	1047	1002	1096	3.38893	3.50949	4.11747	4.18822	3.42959	2.59764	2.99575	2.47371	2.42	1365.05	0.44321	0.109252	4.05679	4.97527e-05	0.00108377
ENSMUSG00000009035	chr15	Tmem184b	79360684	79403303	3434	6811	6564	8648	6169	6648	6100	4543	5698	6561	18.877	18.6442	19.8817	18.5733	17.2482	16.3241	15.2125	16.4628	16.9541	6342.35	0.13751	0.0423995	3.24321	0.00118193	0.015728
ENSMUSG00000009076	chr11	Zmat5	4704678	4737669	1248	1147	2070	2976	2195	2096	2996	1970	2434	2826	8.7428	16.17	18.8164	18.1749	14.9557	22.0499	18.1421	19.3404	20.0836	2288.4	-0.436888	0.183134	-2.38562	0.0170505	0.119668
ENSMUSG00000009216	chr2	Fam163b	27110380	27142491	2959	7401	6226	6948	5091	7230	5896	5996	7910	9129	23.8039	20.522	18.5367	17.7874	21.7683	18.3102	23.2999	26.5212	27.3755	6868.89	-0.280102	0.136297	-2.05509	0.0398705	0.211914
ENSMUSG00000009246	chr7	Trpm5	143069153	143094642	6398	129	139	140	144	153	113	71	69	128	0.191923	0.211936	0.172775	0.232729	0.213087	0.162328	0.127623	0.107015	0.177553	119.029	0.448019	0.193324	2.31745	0.0204793	0.136039
ENSMUSG00000009281	chr6	Rarres2	48569698	48572670	708	1386	1607	1661	1433	1141	1089	990	836	1154	18.6109	22.1142	18.5007	20.9026	14.3423	14.1192	16.061	11.7022	14.4474	1245.14	0.357781	0.132321	2.70388	0.00685356	0.0625101
ENSMUSG00000009291	chr10	Pttg1ip	77581720	77598732	3426	5719	5395	6629	5144	5300	4710	3574	4012	4716	15.8875	15.3596	15.2756	15.5234	13.7829	12.6338	11.9957	11.6186	12.2149	4969.54	0.261823	0.0524615	4.99077	6.01402e-07	2.03966e-05
ENSMUSG00000009376	chr6	Met	17463800	17573980	7679	532	1086	1440	1059	1242	773	547	533	773	0.659477	1.37966	1.4807	1.42605	1.44125	0.925221	0.819239	0.688769	0.893407	867.558	0.557313	0.213855	2.60603	0.00915981	0.077551
ENSMUSG00000009394	chr6	Syn2	115134902	115282626	5646	34619	43458	49888	35912	47762	42482	33544	43687	54857	58.3642	75.0852	69.766	65.7692	75.3778	69.1535	68.3253	76.7789	86.2274	42596.2	-0.185129	0.0927441	-1.99613	0.0459196	0.232826
ENSMUSG00000009418	chr1	Nav1	135434580	135607295	17303	9173	10632	13516	11166	13195	8994	6733	9064	10182	5.04678	5.99474	6.16832	6.67347	6.79581	4.77786	4.47555	5.19854	5.22297	10171.5	0.259766	0.0987406	2.63079	0.00851873	0.073561
ENSMUSG00000009585	chr15	Apobec3	79891659	79915906	6083	484	435	674	580	793	294	245	237	369	0.757366	0.697593	0.874855	0.985915	1.16162	0.444207	0.463192	0.386604	0.538354	447.224	0.913548	0.182808	4.99732	5.81335e-07	1.98191e-05
ENSMUSG00000009731	chrX	Kcnd1	7822289	7838280	5287	1341	961	1574	1162	1255	1009	705	1001	1137	2.41428	1.7731	2.3506	2.27256	2.1151	1.75399	1.53349	1.87867	1.90854	1111.36	0.246864	0.115164	2.14358	0.0320668	0.183859
ENSMUSG00000009772	chr1	Nuak2	132316126	132333488	3920	117	171	228	194	156	141	69	113	144	0.284079	0.425502	0.459202	0.511689	0.354573	0.330559	0.202412	0.286015	0.325984	144.903	0.443559	0.214805	2.06494	0.0389289	0.209209
ENSMUSG00000009907	chr1	Vps4b	106764071	106796728	8905	4917	5189	6228	4357	4979	4462	3508	3964	4728	5.25614	5.68464	5.52244	5.05948	4.98239	4.60547	4.53066	4.41732	4.71222	4653.38	0.152698	0.0379847	4.01997	5.82053e-05	0.00123987
ENSMUSG00000010057	chr9	Nprl2	107542226	107545706	2013	2079	2315	2414	1788	2131	2166	1723	2148	2495	9.82753	11.2149	9.46549	9.1814	9.4298	9.88612	9.84034	10.5848	10.9962	2129.74	-0.134768	0.0658532	-2.04649	0.0407086	0.215182
ENSMUSG00000010142	chr11	Tnfrsf13b	61126755	61149372	2836	169	202	290	272	234	156	94	92	142	0.567122	0.694695	0.807242	0.99154	0.735081	0.505466	0.381112	0.321837	0.444283	179.605	0.81673	0.203207	4.0192	5.83957e-05	0.0012407
ENSMUSG00000010154	chr8	Spire2	123332713	123369515	2330	1366	1554	2342	1665	1568	2021	1313	1699	2228	5.57902	6.50446	7.93432	7.38708	5.9949	7.96987	6.47898	7.23367	8.48407	1731.91	-0.236145	0.11063	-2.13454	0.0327985	0.186424
ENSMUSG00000010175	chr1	Prox1	190118035	190170714	8390	1523	3209	4955	3696	3395	4321	3255	4333	6065	1.72797	3.73128	4.66332	4.55532	3.60582	4.73367	4.46192	5.12487	6.41576	3833.18	-0.56495	0.230569	-2.45025	0.0142759	0.10596
ENSMUSG00000010307	chr7	Tmem86a	47050640	47054776	1791	1223	1632	1681	1471	1462	997	1037	819	1354	6.49737	8.88555	7.4079	8.48937	7.27089	5.11428	6.65618	4.5358	6.70675	1285.35	0.359341	0.140114	2.56463	0.0103286	0.0842344
ENSMUSG00000010358	chr11	Ifi35	101448407	101458698	1727	247	389	459	372	392	155	118	182	200	1.36083	2.19638	2.09766	2.22638	2.02172	0.824546	0.785457	1.04529	1.02735	272.179	1.0419	0.173858	5.99281	2.06248e-09	1.06916e-07
ENSMUSG00000010461	chr10	Eya4	23104168	23349895	4192	632	652	1012	649	711	516	375	420	492	1.43497	1.51714	1.90599	1.60074	1.5112	1.13123	1.0287	0.994105	1.04153	593.638	0.542035	0.0996749	5.43803	5.38717e-08	2.15763e-06
ENSMUSG00000010505	chr2	Myt1	181763332	181827797	6905	1316	1362	1834	1475	1494	1995	1063	1486	1959	1.81417	1.92421	2.09719	2.20885	1.92798	2.65548	1.77048	2.1355	2.5179	1538.65	-0.244679	0.113886	-2.14846	0.0316774	0.182393
ENSMUSG00000010529	chr12	Gm266	111484611	111485823	1213	229	251	367	239	164	315	256	317	353	1.79583	2.01724	2.38733	2.03601	1.20394	2.38517	2.42552	2.59148	2.58099	276.019	-0.469817	0.172263	-2.72733	0.00638495	0.0591248
ENSMUSG00000010755	chr7	Cars	143557230	143600090	4639	2777	2866	3703	2638	2801	2604	2021	2459	2688	5.6978	6.02643	6.30233	5.87973	5.37989	5.15882	5.00994	5.25955	5.14212	2700.76	0.124959	0.0472412	2.64512	0.00816624	0.0710793
ENSMUSG00000010803	chr11	Gabra1	42130939	42182930	5160	32617	38308	48016	33390	38055	44495	35634	36244	39987	60.1672	72.4199	73.4712	66.9088	65.7138	79.2509	79.4173	69.6963	68.7727	38417.5	-0.198544	0.0780199	-2.54479	0.0109344	0.0875021
ENSMUSG00000010825	chr5	Grid2ip	143357338	143392152	4786	458	506	516	366	632	1242	523	536	1144	0.91086	1.03131	0.851239	0.790712	1.17661	2.38498	1.25667	1.11124	2.12126	653.482	-0.902665	0.227689	-3.96446	7.3561e-05	0.00150625
ENSMUSG00000010936	chr8	Vac14	110618638	110720396	3028	2547	2532	3598	2518	2604	2370	1806	2018	2752	8.00533	8.1558	9.38053	8.5972	7.66161	7.19244	6.85808	6.61195	8.06455	2491.91	0.158056	0.0701646	2.25265	0.0242815	0.151964
ENSMUSG00000011148	chr12	Adssl1	112620045	112641354	1861	2042	2215	3066	2274	2266	2241	1515	1633	1803	10.4406	11.6064	13.0034	12.6302	10.8457	11.0634	9.35874	8.70391	8.59503	2090.58	0.248266	0.100257	2.4763	0.0132753	0.101004
ENSMUSG00000011832	chr8	Evi5l	4166567	4211257	8524	9157	8960	11569	8424	9477	9130	7468	9318	11143	10.2261	10.2545	10.7168	10.2194	9.90729	9.84472	10.0761	10.8477	11.6022	9341.94	-0.106383	0.051839	-2.05219	0.0401516	0.213131
ENSMUSG00000011837	chr8	Snapc2	4253102	4256219	1513	1837	1954	2439	1860	1896	1733	1385	1607	1904	11.5513	12.5922	12.7219	12.7054	11.1607	10.522	10.5222	10.5341	11.1628	1828.8	0.122378	0.050793	2.40935	0.0159811	0.114513
ENSMUSG00000011884	chr5	Gltp	114669403	114690984	1757	2532	2911	4993	3617	3569	3463	1914	2257	2460	13.7118	16.1557	22.4289	21.278	18.0928	18.1076	12.523	12.7415	12.4207	3021.83	0.332661	0.164209	2.02583	0.042782	0.22248
ENSMUSG00000011958	chr9	Bnip2	69989466	70008317	3455	2449	2435	2879	2479	2630	2360	1653	1995	2315	6.74628	6.87428	6.5786	7.41829	6.78204	6.27719	5.50153	5.72897	5.94577	2335.05	0.169801	0.0642897	2.64119	0.00826161	0.0717288
ENSMUSG00000013419	chr9	Zfp651	121760033	121771742	6353	7089	6904	8670	6349	7649	6956	6533	7939	8532	10.6215	10.6012	10.7755	10.3338	10.7284	10.0633	11.8263	12.4001	11.9189	7388.78	-0.184752	0.0751207	-2.4594	0.0139168	0.104144
ENSMUSG00000013495	chr5	Tmem175	108629770	108647770	3875	3461	3529	4183	3304	3918	3226	2330	3067	3462	8.50095	8.88321	8.52255	8.81571	9.00864	7.65081	6.91443	7.85304	7.9282	3353.5	0.14474	0.0563236	2.56979	0.0101761	0.0833886
ENSMUSG00000013539	chr16	Tango2	18300825	18348103	7040	5034	5459	6936	5133	5265	5981	4503	5421	6126	6.80657	7.56451	7.77929	7.53942	6.66412	7.80848	7.35617	7.64104	7.72278	5507.3	-0.13308	0.0470999	-2.82549	0.00472086	0.0471827
ENSMUSG00000013646	chr11	Sh3bp5l	58330724	58347728	6352	3893	3999	4858	3538	3972	4632	3234	4104	4712	5.83385	6.1415	6.03871	5.75943	5.57197	6.70219	5.85525	6.41115	6.58351	4080.2	-0.184351	0.0401399	-4.59272	4.37502e-06	0.000122718
ENSMUSG00000013701	chr14	Timm23	32180162	32201898	1786	1536	1672	1939	1376	1433	2002	1400	1602	1704	8.18307	9.12881	8.56877	7.96333	7.14661	10.2983	9.01131	8.89704	8.46401	1624	-0.226112	0.0825354	-2.73958	0.00615179	0.0576171
ENSMUSG00000013707	chr3	Tnfaip8l2	95139521	95142360	1122	303	428	430	380	422	189	150	167	158	2.56869	3.71849	3.02381	3.49949	3.34897	1.54707	1.53637	1.47586	1.24884	286.365	1.09139	0.148484	7.35024	1.97857e-13	1.72399e-11
ENSMUSG00000013766	chr17	Ly6g6e	35076902	35078804	1273	95	69	166	92	111	299	95	140	142	0.709911	0.528423	1.02897	0.746826	0.776483	2.15739	0.857706	1.0906	0.98935	132.96	-0.805662	0.308906	-2.60811	0.00910426	0.0774335
ENSMUSG00000013822	chr9	Elof1	22112989	22117148	1092	2252	2583	3039	2201	2236	2765	1947	2524	2709	19.6154	23.0572	21.9571	20.8258	18.2318	23.2542	20.4894	22.918	21.9999	2457.92	-0.160397	0.0652357	-2.45872	0.0139433	0.104247
ENSMUSG00000014329	chr10	Bicc1	70922832	71159700	7441	806	1018	1346	1010	989	633	674	615	708	1.03109	1.33463	1.4283	1.40356	1.18436	0.781882	1.04173	0.82015	0.844452	855.664	0.483965	0.130014	3.72241	0.000197332	0.00352507
ENSMUSG00000014353	chr2	Tmem87b	128818118	128854261	8395	4199	4217	5286	3767	4286	4074	3121	3352	4247	4.76127	4.90042	4.97187	4.64006	4.54944	4.46042	4.27568	3.96223	4.48994	4021.14	0.0873794	0.0440276	1.98465	0.0471831	0.236797
ENSMUSG00000014355	chr2	Anapc1	128610104	128687391	16714	9300	9256	10827	8155	9726	8347	6536	7811	9410	5.29695	5.4028	5.11525	5.04566	5.18569	4.59041	4.49769	4.63776	4.99706	8741.52	0.0935148	0.0419853	2.22732	0.0259257	0.158881
ENSMUSG00000014444	chr8	Piezo1	122481698	122551329	9933	918	1268	1722	1350	1421	831	647	735	880	0.879768	1.24537	1.36891	1.40543	1.27482	0.76896	0.749142	0.734295	0.786302	1064.68	0.638695	0.130456	4.89586	9.78776e-07	3.17492e-05
ENSMUSG00000014503	chr18	Pkd2l2	34409423	34442789	2666	1808	1804	2645	1635	1955	2125	1538	1856	2373	6.45394	6.59957	7.83191	6.34009	6.53284	7.32425	6.63312	6.90657	7.8978	1949.34	-0.151659	0.0721492	-2.10202	0.0355519	0.196749
ENSMUSG00000014547	chr14	Wdfy2	62837690	62956886	2011	706	833	954	711	846	941	697	730	955	3.34061	4.03942	3.74443	3.65462	3.74732	4.29921	3.98464	3.60083	4.21315	815.009	-0.181035	0.0775257	-2.33516	0.0195351	0.131473
ENSMUSG00000014592	chr4	Camta1	150917322	151861876	14570	26465	27720	38332	26659	28327	30382	22929	28483	35278	17.2915	18.5612	20.7748	18.9215	17.3257	19.167	18.1001	19.4001	21.4905	29132.4	-0.134567	0.0578896	-2.32455	0.0200961	0.134146
ENSMUSG00000014599	chr3	Csf1	107741048	107760469	5262	2632	3410	4918	3568	3692	2296	1730	1941	2333	4.76104	6.32155	7.37939	7.0112	6.25183	4.0102	3.78092	3.66016	3.93471	2882.81	0.659072	0.113487	5.80746	6.34271e-09	2.98563e-07
ENSMUSG00000014601	chr3	Strip1	107612532	107631710	3231	4817	6240	7699	5285	6334	6389	5222	6246	6880	14.1891	18.8372	18.8117	16.9112	17.4657	18.1714	18.5845	19.1795	18.8951	6090.01	-0.181668	0.0800059	-2.27069	0.023166	0.147601
ENSMUSG00000014747	chr6	Ankrd53	83762644	83768326	1739	75	76	85	85	88	122	72	87	105	0.410357	0.426154	0.385776	0.505208	0.450725	0.644522	0.475957	0.496224	0.535638	88.3467	-0.369096	0.183534	-2.01105	0.0443205	0.227805
ENSMUSG00000014776	chr8	Nol3	105276447	105281939	2869	3421	3464	4783	3827	3736	3180	2222	2871	3302	11.348	11.776	13.1608	13.7904	11.6012	10.1853	8.90526	9.92794	10.2124	3377.83	0.269781	0.0747596	3.60865	0.000307794	0.00520327
ENSMUSG00000014778	chr8	Fhod1	105329163	105347953	4666	764	762	1026	848	740	725	380	520	675	1.55849	1.59301	1.7361	1.87914	1.4131	1.428	0.936548	1.10579	1.2838	702.598	0.400178	0.127788	3.13158	0.00173871	0.0215282
ENSMUSG00000014850	chr13	Msh3	92211872	92355003	11254	2179	2334	2653	1922	2148	1942	1415	1680	2004	1.84315	2.02329	1.86147	1.76607	1.70085	1.5861	1.44609	1.4814	1.58046	2006.85	0.208482	0.0498901	4.17883	2.93008e-05	0.000676976
ENSMUSG00000014867	chr2	Surf4	26920040	26933928	3281	5777	6259	7607	5608	6406	5376	4275	4997	6173	16.7577	18.6067	18.3038	17.6714	17.3951	15.0573	14.9824	15.1105	16.6951	5768.78	0.137298	0.0397846	3.45103	0.000558457	0.00858169
ENSMUSG00000015092	chr2	Edf1	25557847	25562082	1317	5377	5672	6839	4745	5298	5957	4283	5326	5995	38.8395	41.9878	40.9772	37.2325	35.8241	41.547	37.3781	40.1045	40.3743	5457.86	-0.0951932	0.0443455	-2.14663	0.0318229	0.182845
ENSMUSG00000015094	chr2	Npdc1	25399351	25409494	3906	12070	13318	15441	11849	12774	13466	10608	13549	15299	29.4112	33.2581	31.2103	31.3646	29.1382	31.6827	31.2302	34.4169	34.7577	13092.5	-0.15945	0.0464967	-3.42928	0.000605191	0.00916233
ENSMUSG00000015112	chr6	Slc25a13	6041218	6217173	3122	414	465	659	433	375	411	258	336	372	1.26205	1.45272	1.6664	1.43389	1.07013	1.20975	0.950237	1.06776	1.05731	406.012	0.29686	0.13064	2.27234	0.0230658	0.147077
ENSMUSG00000015133	chr7	Lrrk1	66226912	66388350	9487	625	695	989	789	769	502	412	400	426	0.627126	0.714681	0.823165	0.860009	0.722321	0.486358	0.499467	0.418401	0.398535	613.044	0.670639	0.128924	5.20182	1.97344e-07	7.29729e-06
ENSMUSG00000015149	chr7	Sirt2	28766735	28788665	3568	9884	10585	14494	10327	11015	10616	7150	8590	10641	26.3655	28.9365	32.0706	29.9246	27.5053	27.3427	23.0433	23.8866	26.4647	10224.5	0.14028	0.0642714	2.18262	0.0290639	0.171319
ENSMUSG00000015243	chr4	Abca1	53030787	53159895	10363	6968	8222	12642	9136	8593	6595	4710	5205	6492	6.40074	7.7402	9.63283	9.11653	7.38917	5.84944	5.2273	4.98426	5.5601	7464.11	0.51273	0.111736	4.58878	4.45851e-06	0.000124633
ENSMUSG00000015247	chr4	Nipsnap3b	53011880	53022060	1687	907	1312	1656	1281	1228	1124	796	850	1074	5.11546	7.58339	7.74735	7.84833	6.48342	6.12098	5.42407	4.99752	5.64759	1120.42	0.262401	0.12671	2.07088	0.0383697	0.2073
ENSMUSG00000015305	chr10	Sash1	8722219	8886070	7183	7558	10330	13410	9714	9088	11182	9379	10416	13839	10.0159	14.0293	14.741	13.984	11.2741	14.308	15.0167	14.3894	17.099	10491.4	-0.311571	0.107887	-2.88795	0.00387766	0.0406398
ENSMUSG00000015335	chr2	Zdhhc12	30090944	30093648	1785	409	415	450	390	405	342	263	274	348	2.18017	2.26709	1.98974	2.25831	2.02093	1.76024	1.69379	1.52257	1.72953	363.004	0.291598	0.0952975	3.05988	0.00221429	0.0260577
ENSMUSG00000015337	chr2	Endog	30171493	30174069	1063	1480	1637	1836	1370	1446	1645	1264	1475	1805	13.2425	15.011	13.6269	13.3162	12.1117	14.2119	13.6644	13.7581	15.058	1542.37	-0.137718	0.0555438	-2.47945	0.0131587	0.100257
ENSMUSG00000015340	chrX	Cybb	9435252	9487771	5808	371	560	979	1095	375	197	82	86	123	0.608026	0.940565	1.3309	1.94946	0.575319	0.31174	0.162367	0.146928	0.187947	415.066	2.35417	0.362252	6.49871	8.10113e-11	5.08446e-09
ENSMUSG00000015355	chr1	Cd48	171682009	171705258	1189	237	268	388	467	338	99	72	87	82	1.89605	2.1973	2.57484	4.05855	2.53133	0.764743	0.695937	0.725571	0.611643	221.279	1.8619	0.240392	7.74528	9.53719e-15	9.70364e-13
ENSMUSG00000015405	chrX	Ace2	164139332	164188420	3762	131	99	184	105	115	47	80	68	61	0.331426	0.256687	0.386144	0.288573	0.272359	0.114813	0.244534	0.179342	0.143889	97.2038	0.787277	0.262567	2.99839	0.00271412	0.0306877
ENSMUSG00000015451	chr17	C4a	34809092	34823464	6206	1471	2035	4668	3682	2679	1401	754	333	1240	2.25621	3.19878	5.93901	6.13483	3.84653	2.07483	1.39725	0.532439	1.77325	1947.44	1.50939	0.44676	3.37853	0.00072875	0.010716
ENSMUSG00000015461	chr17	Atf6b	34647146	34655074	2757	4131	4411	5208	3990	4646	4450	3556	4220	5391	14.2597	15.6043	14.9122	14.9616	15.0129	14.8318	14.8304	15.1854	17.3503	4417.37	-0.117305	0.0531124	-2.20861	0.0272016	0.164061
ENSMUSG00000015468	chr17	Notch4	34564268	34588503	8061	807	918	919	622	940	487	372	555	513	0.952972	1.11097	0.900198	0.7979	1.03911	0.555282	0.530743	0.683216	0.564814	669.494	0.656077	0.12605	5.2049	1.94097e-07	7.19345e-06
ENSMUSG00000015484	chr1	Fam163a	156075966	156205026	3882	422	615	665	487	546	763	797	648	1136	1.03465	1.54529	1.35244	1.29707	1.25315	1.80628	2.36089	1.65621	2.59682	679.266	-0.762291	0.155328	-4.90762	9.2188e-07	3.00823e-05
ENSMUSG00000015488	chr2	Cacfd1	27009926	27021089	4693	2625	2923	3936	2704	2881	3149	2500	2964	3255	5.32397	6.07558	6.62182	5.95751	5.46989	6.16675	6.12606	6.26676	6.15516	2973.5	-0.132751	0.0623845	-2.12795	0.0333416	0.188269
ENSMUSG00000015542	chr11	Nat9	115182832	115187859	2066	1113	1080	1569	1108	1070	1033	778	934	1051	5.1263	5.09783	5.99443	5.5437	4.61341	4.59396	4.32936	4.4845	4.51329	1068.37	0.172927	0.0782058	2.21118	0.0270235	0.163347
ENSMUSG00000015568	chr8	Lpl	68880491	68907448	6810	4449	4395	4645	4039	4767	1674	2588	2635	4175	6.21872	6.29579	5.38567	6.13287	6.23753	2.25929	4.37057	3.83952	5.44098	3664.38	0.547601	0.19735	2.77478	0.00552396	0.0530058
ENSMUSG00000015702	chr3	Anxa9	95296096	95307176	2073	133	128	156	152	137	107	57	91	90	0.610509	0.602148	0.593993	0.757941	0.588695	0.474244	0.316119	0.435452	0.385181	115.064	0.58151	0.178759	3.25304	0.00114177	0.0152805
ENSMUSG00000015714	chr3	Cers2	95314791	95323599	3676	4507	5608	7341	5214	5081	5085	3339	3797	4784	11.6693	14.8805	15.7662	14.6649	12.315	12.7123	10.445	10.2484	11.5486	4893.92	0.23891	0.094282	2.53399	0.0112771	0.0895441
ENSMUSG00000015745	chr3	Plekho1	95988429	95996001	2172	2289	2080	2767	2188	2306	2094	1565	1735	1910	10.0285	9.33912	10.0558	10.4133	9.45754	8.85817	8.28398	7.92405	7.80198	2085.49	0.201264	0.0722516	2.7856	0.00534288	0.0517918
ENSMUSG00000015755	chr10	Tab2	7905653	7956230	6135	6257	6348	8068	6026	6896	5363	4296	4984	6044	9.70801	10.0938	10.3835	10.1565	10.0159	8.03433	8.0531	8.06121	8.7432	5961.4	0.231539	0.0401434	5.76779	8.03164e-09	3.71656e-07
ENSMUSG00000015766	chr6	Eps8	137477245	137654876	5731	2413	3190	4558	3273	3495	3992	2903	3406	4933	4.00775	5.42984	6.27962	5.90528	5.434	6.40194	5.82539	5.8972	7.63899	3541.37	-0.31123	0.124098	-2.50793	0.0121441	0.0944148
ENSMUSG00000015837	chr11	Sqstm1	50199366	50210827	3356	35597	40054	45395	31432	36967	33492	26072	31230	37189	100.951	116.412	106.788	96.8326	98.1389	91.71	89.3321	92.3269	98.3319	34901.8	0.096952	0.0464277	2.08824	0.0367766	0.200946
ENSMUSG00000015839	chr2	Nfe2l2	75675513	75704641	3796	1967	2233	2840	2431	2374	1590	1131	1137	1626	4.93189	5.73787	5.90667	6.62133	5.5721	3.84932	3.42615	2.97185	3.80112	1891.12	0.651839	0.102765	6.34298	2.25369e-10	1.34246e-08
ENSMUSG00000015852	chr3	Fcrls	87250758	87263738	2334	2326	2183	2810	2976	6445	1347	1409	1309	1194	9.48358	9.12156	9.50353	13.181	24.5988	5.30283	6.94078	5.56366	4.53888	2411.8	1.18557	0.367031	3.23017	0.00123717	0.0163832
ENSMUSG00000015937	chr13	H2afy	56073619	56136361	6809	4737	5452	6569	4747	5138	5468	4142	5138	6217	6.62225	7.81108	7.61759	7.20897	6.72397	7.38089	6.99596	7.48781	8.10336	5249.25	-0.120584	0.0501834	-2.40287	0.0162668	0.115456
ENSMUSG00000015944	chr5	Gatsl2	134099711	134144343	7560	13272	13431	18982	13084	16127	15478	12370	15641	19185	16.7112	17.3313	19.8257	17.8963	19.0087	18.8175	18.8181	20.5302	22.5224	15175.2	-0.211761	0.0739709	-2.86276	0.00419966	0.0433216
ENSMUSG00000015947	chr3	Fcgr1	96282909	96293969	2589	548	763	1012	809	750	294	249	248	331	2.01433	2.87427	3.08565	3.23035	2.58071	1.04346	1.10582	0.950297	1.13438	540.266	1.31803	0.143442	9.18862	3.97908e-20	8.35658e-18
ENSMUSG00000015950	chr5	Ncf1	134220053	134229625	3663	1275	1621	1892	1732	1933	605	428	631	689	3.31287	4.31648	4.07785	4.8887	4.7017	1.51784	1.34361	1.70916	1.66915	1169.73	1.38963	0.130487	10.6496	1.75208e-26	7.0002e-24
ENSMUSG00000016087	chr9	Fli1	32422204	32542861	3486	291	334	514	349	376	228	201	191	286	0.794494	0.934538	1.16406	1.03508	0.96098	0.601049	0.663023	0.543612	0.728023	301.194	0.564832	0.140165	4.02978	5.58299e-05	0.00119862
ENSMUSG00000016194	chr1	Hsd11b1	193221634	193264075	4251	595	1059	1589	898	723	2331	1603	1578	1829	1.33221	2.42999	2.95118	2.18416	1.51539	5.03937	4.33635	3.68317	3.81814	1364.44	-1.09037	0.206893	-5.27021	1.36268e-07	5.15519e-06
ENSMUSG00000016206	chr17	H2-M3	37270220	37274484	1438	277	474	671	392	387	259	243	222	262	1.8326	3.21381	3.68237	2.81725	2.39678	1.6545	1.94236	1.53109	1.61611	345.49	0.65718	0.192383	3.416	0.000635489	0.00949812
ENSMUSG00000016256	chr2	Ctsz	174427493	174439039	1441	6626	7963	9798	9545	9736	3234	2200	2791	2845	43.7457	53.8783	53.6584	68.456	60.1719	20.6159	17.5486	19.2089	17.5125	5930.88	1.52009	0.128373	11.8412	2.39106e-32	1.70295e-29
ENSMUSG00000016257	chr2	Slmo2	174465067	174473081	1860	2771	3017	3943	2745	3045	3438	2557	2860	3313	14.1755	15.8173	16.7319	15.2545	14.5821	16.9819	15.8041	15.252	15.8018	3055.85	-0.12253	0.0556431	-2.20208	0.02766	0.16597
ENSMUSG00000016487	chr6	Ppfibp1	146888487	147032025	9790	3000	2892	3260	2639	3177	2329	1722	2125	2497	2.91705	2.88186	2.6294	2.78749	2.8918	2.1866	2.02297	2.15397	2.26372	2597.15	0.327405	0.0618433	5.2941	1.19601e-07	4.55943e-06
ENSMUSG00000016494	chr1	Cd34	194938819	194961279	7290	4280	4679	5638	4018	5112	3405	3496	3544	3861	5.58864	6.26135	6.10665	5.69933	6.24859	4.29296	5.51529	4.82408	4.7005	4193.19	0.243098	0.0919152	2.64481	0.00817367	0.0710799
ENSMUSG00000016495	chr19	Plgrkt	29348599	29367390	3799	1162	1138	1439	1185	991	1049	745	843	949	2.9112	2.92187	2.99049	3.22504	2.32417	2.53758	2.25505	2.20167	2.21673	1045.08	0.256083	0.0989216	2.58874	0.00963271	0.0802204
ENSMUSG00000016496	chr19	Cd274	29367455	29388095	3622	360	619	967	531	577	269	188	155	299	0.945984	1.66696	2.10777	1.51575	1.41934	0.682513	0.596862	0.424591	0.732544	422.225	1.2658	0.221777	5.70753	1.14627e-08	5.17273e-07
ENSMUSG00000016528	chr1	Mapkapk2	131053700	131097826	3041	2332	3463	4275	3395	3314	2730	2025	2412	2875	7.29825	11.107	11.0979	11.542	9.70894	8.24955	7.65685	7.86911	8.38899	2939.18	0.272531	0.119459	2.28139	0.0225256	0.144646
ENSMUSG00000016534	chrX	Lamp2	38401357	38456454	9552	9421	12345	15974	12342	11661	10780	7761	7469	9068	9.38873	12.6082	13.205	13.3612	10.8786	10.373	9.34463	7.75944	8.42564	10612.4	0.340463	0.119055	2.85972	0.00424015	0.0435745
ENSMUSG00000016624	chr15	Phf21b	84785381	84856049	4264	519	495	552	438	475	741	520	659	638	1.1585	1.13237	1.02208	1.06208	0.992552	1.59708	1.40239	1.53347	1.3278	562.199	-0.512228	0.0966845	-5.29793	1.17122e-07	4.48266e-06
ENSMUSG00000016918	chr1	Sulf1	12692277	12861192	11294	3085	3220	3059	2003	2813	1632	1495	908	2483	2.60027	2.78145	2.13874	1.83398	2.21953	1.32819	1.52244	0.797824	1.95129	2252.71	0.667601	0.210794	3.16708	0.00153979	0.0194624
ENSMUSG00000016940	chr11	Kctd2	115420128	115431274	3009	4297	4177	5340	4019	4531	5356	3835	4534	5559	13.5909	13.5394	14.0101	13.8087	13.4155	16.3569	14.6549	14.9494	16.3931	4606.98	-0.249866	0.0431233	-5.79423	6.86342e-09	3.19403e-07
ENSMUSG00000016995	chr2	Matn4	164389393	164405160	5174	1187	1295	1753	1472	1348	819	673	946	1193	2.18368	2.44153	2.67508	2.9417	2.32144	1.45479	1.49585	1.81421	2.04626	1166.9	0.50107	0.124138	4.03638	5.4282e-05	0.00117153
ENSMUSG00000017007	chr2	Rbpjl	164403141	164415448	5732	203	236	261	266	240	127	121	181	195	0.337104	0.401636	0.359521	0.479844	0.373085	0.203633	0.242766	0.313332	0.301914	201.246	0.493873	0.177795	2.77777	0.00547331	0.0526782
ENSMUSG00000017057	chrX	Il13ra1	36112110	36171259	3712	965	1100	1719	1312	1150	650	596	572	733	2.4743	2.89048	3.65608	3.65435	2.76027	1.60922	1.84631	1.5289	1.75231	956.457	0.810618	0.134909	6.00864	1.87088e-09	9.76017e-08
ENSMUSG00000017132	chr11	Cyth1	118132019	118248592	3905	6267	6624	7983	6166	6818	7053	5156	6776	7808	15.2748	16.5459	16.1398	16.3257	15.5562	16.5985	15.1833	17.2167	17.7435	6696.39	-0.124612	0.0456275	-2.73108	0.0063128	0.0587223
ENSMUSG00000017144	chr2	Rnd3	51130438	51149111	4432	1131	912	1261	1003	786	1332	1301	1312	1422	2.42893	2.00724	2.24638	2.33994	1.58017	2.76206	3.3757	2.93727	2.8473	1173.03	-0.556812	0.135265	-4.11645	3.84753e-05	0.000869329
ENSMUSG00000017307	chr2	Acot8	164792768	164804882	1994	963	1032	1130	948	998	1095	808	990	1132	4.5955	5.04707	4.47302	4.91435	4.45827	5.04543	4.65857	4.92493	5.03657	1007.13	-0.128942	0.0625253	-2.06224	0.0391849	0.209699
ENSMUSG00000017344	chr11	Vtn	78499091	78502324	2030	4209	5454	7550	4735	4888	4474	3339	3411	3399	19.7296	26.2004	29.3564	24.1108	21.4486	20.2494	18.91	16.6678	14.855	4529.79	0.383193	0.127539	3.00452	0.00266	0.0301897
ENSMUSG00000017404	chr11	Rpl19	98026710	98030492	1022	11200	11798	13817	10418	10498	10664	7776	9661	9837	104.23	112.521	106.66	105.32	91.4554	95.8234	87.4309	93.7247	85.3529	10538.8	0.135321	0.0632346	2.13999	0.0323558	0.184913
ENSMUSG00000017697	chr2	Ada	163726584	163750239	2002	98	135	120	108	148	101	59	58	105	0.465795	0.65759	0.473114	0.557627	0.658505	0.463519	0.338809	0.287379	0.465307	101.844	0.471861	0.219034	2.15428	0.031218	0.180255
ENSMUSG00000017707	chr2	Serinc3	163623272	163645131	3840	27134	30586	33416	24261	30839	22869	17627	20340	22996	67.2541	77.6928	68.703	65.3229	71.5541	54.7306	52.786	52.555	53.1422	25250	0.332672	0.0555196	5.99197	2.07312e-09	1.07128e-07
ENSMUSG00000017724	chr11	Etv4	101769742	101785371	3104	447	571	681	508	399	805	504	546	688	1.37055	1.79422	1.73201	1.69201	1.14522	2.3832	1.86704	1.74517	1.96679	570.223	-0.430071	0.143549	-2.99598	0.00273562	0.0308624
ENSMUSG00000017760	chr2	Ctsa	164832873	164841032	4715	12190	13692	15815	13543	14220	8429	6413	7738	9407	24.6082	28.3267	26.4826	29.699	26.8723	16.4297	15.6413	16.2841	17.7055	11086.3	0.658993	0.0624871	10.5461	5.29703e-26	2.06597e-23
ENSMUSG00000017774	chr11	Myo1c	75650504	75673910	6585	1617	1768	2601	1960	2148	1739	1317	1568	1638	2.33743	2.61916	3.11877	3.07776	2.90664	2.4272	2.30011	2.36283	2.20761	1796.49	0.212699	0.100915	2.10771	0.0350559	0.194727
ENSMUSG00000017781	chr11	Pitpna	75588097	75628804	4129	22300	25103	31161	20833	25935	26066	21424	23553	28444	51.4049	59.3032	59.5836	52.1678	55.9648	58.0165	59.6671	56.5984	61.1324	24825.4	-0.1428	0.0524509	-2.72255	0.00647796	0.0598171
ENSMUSG00000017830	chr11	Dhx58	100694884	100704271	3272	127	233	385	280	244	138	98	95	168	0.369409	0.694564	0.928924	0.884734	0.664389	0.387579	0.344401	0.288062	0.455611	190.288	0.879265	0.261981	3.35622	0.000790163	0.0114196
ENSMUSG00000017858	chr2	Ift52	163017354	163046141	2802	2599	2672	3131	2218	2599	2390	1754	1971	2651	8.8274	9.3007	8.82115	8.1835	8.26346	7.83794	7.19765	6.97865	8.39494	2413.89	0.129716	0.056755	2.28555	0.0222806	0.143893
ENSMUSG00000018008	chr15	Cyth4	78597047	78622019	2791	2123	2279	3010	2923	2744	1608	673	1612	1835	7.23909	7.964	8.51366	10.8272	8.75885	5.29417	2.77258	5.73004	5.8338	2042.06	0.765852	0.198216	3.86372	0.000111674	0.00215724
ENSMUSG00000018042	chr15	Cyb5r3	83153494	83172592	4298	5458	6303	7760	5614	6113	4727	3576	3785	4716	12.0869	14.3048	14.2547	13.5053	12.6726	10.1075	9.56785	8.73788	9.73728	5255.54	0.423711	0.0594695	7.12483	1.04206e-12	8.2864e-11
ENSMUSG00000018126	chr15	Baiap2l2	79258195	79285537	2728	271	221	240	226	286	97	92	101	137	0.945399	0.790116	0.694501	0.856457	0.933987	0.326735	0.387765	0.367304	0.445603	182.458	1.08716	0.170378	6.38089	1.76061e-10	1.06032e-08
ENSMUSG00000018143	chr5	Mafk	139791513	139802653	3901	956	1090	1369	1095	1131	958	670	750	1089	2.33249	2.72547	2.77065	2.9022	2.58318	2.25686	1.97502	1.90758	2.47726	997.504	0.245119	0.0919661	2.66532	0.00769157	0.0678856
ENSMUSG00000018169	chr15	Mfng	78755882	78773475	2839	370	507	603	524	506	338	212	292	317	1.24032	1.74177	1.67673	1.90816	1.58785	1.09402	0.858622	1.0204	0.990768	400.159	0.655449	0.137223	4.77653	1.78345e-06	5.5045e-05
ENSMUSG00000018217	chr11	Pmp22	63128982	63159547	2354	2604	3752	6175	3948	3185	3618	1893	2032	2436	10.5269	15.5444	20.7067	17.3375	12.0531	14.1223	9.24579	8.56329	9.18158	3207.4	0.501218	0.199182	2.51638	0.0118568	0.0927534
ENSMUSG00000018293	chr11	Pfn1	70651850	70654644	2405	6622	6734	7939	6306	6482	5952	4753	5305	6879	26.2025	27.3074	26.0577	27.1056	24.01	22.7402	22.7225	21.8825	25.3782	6275.1	0.111583	0.0500707	2.22851	0.0258468	0.158516
ENSMUSG00000018381	chr11	Abi3	95830074	95842476	4153	2515	2327	3201	2572	2545	2111	1554	1983	2158	5.76396	5.46553	6.08533	6.40332	5.46009	4.67142	4.30297	4.73766	4.61122	2302.43	0.287934	0.0703218	4.09451	4.23059e-05	0.000939113
ENSMUSG00000018415	chr11	Gid4	60417145	60450927	4864	5941	5477	7080	5422	5833	6229	5021	6009	6756	11.6259	10.984	11.4925	11.526	10.6853	11.7696	11.8711	12.2582	12.3264	5954.05	-0.159811	0.0488322	-3.27266	0.0010654	0.0145144
ENSMUSG00000018449	chr11	Rpain	70970213	70977833	2842	855	820	997	762	807	824	501	622	751	2.86311	2.8141	2.76939	2.77191	2.52974	2.66426	2.02696	2.17131	2.34474	761.317	0.194122	0.0858262	2.2618	0.0237095	0.149898
ENSMUSG00000018476	chr11	Kdm6b	69398508	69413675	6954	2692	2627	3435	2352	2749	3073	2155	2894	2958	3.68491	3.68523	3.90027	3.49737	3.52254	4.06156	3.56397	4.12961	3.77513	2752.39	-0.148127	0.0602754	-2.45751	0.0139904	0.104551
ENSMUSG00000018500	chr11	Adora2b	62248984	62266453	1845	371	439	587	498	579	412	300	285	404	1.91334	2.32025	2.51114	2.78996	2.79528	2.0516	1.86928	1.53222	1.94259	424.876	0.356682	0.148825	2.39666	0.0165455	0.117076
ENSMUSG00000018509	chr11	Cenpv	62524946	62539261	1811	1214	1120	1323	1072	1060	1287	1005	1287	1392	6.37837	6.03062	5.7659	6.11839	5.21346	6.52901	6.37958	7.04901	6.81887	1194.34	-0.244601	0.0747437	-3.27252	0.00106592	0.0145144
ENSMUSG00000018566	chr11	Slc2a4	69942539	69948188	3478	205	310	439	268	293	211	120	115	142	0.560982	0.86938	0.996496	0.796675	0.750571	0.557513	0.396745	0.328058	0.362297	226.602	0.885672	0.206801	4.28272	1.84621e-05	0.000452058
ENSMUSG00000018599	chr11	Mief2	60728398	60732951	2716	1324	1482	1854	1264	1380	1489	1243	1370	1751	4.63925	5.32183	5.38872	4.81125	4.52656	5.0377	5.26218	5.00425	5.72042	1452.03	-0.152801	0.0633392	-2.41242	0.015847	0.113805
ENSMUSG00000018604	chr5	Tbx3	119670669	119684724	5365	271	213	342	201	160	156	139	123	207	0.480804	0.387285	0.503316	0.387388	0.265734	0.26724	0.297953	0.22749	0.342413	197.086	0.44984	0.205778	2.18604	0.0288124	0.1705
ENSMUSG00000018634	chr11	Crhr1	104132855	104175523	2460	1213	1170	1666	1304	1527	1686	1270	1584	1568	4.69244	4.63849	5.346	5.47983	5.52976	6.29757	5.93576	6.3878	5.65543	1442.43	-0.301163	0.0960943	-3.13404	0.0017242	0.0213721
ENSMUSG00000018654	chr11	Ikzf1	11685003	11772926	5777	603	601	842	844	1003	424	290	398	377	0.993549	1.01484	1.1508	1.51066	1.54704	0.674552	0.577304	0.683618	0.579155	587.937	0.927112	0.178499	5.19394	2.05892e-07	7.5962e-06
ENSMUSG00000018707	chr12	Dync1h1	110601452	110666945	15658	76706	80545	99030	70729	86956	69215	53255	63648	73656	46.6353	50.1853	49.9422	46.7126	49.4896	40.6315	39.1184	40.3393	41.7518	73989.7	0.202738	0.0366483	5.532	3.16601e-08	1.30966e-06
ENSMUSG00000018750	chr11	Zbtb4	69765912	69784023	8117	14402	15018	18813	14260	16096	16975	13325	15305	19154	16.8897	18.0495	18.301	18.1665	17.6704	19.2215	18.88	18.7108	20.9431	15850.1	-0.186687	0.0404104	-4.61977	3.84168e-06	0.000109826
ENSMUSG00000018770	chr2	Atp5g3	73908447	73911326	2181	15992	17146	21685	14330	16415	17953	13571	15667	18767	69.7746	76.6673	78.482	67.9192	67.0447	75.6327	71.5388	71.2588	76.3434	16696.2	-0.0970945	0.0424862	-2.28532	0.0222942	0.143893
ENSMUSG00000018774	chr11	Cd68	69664213	69666153	1257	2493	2721	3107	3145	3280	662	373	579	612	18.8665	21.1033	19.5041	25.8548	23.2366	4.83732	3.41046	4.56778	4.31819	1827.56	2.28338	0.132186	17.274	7.39037e-67	3.02654e-63
ENSMUSG00000018819	chr7	Lsp1	142460809	142494867	5174	653	773	953	624	867	337	219	291	351	1.2013	1.45738	1.45428	1.24702	1.49309	0.598614	0.486764	0.558072	0.602044	545.697	1.22592	0.104846	11.6925	1.39225e-31	8.14516e-29
ENSMUSG00000018830	chr16	Myh11	14194527	14291408	6632	736	958	1848	884	847	658	535	831	569	1.05637	1.40915	2.20018	1.3783	1.13803	0.911891	0.927744	1.24337	0.761436	850.013	0.506786	0.216634	2.33937	0.0193165	0.130592
ENSMUSG00000018861	chr11	Fdxr	115268024	115277050	2806	742	856	1060	814	858	958	673	889	966	2.51658	2.97532	2.98214	2.99904	2.7241	3.13726	2.75776	3.14316	3.05468	863.156	-0.153425	0.0740204	-2.07274	0.0381961	0.206703
ENSMUSG00000018865	chr15	Sult4a1	84076097	84105754	2383	29770	29106	36260	24854	28465	31228	25749	30729	35670	118.884	119.118	120.112	107.818	106.41	120.411	124.233	127.923	132.809	30069.5	-0.205122	0.0476777	-4.30227	1.69058e-05	0.000419296
ENSMUSG00000018899	chr11	Irf1	53770014	53778374	3976	609	763	1269	779	744	488	449	514	631	1.45784	1.87185	2.51983	2.02574	1.66723	1.12795	1.2986	1.28267	1.40833	677.804	0.512139	0.149648	3.42228	0.000620981	0.00934094
ENSMUSG00000018920	chr11	Cxcl16	70453983	70459984	3021	410	584	748	974	675	246	174	165	212	1.29163	1.88547	1.95467	3.33323	1.99062	0.748286	0.662276	0.541873	0.622691	456.184	1.63948	0.245611	6.67512	2.47026e-11	1.64493e-09
ENSMUSG00000018927	chr11	Ccl6	83587882	83593087	1795	451	591	665	559	1018	211	152	131	205	2.39067	3.21058	2.92402	3.21889	5.0515	1.07995	0.973468	0.72389	1.01316	429.142	1.77213	0.229276	7.72926	1.08173e-14	1.08711e-12
ENSMUSG00000018930	chr11	Ccl4	83662584	83664683	660	157	128	174	205	194	28	17	22	14	2.26125	1.88934	2.0788	3.2074	2.61564	0.389389	0.295823	0.330315	0.188	101.347	2.94634	0.291267	10.1156	4.71156e-24	1.5436e-21
ENSMUSG00000018932	chr11	Map2k3	60932033	60952811	3314	918	893	1094	865	949	855	544	723	859	2.63638	2.62827	2.60615	2.69857	2.5513	2.37088	1.88756	2.16452	2.30007	844.921	0.204907	0.0732866	2.79597	0.00517446	0.0506047
ENSMUSG00000018999	chr6	Slc35b4	34153380	34177111	9177	6576	5904	7005	4863	5979	4958	4071	4760	5596	6.82124	6.27625	6.02734	5.4797	5.80576	4.96576	5.10196	5.14715	5.41204	5469.21	0.176584	0.0709946	2.4873	0.0128719	0.0987606
ENSMUSG00000019088	chrX	Dnase1l1	74273217	74282337	2121	164	209	332	285	192	211	108	122	131	0.73578	0.960955	1.23554	1.38899	0.80637	0.914038	0.585413	0.570587	0.54797	191.06	0.582808	0.244411	2.38454	0.0171004	0.119915
ENSMUSG00000019139	chr8	Isyna1	70594481	70597288	1836	3533	3024	3399	2632	2699	2749	1791	2167	2886	18.3098	16.0611	14.6119	14.8176	13.094	13.756	11.2143	11.7073	13.945	2731.46	0.221341	0.103663	2.1352	0.0327444	0.186245
ENSMUSG00000019146	chr15	Cacng2	77991748	78120028	5510	6544	5766	8268	5617	6328	6798	5507	6258	7663	11.3048	10.2081	11.8477	10.5408	10.2333	11.3391	11.4939	11.2697	12.3424	6486.83	-0.162077	0.0599667	-2.70278	0.00687614	0.0625767
ENSMUSG00000019173	chr11	Rab5c	100715009	100738215	2194	10453	10905	13030	9921	10947	10089	7901	9474	10828	45.3373	48.4723	46.8787	46.7436	44.4467	42.2514	41.403	42.8358	43.787	10312.7	0.0613773	0.0291093	2.10851	0.034987	0.194542
ENSMUSG00000019194	chr7	Scn1b	31116524	31126945	1801	24572	23981	29930	22053	23298	25688	22008	27846	30263	129.818	129.842	131.165	126.565	115.224	131.04	140.479	153.361	149.069	25459.7	-0.244623	0.0605444	-4.04039	5.33627e-05	0.00115321
ENSMUSG00000019214	chr17	Chtf18	25718926	25727419	4584	1028	911	1201	824	853	1812	885	945	1032	2.13453	1.93857	2.06856	1.85861	1.65801	3.63284	2.22018	2.0455	1.99789	1050.67	-0.419569	0.177725	-2.36078	0.0182366	0.125277
ENSMUSG00000019232	chr3	Etnppl	130617448	130635750	3726	1920	2413	2400	1791	1518	3898	2034	2661	2910	4.90446	6.31684	5.08531	4.96978	3.62987	9.61412	6.27734	7.08587	6.9305	2393.75	-0.651994	0.15148	-4.30416	1.67623e-05	0.000416667
ENSMUSG00000019235	chr12	Rps6kl1	85135596	85151264	2534	2690	2602	3219	2244	2861	2826	2261	2931	3372	10.1024	10.0146	10.0279	9.15473	10.0582	10.2476	10.259	11.4748	11.807	2764.49	-0.209752	0.0644489	-3.25455	0.00113571	0.0152119
ENSMUSG00000019320	chr17	Noxo1	24696234	24700529	3013	225	269	347	305	262	251	161	179	197	0.710704	0.870786	0.909183	1.04654	0.774705	0.765522	0.614422	0.58941	0.580168	241.006	0.372256	0.154188	2.4143	0.0157655	0.113269
ENSMUSG00000019362	chr8	D8Ertd738e	84246237	84249761	659	2364	2844	3320	2478	2623	3073	2063	2573	3197	34.0999	42.0424	39.7246	38.8292	35.4187	42.8002	35.9534	38.6904	42.9962	2703.57	-0.139527	0.0665879	-2.09538	0.0361376	0.198781
ENSMUSG00000019370	chr7	Calm3	16915379	16924114	2423	105454	110461	131892	101696	109912	123803	100186	122669	129422	414.171	444.609	429.686	433.882	404.102	469.489	475.399	502.238	473.922	114912	-0.238677	0.044604	-5.35102	8.74608e-08	3.4275e-06
ENSMUSG00000019437	chr11	Tlcd1	78176711	78181909	5009	3312	3539	4898	3731	3383	4446	3182	3696	4019	6.29364	6.892	7.72052	7.70173	6.01787	8.15753	7.30545	7.32153	7.12052	3782.38	-0.174531	0.086885	-2.00876	0.0445625	0.228557
ENSMUSG00000019467	chr10	Arhgef25	127182521	127190054	2387	8206	9190	10147	8245	9827	8570	7935	9887	12000	32.715	37.5477	33.5559	35.7073	36.6746	32.9893	38.2205	41.0902	44.6044	9313.69	-0.215127	0.0908124	-2.36892	0.0178402	0.123362
ENSMUSG00000019539	chr7	Rcn3	45082913	45092221	1604	349	663	711	577	546	371	330	293	387	2.07014	4.03033	3.49832	3.71793	3.03177	2.12484	2.36496	1.81176	2.14026	462.445	0.564873	0.182416	3.09662	0.00195742	0.0235948
ENSMUSG00000019564	chr10	Arid3a	79927043	79955018	5562	662	758	939	692	730	679	492	626	674	1.13292	1.32942	1.33297	1.28646	1.16948	1.12199	1.01728	1.11679	1.07543	687.029	0.144189	0.0726147	1.98568	0.047069	0.236369
ENSMUSG00000019689	chr6	1110001J03Rik	38533502	38539449	689	1040	1088	1481	1053	1011	1404	987	1139	1279	14.3494	15.3845	16.9501	15.7827	13.0581	18.7045	16.4533	16.3826	16.4533	1158.75	-0.234046	0.081916	-2.85715	0.00427469	0.0437648
ENSMUSG00000019699	chr1	Akt3	177020073	177258203	4980	13161	14851	16564	12041	15186	15098	13142	14238	17029	25.1549	29.0898	26.2612	25.0004	27.171	27.8631	30.3479	28.3687	30.3462	14556.7	-0.202342	0.0604986	-3.34457	0.00082409	0.0118209
ENSMUSG00000019731	chr8	Slc35e1	72480641	72492614	4470	5370	5436	6366	4564	5809	5661	4417	5446	6163	11.4345	11.8625	11.2442	10.557	11.5791	11.639	11.3634	12.0887	12.2354	5441.32	-0.123044	0.0503284	-2.44481	0.0144928	0.10694
ENSMUSG00000019772	chr10	Vip	5639218	5647614	1527	2515	3201	2822	2132	2675	1586	1985	2029	1909	15.6698	20.4392	14.5847	14.4299	15.602	9.54129	14.9424	13.1785	11.0895	2308.52	0.336178	0.153792	2.18593	0.0288208	0.1705
ENSMUSG00000019789	chr10	Hey2	30832359	30842801	2550	304	430	465	349	361	297	208	254	363	1.13452	1.6446	1.43949	1.41487	1.26117	1.07022	0.937858	0.988168	1.26307	331.044	0.308644	0.126927	2.43167	0.0150292	0.109012
ENSMUSG00000019823	chr10	Mical1	41476314	41487032	6047	1066	1215	1535	1250	1115	1067	812	966	1039	1.67801	1.96005	2.0043	2.13747	1.64302	1.62173	1.54429	1.58516	1.52488	1107.71	0.200213	0.088966	2.25044	0.0244211	0.152397
ENSMUSG00000019832	chr10	Rab32	10545011	10558233	2108	172	219	343	322	254	180	115	132	169	0.776428	1.01314	1.28435	1.57899	1.07334	0.784554	0.627199	0.621162	0.711281	207.754	0.67783	0.211051	3.2117	0.00131954	0.017196
ENSMUSG00000019850	chr10	Tnfaip3	19000910	19015657	7226	636	566	769	547	688	523	402	512	544	0.837816	0.764118	0.840298	0.782763	0.848416	0.665228	0.639812	0.703104	0.668147	569.783	0.224309	0.084306	2.66065	0.0077989	0.0686046
ENSMUSG00000019857	chr10	Asf1a	53596961	53609213	2180	1044	1085	1310	877	1023	1237	904	987	1159	4.55716	4.85374	4.7433	4.15858	4.18021	5.21364	4.76757	4.49127	4.71692	1063.36	-0.155403	0.0696816	-2.23018	0.0257353	0.158175
ENSMUSG00000019880	chr10	Rspo3	29453109	29535867	2394	589	748	1049	769	932	1030	806	736	1056	2.34131	3.04718	3.45888	3.32064	3.46808	3.95329	3.87092	3.04986	3.91372	853.652	-0.301756	0.137407	-2.19608	0.0280865	0.16773
ENSMUSG00000019892	chr10	Lrriq1	103063198	103236322	5549	226	428	251	243	323	188	179	146	254	0.387672	0.752407	0.357146	0.452808	0.518666	0.311381	0.370975	0.261076	0.40623	246.399	0.485214	0.236158	2.05462	0.039916	0.212018
ENSMUSG00000019899	chr10	Lama2	26980036	27619758	16338	1470	1579	2069	1417	1761	2127	1348	1544	1848	0.856528	0.942885	1	0.896902	0.960533	1.19666	0.948962	0.937842	1.00394	1671.91	-0.194712	0.0860701	-2.26224	0.0236823	0.149784
ENSMUSG00000019920	chr10	Lims1	58323466	58424691	4891	2613	2868	3900	2885	3217	2654	2026	2339	2481	5.08513	5.71999	6.29569	6.09902	5.86061	4.98702	4.76362	4.74517	4.50165	2744.58	0.22871	0.077067	2.96768	0.00300056	0.0332109
ENSMUSG00000019923	chr10	Zwint	72654845	72674964	4434	76463	86429	110677	71619	80381	98339	73759	81781	95191	164.137	190.138	197.074	167.007	161.524	203.826	191.296	183.006	190.517	85511.9	-0.191623	0.0602294	-3.18156	0.00146486	0.0186738
ENSMUSG00000019970	chr10	Sgk1	21882184	21999903	4903	7012	9747	5401	5137	12302	3621	4100	4378	4457	13.6126	19.392	8.69739	10.8333	22.3565	6.78743	9.61651	8.85998	8.06721	6192.5	0.785748	0.309705	2.53708	0.0111781	0.0890175
ENSMUSG00000019978	chr10	Epb4.1l2	25359798	25523519	4464	8272	8180	10693	8908	8771	7229	5747	6629	7501	17.6376	17.8745	18.9123	20.6329	17.5068	14.8828	14.8049	14.7345	14.9118	7916.41	0.257847	0.0640901	4.0232	5.74128e-05	0.00122618
ENSMUSG00000020003	chr10	Pex7	19859929	19907689	2351	1647	2002	2574	1742	1815	2467	1728	1898	2182	6.66662	8.3048	8.64244	7.6597	6.8773	9.64182	8.45066	8.00878	8.23471	1994.33	-0.234648	0.0881442	-2.6621	0.00776558	0.0683914
ENSMUSG00000020009	chr10	Ifngr1	19591949	19610229	2847	1479	1632	1948	1524	1566	1247	929	1136	1184	4.94399	5.59091	5.4015	5.53408	4.90039	4.02489	3.75198	3.95864	3.69014	1387.32	0.388384	0.0638891	6.07904	1.20905e-09	6.55809e-08
ENSMUSG00000020014	chr10	Cfap54	92775619	93081618	14460	970	1469	1123	883	1698	627	803	555	862	0.638591	0.991119	0.613263	0.631485	1.04645	0.398562	0.638707	0.380892	0.529103	989.354	0.625697	0.224817	2.78314	0.00538364	0.0520906
ENSMUSG00000020021	chr10	Fgd6	94036001	94145339	8241	1683	1675	2136	1654	1592	1943	1539	2041	2219	1.94402	1.98283	2.0466	2.07541	1.72143	2.16704	2.14778	2.45764	2.38977	1827.28	-0.292123	0.070239	-4.15899	3.19659e-05	0.00073544
ENSMUSG00000020053	chr10	Igf1	87858265	87937042	9904	1075	1354	1623	1209	1218	967	906	1034	1135	1.03325	1.33373	1.29399	1.26233	1.0959	0.897427	1.0521	1.03603	1.01712	1157.98	0.201803	0.0936014	2.15598	0.031085	0.179803
ENSMUSG00000020061	chr10	Mybpc1	88518279	88605152	4527	277	446	328	291	249	916	325	267	387	0.582402	0.961016	0.572048	0.664641	0.490085	1.85959	0.825584	0.585211	0.75864	386.965	-0.68888	0.318428	-2.16338	0.0305123	0.177242
ENSMUSG00000020067	chr10	Mypn	63115795	63203952	5246	303	360	426	231	309	154	132	180	186	0.54977	0.669412	0.641156	0.455304	0.524839	0.269797	0.289366	0.340462	0.314654	246.819	0.84039	0.143013	5.8763	4.19537e-09	2.05761e-07
ENSMUSG00000020077	chr10	Srgn	62493833	62527451	2196	696	911	1421	1134	971	489	357	361	413	3.01598	4.04567	5.10775	5.33806	3.93883	2.046	1.86906	1.63074	1.6686	729.807	1.18569	0.169157	7.00939	2.39365e-12	1.81529e-10
ENSMUSG00000020083	chr10	2010107G23Rik	62107655	62143920	2981	1773	1904	2204	1625	1912	1997	1470	1743	2097	5.66044	6.22962	5.83673	5.63568	5.71424	6.15598	5.67014	5.80093	6.24197	1846.15	-0.0993859	0.04473	-2.22191	0.0262895	0.160208
ENSMUSG00000020092	chr10	Pald1	61319657	61383523	4274	1187	1724	2323	1915	1924	1374	937	1115	1452	2.64341	3.93463	4.2912	4.63269	4.01095	2.95446	2.52109	2.58849	3.01482	1522.71	0.43408	0.145996	2.97323	0.00294685	0.0327714
ENSMUSG00000020097	chr10	Sgpl1	61098642	61147703	6143	3892	4547	6033	4721	5033	3298	2579	2885	3446	6.03075	7.22064	7.75439	7.94664	7.30053	4.93431	4.82819	4.66018	4.97846	3982.29	0.518167	0.0825593	6.27629	3.46741e-10	2.02856e-08
ENSMUSG00000020100	chr10	Slc29a3	60712072	60752794	5834	1982	2251	3071	2582	2444	1915	1232	1534	2042	3.23379	3.76389	4.15627	4.57632	3.73284	3.01686	2.42859	2.60911	3.10632	2080.82	0.420846	0.108756	3.86963	0.000109002	0.00212098
ENSMUSG00000020101	chr10	4632428N05Rik	60346851	60372684	5014	4681	5512	6063	6106	6326	2579	1788	2331	2861	8.88622	10.7236	9.54733	12.5918	11.2418	4.72724	4.10092	4.61295	5.06382	4162.65	1.13791	0.111685	10.1885	2.23121e-24	7.77647e-22
ENSMUSG00000020108	chr10	Ddit4	59949675	59951770	1685	2965	3704	3407	2648	3654	3323	3054	3733	4018	16.7424	21.4346	15.9581	16.2428	19.3148	18.1176	20.8351	21.9739	21.1536	3393.1	-0.25711	0.108355	-2.37284	0.0176517	0.12258
ENSMUSG00000020120	chr11	Plek	16971206	17052381	4486	3706	4640	5406	4541	5889	2747	1791	2174	2492	7.86319	10.0894	9.51448	10.4664	11.6967	5.62768	4.59117	4.80852	4.92973	3630.38	0.933537	0.119437	7.81615	5.44632e-15	5.82601e-13
ENSMUSG00000020128	chr11	Vps54	21239281	21321136	7515	2944	2739	3483	2674	2846	2618	1985	2386	2716	3.72907	3.55556	3.65959	3.67939	3.37463	3.20192	3.03779	3.15059	3.20756	2685.87	0.131098	0.0482645	2.71624	0.00660279	0.060696
ENSMUSG00000020142	chr11	Slc1a4	20302180	20332713	3926	5593	6219	9316	7272	7191	5386	4186	5209	6899	13.5592	15.4512	18.7341	19.1511	16.3195	12.6076	12.2609	13.1644	15.594	6265.95	0.252446	0.110775	2.2789	0.0226733	0.145253
ENSMUSG00000020143	chr11	Dock2	34226815	34783892	11425	954	1215	1520	1288	1565	538	426	498	523	0.794884	1.03749	1.05055	1.1658	1.22067	0.432828	0.428844	0.432556	0.406292	924.585	1.24921	0.134222	9.30704	1.31445e-20	2.87094e-18
ENSMUSG00000020150	chr10	Gamt	80258151	80261012	1444	775	749	969	676	665	668	520	564	719	5.10603	5.05727	5.29567	4.83815	4.1014	4.24948	4.13923	3.87364	4.41664	692.334	0.164014	0.0825397	1.98709	0.0469122	0.236055
ENSMUSG00000020153	chr10	Ndufs7	80249121	80256794	1718	5988	6558	7890	5711	5842	7403	5336	6248	7140	33.1631	37.2218	36.2465	34.3587	30.2876	39.5876	35.7046	36.0722	36.8683	6423.36	-0.177323	0.054325	-3.26412	0.00109804	0.014844
ENSMUSG00000020164	chr10	Kcnmb4os1	116418052	116421237	824	1762	1374	1476	1137	1594	1537	1395	1701	1872	20.333	16.2493	14.1286	14.253	17.2192	17.1256	19.4493	20.4625	20.1411	1542.53	-0.290662	0.130917	-2.22019	0.0264058	0.16073
ENSMUSG00000020218	chr10	Wif1	121033960	121100650	2427	44	96	114	86	118	207	109	122	151	0.172526	0.385767	0.370784	0.366312	0.433124	0.783698	0.516371	0.498676	0.552026	116.383	-0.825904	0.274671	-3.00688	0.00263943	0.030109
ENSMUSG00000020227	chr10	Irak3	120141648	120202130	3676	267	208	247	213	164	139	105	93	99	0.691301	0.551915	0.53048	0.599083	0.397492	0.347495	0.328458	0.251013	0.238986	168.25	0.862774	0.207675	4.15444	3.26085e-05	0.000748123
ENSMUSG00000020235	chr10	Fzr1	81366222	81378516	4488	5106	5201	6225	4675	5291	5347	4075	5177	6227	10.8288	11.3042	10.951	10.7704	10.5043	10.9493	10.4415	11.4455	12.3129	5223.62	-0.115301	0.0441068	-2.61413	0.00894551	0.0762813
ENSMUSG00000020250	chr10	Txnrd1	82859206	82897724	3417	6156	5893	7463	5560	6572	5450	4400	4954	6281	17.1465	16.8216	17.2428	16.823	17.1358	14.6572	14.8069	14.3844	16.3113	5802.51	0.119405	0.0484863	2.46265	0.0137913	0.103631
ENSMUSG00000020251	chr10	Glt8d2	82650433	82690650	5773	710	1059	1014	642	1227	1027	992	1071	1203	1.17066	1.78946	1.38684	1.1499	1.89385	1.63501	1.97615	1.84086	1.84935	995.258	-0.367008	0.168915	-2.17274	0.0298	0.174286
ENSMUSG00000020256	chr10	Aldh1l2	83487450	83534140	7503	690	884	1762	1462	1227	847	377	499	582	0.875398	1.14937	1.85429	2.01491	1.45724	1.03757	0.577874	0.659957	0.688432	898.642	0.929733	0.249404	3.72782	0.000193146	0.00347246
ENSMUSG00000020262	chr10	Adarb1	77290726	77418270	11272	20134	23822	25702	19317	24779	24171	19755	23116	34430	17.0036	20.6177	18.005	17.7215	19.5895	19.7098	20.1568	20.3508	27.1099	23777.1	-0.29051	0.0973454	-2.98432	0.00284211	0.0318407
ENSMUSG00000020268	chr11	Lyrm7	54826866	54860916	3597	530	529	398	265	523	609	468	531	593	1.40237	1.43449	0.873549	0.761703	1.29545	1.55591	1.49613	1.46467	1.46293	496.057	-0.43513	0.198753	-2.1893	0.0285753	0.169901
ENSMUSG00000020272	chr11	Stk10	32533305	32624587	5187	998	1109	1428	1228	1089	1018	733	768	949	1.83139	2.08561	2.17367	2.44793	1.87071	1.80374	1.62513	1.46916	1.62367	1024.26	0.289942	0.103647	2.79741	0.00515147	0.0504702
ENSMUSG00000020282	chr11	Rhbdf1	32209585	32222300	5433	969	1120	1536	1339	1166	1025	610	882	952	1.69767	2.01095	2.23222	2.54837	1.91231	1.73393	1.2912	1.61086	1.55506	1050.51	0.36509	0.129296	2.82367	0.00474777	0.0473361
ENSMUSG00000020300	chr11	Cpeb4	31872211	31935634	6369	10139	10237	12515	8945	10801	11497	8478	10932	11222	15.1532	15.6796	15.5152	14.5225	15.1113	16.591	15.3087	17.0321	15.6373	10479.6	-0.149422	0.0508017	-2.94128	0.00326861	0.0354825
ENSMUSG00000020312	chr10	Shc2	79617940	79637918	5537	3798	3313	4191	3527	3853	3660	3102	3842	4515	6.52907	5.83675	5.97627	6.58648	6.20047	6.07512	6.44278	6.88513	7.23662	3746.76	-0.156657	0.0788654	-1.98639	0.0469904	0.236192
ENSMUSG00000020321	chr11	Mdh1	21556787	21572367	2567	57353	63583	78321	55006	56211	78101	57749	54433	64407	212.623	241.573	240.851	221.521	195.076	279.569	258.663	210.366	222.623	62583.9	-0.192904	0.0957423	-2.01482	0.0439235	0.226475
ENSMUSG00000020323	chr10	Prss57	79781474	79790961	2843	152	129	194	161	162	107	95	106	144	0.508819	0.44255	0.538688	0.58546	0.507649	0.345845	0.384219	0.3699	0.449432	137.12	0.355966	0.155891	2.28344	0.0224047	0.14431
ENSMUSG00000020325	chr10	Fstl3	79777272	79782630	2445	137	130	198	140	146	108	86	84	106	0.533229	0.518548	0.639255	0.591933	0.531955	0.405877	0.404414	0.340824	0.384663	123.974	0.493277	0.149843	3.29196	0.000994913	0.0137418
ENSMUSG00000020333	chr11	Acsl6	54303798	54364756	9914	19080	18869	26017	19391	20133	23057	18305	21480	25981	18.3204	18.5677	20.7219	20.2259	18.0965	21.3765	21.2354	21.5005	23.2592	21279	-0.248575	0.0524524	-4.73906	2.14708e-06	6.52528e-05
ENSMUSG00000020349	chr11	Ppp2ca	52098681	52127778	7490	27134	28887	34068	23785	26600	30268	24240	26517	32257	34.4845	37.624	35.9147	32.8371	31.6461	37.1425	37.2201	35.1311	38.2222	28056.9	-0.161625	0.0446914	-3.61646	0.000298656	0.00507498
ENSMUSG00000020363	chr11	Gfpt2	49794178	49838613	5591	592	471	805	691	613	394	406	368	468	1.00787	0.821781	1.13683	1.27794	0.976949	0.647673	0.835109	0.653113	0.742865	528.535	0.476596	0.155538	3.06418	0.00218268	0.0257597
ENSMUSG00000020366	chr11	Mapk9	49846751	49886421	6784	20379	20416	26424	18030	19962	21471	16974	19194	23634	28.5945	29.3578	30.7549	27.4819	26.22	29.089	28.7752	28.0752	30.9185	20565.7	-0.0991684	0.0403711	-2.45642	0.0140328	0.104794
ENSMUSG00000020374	chr11	Rasgef1c	49901835	49980994	3563	2208	1546	1185	947	1382	775	860	996	1119	5.89808	4.23228	2.62571	2.74798	3.4558	1.9989	2.77552	2.77351	2.78691	1218.27	0.492752	0.234446	2.10177	0.0355732	0.196793
ENSMUSG00000020380	chr11	Rad50	53649519	53707319	5375	1800	1854	2217	1651	1926	1615	1191	1461	1561	3.18759	3.36475	3.25665	3.17606	3.19283	2.76147	2.54822	2.69711	2.57736	1679.3	0.228222	0.0515455	4.42759	9.52916e-06	0.000247773
ENSMUSG00000020385	chr11	Clk4	51261730	51281766	5797	5928	4871	6616	5172	5286	5020	3343	4720	4573	9.73373	8.19676	9.0112	9.22531	8.12508	7.95889	6.63197	8.07926	7.0009	5008.58	0.194983	0.0907014	2.14972	0.0315773	0.181944
ENSMUSG00000020388	chr11	Pdlim4	54054928	54069014	2560	803	1162	1641	1329	1112	776	636	630	786	2.98508	4.42689	5.06016	5.36681	3.86967	2.78535	2.85648	2.4414	2.72423	968.113	0.619358	0.158028	3.91929	8.8809e-05	0.00177846
ENSMUSG00000020392	chr11	Cdkn2aipnl	51967661	51977334	1958	2901	3164	4043	2708	2971	3682	2611	2971	3725	14.0982	15.7581	16.298	14.296	13.516	17.2773	15.3305	15.0514	16.8781	3172.39	-0.187914	0.0577268	-3.25524	0.00113298	0.0152001
ENSMUSG00000020393	chr11	Kremen1	5191552	5261558	7722	2452	1846	2304	1854	2066	1616	1374	1556	1997	3.02262	2.3321	2.35593	2.4827	2.38409	1.92346	2.04637	1.99955	2.29521	1880.05	0.225104	0.10395	2.1655	0.0303496	0.176685
ENSMUSG00000020399	chr11	Havcr2	46454935	46481255	2721	632	794	887	1049	953	253	205	266	249	2.21044	2.846	2.57336	3.98555	3.12021	0.854397	0.866264	0.969842	0.811974	575.415	1.69033	0.179124	9.43664	3.84929e-21	8.88102e-19
ENSMUSG00000020412	chr11	Ascc2	4637747	4685699	4964	2294	2267	2745	2140	2170	1853	1483	2075	2008	4.39869	4.45486	4.36605	4.45754	3.8951	3.4307	3.43563	4.14769	3.58984	2097.02	0.177511	0.0785406	2.26012	0.0238138	0.150325
ENSMUSG00000020424	chr11	Gatsl3	4218225	4222409	1574	226	280	327	258	308	191	105	187	224	1.36608	1.73452	1.63958	1.6941	1.7428	1.11476	0.766819	1.17833	1.2624	229.001	0.535667	0.155899	3.436	0.00059037	0.00898778
ENSMUSG00000020431	chr11	Adcy1	7063489	7178506	12522	54447	68715	69516	53116	68936	75856	71054	85811	99263	41.3919	53.5359	43.8371	43.865	49.0587	55.6812	65.2626	68.0052	70.3575	72168	-0.547078	0.0956199	-5.72139	1.05659e-08	4.79445e-07
ENSMUSG00000020432	chr11	Tcn2	3917192	3932159	2178	2204	2861	3010	2805	2863	1570	1284	1245	1802	9.6295	12.8104	10.9087	13.313	11.7096	6.62322	6.77785	5.67048	7.34055	2147.62	0.761229	0.110499	6.88898	5.61923e-12	4.03722e-10
ENSMUSG00000020436	chr11	Gabrg2	41910203	42000857	5916	15889	17893	21301	15743	17595	19077	15577	16240	19173	25.5649	29.5042	28.4291	27.5161	26.5012	29.6371	30.2807	27.2391	28.762	17545.9	-0.139181	0.0533955	-2.60661	0.00914433	0.077551
ENSMUSG00000020437	chr11	Myo1g	6506548	6520965	6957	92	154	199	130	124	69	57	70	79	0.125879	0.215943	0.225857	0.193223	0.158824	0.0911574	0.0942269	0.0998438	0.10078	105.268	0.865329	0.206797	4.18443	2.85876e-05	0.000662466
ENSMUSG00000020440	chr6	Arf5	28423560	28426602	1116	7645	7763	8925	6734	6944	7796	6598	7513	8848	65.1589	67.8076	63.0987	62.3477	55.4032	64.1572	67.9428	66.7526	70.311	7618.28	-0.163957	0.0568772	-2.88265	0.00394347	0.0411452
ENSMUSG00000020451	chr11	Limk2	3344256	3409189	6099	8188	8552	11182	8462	8970	9856	7022	8950	11400	12.779	13.6786	14.4762	14.3464	13.1051	14.8524	13.2408	14.5613	16.5885	9104.37	-0.17493	0.0597764	-2.92641	0.003429	0.0367608
ENSMUSG00000020473	chr11	Aebp1	5861947	5872088	4058	1981	3684	5261	3815	3210	2362	2054	1645	1932	4.64638	8.85529	10.2356	9.72022	7.04798	5.34919	5.82057	4.02212	4.22493	2825.19	0.668155	0.209017	3.19666	0.00139029	0.0179184
ENSMUSG00000020524	chr11	Gria1	57011387	57330244	6043	36493	38148	44358	33629	43912	44684	29906	38147	48665	57.4824	61.5814	57.9579	57.5427	64.7496	67.9602	56.9139	62.6388	71.4699	39482.4	-0.170969	0.071781	-2.38181	0.0172277	0.120756
ENSMUSG00000020526	chr11	Znhit3	84910950	84916366	2136	1472	1685	2000	1499	1521	2062	1506	1476	1713	6.55772	7.69303	7.39079	7.25434	6.34312	8.86975	8.10597	6.85472	7.11515	1655.2	-0.199212	0.0952592	-2.09126	0.0365046	0.199994
ENSMUSG00000020530	chr11	Ggnbp2	84832361	84870817	4726	7061	7096	9319	6689	7691	6858	5430	6078	7062	14.221	14.6464	15.5686	14.6345	14.5003	13.3364	13.2129	12.7609	13.2609	6966.05	0.101147	0.0415808	2.43255	0.014993	0.108914
ENSMUSG00000020541	chr11	Tom1l1	90643465	90688366	7749	2572	2803	3629	2614	2772	3113	2465	2593	3109	3.1595	3.52877	3.69786	3.48823	3.18765	3.69236	3.65847	3.32054	3.56082	2836.74	-0.123345	0.0595206	-2.07231	0.0382366	0.206813
ENSMUSG00000020544	chr11	Cox11	90638173	90644931	1423	1238	1382	1802	1255	1420	1552	1167	1325	1645	8.27676	9.46892	9.99333	9.11454	8.88703	10.0186	9.42638	9.2345	10.2539	1410.08	-0.151186	0.0592631	-2.55109	0.0107386	0.0865695
ENSMUSG00000020553	chr11	Pctp	89982665	90002894	2723	183	224	218	242	189	156	94	154	191	0.639578	0.802312	0.631997	0.918775	0.618348	0.526435	0.396922	0.561075	0.622383	181.283	0.391052	0.183034	2.1365	0.0326387	0.185868
ENSMUSG00000020561	chr12	Twistnb	33429624	33439380	2324	798	939	1370	983	1067	1231	915	1042	1129	3.2676	3.94044	4.65332	4.37252	4.08997	4.86701	4.52671	4.44787	4.31025	1047.49	-0.221582	0.106863	-2.07351	0.0381249	0.206386
ENSMUSG00000020571	chr12	Pdia6	17266545	17284770	3745	8082	8412	10207	7134	8004	9116	6682	7274	9762	20.54	21.9096	21.5177	19.6955	19.0422	22.3699	20.5174	19.2714	23.1314	8230.82	-0.115563	0.0528607	-2.18618	0.0288021	0.1705
ENSMUSG00000020573	chr12	Pik3cg	32173473	32208659	6786	812	875	1066	1110	998	345	306	378	471	1.13901	1.25786	1.24035	1.6914	1.31048	0.46727	0.518594	0.552741	0.615991	692.616	1.24218	0.14095	8.81295	1.21894e-18	2.17038e-16
ENSMUSG00000020601	chr12	Trib2	15791727	15816877	4290	3180	3005	3659	2454	2714	3527	2764	3445	3641	7.05534	6.83263	6.73394	5.91448	5.63676	7.55569	7.40907	7.9678	7.53171	3148.07	-0.307036	0.0733021	-4.18863	2.80639e-05	0.000653666
ENSMUSG00000020605	chr12	Hs1bp3	8313433	8343824	2958	1308	1217	1584	1302	1448	1142	813	1049	1290	4.20835	4.0128	4.22742	4.55058	4.36116	3.54771	3.16031	3.51834	3.86969	1224.82	0.21817	0.076838	2.83935	0.00452049	0.0458799
ENSMUSG00000020614	chr11	Fam20a	109669749	109722279	3634	584	752	833	658	669	718	774	787	1067	1.52953	2.01844	1.8097	1.87207	1.64021	1.81571	2.44918	2.14871	2.6055	761.906	-0.409776	0.123821	-3.30941	0.000934926	0.013023
ENSMUSG00000020623	chr11	Map2k6	110399122	110525522	3444	906	1196	1219	844	1306	1280	960	1211	1246	2.50374	3.38723	2.79434	2.53369	3.37857	3.41545	3.20528	3.48869	3.21041	1126.72	-0.251966	0.116726	-2.15861	0.0308807	0.178811
ENSMUSG00000020641	chr12	Rsad2	26442753	26456452	4328	151	347	503	275	363	72	111	82	105	0.332077	0.782067	0.917584	0.656971	0.747304	0.152887	0.294931	0.18799	0.215294	214.324	1.62366	0.29618	5.482	4.20545e-08	1.71794e-06
ENSMUSG00000020657	chr12	Dnajc27	4082574	4110612	4713	12305	13156	19101	13363	14631	16027	12545	14475	18288	24.8509	27.2293	31.9987	29.3167	27.6607	31.2529	30.6101	30.4745	34.4356	14775.3	-0.229255	0.0712925	-3.2157	0.00130128	0.0170385
ENSMUSG00000020687	chr11	Cdc27	104502745	104550620	6248	5943	6280	7072	5129	5889	5440	4356	4775	5873	9.05409	9.80508	8.93711	8.48834	8.39865	8.00231	8.01792	7.58351	8.3422	5590.92	0.0995221	0.0476335	2.08933	0.0366779	0.200608
ENSMUSG00000020689	chr11	Itgb3	104608000	104670476	5901	541	590	823	756	828	328	265	305	371	0.872665	0.975338	1.1012	1.32472	1.25029	0.51086	0.516453	0.512871	0.557964	523.147	1.01643	0.146438	6.94099	3.89367e-12	2.87308e-10
ENSMUSG00000020695	chr11	Mrc2	105292643	105351139	6674	1191	1370	2093	1934	1543	1197	933	901	843	1.69867	2.0025	2.47619	2.99644	2.06012	1.64843	1.60774	1.33962	1.121	1318.59	0.587112	0.182359	3.21953	0.00128401	0.0168913
ENSMUSG00000020707	chr11	Rnf135	80183851	80199757	2140	324	407	528	388	424	364	228	307	346	1.44071	1.85473	1.94752	1.8742	1.76493	1.56283	1.22491	1.42308	1.43447	362.521	0.268973	0.115347	2.33186	0.0197081	0.132256
ENSMUSG00000020709	chr11	Adap2	80154105	80178958	1785	550	563	693	633	643	291	194	280	298	2.93178	3.0756	3.0642	3.66541	3.20854	1.49775	1.24941	1.55591	1.48104	450.693	1.07919	0.112052	9.63115	5.90671e-22	1.48858e-19
ENSMUSG00000020717	chr11	Pecam1	106654217	106750628	6228	1616	1894	2432	1595	1802	1294	1072	1346	1378	2.46986	2.96663	3.08326	2.64815	2.57819	1.9096	1.97952	2.14454	1.96364	1577.62	0.395268	0.0768096	5.14607	2.65997e-07	9.59756e-06
ENSMUSG00000020733	chr11	Slc9a3r1	115163341	115181181	1925	3277	3575	4378	3506	3581	4004	3440	3785	4536	16.1983	18.1101	17.9508	18.8259	16.5702	19.1102	20.5441	19.5037	20.9049	3783.01	-0.253856	0.0595755	-4.26108	2.03444e-05	0.000489372
ENSMUSG00000020734	chr11	Grin2c	115249169	115267243	5037	4987	3598	4440	3497	3716	6467	3700	4533	5477	9.4239	6.96795	6.95969	7.17858	6.57349	11.7997	8.44749	8.92967	9.64974	4485.92	-0.445517	0.131067	-3.39916	0.000675928	0.0100112
ENSMUSG00000020738	chr11	Sumo2	115523102	115536276	1736	9797	10564	12506	8808	9745	11889	9093	9585	10607	53.6961	59.3377	56.857	52.4419	49.9989	62.9177	60.2132	54.7646	54.2031	10252.3	-0.156154	0.0674963	-2.31352	0.0206938	0.137012
ENSMUSG00000020744	chr11	Slc25a19	115614178	115628295	4026	2774	2033	2424	2316	2172	3062	2091	2622	3173	6.55804	4.92559	4.75353	5.94782	4.80681	6.98957	5.97251	6.46188	6.9939	2521.8	-0.348788	0.1184	-2.94584	0.00322075	0.0351227
ENSMUSG00000020755	chr11	Sap30bp	115933282	115966725	3708	3946	4097	4874	3747	4213	4384	3367	4032	4774	10.1286	10.7773	10.3775	10.4479	10.1231	10.8653	10.4417	10.7888	11.425	4138.43	-0.130981	0.0342465	-3.82466	0.000130952	0.00248278
ENSMUSG00000020758	chr11	Itgb4	115974709	116008412	7015	1768	2029	3357	2337	2005	2115	1330	1369	1792	2.39907	2.8216	3.77857	3.44485	2.54685	2.77107	2.18045	1.93652	2.26715	1972.44	0.326012	0.147724	2.2069	0.027321	0.164599
ENSMUSG00000020773	chr11	Trim47	116105752	116127210	2735	442	372	732	720	467	356	277	287	290	1.538	1.32657	2.11281	2.72156	1.52118	1.19608	1.16452	1.04105	0.940834	432.22	0.701613	0.22007	3.18814	0.0014319	0.018372
ENSMUSG00000020777	chr11	Acox1	116171888	116199045	5082	18926	18842	22150	17120	19721	16598	13549	15225	19255	35.4477	36.1667	34.4127	34.8325	34.577	30.0167	30.6599	29.7266	33.6244	17778.6	0.117638	0.0446921	2.6322	0.00848341	0.0732947
ENSMUSG00000020785	chr11	Camkk1	73019008	73042073	3728	9470	11538	12862	9713	10036	10964	9540	12696	14529	24.1773	30.1884	27.2384	26.9378	23.9854	27.0274	29.4266	33.7895	34.5839	11230.9	-0.299317	0.0866348	-3.45493	0.000550437	0.00848232
ENSMUSG00000020790	chr11	Ankfy1	72690006	72772146	11332	6204	6442	7541	5542	6323	5564	4172	4939	6063	5.21166	5.54598	5.25472	5.05734	4.97229	4.51304	4.23432	4.32516	4.74869	5800.86	0.163402	0.034545	4.73012	2.24392e-06	6.76937e-05
ENSMUSG00000020803	chr11	Txndc17	72207547	72210015	1324	1775	1919	2200	1721	1824	1657	1291	1420	1707	12.7536	14.1306	13.1121	13.4328	12.2684	11.4957	11.2071	10.636	11.4353	1708.4	0.168555	0.0511191	3.2973	0.000976183	0.0135286
ENSMUSG00000020805	chr11	Slc13a5	72241994	72267222	3544	732	527	857	636	704	993	855	871	1178	1.96582	1.45043	1.90911	1.85542	1.76984	2.5749	2.77418	2.43843	2.94958	820.32	-0.642791	0.115341	-5.57297	2.50438e-08	1.07113e-06
ENSMUSG00000020806	chr11	Rhbdf2	116598165	116627019	5293	166	170	222	197	184	143	86	107	153	0.29852	0.313305	0.331157	0.384843	0.309751	0.248301	0.186852	0.200589	0.25653	155.893	0.489934	0.152063	3.22191	0.00127341	0.0167682
ENSMUSG00000020810	chr11	Cygb	116645595	116654313	2331	4738	5194	8454	6067	5018	6991	4710	6253	7703	19.3426	21.7308	28.6285	26.9058	19.177	27.5574	23.2315	26.6114	29.3199	6066.37	-0.266563	0.124309	-2.14435	0.0320046	0.183667
ENSMUSG00000020844	chr11	Nxn	76257198	76399140	3239	1240	1429	1541	1355	1217	1169	984	829	1183	3.64356	4.30318	3.75598	4.32509	3.34753	3.31663	3.49329	2.53932	3.24094	1207.94	0.236139	0.114816	2.05667	0.039718	0.211378
ENSMUSG00000020848	chr11	Doc2b	75768966	75796049	4361	4543	4186	5140	3772	3704	5101	3447	4314	6360	9.91532	9.36302	9.30557	8.94307	7.5677	10.7497	9.0895	9.81527	12.942	4472.25	-0.298767	0.0996441	-2.99834	0.00271451	0.0306877
ENSMUSG00000020850	chr11	Prpf8	75486816	75509449	7461	22735	23534	28181	19496	24629	20659	16182	19368	23984	29.0061	30.7711	29.824	27.0204	29.4151	25.4496	24.9437	25.7595	28.5297	21845.8	0.0974695	0.0475531	2.0497	0.0403938	0.214041
ENSMUSG00000020859	chr11	Spag9	93996091	94126085	11209	39598	39585	46977	34273	39518	40914	32308	37157	44690	33.6292	34.453	33.0937	31.6189	31.4172	33.5501	33.1504	32.896	35.3864	39227.3	-0.101001	0.03312	-3.04954	0.00229191	0.0268361
ENSMUSG00000020864	chr11	Ankrd40	94328001	94341841	4255	9836	10250	14117	10018	10560	12313	8611	10303	12510	22.0022	23.4977	26.1943	24.3433	22.1126	26.5943	23.2721	24.0254	26.0908	10855.3	-0.142754	0.0567651	-2.51483	0.0119091	0.0930299
ENSMUSG00000020865	chr11	Abcc3	94343295	94392997	5698	350	513	491	440	528	350	208	262	280	0.584681	0.878256	0.680375	0.798463	0.825684	0.564542	0.419806	0.456258	0.436104	374.33	0.620912	0.153916	4.03411	5.481e-05	0.00117827
ENSMUSG00000020866	chr11	Cacna1g	94408391	94474198	10137	8501	8848	10919	8635	10319	11271	7323	9616	12737	7.98302	8.5152	8.50542	8.80868	9.07118	10.2197	8.30847	9.41347	11.1518	9726.45	-0.245597	0.0799672	-3.07122	0.00213186	0.0253058
ENSMUSG00000020868	chr11	Xylt2	94663851	94677515	3979	2387	2629	2929	2059	2485	2534	2298	2476	3373	5.70977	6.4448	5.81168	5.35025	5.56444	5.85262	6.64127	6.17412	7.52254	2564.73	-0.242822	0.0795429	-3.05272	0.00226779	0.0265917
ENSMUSG00000020890	chr11	Gucy2e	69218117	69237036	9197	426	501	758	543	531	728	454	526	720	0.440926	0.531431	0.65079	0.61053	0.514493	0.727554	0.567736	0.567545	0.694817	570.739	-0.279429	0.1299	-2.15111	0.0314671	0.181373
ENSMUSG00000020899	chr11	Pfas	68985697	69008460	7933	2902	2570	3372	2817	2698	3357	2227	2835	3277	3.48221	3.16041	3.3563	3.67194	3.0306	3.88943	3.22859	3.54624	3.66619	2881.18	-0.161447	0.0778097	-2.07489	0.0379963	0.205962
ENSMUSG00000020901	chr11	Pik3r5	68432121	68497849	5550	468	709	702	667	822	321	254	324	358	0.802646	1.24617	0.998691	1.24267	1.31971	0.531571	0.526316	0.579271	0.572457	504.506	0.961727	0.159489	6.03007	1.63894e-09	8.6326e-08
ENSMUSG00000020908	chr11	Myh3	67078300	67102291	6057	204	208	297	164	246	153	124	156	182	0.32059	0.334993	0.387162	0.279973	0.361896	0.232161	0.235438	0.255566	0.266669	188.82	0.38647	0.136703	2.82707	0.00469762	0.0470077
ENSMUSG00000020914	chr11	Top2a	98992943	99024189	9013	198	101	191	133	120	53	36	70	67	0.209121	0.109322	0.167333	0.152593	0.118643	0.0540487	0.0459377	0.0770705	0.0659764	104.601	1.25664	0.26302	4.77774	1.77276e-06	5.48954e-05
ENSMUSG00000020917	chr11	Acly	100476353	100528000	5279	19211	18796	25373	17102	18574	17184	12620	14507	19101	34.639	34.7323	37.9492	33.4976	31.3509	29.917	27.4922	27.2679	32.111	17793.4	0.17666	0.0547141	3.22877	0.00124322	0.0164368
ENSMUSG00000020926	chr11	Adam11	102761439	102780262	5669	8405	11952	13455	11162	13629	13921	10289	13454	16371	14.1125	20.5665	18.7398	20.3592	21.422	22.5691	20.8725	23.5492	25.6285	12474.8	-0.341764	0.118292	-2.88916	0.00386271	0.0405764
ENSMUSG00000020930	chr11	Ccdc103	102881204	102885216	1890	209	241	292	223	246	156	148	134	190	1.05221	1.24345	1.21943	1.21959	1.15937	0.758333	0.900232	0.703268	0.891853	201.49	0.475392	0.126558	3.7563	0.000172443	0.00315267
ENSMUSG00000020932	chr11	Gfap	102887336	102900912	4218	88762	155519	213140	205800	182068	44723	23334	26957	30591	200.294	359.647	398.952	504.472	384.594	97.4425	63.6156	63.4117	64.3599	104016	2.29515	0.221819	10.3469	4.32169e-25	1.64636e-22
ENSMUSG00000020937	chr11	Plcd3	103070304	103101658	3393	1096	1165	1349	987	1148	1463	1148	1262	1477	3.07431	3.34901	3.13881	3.0075	3.01445	3.96241	3.89058	3.69024	3.86278	1232.79	-0.36738	0.0540013	-6.80317	1.0234e-11	7.16423e-10
ENSMUSG00000020953	chr12	Coch	51593341	51605773	2683	2517	1732	1078	884	1256	979	578	627	674	8.92792	6.29604	3.17177	3.4062	4.17048	3.35295	2.47702	2.31842	2.22899	1134.21	0.940908	0.288232	3.26441	0.00109691	0.014844
ENSMUSG00000020978	chr12	Klhdc2	69296681	69310687	5438	8837	10791	12919	9054	10220	11956	8982	9878	11977	15.468	19.3573	18.7575	17.2156	16.746	20.2066	18.995	18.0243	19.5461	10453.5	-0.196142	0.0611039	-3.20998	0.00132742	0.0172302
ENSMUSG00000021023	chr12	1110008L16Rik	55299577	55382533	4452	695	702	855	600	653	600	430	565	653	1.48587	1.53811	1.51628	1.39348	1.30689	1.23858	1.11071	1.25923	1.30164	631.085	0.175061	0.0714789	2.44914	0.01432	0.106158
ENSMUSG00000021038	chr12	Vipas39	87238875	87266286	2701	4055	4249	5022	3476	4352	3507	2709	3332	4004	14.2875	15.3428	14.6777	13.3044	14.3543	11.931	11.5321	12.2385	13.1535	3809.66	0.175494	0.0491296	3.57207	0.000354176	0.00584266
ENSMUSG00000021044	chr12	Adck1	88360554	88461719	2330	2695	2722	3187	2287	2484	2788	2050	2727	3181	11.0069	11.3933	10.797	10.1467	9.49703	10.9946	10.1157	11.6105	12.113	2661.78	-0.147226	0.061719	-2.38542	0.0170598	0.119682
ENSMUSG00000021061	chr12	Sptb	76580488	76710547	12147	26579	22056	29852	22318	24488	27154	20276	25772	28130	20.8297	17.7143	19.4059	18.9999	17.965	20.5474	19.1983	21.0548	20.554	25071.7	-0.160122	0.0665498	-2.40605	0.0161262	0.115004
ENSMUSG00000021065	chr12	Fut8	77238104	77476338	3543	4066	4009	5503	4131	4341	4753	3752	3989	5277	10.9225	11.0368	12.2623	12.0549	10.9163	12.3282	12.1774	11.1706	13.2167	4398.75	-0.156623	0.0616074	-2.54228	0.0110133	0.0879615
ENSMUSG00000021069	chr12	Pygl	70190811	70231488	3828	500	786	779	555	653	442	364	395	565	1.24318	2.00281	1.60664	1.49902	1.51987	1.06112	1.09345	1.02381	1.30977	550.271	0.424598	0.132117	3.21381	0.00130985	0.0170998
ENSMUSG00000021090	chr12	Lrrc9	72441866	72514334	6847	576	463	553	399	382	292	284	222	311	0.800771	0.659659	0.637715	0.602573	0.497139	0.391964	0.477023	0.321734	0.403114	381.901	0.619446	0.16535	3.74627	0.00017948	0.0032595
ENSMUSG00000021091	chr12	Serpina3n	104406729	104414329	2064	5058	11603	16530	14872	14507	3368	1389	3223	2149	23.3189	54.8217	63.2147	74.4818	62.6089	14.9927	7.73689	15.4899	9.23735	7767.94	2.1689	0.369504	5.86975	4.36452e-09	2.12783e-07
ENSMUSG00000021094	chr12	Dhrs7	72650356	72664828	1301	2077	1688	2055	1519	1677	1508	1155	1403	1375	15.1871	12.6492	12.4642	12.0656	11.4789	10.6468	10.2036	10.6943	9.37395	1592.77	0.257171	0.1014	2.53619	0.0112066	0.0891576
ENSMUSG00000021096	chr12	Ppm1a	72761211	72794940	2789	12478	13396	16090	10896	12901	13995	10968	12490	14809	42.5785	46.8461	45.5425	40.3891	41.2095	46.1101	45.2176	44.4289	47.1143	13033.6	-0.140947	0.0398079	-3.54069	0.000399078	0.00645339
ENSMUSG00000021097	chr12	Clmn	104763114	104865076	11962	8806	11768	11946	9230	11832	11936	10342	12387	17012	7.0079	9.59765	7.88584	7.97926	8.81448	9.17161	9.94372	10.2762	12.6225	11671.8	-0.407358	0.107434	-3.79171	0.000149615	0.00278504
ENSMUSG00000021109	chr12	Hif1a	73901375	73947530	5896	7681	9251	12190	9298	10000	8522	6258	6657	8711	12.4004	15.3059	16.3244	16.3064	15.1129	13.2843	12.2064	11.2035	13.112	8616.32	0.215846	0.0872986	2.47251	0.0134169	0.10161
ENSMUSG00000021134	chr12	Srsf5	80945504	80950507	3988	17283	17494	21224	15651	17001	16131	10635	13279	15263	41.2482	42.7885	42.0173	40.5769	37.983	37.1727	30.666	33.0376	33.9631	15794	0.218032	0.0520601	4.18808	2.81322e-05	0.000653666
ENSMUSG00000021136	chr12	Smoc1	81026808	81186414	3496	925	2276	2532	2088	2290	1464	855	920	1594	2.51823	6.35008	5.71786	6.17498	5.83604	3.84833	2.81226	2.61096	4.04598	1620.29	0.616944	0.237893	2.59336	0.00950419	0.0796767
ENSMUSG00000021186	chr12	Fbln5	101746565	101819055	5829	754	1646	1374	1433	1004	1091	562	604	905	1.23127	2.75463	1.86116	2.54202	1.53477	1.72022	1.1088	1.0282	1.37788	1025.05	0.535929	0.231512	2.3149	0.0206182	0.136795
ENSMUSG00000021190	chr12	Lgmn	102394084	102439813	2323	10182	11938	15441	12114	12722	9254	6685	8122	9098	41.7106	50.1185	52.4692	53.9079	48.7863	36.6033	33.0864	34.6844	34.7489	10453.9	0.444008	0.0757249	5.86343	4.5339e-09	2.20385e-07
ENSMUSG00000021193	chr13	Pitrm1	6548157	6580139	3524	3339	3662	4161	3104	3394	3110	2269	2804	3341	9.01793	10.1359	9.32189	9.10675	8.58087	8.11014	7.40389	7.89453	8.41295	3207.09	0.151943	0.0443522	3.42584	0.000612913	0.00924505
ENSMUSG00000021194	chr12	Chga	102554969	102565027	1882	11337	10349	15419	10680	11588	12679	10173	11089	14117	57.3188	53.6229	64.6653	58.6573	54.845	61.8959	62.1417	58.4453	66.5462	11857.9	-0.167815	0.0645637	-2.59922	0.00934371	0.07864
ENSMUSG00000021215	chr13	Net1	3882565	3918220	3734	2484	2818	2676	2404	3298	1365	1553	1834	2051	6.33156	7.36127	5.65797	6.65648	7.86934	3.35946	4.78261	4.87322	4.87423	2255.4	0.538698	0.145867	3.69306	0.000221568	0.00391111
ENSMUSG00000021221	chr12	Dpf3	83213745	83487716	4225	234	366	580	416	340	768	410	534	478	0.527152	0.844994	1.08384	1.01804	0.717014	1.67055	1.11593	1.25406	1.00399	457.925	-0.656126	0.221988	-2.95569	0.00311974	0.0343213
ENSMUSG00000021234	chr12	Fam161b	84345309	84361833	4656	1372	1557	1814	1448	1539	1225	1032	1114	1440	2.80477	3.262	3.07607	3.21561	2.94517	2.418	2.54893	2.37403	2.74465	1379.42	0.217648	0.0661151	3.29196	0.00099492	0.0137418
ENSMUSG00000021241	chr12	Isca2	84773270	84775089	868	1455	1625	2078	1486	1531	1973	1313	1543	1883	15.9402	18.2447	18.8839	17.6848	15.7012	20.8706	17.3792	17.6219	19.2336	1641.46	-0.181734	0.0711036	-2.5559	0.0105914	0.0857628
ENSMUSG00000021242	chr12	Npc2	84754560	84773112	3261	6312	8873	10721	8681	8872	5839	3729	4343	5365	18.4218	26.5393	25.9547	27.5224	24.2391	16.4544	13.149	13.2134	14.5988	6826.01	0.711529	0.115401	6.16571	7.01661e-10	3.93627e-08
ENSMUSG00000021248	chr12	Tmed10	85340614	85374717	3526	11144	13248	17092	11832	13322	11615	8883	9860	12908	30.0805	36.6477	38.2695	34.6939	33.6622	30.272	28.9693	27.7446	32.4851	12046.9	0.152912	0.0655691	2.33207	0.0196968	0.132235
ENSMUSG00000021260	chr12	Hhipl1	108306270	108328300	2605	431	462	645	536	474	593	404	557	650	1.57453	1.7297	1.95457	2.12712	1.621	2.09174	1.78316	2.12123	2.21396	524.983	-0.250449	0.112704	-2.22219	0.0262707	0.160157
ENSMUSG00000021273	chr14	Fdft1	63145153	63177793	2860	7664	10030	12992	8634	10805	7681	6050	6988	8172	25.5028	34.2047	35.8611	31.2101	33.6578	24.679	24.3233	24.2406	25.3537	8638.25	0.317293	0.0895339	3.54383	0.000394363	0.00638977
ENSMUSG00000021277	chr12	Traf3	111166370	111267153	7350	4580	5341	7586	5753	5364	6041	4591	6274	7208	5.93155	7.08889	8.14951	8.09373	6.50311	7.55422	7.18365	8.47044	8.70361	5818.89	-0.219703	0.101071	-2.17375	0.0297236	0.174018
ENSMUSG00000021281	chr12	Tnfaip2	111442469	111455018	4984	403	488	559	633	602	337	219	346	344	0.769643	0.955118	0.885548	1.31323	1.07624	0.621429	0.505316	0.68884	0.612526	431.383	0.66073	0.174855	3.77874	0.000157626	0.00291429
ENSMUSG00000021286	chr12	Zfyve21	111814170	111828388	1310	1196	1278	1550	1137	1205	1301	996	1291	1395	8.68516	9.51109	9.33672	8.9693	8.19149	9.12224	8.73858	9.77307	9.44502	1253.58	-0.115546	0.0568188	-2.03358	0.0419935	0.219425
ENSMUSG00000021301	chr13	Hecw1	14226438	14523226	9460	7054	7026	8442	6002	7120	7471	6394	7192	8232	7.09819	7.24558	7.0465	6.56084	6.70689	7.25887	7.77356	7.54432	7.72324	7195.53	-0.190671	0.0484868	-3.93242	8.40936e-05	0.00169857
ENSMUSG00000021302	chr13	Ggps1	14052449	14063401	2367	2571	2891	4023	2690	2685	3516	2828	2828	3249	10.3364	11.9116	13.4163	11.7482	10.1051	13.6488	13.7367	11.8524	12.1787	3018.92	-0.225912	0.0915475	-2.4677	0.0135984	0.102511
ENSMUSG00000021303	chr13	Gng4	13784059	13827897	3229	3293	3033	3652	2352	2901	3417	3121	3562	4236	9.70596	9.16162	8.92881	7.5307	8.00431	9.72455	11.1141	10.9446	11.6408	3284.62	-0.387854	0.0884052	-4.38723	1.14802e-05	0.000295222
ENSMUSG00000021306	chr13	Gpr137b	13357623	13393624	2978	2240	2420	2937	2194	2842	1966	1287	1698	1980	7.15858	7.92587	7.78572	7.6167	8.50221	6.06653	4.96927	5.65685	5.89964	2138.5	0.405697	0.0777585	5.21739	1.81461e-07	6.78654e-06
ENSMUSG00000021338	chr13	Lrrc16a	24012344	24280795	8977	2085	2062	3085	2232	2244	2552	1839	2302	2693	2.21093	2.24084	2.71357	2.57108	2.22752	2.61293	2.35606	2.54468	2.66249	2324.94	-0.149879	0.0762013	-1.96688	0.049197	0.243768
ENSMUSG00000021357	chr13	Exoc2	30813919	30974047	4427	5204	5491	6397	4416	5558	4814	3799	4409	5106	11.1887	12.0989	11.4086	10.3139	11.1864	9.99368	9.86838	9.88189	10.2354	4973.51	0.107168	0.0469557	2.28232	0.0224704	0.144498
ENSMUSG00000021360	chr13	Gcnt2	40859768	40960891	7038	3837	2117	2153	1525	2266	1369	1319	1487	1579	5.18956	2.93435	2.41545	2.24058	2.86898	1.7878	2.15535	2.09656	1.99114	1945.71	0.581046	0.226676	2.56333	0.0103674	0.0843657
ENSMUSG00000021364	chr13	Elovl2	41182495	41220405	3852	1103	1069	1573	1176	1279	1761	1260	1450	1521	2.72537	2.70695	3.224	3.15652	2.95835	4.20134	3.76145	3.73488	3.50398	1355.17	-0.425018	0.0923737	-4.60108	4.20313e-06	0.000118674
ENSMUSG00000021366	chr13	Hivep1	42052021	42185026	8753	7238	6948	9559	6633	8050	7705	7348	7921	8870	7.87157	7.74382	8.62325	7.83618	8.19536	8.09083	9.65488	8.9801	8.9939	7795.32	-0.211788	0.0753355	-2.81126	0.00493473	0.0487256
ENSMUSG00000021374	chr13	Nup153	46679905	46727940	6914	5321	5292	5658	4183	5246	4336	3242	4069	4729	7.32572	7.46672	6.46154	6.256	6.76106	5.764	5.39269	5.83987	6.07027	4627.84	0.188134	0.0669012	2.81211	0.00492175	0.0486268
ENSMUSG00000021384	chr13	Susd3	49230690	49248706	2837	187	206	562	254	186	106	93	104	114	0.627305	0.708202	1.56383	0.925597	0.584089	0.343337	0.376925	0.363688	0.356553	191.669	1.22238	0.286913	4.26046	2.04009e-05	0.00049001
ENSMUSG00000021400	chr13	Wrnip1	32802038	32822609	2633	4878	5654	6257	4417	5314	5690	4455	5106	5963	17.6309	20.9432	18.7593	17.3425	17.9798	19.8575	19.4543	19.2386	20.0946	5277.33	-0.148656	0.0515604	-2.88315	0.00393722	0.0411324
ENSMUSG00000021408	chr13	Ripk1	34002363	34035170	6138	716	798	1199	773	824	733	532	671	705	1.11036	1.26826	1.54236	1.30221	1.19621	1.09757	0.996778	1.08476	1.01935	760.113	0.227473	0.098637	2.30617	0.0211013	0.138277
ENSMUSG00000021423	chr13	Ly86	37345345	37419036	997	1762	2381	4833	3794	2530	840	644	810	851	16.8083	23.2772	38.243	39.3158	22.5927	7.73706	7.42232	8.05494	7.56885	1969.93	1.80007	0.22323	8.06372	7.40049e-16	9.25401e-14
ENSMUSG00000021448	chr13	Shc3	51431041	51567084	1537	3220	2720	2547	2335	2775	2937	2630	3332	4089	19.9319	17.255	13.0779	15.7011	16.08	17.5539	19.6691	21.5009	23.5989	2965.12	-0.385199	0.132584	-2.90532	0.00366883	0.0388991
ENSMUSG00000021451	chr13	Sema4d	51701246	51793747	6449	4855	5178	7088	5479	5978	4613	3273	4137	4987	7.16604	7.83258	8.67819	8.78501	8.2599	6.57432	5.83674	6.36551	6.86295	4992.34	0.285516	0.0741192	3.85212	0.000117099	0.0022514
ENSMUSG00000021457	chr13	Syk	52583173	52648792	9362	453	578	636	774	677	440	256	328	377	0.460609	0.602303	0.536423	0.854923	0.644395	0.431981	0.314492	0.347669	0.357402	496.016	0.713225	0.186639	3.82142	0.000132688	0.00250698
ENSMUSG00000021460	chr13	Auh	52835119	52929681	9580	3598	4201	5415	3614	4277	4786	3404	3945	4546	3.5752	4.27803	4.46327	3.90102	3.97839	4.59186	4.08661	4.08643	4.21163	4164.65	-0.13437	0.0659568	-2.03724	0.0416262	0.218201
ENSMUSG00000021461	chr13	Fancc	63304709	63497278	7884	605	671	878	667	707	1028	651	803	845	0.730471	0.830277	0.879343	0.874833	0.799091	1.19845	0.94965	1.0107	0.951231	760.042	-0.383104	0.0984928	-3.88967	0.000100382	0.00197638
ENSMUSG00000021466	chr13	Ptch1	63508328	63573598	8745	7399	5999	9271	6530	6711	9107	5903	7017	10009	8.05403	6.69224	8.3711	7.72155	6.83843	9.57178	7.76332	7.9625	10.1581	7484.97	-0.292124	0.0976478	-2.99161	0.00277511	0.0312219
ENSMUSG00000021476	chr13	Habp4	64161866	64186536	2566	13650	14772	19480	13983	13379	17382	12593	17129	20205	50.624	56.1456	59.9278	56.3346	46.449	62.2445	56.4271	66.2238	69.8657	15743.3	-0.303377	0.0739802	-4.10079	4.1175e-05	0.000919138
ENSMUSG00000021477	chr13	Ctsl	64363214	64370306	1971	7898	10878	14428	10071	10515	7028	4898	5537	6846	38.1294	53.8201	57.7783	52.8161	47.5205	32.7606	28.5691	27.866	30.8149	8477.43	0.673456	0.105487	6.38427	1.7222e-10	1.04487e-08
ENSMUSG00000021482	chr13	Aaed1	64291836	64312710	972	713	662	677	503	660	522	437	378	458	6.97632	6.63815	5.49466	5.34633	6.04518	4.93156	5.16598	3.85555	4.17815	552.249	0.366343	0.135831	2.69705	0.00699576	0.0633136
ENSMUSG00000021508	chr13	Cxcl14	56288647	56296551	1823	7267	6279	7454	5837	6051	6454	6397	6660	7698	37.9297	33.5867	32.2723	33.0953	29.5652	32.526	40.34	36.2374	37.4614	6689.16	-0.201848	0.0947639	-2.13001	0.0331704	0.187707
ENSMUSG00000021510	chr13	A530054K11Rik	67617001	67637791	5217	1858	1824	2275	1645	1990	1395	1058	1123	1280	3.38993	3.41054	3.44304	3.26034	3.39881	2.45752	2.3322	2.13591	2.17739	1581.3	0.509643	0.0667811	7.63154	2.31965e-14	2.24841e-12
ENSMUSG00000021514	chr13	Zfp369	65278814	65304221	5896	1481	1520	1549	1301	1424	1686	1123	1587	1761	2.39097	2.51487	2.07437	2.28164	2.15207	2.62817	2.19045	2.67087	2.65069	1487.37	-0.212961	0.0826904	-2.5754	0.0100125	0.0826492
ENSMUSG00000021518	chr13	Ptdss1	66932830	66998401	3424	6229	6778	8215	5858	6818	6048	4694	5739	6717	17.3144	19.3083	18.9414	17.6884	17.7409	16.2322	15.764	16.6297	17.4079	6280.21	0.0785562	0.0361103	2.17545	0.0295961	0.173706
ENSMUSG00000021532	chr13	Fastkd3	68582248	68592279	2362	723	820	1022	721	737	1008	647	726	1022	2.91289	3.38573	3.41549	3.15553	2.7796	3.92124	3.14938	3.04916	3.839	817.606	-0.219491	0.0933082	-2.35232	0.0186565	0.127392
ENSMUSG00000021548	chr13	Ccnh	85189408	85223469	3105	3355	3422	3967	2863	3198	3988	2822	3257	3804	10.2835	10.7493	10.0862	9.53281	9.17604	11.8027	10.4506	10.407	10.871	3392.65	-0.18975	0.0556342	-3.41067	0.000648042	0.00964909
ENSMUSG00000021573	chr13	Tppp	74009407	74035753	5118	45040	48211	57416	41736	50659	47267	41122	47206	55639	83.765	91.8889	88.5754	84.3192	88.1962	84.8789	92.4003	91.5208	96.4773	48041	-0.126361	0.0511598	-2.46994	0.0135137	0.10206
ENSMUSG00000021578	chr13	Ccdc127	74350309	74365783	9559	5582	6286	7370	5128	5760	6601	4769	6104	7103	5.5588	6.41533	6.088	5.54742	5.36961	6.34715	5.73791	6.33672	6.595	6035.17	-0.172717	0.0487682	-3.54159	0.000397722	0.00643783
ENSMUSG00000021579	chr13	Lrrc14b	74359578	74364005	2755	1162	1318	1600	1101	1224	1450	1013	1332	1569	4.01399	4.66593	4.58465	4.13151	3.95804	4.83633	4.2278	4.79659	5.0533	1297.61	-0.209845	0.0626025	-3.35203	0.000802214	0.0115678
ENSMUSG00000021583	chr13	Erap1	74639872	74691875	4014	1009	1410	1886	1357	1462	1015	873	984	1149	2.39252	3.42638	3.70955	3.49539	3.24519	2.32385	2.501	2.4323	2.54019	1219.5	0.345918	0.11894	2.90834	0.0036335	0.0386245
ENSMUSG00000021594	chr13	Srd5a1	69573449	69611442	2881	481	665	1026	750	534	993	544	905	997	1.58891	2.25128	2.81137	2.69134	1.6513	3.16725	2.17115	3.11647	3.07066	758.939	-0.454262	0.187668	-2.42056	0.0154967	0.11173
ENSMUSG00000021608	chr13	Lpcat1	73467197	73516422	4131	3555	3694	4577	3281	3932	3090	2501	3038	3680	8.19085	8.72246	8.74754	8.21196	8.4807	6.87425	6.96206	7.29684	7.90531	3443.46	0.161515	0.0489237	3.30137	0.000962147	0.0133794
ENSMUSG00000021613	chr13	Hapln1	89540636	89611832	5055	1950	1948	2708	1856	1995	2401	2032	2213	2192	3.67178	3.7591	4.22967	3.7964	3.51653	4.36528	4.62276	4.34392	3.84826	2141.96	-0.243501	0.0837918	-2.90603	0.00366047	0.0388356
ENSMUSG00000021624	chr13	Cd180	102693558	102739629	4509	635	927	1235	1214	1119	421	269	339	495	1.34044	2.00542	2.1625	2.78383	2.21122	0.85809	0.686057	0.745986	0.974226	719.55	1.30647	0.192285	6.79443	1.08745e-11	7.58022e-10
ENSMUSG00000021629	chr13	Slc30a5	100802649	100833427	3178	3655	4074	4912	3145	3956	3266	2756	3047	3696	10.9458	12.5035	12.2021	10.2313	11.0903	9.44393	9.97179	9.51239	10.3198	3569.41	0.152677	0.0611226	2.49788	0.0124939	0.0966323
ENSMUSG00000021665	chr13	Hexb	97176332	97198357	1904	19193	21414	25259	24088	25968	8690	7030	7635	10264	95.9174	109.674	104.71	130.77	121.485	41.9326	42.4468	39.7761	47.8248	16234.7	1.32971	0.103648	12.829	1.1278e-37	1.53954e-34
ENSMUSG00000021666	chr13	Gfm2	97137937	97181195	10685	10769	10928	14172	12519	13145	5764	4365	5227	6366	9.59422	9.97764	10.4732	12.1159	10.9629	4.95834	4.69844	4.85451	5.28789	9053.05	1.04303	0.0825912	12.6288	1.46443e-36	1.8453e-33
ENSMUSG00000021670	chr13	Hmgcr	96648967	96670936	7275	9586	10921	12736	8552	11608	8506	7041	7540	8297	12.5428	14.6444	13.8231	12.1556	14.2182	10.7463	11.1308	10.2846	10.1218	9311.28	0.286704	0.0745826	3.84411	0.000120991	0.00232079
ENSMUSG00000021680	chr13	Crhbp	95431371	95444831	1686	1198	1674	1603	1158	1572	1545	1531	1525	1909	6.76069	9.6815	7.50384	7.09895	8.30455	8.41861	10.4387	8.97145	10.0444	1526.38	-0.331107	0.118305	-2.79877	0.00512985	0.0502884
ENSMUSG00000021681	chr13	Aggf1	95350683	95375352	3697	5067	5019	6424	4387	5382	4908	4542	5240	6252	13.0447	13.242	13.7184	12.2688	12.9705	12.2001	14.1275	14.0628	15.0066	5221.27	-0.147801	0.0689813	-2.14263	0.032143	0.184186
ENSMUSG00000021686	chr13	Ap3b1	94358960	94566316	4020	3590	3888	4515	3481	3931	3726	3238	3831	4785	8.49982	9.43397	8.86725	8.95305	8.71259	8.51796	9.26248	9.45553	10.5628	3869.69	-0.148958	0.0632028	-2.35683	0.0184315	0.126071
ENSMUSG00000021709	chr13	Erbb2ip	103818787	103920514	7939	13856	12346	19808	15411	14183	12152	8730	9193	12561	16.6137	15.1708	19.7009	20.0729	15.9194	14.0687	12.6467	11.4906	14.0422	12932.1	0.361759	0.102882	3.51625	0.000437681	0.00700434
ENSMUSG00000021710	chr13	Nln	104023439	104109614	3780	2795	2935	3644	2739	3007	2492	1884	2178	2766	7.0376	7.57362	7.61092	7.4918	7.0877	6.05855	5.73137	5.71688	6.49347	2681.45	0.233088	0.0432122	5.39402	6.88979e-08	2.71956e-06
ENSMUSG00000021730	chr13	Hcn1	117602480	117976802	3525	3402	3925	4553	2864	4209	4877	3498	4164	4223	9.18547	10.8607	10.1972	8.40024	10.6384	12.7144	11.4109	11.7202	10.6309	3956.75	-0.300702	0.0939192	-3.20171	0.00136616	0.017677
ENSMUSG00000021748	chr14	Pdhb	8165991	8172992	1485	7805	8603	10538	7483	7522	9896	7209	7886	9238	50.0039	56.485	56.0021	52.0784	45.1121	61.2164	55.8008	52.6679	55.1811	8420.52	-0.178763	0.0663737	-2.69329	0.00707511	0.0638553
ENSMUSG00000021756	chr13	Il6st	112464070	112510086	11099	9746	12271	17191	13279	13443	11249	7662	8207	10988	8.35897	10.786	12.2305	12.3721	10.7932	9.31575	7.93969	7.33785	8.78672	11372.2	0.32536	0.114869	2.83245	0.00461931	0.0465083
ENSMUSG00000021758	chr13	Ddx4	112598333	112652310	2849	141	79	93	76	72	156	121	160	116	0.471003	0.270448	0.257693	0.275784	0.225147	0.503161	0.488343	0.557164	0.36128	114.531	-0.734635	0.26477	-2.77461	0.00552676	0.0530058
ENSMUSG00000021759	chr13	Ppap2a	112800894	112867881	1635	1661	2108	2576	1889	1948	1848	1383	1517	1832	9.66576	12.5716	12.4345	11.9412	10.6117	10.3835	9.72351	9.20259	9.9397	1840.92	0.158133	0.0803189	1.96881	0.0489745	0.243033
ENSMUSG00000021763	chr13	BC067074	113317084	113379711	8410	367	636	841	646	596	312	341	252	425	0.415401	0.737754	0.789612	0.794302	0.631505	0.340984	0.466328	0.297345	0.44851	480.673	0.730055	0.209469	3.48527	0.000491634	0.00772846
ENSMUSG00000021809	chr14	Nudt13	20294690	20317575	2523	868	991	1148	915	926	875	656	763	863	3.27401	3.83077	3.59185	3.74915	3.26964	3.18673	2.9895	3.00015	3.03496	881.599	0.151425	0.0678491	2.23179	0.025629	0.15783
ENSMUSG00000021814	chr14	Anxa7	20455261	20480133	2965	6988	8330	9223	6243	7831	6088	4985	5425	7084	22.4301	27.4016	24.5565	21.7682	23.5301	18.8682	19.3321	18.1525	21.2001	6819.86	0.241327	0.0669055	3.60697	0.000309788	0.00522619
ENSMUSG00000021822	chr14	Plau	20836662	20843388	2343	496	627	850	554	644	269	257	243	260	2.01453	2.60983	2.86369	2.44429	2.44854	1.05493	1.26113	1.02886	0.984571	454.254	1.13122	0.130367	8.6772	4.05639e-18	6.51448e-16
ENSMUSG00000021840	chr14	Mapk1ip1l	47298314	47323204	4608	3837	3761	4633	3333	3974	3288	2729	3254	3707	7.92564	7.96157	7.93818	7.47876	7.68422	6.55771	6.81053	7.00678	7.13916	3580.51	0.119484	0.0468272	2.55161	0.0107228	0.0864846
ENSMUSG00000021871	chr14	Pnp	50944302	50965237	3085	1504	1403	2244	1701	1566	1443	1109	1166	1380	4.63982	4.43572	5.74238	5.70045	4.52246	4.29831	4.13352	3.74982	3.9693	1483.43	0.248483	0.105412	2.35726	0.0184102	0.126071
ENSMUSG00000021876	chr14	Rnase4	51091077	51106151	1996	2104	2361	3517	2504	2678	1133	1121	1034	1197	10.0304	11.5351	13.9078	12.9675	11.9512	5.2153	6.45672	5.13866	5.32044	1913.27	1.06199	0.117524	9.0364	1.61919e-19	3.19566e-17
ENSMUSG00000021886	chr12	Gpr65	98268635	98276624	2049	119	224	264	269	215	43	12	27	22	0.55264	1.0661	1.01699	1.35706	0.93468	0.192815	0.0673305	0.130713	0.0952577	127.633	2.94978	0.336671	8.76162	1.92472e-18	3.28426e-16
ENSMUSG00000021903	chr14	Galnt15	32028989	32062197	6326	672	711	1011	806	790	772	258	324	329	1.01116	1.09641	1.26188	1.31746	1.11278	1.12162	0.469036	0.508224	0.461561	614.558	0.797808	0.254307	3.13718	0.00170579	0.0212168
ENSMUSG00000021905	chr14	Dph3	32080566	32085692	3555	2280	2591	3604	2387	2414	3299	2142	2457	2954	6.10411	7.10899	8.00365	6.94211	6.04998	8.52801	6.92854	6.85727	7.37361	2655.85	-0.181057	0.0917196	-1.97403	0.0483787	0.241246
ENSMUSG00000021916	chr14	Glt8d1	31001393	31012441	2521	1886	2128	2567	2006	2107	1971	1314	1747	2072	7.11944	8.23244	8.03796	8.22596	7.44557	7.18404	5.99287	6.87473	7.29249	1954.08	0.130588	0.0655003	1.9937	0.0461849	0.233649
ENSMUSG00000021939	chr14	Ctsb	63122462	63145919	4739	60334	72371	88699	67748	69381	49378	38572	44376	53263	121.181	148.966	147.777	147.815	130.449	95.7596	93.6005	92.9132	99.7421	59489.5	0.480737	0.0610944	7.86875	3.58205e-15	3.91183e-13
ENSMUSG00000021943	chr14	Gdf10	33923587	33935280	2507	434	425	574	365	381	1401	407	433	517	1.64745	1.65335	1.80738	1.5051	1.35387	5.13497	1.8666	1.71344	1.82976	544.549	-0.786847	0.30268	-2.5996	0.00933326	0.0786057
ENSMUSG00000021973	chr14	Micu2	57916280	57999262	2310	1897	2324	3156	2287	2212	2258	1378	1590	2014	7.81478	9.81157	10.7846	10.2345	8.53029	8.98155	6.85857	6.82818	7.73554	2088.65	0.249207	0.109857	2.26847	0.0233006	0.147998
ENSMUSG00000021974	chr14	Fgf9	58070547	58112337	4266	1263	1340	1877	1301	1296	1747	1305	1412	1574	2.81793	3.06397	3.47382	3.15323	2.70683	3.76355	3.51781	3.28413	3.27426	1451.39	-0.249146	0.0843825	-2.95258	0.00315127	0.0345271
ENSMUSG00000021986	chr14	Amer2	60378286	60381003	2718	2627	2377	2407	1977	2536	2874	2176	2607	3076	9.19815	8.52947	6.99089	7.51966	8.31225	9.71638	9.20522	9.51567	10.0417	2518.98	-0.305852	0.0929861	-3.28922	0.00100465	0.0138295
ENSMUSG00000021990	chr14	Spata13	60634001	60764556	9102	3895	1916	2543	2095	2696	1400	1052	1299	1884	4.07354	2.05359	2.20611	2.38013	2.63945	1.41374	1.32928	1.41623	1.83708	2052.92	0.781667	0.200979	3.88929	0.000100539	0.0019771
ENSMUSG00000021998	chr14	Lcp1	75131101	75230842	9504	1394	1978	2614	2247	2156	1324	725	929	1143	1.39624	2.03038	2.17179	2.44485	2.02151	1.28045	0.877345	0.969999	1.0674	1573.48	0.880363	0.158412	5.55742	2.73798e-08	1.14708e-06
ENSMUSG00000022018	chr14	Rgcc	79288756	79301645	918	1589	1022	1558	1446	1517	965	817	842	853	16.4611	10.8502	13.388	16.2725	14.7112	9.65248	10.2256	9.09294	8.23881	1169.04	0.564964	0.151843	3.72071	0.000198667	0.00354506
ENSMUSG00000022021	chr14	Diap3	86655367	87141224	4584	164	161	169	164	146	112	68	79	118	0.340529	0.342601	0.29108	0.369918	0.283787	0.224546	0.17059	0.171	0.228441	129.133	0.646644	0.166705	3.87897	0.000104899	0.00205055
ENSMUSG00000022037	chr14	Clu	65968483	65981548	3438	64634	77062	89649	81328	80752	54864	46875	53330	64714	178.928	218.63	205.863	244.573	209.266	146.65	156.781	153.903	167.031	67429.7	0.37648	0.0887416	4.24243	2.21116e-05	0.000527235
ENSMUSG00000022044	chr14	Stmn4	66344296	66361680	1916	11807	12068	15911	11300	12592	14732	12086	12843	15178	58.6363	61.4208	65.5452	60.9617	58.5398	70.6426	72.5178	66.4893	70.2787	13136.2	-0.260634	0.0482306	-5.40392	6.51994e-08	2.57979e-06
ENSMUSG00000022055	chr14	Nefl	68083863	68089095	3380	31653	46298	60901	40417	37123	53871	40555	41977	53643	89.129	133.604	142.247	123.629	97.8535	146.466	137.97	123.218	140.831	44858.9	-0.292342	0.122886	-2.37897	0.0173612	0.121328
ENSMUSG00000022074	chr14	Tnfrsf10b	69767472	69784403	3171	91	98	144	126	101	78	75	68	68	0.273123	0.301436	0.358505	0.410807	0.28377	0.226042	0.271965	0.212757	0.190286	93.5465	0.470244	0.210387	2.23514	0.025408	0.156882
ENSMUSG00000022089	chr14	Bin3	70100145	70138191	1712	790	913	963	783	885	726	604	728	713	4.39055	5.20015	4.4395	4.72721	4.60431	3.89589	4.05568	4.21776	3.69456	784.846	0.173169	0.0858833	2.01633	0.0437653	0.225944
ENSMUSG00000022094	chr14	Slc39a14	70303469	70351425	10550	3027	3775	4531	3400	3516	2730	2348	2762	3525	2.73129	3.4908	3.3913	3.33262	2.96984	2.37846	2.5597	2.59799	2.96549	3249.31	0.215019	0.0826277	2.60226	0.00926109	0.0780782
ENSMUSG00000022096	chr14	Hr	70552212	70573548	6919	2586	2184	2688	1909	2302	2586	2156	2199	2628	3.55772	3.07928	3.06753	2.85299	2.96468	3.43518	3.58366	3.15375	3.37094	2356.06	-0.186857	0.0853766	-2.18863	0.028624	0.169901
ENSMUSG00000022106	chr14	Rcbtb2	73123037	73207843	9489	2620	3140	3613	2872	3075	2519	1834	2093	2658	2.62836	3.22824	3.00654	3.12982	2.88774	2.44	2.22289	2.18882	2.48611	2679.07	0.288328	0.0649292	4.44066	8.9684e-06	0.000234683
ENSMUSG00000022112	chr14	Gpc5	115092215	116525179	4453	2692	2191	3383	2257	2260	3928	3373	4322	4769	5.75406	4.79948	5.99815	5.24061	4.52206	8.10678	8.71065	9.63035	9.50404	3261.64	-0.834632	0.0977773	-8.53605	1.38887e-17	2.08726e-15
ENSMUSG00000022120	chr14	Rnf219	104477534	104522666	3456	1037	1154	1437	995	1242	987	835	930	1084	2.85581	3.25693	3.28264	2.97663	3.20185	2.62449	2.77825	2.66988	2.78331	1067.05	0.137755	0.0666542	2.06672	0.038761	0.208625
ENSMUSG00000022123	chr14	Scel	103513341	103613346	3053	147	168	221	151	127	169	154	173	249	0.458245	0.536713	0.571464	0.511339	0.370607	0.50868	0.580011	0.562192	0.723705	172.192	-0.34167	0.162425	-2.10356	0.035417	0.196068
ENSMUSG00000022146	chr15	Osmr	6813577	6874969	12113	1851	2622	3735	3092	2348	387	275	390	347	1.45468	2.11177	2.43483	2.63969	1.72738	0.293664	0.261114	0.31951	0.254257	1601.36	2.81127	0.170136	16.5237	2.4785e-61	8.12007e-58
ENSMUSG00000022148	chr15	Fyb	6579871	6663313	5186	787	925	998	1137	1062	471	348	385	418	1.44447	1.73991	1.51943	2.26697	1.82468	0.834703	0.771698	0.736635	0.715305	714.437	1.1416	0.1498	7.62084	2.52028e-14	2.42851e-12
ENSMUSG00000022175	chr14	Lrp10	54464164	54471497	4201	2725	3037	4294	3389	3275	2488	2101	2076	2963	6.1739	7.05165	8.06996	8.34097	6.94598	5.44279	5.75114	4.90319	6.25903	2886.79	0.327289	0.10279	3.18407	0.00145221	0.0185558
ENSMUSG00000022178	chr14	Ajuba	54567469	54577661	3503	205	242	290	228	169	115	141	67	182	0.55698	0.673835	0.653581	0.672933	0.429834	0.30169	0.462849	0.189766	0.46104	179.02	0.69175	0.265681	2.60369	0.00922274	0.0778751
ENSMUSG00000022184	chr15	Fbxo4	3965445	3979573	2047	496	461	565	443	440	429	289	406	373	2.30569	2.19621	2.17863	2.23704	1.9147	1.92555	1.62313	1.96745	1.61663	429.466	0.217248	0.106519	2.03953	0.0413975	0.217211
ENSMUSG00000022186	chr15	Oxct1	4026383	4155344	3701	22700	24907	28773	20178	23904	24186	20024	21738	27035	58.3766	65.6428	61.3782	56.3693	57.5457	60.0558	62.2155	58.2761	64.8218	23576.4	-0.0981776	0.0465689	-2.10822	0.0350116	0.194613
ENSMUSG00000022194	chr14	Pabpn1	54892500	54898169	3035	6161	6075	7323	5598	6314	6450	4680	6219	7462	19.3196	19.523	19.0481	19.0692	18.5345	19.5292	17.7308	20.3295	21.8165	6209.53	-0.115992	0.0527765	-2.1978	0.0279632	0.167177
ENSMUSG00000022211	chr14	Lrrc16b	55491093	55508246	4580	3107	3318	4730	3088	3341	3782	2585	3658	4673	6.45699	7.06673	8.15391	6.97136	6.49972	7.58907	6.4906	7.92485	9.05454	3544.23	-0.203991	0.0905406	-2.25304	0.0242567	0.151892
ENSMUSG00000022216	chr14	Psme1	55578123	55581529	2209	2435	2855	3734	2413	2859	2452	1792	2075	2485	10.4895	12.6042	13.3428	11.2919	11.5292	10.1989	9.32674	9.31823	9.9808	2527.22	0.22527	0.0667923	3.37269	0.000744364	0.0108773
ENSMUSG00000022223	chr14	Sdr39u1	55897286	55900232	1226	3960	3794	5203	3840	4111	4882	3262	3896	4647	30.7256	30.1686	33.4869	32.3659	29.8594	36.5747	30.579	31.5124	33.617	4146.5	-0.139273	0.0624603	-2.22979	0.0257616	0.158205
ENSMUSG00000022231	chr15	Sema5a	32244813	32696341	10809	4953	5905	8101	6282	6828	7067	5466	7573	9899	4.36206	5.32962	5.91804	6.00998	5.6292	6.00947	5.81605	6.95264	8.12824	6854.19	-0.362193	0.117635	-3.07897	0.00207721	0.0247468
ENSMUSG00000022246	chr15	Rai14	10568979	10714631	5008	890	1042	1405	962	1320	1012	703	817	896	1.69156	2.02964	2.21509	1.98621	2.34856	1.85719	1.61432	1.61875	1.58777	991.255	0.2385	0.112247	2.12478	0.0336048	0.188825
ENSMUSG00000022261	chr15	Sdc2	32920723	33034730	3322	5119	5494	6490	4574	4474	4027	3272	3513	4744	14.6657	16.131	15.4234	14.2353	11.999	11.1398	11.3258	10.4919	12.672	4570.17	0.281477	0.0774221	3.63561	0.00027732	0.00479196
ENSMUSG00000022283	chr15	Pabpc1	36595661	36608973	5768	10828	10383	12052	9737	11199	8683	6876	8311	9533	17.8689	17.56	16.4977	17.4552	17.3004	13.8355	13.7094	14.2975	14.6676	9644.98	0.234662	0.0509998	4.60123	4.2001e-06	0.000118674
ENSMUSG00000022292	chr15	Rrm2b	37923952	37961318	6437	3703	3931	4758	3579	4314	3626	2821	2980	3770	5.47586	5.95737	5.83632	5.74925	5.97183	5.17731	5.04007	4.59381	5.19782	3684.05	0.152096	0.0557752	2.72695	0.00639237	0.0591601
ENSMUSG00000022311	chr15	Csmd3	47580637	48792063	16882	4930	4326	5036	3921	4063	3501	2958	3592	4247	2.78001	2.49999	2.3556	2.40186	2.14475	1.9062	2.01527	2.11152	2.23287	4030.04	0.175993	0.0826895	2.12836	0.0333076	0.188207
ENSMUSG00000022323	chr15	Hrsp12	34484021	34495255	3192	3979	5066	7110	5920	4460	4865	2467	2933	2669	11.8638	15.4799	17.5847	19.1745	12.4484	14.0059	8.88699	9.11635	7.41961	4306.41	0.569534	0.19291	2.95233	0.00315386	0.0345271
ENSMUSG00000022325	chr15	Pop1	34495304	34530648	3795	472	509	478	347	441	415	472	511	669	1.18376	1.30826	0.994413	0.945375	1.03536	1.00496	1.43021	1.33599	1.56434	480.414	-0.349697	0.152613	-2.29139	0.0219408	0.142571
ENSMUSG00000022346	chr15	Myc	61985341	61990374	2767	361	371	586	441	422	325	232	298	299	1.24163	1.30771	1.67185	1.64768	1.3587	1.07931	0.964065	1.06846	0.958818	364.436	0.44413	0.128112	3.46675	0.000526798	0.00819513
ENSMUSG00000022350	chr15	E430025E21Rik	59331998	59374167	4032	4201	4352	5077	3562	4316	3586	2835	3341	4159	9.91685	10.5284	9.94132	9.13412	9.53744	8.17352	8.08554	8.22159	9.1536	3891.8	0.16106	0.048566	3.31632	0.000912123	0.0128143
ENSMUSG00000022351	chr15	Sqle	59315077	59331192	5546	4919	6775	9878	6775	8079	5766	4297	4875	6244	8.44244	11.9166	14.0629	12.6314	12.9801	9.55528	8.91028	8.72216	9.99162	6285.24	0.307973	0.12784	2.40904	0.0159945	0.114513
ENSMUSG00000022354	chr15	Ndufb9	58933810	58939489	651	10102	10619	13326	8863	9606	12015	8740	9966	10720	147.506	158.905	161.405	140.583	131.303	169.396	154.187	151.698	145.941	10376.8	-0.135043	0.0679015	-1.98881	0.0467219	0.235291
ENSMUSG00000022358	chr15	Fbxo32	58175879	58214892	6936	2983	2405	3807	2681	2892	2726	1982	2105	2550	4.09384	3.38256	4.33388	3.99692	3.7154	3.61228	3.28637	3.01154	3.26287	2648.99	0.185077	0.0921213	2.00906	0.0445306	0.228557
ENSMUSG00000022360	chr15	Atad2	58094047	58135082	5683	999	931	1130	806	1010	792	597	726	821	1.67325	1.59808	1.56996	1.4665	1.5836	1.28085	1.2081	1.26762	1.2821	857.757	0.264413	0.0681313	3.88093	0.000104058	0.00203654
ENSMUSG00000022364	chr15	Tbc1d31	57912199	57970067	6366	583	809	765	684	667	625	412	502	598	0.871732	1.2397	0.948838	1.11102	0.933619	0.902344	0.744298	0.782486	0.833676	620.761	0.259327	0.114616	2.26257	0.0236621	0.149713
ENSMUSG00000022383	chr15	Ppara	85734983	85802819	3836	240	191	241	167	262	266	242	295	306	0.595482	0.485673	0.49601	0.450117	0.608538	0.63726	0.725451	0.763023	0.707882	246.706	-0.48437	0.148406	-3.26383	0.00109919	0.014844
ENSMUSG00000022390	chr15	Zc3h7b	81744848	81796269	5958	17004	15422	19342	14993	17710	17787	14333	17795	20282	27.1661	25.2505	25.6326	26.0205	26.4864	27.4382	27.6661	29.6369	30.2112	17136.7	-0.198305	0.0582503	-3.40437	0.000663179	0.00984016
ENSMUSG00000022443	chr15	Myh9	77760587	77842175	12928	10152	9577	12007	9833	10934	8065	6495	7945	8014	7.47543	7.22715	7.3339	7.86542	7.5369	5.73412	5.77828	6.09869	5.50194	9141.34	0.312173	0.0674349	4.62925	3.66986e-06	0.000105838
ENSMUSG00000022471	chr15	Xrcc6	81987835	82040085	4476	2175	1986	2636	1963	2158	2294	1702	2067	2516	4.62511	4.32807	4.64969	4.53455	4.29579	4.71014	4.37277	4.58206	4.98832	2151.75	-0.116517	0.0524581	-2.22114	0.0263417	0.16041
ENSMUSG00000022472	chr15	Desi1	81992523	82033862	3635	7761	7640	11351	7960	8092	9373	7220	8276	10358	20.3209	20.5008	24.6533	22.6407	19.834	23.6964	22.8401	22.5894	25.2862	8607.69	-0.190386	0.0678695	-2.80518	0.00502889	0.0495062
ENSMUSG00000022474	chr15	Pmm1	81951108	81960930	2776	8662	9133	11100	8223	8950	10211	8058	9468	10412	29.6956	32.0878	31.5655	30.6235	28.7227	33.8002	33.3761	33.8369	33.2805	9329.26	-0.199795	0.0366129	-5.45695	4.84376e-08	1.964e-06
ENSMUSG00000022476	chr15	Polr3h	81915030	81926213	2514	4306	4407	5615	4136	4485	4721	3365	4524	5327	16.2999	17.0965	17.631	17.0076	15.8929	17.2553	15.3897	17.8522	18.8008	4504.89	-0.106799	0.0520819	-2.05059	0.0403068	0.213747
ENSMUSG00000022477	chr15	Aco2	81872309	81915133	3892	42721	44392	50643	36948	41725	43348	34400	40999	48733	104.474	111.256	102.731	98.1539	95.5191	102.356	101.639	104.519	111.114	42410.1	-0.096956	0.0413368	-2.34551	0.0190009	0.12923
ENSMUSG00000022488	chr15	Nckap1l	103453825	103498800	4717	2637	2939	3171	3126	3326	1333	886	1204	1409	5.3211	6.07776	5.30767	6.85223	6.28265	2.59716	2.16003	2.53266	2.65084	2178.38	1.20527	0.103775	11.6142	3.48957e-31	1.97112e-28
ENSMUSG00000022490	chr15	Ppp1r1a	103530279	103537992	1295	5667	4947	5017	3931	4358	3629	3081	4060	3967	41.6292	37.2425	30.5706	31.3689	29.9682	25.74	27.3446	31.0906	27.1699	4268.88	0.231725	0.11662	1.98701	0.0469211	0.236055
ENSMUSG00000022514	chr16	Il1rap	26581704	26730117	11360	3194	4414	5329	4034	4502	4816	3580	4361	5047	2.6765	3.79069	3.7042	3.67215	3.53157	3.8967	3.62452	3.80958	3.94319	4339.3	-0.198786	0.0951403	-2.0894	0.0366717	0.200608
ENSMUSG00000022515	chr16	Anks3	4941415	4964237	2483	2648	2496	3023	2242	2505	2778	1932	2525	3026	10.1488	9.80382	9.61063	9.33437	8.98741	10.2803	8.94623	10.0883	10.8131	2556.54	-0.128035	0.0578065	-2.21489	0.0267673	0.162398
ENSMUSG00000022544	chr16	Fam86	5244152	5255983	2649	984	1090	1383	1094	1119	1024	728	883	1046	3.53508	4.01313	4.12137	4.26945	3.76325	3.55207	3.15987	3.30691	3.50362	1027.53	0.158696	0.070414	2.25376	0.0242114	0.151782
ENSMUSG00000022546	chr15	Gpt	76696764	76699674	1749	1036	953	1391	1036	1074	1362	1041	1130	1287	5.636	5.31321	6.27703	6.12241	5.46946	7.15428	6.84222	6.40838	6.52787	1143.4	-0.285807	0.0801045	-3.56793	0.000359814	0.00592179
ENSMUSG00000022548	chr16	Apod	31296192	31314808	2577	12044	28557	35797	26650	22432	21175	11685	11791	13316	44.4772	108.077	109.655	106.909	77.5467	75.5036	52.1351	45.3916	45.8482	19903.9	0.638484	0.238361	2.67864	0.00739215	0.0659505
ENSMUSG00000022551	chr15	Cyc1	76343523	76345934	1194	10374	11700	14542	10215	11081	12678	9582	10935	13324	82.6471	95.5257	96.0996	88.4039	82.6399	97.5236	92.2301	90.8152	98.9687	11525.3	-0.154419	0.0448275	-3.44474	0.000571617	0.00875108
ENSMUSG00000022575	chr15	Gsdmd	75862339	75867404	1776	282	406	541	479	462	230	168	169	161	1.51081	2.22916	2.40423	2.78772	2.31704	1.18978	1.08744	0.943859	0.80421	315.156	1.09705	0.198536	5.52568	3.28217e-08	1.35429e-06
ENSMUSG00000022584	chr15	Ly6c2	75108158	75111970	2740	198	259	484	194	247	136	132	146	165	0.68771	0.921919	1.39445	0.73197	0.803094	0.456097	0.553923	0.52863	0.534326	210.139	0.74239	0.216952	3.42192	0.000621813	0.00934487
ENSMUSG00000022587	chr15	Ly6e	74955051	74959905	3784	10598	12904	15312	10778	13347	7831	7543	9147	10264	26.6568	33.2629	31.9471	29.4492	31.4265	19.0186	22.9225	23.9839	24.0703	10709	0.377691	0.0908339	4.15804	3.20984e-05	0.000737454
ENSMUSG00000022594	chr15	Lynx1	74747852	74753046	4662	32694	29547	38056	28985	32234	31110	26570	31386	37239	66.7501	61.823	64.45	64.2849	61.6066	61.3284	65.5406	66.8003	70.8865	31841.1	-0.113172	0.0577219	-1.96064	0.0499207	0.246088
ENSMUSG00000022634	chr15	Yaf2	93284278	93336935	1873	5940	6483	7692	5450	6103	6517	5739	6408	7092	30.1763	33.7527	32.4142	30.0765	29.0237	31.9672	35.225	33.936	33.5916	6364.36	-0.179896	0.0554992	-3.24142	0.00118935	0.0158139
ENSMUSG00000022639	chr16	5330426P16Rik	50719294	50732773	4679	962	939	1087	834	936	776	508	593	669	1.95695	1.95759	1.83421	1.84298	1.78241	1.5242	1.24854	1.25752	1.26885	800.191	0.438632	0.0831057	5.278	1.30603e-07	4.95232e-06
ENSMUSG00000022664	chr16	Slc35a5	45139573	45158706	8105	4388	4634	5822	3937	4262	3845	3080	3939	3989	5.15359	5.57766	5.67193	5.02296	4.68582	4.3603	4.37047	4.82266	4.36806	4165.51	0.156486	0.0633065	2.47188	0.0134406	0.101634
ENSMUSG00000022680	chr16	Pdxdc1	13833148	13903131	7973	7581	8382	10011	7125	7998	10393	7692	6895	10560	9.05107	10.2559	9.9144	9.2408	8.93889	11.981	11.0955	8.58155	11.7549	8472.18	-0.256884	0.0912198	-2.81609	0.00486113	0.0481731
ENSMUSG00000022681	chr16	Ntan1	13819251	13835451	2174	3715	4067	5216	3697	3708	5299	3855	3505	4868	16.2611	18.2439	18.9384	17.5789	15.1935	22.3955	20.3868	15.9932	19.8665	4195.24	-0.252895	0.0970771	-2.6051	0.00918477	0.0777147
ENSMUSG00000022702	chr16	Hira	18877037	18970309	6132	5013	4738	5955	4410	4994	4959	4012	4853	5653	7.78169	7.53745	7.66786	7.43646	7.25695	7.43273	7.52441	7.85317	8.18158	4927.25	-0.101269	0.0450563	-2.2476	0.0246017	0.152941
ENSMUSG00000022723	chr16	Crybg3	59490775	59555752	7488	1513	928	1284	911	878	945	621	766	779	1.92338	1.209	1.35396	1.25804	1.04484	1.15994	0.953788	1.01511	0.923304	947.214	0.361145	0.172662	2.09163	0.0364715	0.199946
ENSMUSG00000022724	chr16	Mina	59471775	59492461	5290	977	956	1072	867	894	749	519	718	787	1.75795	1.76288	1.60001	1.69466	1.50584	1.30128	1.12827	1.34677	1.32029	827.616	0.322113	0.078292	4.11425	3.88442e-05	0.00087525
ENSMUSG00000022750	chr16	Klhl22	17759618	17793382	5745	6534	7347	8120	5816	7354	7315	5594	6696	8158	10.8259	12.4752	11.1598	10.4679	11.4061	11.7024	11.198	11.5653	12.6023	6948.15	-0.124201	0.0532015	-2.33455	0.0195671	0.13158
ENSMUSG00000022763	chr16	Aifm3	17489611	17507485	4688	5943	6047	6608	5254	5764	6800	4762	6200	7262	12.0663	12.5824	11.129	11.5881	10.9552	13.3308	11.6814	13.1226	13.747	6046.61	-0.21433	0.0561118	-3.8197	0.000133616	0.00252162
ENSMUSG00000022768	chr16	Ccdc116	17139064	17147229	4341	379	353	406	357	412	323	196	320	331	0.830996	0.793208	0.738417	0.850314	0.845641	0.683817	0.519219	0.731422	0.676658	338.091	0.253188	0.124319	2.03659	0.0416908	0.21826
ENSMUSG00000022771	chr16	Ppil2	17086555	17111257	6171	4841	4867	5735	4379	4968	5037	3844	4661	5486	7.46721	7.69374	7.33792	7.33753	7.17355	7.50193	7.16377	7.49481	7.88971	4840.51	-0.0830651	0.0354427	-2.34364	0.0190965	0.129747
ENSMUSG00000022781	chr16	Pak2	32016290	32079342	6795	4983	5091	6471	4774	5613	4848	3581	4221	5199	6.98051	7.3089	7.5194	7.2649	7.36072	6.55747	6.06087	6.1641	6.79043	4920.75	0.128108	0.0425838	3.00837	0.00262651	0.0300243
ENSMUSG00000022790	chr16	Igsf11	38901471	39027159	3620	2756	2862	3656	2730	2868	2294	2054	2293	2918	7.24603	7.71158	7.97339	7.79713	7.05877	5.82361	6.52463	6.28468	7.15299	2686.52	0.167452	0.0657895	2.54527	0.0109194	0.0875021
ENSMUSG00000022797	chr16	Tfrc	32608920	32632794	6185	8506	10427	14294	10484	11131	9092	6596	6939	8310	13.0908	16.4457	18.2477	17.5274	16.0362	13.5107	12.2646	11.1325	11.924	9385.62	0.351172	0.097935	3.58576	0.000336096	0.00560153
ENSMUSG00000022799	chr16	Arhgap31	38598340	38713274	11141	2960	3253	4175	3203	3561	3127	2151	2502	2885	2.52917	2.84855	2.95909	2.973	2.84831	2.57983	2.22056	2.2286	2.29834	3053.88	0.218661	0.0705275	3.10036	0.00193286	0.0233842
ENSMUSG00000022807	chr16	Osbpl11	33185071	33243311	4520	2181	2250	3050	2068	2558	2092	1620	2055	2252	4.59273	4.85568	5.32759	4.73061	5.04248	4.25358	4.12159	4.51113	4.42145	2210.28	0.121126	0.0613352	1.97481	0.0482895	0.240948
ENSMUSG00000022817	chr16	Itgb5	33829665	33949153	3362	5954	7672	8910	9012	8434	5075	3644	3861	5013	16.8551	22.2579	20.9226	27.7137	22.3504	13.8719	12.4634	11.3941	13.2313	6301.44	0.729517	0.12942	5.63681	1.73226e-08	7.58718e-07
ENSMUSG00000022820	chr16	Ndufb4	37647170	37654453	1170	1854	2028	2495	1716	1757	2646	1758	1882	2042	15.0731	16.8971	16.8259	15.1552	13.3719	20.7711	17.2682	15.9504	15.4785	2011.39	-0.232655	0.102186	-2.27678	0.0227995	0.145833
ENSMUSG00000022827	chr16	Rabl3	37539885	37572385	6369	742	726	893	622	758	699	480	587	609	1.10895	1.11199	1.10708	1.00984	1.06049	1.00871	0.866735	0.914548	0.848612	672.121	0.185318	0.0809531	2.2892	0.0220679	0.142996
ENSMUSG00000022829	chr16	Stxbp5l	37114942	37384962	8521	5318	5260	5244	3980	5405	6066	4777	5277	6253	5.94095	6.02208	4.85944	4.82995	5.6524	6.54317	6.4476	6.14544	6.51295	5289.12	-0.292756	0.0880457	-3.32505	0.000884036	0.0124411
ENSMUSG00000022831	chr16	Hcls1	36934983	36963212	2525	684	849	1089	1054	1044	415	313	352	399	2.57794	3.27927	3.40455	4.31527	3.68337	1.51023	1.42526	1.38298	1.40207	673.927	1.2109	0.148342	8.16286	3.27185e-16	4.22017e-14
ENSMUSG00000022836	chr16	Mylk	34745210	35002420	10159	920	1508	1851	1132	1354	1006	740	990	1186	0.862072	1.44814	1.43873	1.15227	1.18769	0.910188	0.837765	0.96705	1.03615	1163.12	0.312259	0.137884	2.26466	0.0235338	0.149132
ENSMUSG00000022844	chr16	Pdia5	35397313	35490873	1808	274	151	205	157	177	133	76	145	137	1.44199	0.814405	0.894913	0.897557	0.871993	0.675834	0.483236	0.795494	0.672223	159.225	0.525033	0.231563	2.26735	0.0233691	0.148318
ENSMUSG00000022847	chr16	Thpo	20725158	20734511	1837	392	412	543	454	533	538	350	579	574	2.03044	2.18703	2.33303	2.55453	2.5844	2.69069	2.19032	3.12637	2.77203	483.922	-0.26446	0.13192	-2.0047	0.0449954	0.230096
ENSMUSG00000022864	chr16	D16Ertd472e	78544012	78576657	2453	413	610	833	548	659	829	537	623	747	1.60223	2.42526	2.68062	2.30944	2.39326	3.10532	2.517	2.51954	2.70195	639.146	-0.310935	0.142606	-2.18038	0.0292293	0.171985
ENSMUSG00000022876	chr16	Samsn1	75858793	76022270	4534	340	503	548	544	436	124	67	110	144	0.713758	1.08216	0.954264	1.24057	0.856816	0.251346	0.169935	0.240726	0.281849	302.881	1.97407	0.192778	10.2401	1.31043e-24	4.66657e-22
ENSMUSG00000022885	chr16	St6gal1	23224740	23360350	4916	2376	2743	3431	2737	2810	2083	1730	1821	2384	4.6004	5.44287	5.51043	5.75672	5.09313	3.89418	4.04697	3.67551	4.30365	2425.68	0.346044	0.0758097	4.56464	5.00344e-06	0.000137059
ENSMUSG00000022887	chr16	Masp1	23451785	23520590	2752	604	722	966	720	800	526	468	498	628	2.08872	2.55878	2.771	2.70475	2.58978	1.75633	1.95535	1.79527	2.02481	649.691	0.372084	0.102525	3.62921	0.000284291	0.00489177
ENSMUSG00000022901	chr16	Cd86	36603869	36666081	3661	380	483	527	609	546	192	115	166	159	0.987904	1.28686	1.13647	1.71989	1.32878	0.481959	0.361213	0.449881	0.385398	345.384	1.56117	0.185224	8.42855	3.49969e-17	5.07331e-15
ENSMUSG00000022906	chr16	Parp9	35938470	35972605	4872	458	774	1072	775	787	292	331	376	361	0.894785	1.5497	1.73726	1.64477	1.43932	0.550825	0.781296	0.765771	0.65757	566.56	1.00952	0.196871	5.12781	2.93129e-07	1.05301e-05
ENSMUSG00000022912	chr16	Pros1	62854307	62929346	4088	1843	2183	3056	2587	2587	1290	938	1145	1195	4.29099	5.20881	5.90203	6.54305	5.63843	2.90001	2.63858	2.77905	2.59407	1829.03	0.954157	0.120944	7.88922	3.04071e-15	3.38843e-13
ENSMUSG00000022952	chr16	Runx1	92601466	92826149	11827	300	414	492	464	345	159	116	88	106	0.241468	0.3415	0.328488	0.405702	0.259948	0.12357	0.112806	0.0738378	0.0795473	268.904	1.62933	0.215962	7.54451	4.5399e-14	4.22546e-12
ENSMUSG00000022969	chr16	Il10rb	91406164	91425834	3808	790	920	1295	1131	987	691	537	619	790	1.97454	2.35656	2.68488	3.07081	2.30932	1.66761	1.62161	1.61283	1.84097	848.819	0.495099	0.126285	3.9205	8.83641e-05	0.00177172
ENSMUSG00000022971	chr16	Ifnar2	91372783	91405589	3329	1612	1751	2238	1773	1691	1258	891	1119	1369	4.60861	5.13032	5.30739	5.50637	4.52562	3.47267	3.07764	3.33498	3.64914	1496.26	0.505396	0.0723282	6.98754	2.79748e-12	2.11178e-10
ENSMUSG00000022995	chr1	Enah	181896384	182019990	21452	13995	14772	20157	15126	16661	17179	13425	15944	20926	6.21061	6.71821	7.41999	7.29184	6.92136	7.361	7.19798	7.37593	8.65823	16355.6	-0.205723	0.069893	-2.9434	0.00324627	0.0352868
ENSMUSG00000023007	chr15	Prpf40b	99295087	99317018	4952	4234	3911	4743	3661	4116	4273	3156	4055	4869	8.13827	7.7041	7.56223	7.6442	7.40603	7.93034	7.32914	8.12513	8.72575	4088.52	-0.122027	0.0561698	-2.17246	0.0298207	0.174337
ENSMUSG00000023008	chr15	Fmnl3	99317225	99370482	5021	1381	1639	2352	1942	1837	1221	968	1029	1345	2.61798	3.18423	3.6985	3.9992	3.25995	2.23494	2.21709	2.03351	2.37726	1498.08	0.535907	0.119663	4.47847	7.51784e-06	0.000199918
ENSMUSG00000023015	chr15	Racgap1	99620496	99651656	7079	1255	894	1051	726	889	756	593	680	760	1.68756	1.23199	1.17229	1.06048	1.11904	0.981557	0.963398	0.953198	0.952821	836.488	0.32062	0.142398	2.25157	0.0243495	0.152066
ENSMUSG00000023019	chr15	Gpd1	99717515	99725005	2961	7429	7501	8767	6392	7675	8653	5939	7740	8390	23.8778	24.7079	23.3739	22.3179	23.0925	26.854	23.0628	25.9336	25.1425	7568.84	-0.16667	0.0524322	-3.17877	0.00147899	0.0188247
ENSMUSG00000023021	chr15	Cers5	99734881	99772885	3542	2990	3087	3675	2581	2930	2771	2033	2438	2955	8.03433	8.50095	8.19127	7.53386	7.37013	7.1894	6.6001	6.82921	7.40317	2797.32	0.115697	0.044218	2.61651	0.00888349	0.0759105
ENSMUSG00000023022	chr15	Lima1	99778470	99875428	7167	1187	1094	1566	1201	1268	1132	819	899	1107	1.57653	1.48909	1.72528	1.73279	1.57652	1.4517	1.31423	1.24471	1.37082	1128.23	0.207506	0.0788828	2.63056	0.00852444	0.0735716
ENSMUSG00000023027	chr15	Atf1	100227819	100261244	3060	925	951	1181	849	984	839	683	759	853	2.87692	3.03123	3.04686	2.86844	2.86491	2.51957	2.5665	2.46086	2.47353	883.206	0.169115	0.0590876	2.8621	0.00420844	0.0433414
ENSMUSG00000023031	chr15	Cela1	100674425	100687920	1103	297	396	780	573	470	206	163	171	155	2.56116	3.49968	5.57944	5.36768	3.79409	1.71524	1.69825	1.53722	1.24622	345.199	1.35902	0.237432	5.72383	1.04149e-08	4.73905e-07
ENSMUSG00000023066	chr18	Rttn	88971790	89131013	7268	635	664	786	608	618	636	418	464	529	0.831665	0.891242	0.853912	0.865027	0.757691	0.804284	0.661433	0.633506	0.64597	588.852	0.227954	0.0944132	2.41443	0.0157598	0.113269
ENSMUSG00000023094	chr2	Msrb2	19371440	19394976	1377	938	1079	1316	980	1141	1320	891	1259	1372	6.48042	7.63967	7.54175	7.35492	7.3793	8.80545	7.43726	9.06743	8.83763	1138.16	-0.291743	0.0763329	-3.82198	0.000132382	0.00250409
ENSMUSG00000023143	chr16	Nagpa	5195289	5204012	2370	1042	881	1240	992	1038	855	598	794	866	4.18394	3.62532	4.13005	4.32694	3.90161	3.31483	2.90104	3.32351	3.24203	911.942	0.275629	0.085828	3.21142	0.00132083	0.0171967
ENSMUSG00000023150	chr1	Ivns1abp	151344477	151364422	5435	18523	12040	14022	10170	11840	10905	8012	9371	10737	32.44	21.6097	20.3702	19.3483	19.4111	18.4405	16.953	17.1086	17.5321	11626.3	0.310799	0.151836	2.04694	0.0406644	0.215087
ENSMUSG00000023156	chr14	Rpp14	8080367	8091834	2401	2218	2556	2859	2130	2350	2671	2064	2424	2590	8.79099	10.3822	9.39954	9.1708	8.71913	10.2218	9.88373	10.0154	9.57101	2421.26	-0.158671	0.0577646	-2.74686	0.00601682	0.0567098
ENSMUSG00000023186	chr9	Vwa5a	38718268	38743337	4899	1982	3127	3416	2589	2838	2142	1945	1716	2149	3.85085	6.22636	5.50538	5.46433	5.16172	4.01837	4.5657	3.47559	3.89288	2407.54	0.327706	0.13256	2.47213	0.013431	0.101623
ENSMUSG00000023192	chr9	Grm2	106644537	106656109	3320	2592	3023	3889	3057	3940	3225	3194	4069	4911	7.43046	8.8812	9.24771	9.51979	10.5732	8.92664	11.0624	12.1598	13.126	3541.51	-0.368999	0.133676	-2.76039	0.00577322	0.0549759
ENSMUSG00000023224	chr2	Serping1	84765387	84775444	2325	909	2328	2846	1884	2025	922	621	538	552	3.72052	9.76507	9.66252	8.37668	7.75879	3.64375	3.0709	2.29552	2.1065	1353.94	1.42824	0.256629	5.56537	2.61594e-08	1.10445e-06
ENSMUSG00000023232	chr4	Serinc2	130253495	130279205	2319	260	267	172	147	258	400	316	245	358	1.06693	1.12286	0.585472	0.655285	0.991083	1.58489	1.56669	1.04806	1.3697	272.66	-0.71568	0.23557	-3.03808	0.00238087	0.0276408
ENSMUSG00000023249	chr9	Parp3	106470322	106476949	3699	517	701	1047	681	761	421	284	343	319	1.33027	1.8485	2.23465	1.90347	1.833	1.04594	0.882878	0.920026	0.76528	548.077	0.953312	0.155965	6.11233	9.81887e-10	5.37936e-08
ENSMUSG00000023284	chr5	Zfp605	110110092	110129794	3497	2894	2989	2628	2741	3094	1172	1591	1808	3207	7.87641	8.33697	5.93295	8.10382	7.88277	3.07989	5.2316	5.12963	8.13786	2433.39	0.445078	0.220813	2.01563	0.0438382	0.226106
ENSMUSG00000023286	chr4	Ube2j2	155943831	155959604	4409	1874	2116	2560	1853	2109	2226	1751	2248	2402	4.04558	4.68144	4.58423	4.34548	4.26203	4.63995	4.56701	5.05901	4.83466	2116.92	-0.186142	0.0557468	-3.33907	0.000840605	0.0119739
ENSMUSG00000023341	chr16	Mx2	97535308	97560900	3614	106	255	336	190	152	59	50	66	56	0.279156	0.688231	0.734	0.543558	0.374726	0.150027	0.159091	0.181194	0.137503	135	1.66578	0.294095	5.66407	1.47827e-08	6.56246e-07
ENSMUSG00000023353	chr5	Agap3	24452177	24502047	3207	12893	12587	15237	11417	13387	12787	10347	13365	15248	38.2621	38.2816	37.5086	36.806	37.1901	36.6405	37.0992	41.3468	42.19	12962.2	-0.124987	0.0545578	-2.29091	0.0219686	0.142635
ENSMUSG00000023367	chr6	Tmem176a	48841483	48845364	1119	1927	2211	3262	3097	2395	1397	871	1024	1421	16.38	19.2607	23.0002	28.5972	19.0575	11.4658	8.94508	9.07381	11.2618	1910.91	1.00233	0.157314	6.37155	1.87132e-10	1.12286e-08
ENSMUSG00000023391	chr2	Dlx2	71543408	71546754	2855	701	466	457	276	352	244	247	297	359	2.33673	1.59195	1.26364	0.999428	1.09841	0.785342	0.994771	1.03206	1.11575	373.14	0.508294	0.248527	2.04522	0.0408329	0.215699
ENSMUSG00000023452	chr5	Pisd	32736301	32785646	3814	7236	7725	8554	7180	8545	5927	4932	5587	7782	18.0573	19.7563	17.7068	19.4639	19.9616	14.2813	14.8701	14.5342	18.1062	6977.89	0.239253	0.0816112	2.93162	0.00337195	0.0362916
ENSMUSG00000023495	chr9	Pcbp4	106453291	106464012	4242	10253	10544	13769	9934	10195	12046	8816	10883	12717	23.0053	24.2457	25.6268	24.2132	21.4137	26.0974	23.8992	25.4556	26.6037	10944.9	-0.16879	0.0447006	-3.77602	0.000159353	0.0029396
ENSMUSG00000023764	chr11	Sfi1	3131850	3193463	7559	4730	4303	4418	4212	5651	3058	2506	3033	3648	5.95647	5.55331	4.61497	5.76192	6.66165	3.71829	3.8128	3.98161	4.28316	3913.75	0.475557	0.116797	4.07167	4.66776e-05	0.00102223
ENSMUSG00000023795	chr17	Pisd-ps2	3076578	3084183	2108	3080	3618	3135	3009	3721	2262	1596	1746	3046	13.9035	16.7376	11.7389	14.7552	15.7239	9.85923	8.70444	8.21628	12.8199	2760.78	0.502504	0.139824	3.59383	0.000325847	0.00545585
ENSMUSG00000023828	chr17	Slc22a3	12419972	12507704	3501	385	205	269	226	182	120	145	169	206	1.04663	0.571137	0.606599	0.667411	0.463163	0.314987	0.476251	0.478937	0.522134	210.186	0.522407	0.260084	2.00861	0.0445784	0.228557
ENSMUSG00000023830	chr17	Igf2r	12682406	12769664	9438	4503	4697	5383	4120	5260	4205	3199	3740	4652	4.54177	4.85508	4.50364	4.51411	4.96636	4.09512	3.89828	3.93236	4.37467	4374.8	0.138618	0.0586888	2.36192	0.0181806	0.12508
ENSMUSG00000023832	chr17	Acat2	12942890	12960747	2544	3025	3949	5113	4063	3878	3041	2583	2567	3591	11.3158	15.1392	15.8655	16.5105	13.58	10.9839	11.674	10.0103	12.5245	3487.82	0.295393	0.110595	2.67096	0.00756353	0.0670082
ENSMUSG00000023845	chr17	Lnpep	17527723	17624489	5181	6137	6446	7401	6176	6992	7359	5567	6037	7619	11.2748	12.1365	11.2787	12.3257	12.0249	13.0541	12.3569	11.562	13.0506	6614.96	-0.143243	0.0591207	-2.42289	0.0153977	0.111213
ENSMUSG00000023885	chr17	Thbs2	14665500	14694262	5922	1162	2188	3093	2506	1875	1657	1245	1037	1419	1.86773	3.60419	4.12386	4.37563	2.82123	2.57163	2.41775	1.73758	2.12653	1765.3	0.534172	0.21885	2.44081	0.0146545	0.107648
ENSMUSG00000023904	chr17	Hcfc1r1	23673596	23675227	958	4158	4316	5249	3597	4138	3806	3069	3453	4147	41.2777	43.9102	43.2238	38.7903	38.4548	36.4819	36.8097	35.7343	38.3837	3953.13	0.095988	0.0430618	2.22907	0.025809	0.158344
ENSMUSG00000023908	chr17	Pkmyt1	23726336	23736729	2039	1004	802	1361	859	1057	1067	831	1198	1344	4.68547	3.83572	5.26858	4.35476	4.61767	4.80797	4.68549	5.8282	5.8479	1049.83	-0.276187	0.116473	-2.37126	0.0177274	0.122892
ENSMUSG00000023911	chr17	Flywch2	23776916	23786081	996	596	688	875	592	535	834	672	675	771	5.69116	6.7328	6.93072	6.14083	4.7823	7.6895	7.7528	6.71918	6.86421	692.151	-0.327357	0.112351	-2.91369	0.00357188	0.0380188
ENSMUSG00000023921	chr17	Mut	40934685	40961989	3675	4292	4659	5728	4230	4237	4420	3130	3326	4257	11.1156	12.3657	12.3053	11.9005	10.2722	11.0528	9.79384	8.97955	10.2792	4205.13	0.146318	0.0679298	2.15396	0.031243	0.180335
ENSMUSG00000023923	chr17	Tbc1d5	50733127	51179349	5613	3897	3983	5148	3850	4388	3597	2632	3456	4312	6.60857	6.92214	7.24155	7.09233	6.96583	5.88973	5.39259	6.10955	6.81769	3868.58	0.143045	0.0623292	2.295	0.0217333	0.1415
ENSMUSG00000023938	chr17	Aars2	45506841	45520842	3348	2068	2222	2599	2097	2251	2377	1651	2293	2620	5.87875	6.47338	6.12853	6.47566	5.99017	6.52441	5.67043	6.79511	6.94412	2227.64	-0.128461	0.0635803	-2.02046	0.0433358	0.224718
ENSMUSG00000023949	chr17	Tcte1	45523434	45542679	3074	2090	2115	2734	1877	2242	2203	1960	2493	2815	6.47069	6.71069	7.02132	6.31277	6.49784	6.58562	7.33154	8.04609	8.12577	2272.24	-0.24993	0.0740321	-3.37596	0.000735578	0.0107777
ENSMUSG00000023951	chr17	Vegfa	46016993	46032377	4293	4406	2742	5037	3455	4138	5489	4122	5194	5651	9.76859	6.23028	9.2635	8.32122	8.58829	11.7506	11.0416	12.0046	11.6814	4472.81	-0.520248	0.128744	-4.04095	5.32349e-05	0.00115197
ENSMUSG00000023959	chr17	Clic5	44188572	44280168	5870	708	686	975	727	919	558	550	560	586	1.14808	1.14002	1.31147	1.28063	1.39502	0.873674	1.07754	0.946637	0.885965	690.031	0.347332	0.119205	2.91375	0.00357115	0.0380188
ENSMUSG00000023992	chr17	Trem2	48346401	48354147	4946	5120	6203	6073	6892	6920	1381	664	1126	1015	9.8532	12.2338	9.69453	14.408	12.4664	2.56613	1.54387	2.25894	1.82119	3819.39	2.46	0.167476	14.6886	7.62621e-49	1.78464e-45
ENSMUSG00000024011	chr17	Pi16	29318877	29329413	3987	213	152	206	112	117	128	56	81	94	0.50848	0.37187	0.407922	0.290445	0.261462	0.295041	0.161517	0.201575	0.20922	125.343	0.69945	0.252466	2.77047	0.00559754	0.0535279
ENSMUSG00000024013	chr17	Fgd2	29360914	29379660	4134	660	741	903	794	915	606	397	490	705	1.51956	1.74842	1.72456	1.98585	1.97208	1.34718	1.10433	1.17606	1.51337	679.051	0.420231	0.122377	3.43391	0.000594939	0.00904053
ENSMUSG00000024026	chr17	Glo1	30592866	30612659	1935	10633	13308	15965	11089	12312	12981	6060	7170	8370	52.2877	67.0671	65.1222	59.2363	56.6763	61.6353	36.0041	36.7554	38.3753	10658.3	0.413894	0.151683	2.72869	0.00635869	0.0590821
ENSMUSG00000024027	chr17	Glp1r	30901867	30936510	1480	254	148	291	146	155	173	109	76	117	1.63278	0.97501	1.55168	1.01953	0.932728	1.07379	0.846556	0.509291	0.701232	159.284	0.581457	0.271499	2.14166	0.0322212	0.184358
ENSMUSG00000024037	chr17	Wdr4	31494323	31519974	5432	2037	1859	2572	1853	1944	2169	1607	2095	2310	3.56945	3.33843	3.73849	3.52725	3.18886	3.66984	3.4022	3.82694	3.77401	2036.25	-0.14082	0.0617375	-2.28094	0.0225519	0.144758
ENSMUSG00000024039	chr17	Cbs	31612623	31637199	3343	2010	2442	1974	1638	1423	2537	2048	2433	2841	5.72241	7.12495	4.66172	5.0658	3.79243	6.97399	7.04446	7.22077	7.54112	2160.13	-0.515414	0.145191	-3.5499	0.000385373	0.00626891
ENSMUSG00000024055	chr17	Cyp4f13	32924688	32947402	3330	741	741	888	718	799	710	461	562	676	2.11784	2.17043	2.10525	2.22921	2.13772	1.95934	1.59188	1.67444	1.80137	691.41	0.230717	0.0774774	2.97786	0.00290265	0.032434
ENSMUSG00000024066	chr17	Xdh	73883908	73950182	4587	1277	1411	1999	1111	1762	642	445	572	457	2.64982	3.00058	3.44076	2.50433	3.42264	1.28629	1.11563	1.23731	0.884146	1039.6	1.34543	0.149383	9.00658	2.12592e-19	4.1458e-17
ENSMUSG00000024074	chr17	Crim1	78200248	78376592	5995	5647	8510	10556	7192	9117	9228	7048	8878	11575	8.96614	13.8475	13.9028	12.4048	13.5509	14.1473	13.5204	14.6947	17.1353	8570.32	-0.308076	0.123724	-2.49002	0.0127735	0.0982358
ENSMUSG00000024079	chr17	Eif2ak2	78852564	78882573	5113	835	1170	1792	1182	1252	790	604	597	698	1.55444	2.23217	2.76721	2.39033	2.18184	1.42002	1.3585	1.15857	1.21151	967.05	0.724752	0.15144	4.78573	1.70369e-06	5.30575e-05
ENSMUSG00000024085	chr17	Man2a1	64600736	64755110	7223	2631	2523	2571	1976	2590	1921	1670	1971	2167	3.46731	3.40755	2.81054	2.82885	3.19522	2.44442	2.65903	2.7078	2.66264	2209.56	0.201316	0.0926052	2.17391	0.0297116	0.174018
ENSMUSG00000024087	chr17	Cyp1b1	79706953	79715041	5128	452	651	661	548	571	452	395	369	426	0.838987	1.23837	1.01773	1.10497	0.99216	0.810089	0.885827	0.714005	0.737239	498.62	0.335322	0.128736	2.60473	0.00919466	0.0777582
ENSMUSG00000024109	chr17	Nrxn1	90033644	91092805	17739	30043	38382	39571	31843	41375	35934	33945	37567	43481	16.1228	21.1094	17.6152	18.5636	20.7856	18.62	22.0093	21.0165	21.7559	36908.4	-0.208882	0.0983939	-2.12292	0.0337604	0.189523
ENSMUSG00000024130	chr17	Abca3	24351950	24410201	8797	11661	11077	13985	11041	12121	9233	7609	8539	10481	12.6183	12.284	12.5529	12.9785	12.2782	9.64686	9.94782	9.63232	10.5743	10525.9	0.273305	0.048771	5.60384	2.09655e-08	9.13395e-07
ENSMUSG00000024132	chr17	Eci1	24426683	24439316	1091	914	1126	1342	1048	1074	1301	978	1169	1384	7.96843	10.0605	9.70499	9.9252	8.76517	10.9517	10.3015	10.6243	11.2498	1144.59	-0.278793	0.0735216	-3.79199	0.000149447	0.00278504
ENSMUSG00000024142	chr17	Mlst8	24473550	24479078	3366	2967	3137	3814	2827	2967	3428	2575	3026	3759	8.38926	9.0902	8.94546	8.68327	7.85331	9.3589	8.79667	8.91936	9.9097	3147.84	-0.168323	0.0423044	-3.97887	6.92446e-05	0.00143582
ENSMUSG00000024160	chr17	Spsb3	24886643	24892152	2719	3526	2982	3550	2696	3377	3366	2403	3976	3949	12.3414	10.6965	10.3068	10.2507	11.0647	11.3755	10.1618	14.5073	12.8869	3300.57	-0.22116	0.112785	-1.9609	0.0498905	0.246013
ENSMUSG00000024164	chr17	C3	57203970	57228136	5143	845	1058	4662	2497	1320	717	802	82	723	1.56389	2.00672	7.15709	5.02017	2.28692	1.28128	1.79332	0.158205	1.24758	1334.42	1.61494	0.707179	2.28363	0.0223931	0.14431
ENSMUSG00000024165	chr17	Hn1l	24942156	24960636	2933	494	539	709	559	609	466	290	497	527	1.60294	1.79238	1.90832	1.97039	1.84985	1.46	1.1369	1.68114	1.59434	513.124	0.252828	0.12275	2.05969	0.039428	0.210381
ENSMUSG00000024208	chr17	Uqcc2	27122663	27133916	837	3940	3944	4898	3536	3684	4737	3407	3793	4437	44.7612	45.9193	46.1573	43.6384	39.1791	51.9621	46.7641	44.9207	46.9977	4022.61	-0.180676	0.0591083	-3.05669	0.00223795	0.0263172
ENSMUSG00000024210	chr17	Ip6k3	27143969	27167764	2307	251	293	449	402	305	135	78	98	133	1.03535	1.23861	1.5363	1.80132	1.17772	0.537681	0.388726	0.421403	0.511502	230.888	1.48363	0.195525	7.5879	3.2512e-14	3.07849e-12
ENSMUSG00000024212	chr17	Mllt1	56892612	56935388	3608	6240	5527	6124	4776	5872	5656	4616	6414	7065	16.4607	14.9419	13.4003	13.6861	14.5003	14.4062	14.7117	17.638	17.3763	5795.37	-0.195061	0.0945236	-2.06362	0.0390534	0.209209
ENSMUSG00000024213	chr17	Nudt3	27579382	27623465	2985	15911	15514	20077	14471	15415	17929	14717	16736	19396	50.7291	50.6916	53.0975	50.1198	46.0079	55.1942	56.691	55.6249	57.6572	16634.7	-0.230151	0.0418916	-5.49396	3.93009e-08	1.6135e-06
ENSMUSG00000024220	chr17	Zfp523	28177207	28205886	3991	6746	5197	5996	4713	5440	5639	4792	6286	7219	16.0881	12.7018	11.8614	12.2098	12.1447	12.9849	13.8074	15.6276	16.0516	5774.81	-0.228472	0.112905	-2.02358	0.0430133	0.223258
ENSMUSG00000024222	chr17	Fkbp5	28399095	28517524	6363	3780	3909	3205	3036	4564	2698	2182	2802	3118	5.65472	5.99291	3.97707	4.9337	6.39137	3.89708	3.94375	4.36964	4.34888	3234.7	0.322809	0.139898	2.30746	0.0210293	0.138117
ENSMUSG00000024234	chr18	Mtpap	4375592	4397330	2651	1929	2017	2488	1739	1999	1846	1381	1584	1821	6.92481	7.42052	7.4087	6.78152	6.71766	6.3986	5.98969	5.92774	6.09491	1847.02	0.146263	0.0465444	3.14245	0.00167543	0.0208708
ENSMUSG00000024236	chr18	Svil	4920540	5119299	10640	1447	1226	1435	1126	1145	1070	738	913	951	1.2946	1.12411	1.06496	1.09435	0.958962	0.924333	0.797734	0.851522	0.793285	1105.1	0.33326	0.100968	3.30065	0.00096461	0.0134023
ENSMUSG00000024246	chr17	Thumpd2	81026327	81065085	1856	361	382	477	330	428	317	262	263	312	1.85074	2.00703	2.02848	1.83782	2.05405	1.56919	1.62283	1.40557	1.49133	343.869	0.302321	0.0978725	3.08893	0.00200881	0.0240544
ENSMUSG00000024261	chr18	Syt4	31437808	31447415	3901	15833	16623	20176	13725	16766	20652	17124	14638	22865	38.6301	41.5647	40.8332	36.3769	38.2931	48.6521	50.478	37.2308	52.0134	17550.6	-0.328558	0.0928653	-3.53801	0.00040316	0.00650417
ENSMUSG00000024268	chr18	Celf4	25477632	25753983	3995	31263	29560	35377	25136	32694	31099	25209	31670	37257	74.4826	72.1741	69.9135	65.0536	72.9157	71.5398	72.5629	78.6557	82.7587	30875.6	-0.167342	0.0653394	-2.56112	0.0104334	0.0846959
ENSMUSG00000024287	chr18	Thoc1	9958180	9995484	3855	5568	5535	7183	5153	5586	5197	4027	4597	5320	13.7471	14.005	14.7107	13.8205	12.9105	12.3892	12.0124	11.8316	12.2463	5298.05	0.129083	0.0386628	3.33869	0.000841735	0.0119795
ENSMUSG00000024292	chr17	Cyp4f14	32905071	32917342	2405	904	799	754	606	916	373	300	690	699	3.57703	3.24006	2.47481	2.60482	3.39296	1.42508	1.4342	2.84617	2.57877	661.083	0.506488	0.231225	2.19046	0.0284912	0.169529
ENSMUSG00000024300	chr17	Myo1f	33555719	33607764	4914	807	937	1282	1511	1504	417	249	274	332	1.56315	1.86002	2.05982	3.17938	2.72711	0.779901	0.58272	0.553267	0.599578	792.737	1.80141	0.217991	8.2637	1.41221e-16	1.88076e-14
ENSMUSG00000024302	chr18	Dtna	23415415	23659714	6587	10512	9725	11843	8975	10510	11972	8012	9866	11599	15.1908	14.4025	14.1962	14.089	14.2176	16.7048	13.9885	14.8626	15.6278	10274.9	-0.145036	0.0584029	-2.48338	0.0130142	0.0993875
ENSMUSG00000024308	chr17	Tapbp	33915899	33929288	3296	3070	3685	5154	3862	3898	2775	2094	2339	3151	8.8648	10.9049	12.345	12.1142	10.5366	7.73697	7.30537	7.04075	8.48322	3274.79	0.458023	0.0970417	4.71986	2.36009e-06	7.05485e-05
ENSMUSG00000024309	chr17	Pfdn6	33938821	33940343	1193	2521	2763	3248	2111	2518	2801	2133	2626	2857	20.101	22.5777	21.4821	18.2846	18.7945	21.5643	20.5481	21.8272	21.2391	2602.66	-0.13649	0.0606679	-2.24979	0.0244621	0.152594
ENSMUSG00000024338	chr17	Psmb8	34197721	34201454	2736	592	827	1409	793	821	225	225	249	316	2.05919	2.94804	4.06538	2.9964	2.67329	0.755675	0.945566	0.902885	1.02481	580.236	1.63498	0.179893	9.08861	1.00315e-19	2.00398e-17
ENSMUSG00000024339	chr17	Tap2	34203527	34216321	3781	978	1274	2081	1413	1378	1153	918	879	1135	2.46188	3.28662	4.34526	3.86386	3.24718	2.80243	2.79194	2.30661	2.66382	1223.72	0.317342	0.149277	2.12586	0.0335149	0.188598
ENSMUSG00000024349	chr18	Tmem173	35733678	35740554	2302	424	592	790	649	582	302	280	338	371	1.75276	2.50801	2.70893	2.91442	2.2522	1.20542	1.39845	1.45657	1.42992	471.696	0.758377	0.152579	4.97039	6.68178e-07	2.25215e-05
ENSMUSG00000024378	chr18	Stard4	33199355	33213862	5586	3387	4346	6376	4586	5317	3616	2543	2783	3478	5.77146	7.5895	9.01229	8.48899	8.48138	5.94945	5.23543	4.94359	5.52563	3969.28	0.478481	0.124443	3.84499	0.000120559	0.00231521
ENSMUSG00000024397	chr17	Aif1	35170991	35176068	1532	770	880	1265	1168	1129	723	514	384	458	4.78187	5.60071	6.51649	7.87955	6.56342	4.33534	3.85661	2.48597	2.65188	797.149	0.849138	0.205041	4.14131	3.45322e-05	0.000787843
ENSMUSG00000024411	chr18	Aqp4	15389394	15403684	5082	12375	24279	44145	32678	25758	22249	14099	15300	18260	23.1779	46.6029	68.5846	66.4869	45.1617	40.2362	31.9045	29.873	31.8869	22682.5	0.513442	0.24432	2.10151	0.0355959	0.196793
ENSMUSG00000024413	chr18	Npc1	12189693	12236400	10725	7276	8164	11286	8062	8662	7764	5825	6525	8316	6.45809	7.42621	8.30936	7.77331	7.19712	6.65388	6.24658	6.03741	6.88189	7883.3	0.14172	0.0698393	2.02923	0.0424347	0.221166
ENSMUSG00000024425	chr18	Ndfip1	38418975	38464399	930	26558	28227	33789	21922	27967	28576	23563	26416	30817	271.578	295.813	286.61	243.518	267.716	282.149	291.115	281.595	293.814	27379	-0.136166	0.0544598	-2.5003	0.0124087	0.0961979
ENSMUSG00000024427	chr18	Spry4	38586268	38601268	4587	1178	1092	1202	810	1030	1289	1135	1581	1547	2.44439	2.32221	2.06893	1.82584	2.00075	2.5826	2.84549	3.41992	2.99294	1212.08	-0.536507	0.116162	-4.61859	3.86349e-06	0.000110066
ENSMUSG00000024429	chr17	Gnl1	35979851	35989462	3077	13759	11961	15253	11334	12373	13633	12226	12281	15399	42.5567	37.9141	39.1338	38.0816	35.8249	40.7146	45.6878	39.598	44.4074	13119.5	-0.200634	0.0737594	-2.72011	0.00652594	0.0601584
ENSMUSG00000024437	chr5	Gm8615	149155446	149156081	636	242	154	313	129	188	99	40	95	50	3.61681	2.35876	3.88034	2.09436	2.63025	1.42864	0.722279	1.4801	0.696726	139.535	1.36577	0.30798	4.43461	9.22408e-06	0.000240605
ENSMUSG00000024451	chr18	Arap3	37972624	37997574	5224	817	958	1081	1057	1246	660	529	606	810	1.48862	1.78888	1.63382	2.09213	2.12525	1.16114	1.16454	1.15105	1.37604	851.758	0.532278	0.134043	3.97096	7.15834e-05	0.00147684
ENSMUSG00000024457	chr17	Trim26	36837134	36859398	6868	1724	1932	2435	1814	2024	1771	1292	1607	1842	2.38942	2.7442	2.79944	2.73114	2.626	2.37002	2.16348	2.32183	2.38028	1806.17	0.14115	0.0568122	2.48449	0.0129736	0.0992361
ENSMUSG00000024462	chr17	Gabbr1	37045966	37075067	7764	61060	55504	64716	46441	59580	56312	47677	56142	72099	74.8626	69.7405	65.8166	61.853	68.3813	66.6633	70.6239	71.7553	82.4174	57443.1	-0.156482	0.0783442	-1.99737	0.0457852	0.232344
ENSMUSG00000024472	chr18	Dcp2	44380500	44424969	8643	5651	6815	9710	6721	8983	8924	7840	8059	11078	6.22386	7.69225	8.87094	8.04118	9.26158	9.49012	10.4324	9.25282	11.3757	8173.53	-0.398249	0.119415	-3.335	0.000852986	0.012105
ENSMUSG00000024493	chr18	Lars	42202350	42262122	3856	4336	4412	5923	3688	4223	4073	3001	3630	3963	10.7026	11.1606	12.1271	9.88877	9.75776	9.70715	8.94954	9.34038	9.12023	4084.36	0.145429	0.0629207	2.31131	0.0208157	0.137437
ENSMUSG00000024511	chr18	Rab27b	69979131	70141605	10679	3527	3723	5056	3448	3777	4165	3242	3565	4497	3.14401	3.40114	3.73853	3.33885	3.15177	3.58485	3.49161	3.31281	3.73751	3859.03	-0.136284	0.053843	-2.53113	0.0113696	0.0900429
ENSMUSG00000024521	chr18	Pmaip1	66458604	66465550	2646	400	452	489	308	257	187	277	137	301	1.43865	1.66605	1.45888	1.20337	0.865282	0.649404	1.20368	0.513658	1.00935	307.603	0.582882	0.266137	2.19016	0.0285129	0.169597
ENSMUSG00000024528	chr18	Srfbp1	52465693	52490738	1463	683	720	856	578	808	930	671	718	919	4.44149	4.79837	4.61741	4.08308	4.91868	5.83941	5.27188	4.86733	5.57193	761.626	-0.297084	0.086382	-3.43918	0.000583472	0.00889931
ENSMUSG00000024529	chr18	Lox	52516069	52529867	4810	164	308	375	498	307	126	58	60	58	0.324532	0.624622	0.615547	1.07052	0.568698	0.240748	0.138668	0.123772	0.10701	211.988	2.00717	0.345545	5.8087	6.2958e-09	2.97209e-07
ENSMUSG00000024534	chr18	Sncaip	52767709	52915935	4522	550	540	726	543	437	488	335	339	451	1.15767	1.16485	1.26758	1.24158	0.86106	0.991791	0.851927	0.743842	0.885077	482.706	0.327078	0.129451	2.52666	0.0115152	0.0906439
ENSMUSG00000024542	chr18	Cep192	67800107	67885168	8091	944	1033	1255	1098	1014	874	666	770	933	1.11062	1.24551	1.22477	1.40329	1.11676	0.992848	0.946679	0.944371	1.02343	944.637	0.258378	0.0828448	3.11882	0.00181578	0.0223138
ENSMUSG00000024548	chr18	Setbp1	78750380	79109391	9953	3557	3361	4318	3062	3921	3678	2871	3779	4260	3.40201	3.29438	3.42571	3.18133	3.51057	3.39657	3.31757	3.76779	3.79877	3623.06	-0.146309	0.0654829	-2.23431	0.0254625	0.157087
ENSMUSG00000024563	chr18	Smad2	76241580	76305731	3549	2367	2483	3083	2058	2840	1933	1624	1881	2221	6.34774	6.82418	6.85821	5.9954	7.12965	5.00531	5.26189	5.25858	5.5533	2246.87	0.270735	0.0707164	3.82847	0.000128944	0.00245609
ENSMUSG00000024565	chr18	Sall3	80966376	80986578	6886	712	619	872	665	827	474	461	563	547	0.984236	0.876926	0.999889	0.998602	1.07017	0.632667	0.769937	0.811308	0.704999	631.489	0.374241	0.118793	3.15037	0.00163062	0.020484
ENSMUSG00000024610	chr18	Cd74	60803848	60812646	1410	1433	3707	5343	1653	1660	700	680	428	682	9.66871	25.6329	29.9036	12.1156	10.4848	4.56035	5.54327	3.0104	4.29031	1697.73	1.93018	0.406648	4.74658	2.0689e-06	6.37041e-05
ENSMUSG00000024613	chr18	Tcof1	60813755	60848971	5266	2466	2183	2844	2013	2147	1792	1490	1937	2242	4.45738	4.04383	4.26414	3.95259	3.63285	3.12753	3.25392	3.64984	3.77836	2099.76	0.175823	0.0806603	2.17979	0.0292729	0.172179
ENSMUSG00000024621	chr18	Csf1r	61105572	61132149	4885	16097	17683	18593	17983	19297	7914	6067	8443	9282	31.3647	35.3106	30.0512	38.0636	35.1977	14.8891	14.2825	17.1495	16.8624	13234.5	1.04659	0.0941895	11.1115	1.10256e-28	5.01694e-26
ENSMUSG00000024644	chr18	Cndp2	84667470	84685633	2119	3786	4435	5086	4069	4494	3732	2960	3222	3737	17.0018	20.4108	18.9455	19.8496	18.8919	16.182	16.0598	15.0833	15.6465	3911.5	0.210085	0.0627917	3.34574	0.00082062	0.0117814
ENSMUSG00000024654	chr19	Asrgl1	9109868	9135636	4297	13554	14690	20313	16305	16286	18301	14015	15800	18933	30.0228	33.3471	37.3227	39.2333	33.7696	39.1413	37.5069	36.4837	39.1007	16398.2	-0.193213	0.0797826	-2.42174	0.0154463	0.111479
ENSMUSG00000024661	chr19	Fth1	9982703	9985092	866	98162	140902	174690	142201	135488	128439	80952	93200	111204	1077.89	1585.62	1591.16	1696.23	1392.71	1361.77	1073.97	1066.85	1138.5	121076	0.277166	0.12524	2.21308	0.0268924	0.162916
ENSMUSG00000024663	chr19	Rab3il1	10001669	10038380	4543	985	1215	1758	1448	1453	1116	766	1015	1112	2.0637	2.6088	3.05524	3.29557	2.84974	2.25763	1.93899	2.21685	2.17219	1190.25	0.309381	0.131886	2.34582	0.0189852	0.129205
ENSMUSG00000024677	chr19	Ms4a6b	11516512	11531256	4485	117	186	234	193	220	137	90	93	113	0.2483	0.404535	0.411929	0.444937	0.437061	0.28073	0.230764	0.205746	0.223589	150.721	0.665543	0.208069	3.19867	0.00138064	0.017808
ENSMUSG00000024679	chr19	Ms4a6d	11586604	11604849	1735	157	198	289	289	220	130	84	105	112	0.860993	1.1128	1.31466	1.72167	1.12941	0.688368	0.556562	0.600271	0.572663	172.542	0.959704	0.214228	4.47982	7.47069e-06	0.000199637
ENSMUSG00000024691	chr19	Fam111a	12545740	12589768	4125	260	361	511	398	389	205	168	156	229	0.59992	0.853651	0.978041	0.997596	0.840231	0.456722	0.468343	0.375235	0.492649	290.399	0.86798	0.167805	5.17254	2.30933e-07	8.40647e-06
ENSMUSG00000024695	chr19	Zfp91	12763660	12796126	10046	12383	13944	17296	12414	13660	15119	11334	12642	15281	11.7338	13.5411	13.5949	12.7784	12.1169	13.8329	12.9757	12.4878	13.5004	13692.5	-0.112494	0.046275	-2.43098	0.015058	0.109095
ENSMUSG00000024696	chr19	Lpxn	12798606	12833807	1675	230	282	356	329	284	159	78	128	137	1.30648	1.64164	1.67742	2.03012	1.51016	0.872068	0.535309	0.757955	0.725567	214.831	1.11174	0.178307	6.23501	4.51747e-10	2.61486e-08
ENSMUSG00000024725	chr19	Ostf1	18579328	18631789	4784	1029	1383	1908	1458	1406	1291	808	900	1092	2.04731	2.81996	3.14892	3.1512	2.61868	2.48011	1.94229	1.86667	2.02568	1231.75	0.344588	0.136462	2.52515	0.0115648	0.0909025
ENSMUSG00000024743	chr19	Syt7	10389090	10453181	6966	22238	23911	27805	21268	28035	23775	20375	26098	31961	30.3878	33.4853	31.5168	31.5705	35.8619	31.3691	33.6385	37.1765	40.7198	24938.3	-0.192668	0.0882481	-2.18326	0.029017	0.171201
ENSMUSG00000024754	chr19	Tmem2	21778342	21858327	6667	1356	1483	1713	1297	1681	1322	925	1111	1386	1.93604	2.16994	2.02874	2.01162	2.24673	1.82248	1.59562	1.65358	1.84501	1347.21	0.205367	0.0736081	2.79001	0.00527062	0.0513611
ENSMUSG00000024759	chr19	Atl3	7494040	7538608	6698	4387	4699	5722	4524	4888	4114	3256	3468	4102	6.23458	6.84381	6.74533	6.98415	6.50279	5.64523	5.5906	5.13779	5.43522	4309.99	0.22694	0.0550483	4.12256	3.7468e-05	0.000847739
ENSMUSG00000024772	chr19	Ehd1	6276725	6300096	3705	3359	4081	5282	4106	4127	4931	3451	4358	5282	8.62887	10.7439	11.2553	11.4581	9.92448	12.2309	10.7108	11.6705	12.651	4304.16	-0.245477	0.0834205	-2.94265	0.00325421	0.0353496
ENSMUSG00000024778	chr19	Fas	34290659	34327770	1801	193	238	410	270	264	164	117	97	134	1.01965	1.28862	1.79678	1.54956	1.30565	0.836597	0.746819	0.534225	0.660057	203.588	0.940599	0.2016	4.66567	3.07607e-06	9.06279e-05
ENSMUSG00000024781	chr19	Lipa	34492318	34527474	2969	1810	2339	2740	2269	2568	1820	1274	1701	2082	5.80192	7.6838	7.2855	7.90094	7.70579	5.63303	4.93398	5.68402	6.22236	2037.57	0.312969	0.102206	3.06214	0.00219759	0.025917
ENSMUSG00000024782	chr19	Ak3	29020833	29047961	3120	9228	9752	10849	8262	9390	9069	6017	7684	9069	28.149	30.4861	27.4512	27.3774	26.8133	26.7112	22.1754	24.4344	25.7927	8720.3	0.117983	0.0539138	2.18836	0.0286437	0.169943
ENSMUSG00000024785	chr19	Rcl1	29101375	29143843	1803	1327	1360	1715	1146	1436	1295	915	1095	1349	7.003	7.35537	7.50746	6.56975	7.09409	6.59873	5.83403	6.024	6.63753	1276.62	0.118462	0.0580577	2.04042	0.0413086	0.216884
ENSMUSG00000024789	chr19	Jak2	29251828	29313080	5030	5337	4437	5270	3903	4037	3851	2884	3474	4126	10.0993	8.60473	8.27221	8.02315	7.15127	7.03633	6.59364	6.85304	7.27958	4103.8	0.21894	0.0921704	2.37538	0.0175307	0.122158
ENSMUSG00000024793	chr4	Tnfrsf25	152115934	152120119	2277	225	110	124	126	180	201	121	400	269	0.940326	0.47113	0.429866	0.572028	0.704202	0.811091	0.610964	1.74267	1.04817	196.9	-0.809263	0.34059	-2.37606	0.0174985	0.122079
ENSMUSG00000024810	chr19	Il33	29925114	29960718	2886	6949	7395	12696	7873	9153	7496	5309	6081	7288	22.9153	24.9916	34.7285	28.2029	28.255	23.8677	21.1519	20.9043	22.4075	7656.36	0.271229	0.110723	2.44963	0.0143003	0.106093
ENSMUSG00000024816	chr19	Frmd8	5849702	5875274	5082	2663	2840	4587	3483	3142	2988	1642	2261	3093	4.9877	5.4513	7.12646	7.08654	5.5089	5.40365	3.71567	4.41457	5.40121	2906.16	0.291366	0.138694	2.10079	0.0356593	0.196944
ENSMUSG00000024818	chr19	Slc25a45	5877808	5885766	2650	474	407	511	504	484	331	239	254	328	1.70223	1.49791	1.52222	1.96617	1.6271	1.14774	1.03698	0.950893	1.09823	387.752	0.592089	0.125289	4.7258	2.29211e-06	6.88936e-05
ENSMUSG00000024827	chr19	Gldc	30098449	30175418	3754	2176	2255	2538	2285	2220	2248	2049	2294	2735	5.51694	5.85921	5.33761	6.29328	5.26892	5.50318	6.27648	6.06305	6.46515	2311.7	-0.165983	0.0804309	-2.06367	0.0390493	0.209209
ENSMUSG00000024835	chr19	Coro1b	4148619	4154035	2372	5444	5514	6626	4837	5392	5233	3712	4356	5172	21.8409	22.671	22.0505	21.0804	20.2503	20.2712	17.9926	18.2179	19.346	5089.24	0.124748	0.0420688	2.96533	0.00302357	0.0334205
ENSMUSG00000024851	chr19	Pitpnm1	4099998	4113965	6889	16859	16938	19064	14364	16907	16993	13384	17036	20868	23.295	23.9853	21.8504	21.5604	21.8688	22.6714	22.3435	24.539	26.8839	16844.8	-0.159338	0.0598181	-2.6637	0.00772853	0.0681751
ENSMUSG00000024854	chr19	Pold4	4231899	4233631	910	717	761	945	898	777	715	462	608	710	7.49291	8.1502	8.19179	10.1943	7.60118	7.21464	5.83321	6.62358	6.91785	724.885	0.263288	0.112395	2.34252	0.0191541	0.130084
ENSMUSG00000024858	chr19	Adrbk1	4286001	4306222	4476	15571	15798	18785	14232	16309	16207	13893	17454	19410	33.1115	34.4284	33.1352	32.8761	32.4652	33.2769	35.6938	38.6915	38.4831	16363.2	-0.200003	0.0563348	-3.55025	0.000384859	0.00626677
ENSMUSG00000024866	chr19	Acy3	3986661	3990007	1505	184	206	295	181	164	166	112	94	112	1.16317	1.33458	1.5469	1.24295	0.970504	1.01324	0.855416	0.619456	0.660122	164.586	0.603641	0.199093	3.03196	0.00242975	0.0281284
ENSMUSG00000024870	chr19	Rab1b	5099207	5106996	1835	11259	12008	14335	11061	11683	12146	9535	11399	13257	58.3817	63.8117	61.6581	62.3049	56.7101	60.8118	59.7355	61.6172	64.092	11788.6	-0.0858795	0.0344824	-2.49053	0.0127553	0.0982358
ENSMUSG00000024878	chr19	Cbwd1	24919916	24961616	1944	809	844	985	648	782	1028	745	757	901	3.95985	4.23375	3.99928	3.44553	3.58316	4.85848	4.40576	3.86264	4.11184	830.027	-0.228003	0.0927007	-2.45956	0.0139108	0.104144
ENSMUSG00000024885	chr19	Aldh3b1	3913493	3929761	1875	624	724	938	797	627	594	256	421	477	3.16666	3.76537	3.94853	4.39366	2.97861	2.91059	1.56961	2.22719	2.25692	592.917	0.641994	0.172379	3.72431	0.000195848	0.00350239
ENSMUSG00000024897	chr19	Apba1	23758876	23949597	6632	17612	21553	30129	21883	25524	24164	19973	24612	28420	25.2783	31.703	35.8707	34.1191	34.2939	33.4877	34.6352	36.8252	38.0317	23625.3	-0.209955	0.100434	-2.09047	0.0365752	0.200259
ENSMUSG00000024909	chr19	Efemp2	5473973	5481853	2648	810	960	1456	1203	1125	854	587	714	931	2.91107	3.53583	4.34055	4.69661	3.78485	2.96349	2.54883	2.675	3.1196	943.608	0.387132	0.138157	2.80212	0.00507686	0.0498884
ENSMUSG00000024913	chr19	Lrp5	3584828	3686564	9738	1121	1382	1714	1395	1284	1003	875	1070	1046	1.09582	1.38451	1.38983	1.48136	1.17498	0.946703	1.03342	1.09038	0.953341	1198.2	0.310512	0.105648	2.93912	0.00329144	0.0356594
ENSMUSG00000024914	chr19	Drap1	5422805	5424979	1741	7812	8853	10056	7920	8147	9102	7032	8110	9407	42.6937	49.5843	45.5871	47.0195	41.68	48.0303	46.4317	46.2041	47.9329	8457.4	-0.120687	0.0473486	-2.54891	0.0108061	0.0868996
ENSMUSG00000024927	chr19	Rela	5637483	5648130	2716	1867	1957	2809	2183	2086	1717	1333	1656	1849	6.5419	7.02754	8.16446	8.30931	6.84232	5.80908	5.64319	6.04893	6.04058	1915.12	0.263624	0.0850167	3.10085	0.00192968	0.023363
ENSMUSG00000024937	chr19	Ehbp1l1	5707376	5726317	6440	2584	2276	2526	1988	2267	1872	1613	1710	2124	3.81934	3.44763	3.09703	3.19201	3.13673	2.67165	2.88048	2.63482	2.92706	2091.53	0.203715	0.0851536	2.39232	0.0167422	0.118264
ENSMUSG00000024953	chr19	Prdx5	6906697	6910106	2139	11964	13783	16966	12439	12970	16173	11487	13123	15180	53.2246	62.8394	62.6082	60.1136	54.0138	69.4711	61.7415	60.8593	62.9635	13713.4	-0.186281	0.0601718	-3.09581	0.00196274	0.0236236
ENSMUSG00000024955	chr19	Esrra	6910977	6921813	2539	4679	4251	5493	3971	4367	5134	4035	4674	5428	17.5375	16.329	17.0782	16.1684	15.3224	18.5801	18.2723	18.2626	18.9687	4655.39	-0.229577	0.0492625	-4.66027	3.15793e-06	9.25404e-05
ENSMUSG00000024959	chr19	Bad	6941861	6951898	2007	1617	1886	2201	1703	1762	2134	1679	1671	2075	7.66648	9.1639	8.65609	8.77105	7.82025	9.76917	9.6177	8.25887	9.17245	1853.83	-0.192841	0.0743929	-2.5922	0.00953653	0.0797437
ENSMUSG00000024965	chr19	Fermt3	6998958	7019469	2587	685	862	929	982	1016	430	307	416	459	2.51986	3.24971	2.83476	3.92417	3.49871	1.52732	1.36445	1.59528	1.57427	664.368	1.02124	0.143595	7.11198	1.14392e-12	9.05246e-11
ENSMUSG00000024970	chr19	AI846148	7356464	7383026	3183	1642	1731	2056	1555	1720	1785	1335	1663	2111	4.90964	5.30428	5.09936	5.05078	4.81431	5.15338	4.82273	5.18354	5.885	1720.56	-0.125055	0.0544335	-2.29738	0.0215969	0.140779
ENSMUSG00000024982	chr19	Zdhhc6	55298301	55316032	2284	1860	1984	2048	1518	1806	1620	1198	1466	1695	7.74954	8.47145	7.07798	6.87047	7.04385	6.51712	6.03052	6.3673	6.58438	1672.19	0.160647	0.0692976	2.31822	0.0204373	0.135901
ENSMUSG00000024986	chr19	Hhex	37434810	37440731	1918	254	230	279	272	247	127	92	134	122	1.26011	1.16938	1.14814	1.46587	1.1471	0.608353	0.551439	0.693007	0.564308	192.044	0.972313	0.149493	6.50409	7.81659e-11	4.94377e-09
ENSMUSG00000024998	chr19	Plce1	38481109	38785030	15998	2470	3768	5143	4431	3922	2617	1253	1589	2321	1.46978	2.29784	2.53857	2.86424	2.18471	1.50362	0.900829	0.985686	1.2877	2974.53	0.899206	0.189484	4.74555	2.0794e-06	6.37876e-05
ENSMUSG00000024999	chr19	Noc3l	38788128	38819237	3977	1484	1575	1841	1389	1470	1353	1032	1250	1427	3.55156	3.86294	3.65472	3.61109	3.2933	3.12651	2.984	3.11855	3.18413	1410.73	0.148984	0.0493765	3.01731	0.00255026	0.0292161
ENSMUSG00000025001	chr19	Hells	38930915	38971051	7205	282	345	549	368	335	310	185	247	255	0.372567	0.467119	0.601649	0.528146	0.414313	0.395453	0.295299	0.340181	0.314107	312.594	0.439108	0.160403	2.73753	0.00619022	0.0578778
ENSMUSG00000025006	chr19	Sorbs1	40295049	40402267	3075	5728	6840	7176	6170	6980	6140	4274	5046	5998	17.7283	21.6956	18.423	20.7443	20.2231	18.3489	15.982	16.2805	17.3082	5987.65	0.157961	0.0742	2.12886	0.0332661	0.188037
ENSMUSG00000025017	chr19	Pik3ap1	41274218	41385070	2615	426	448	610	576	711	289	198	237	303	1.55032	1.67087	1.84144	2.27712	2.4222	1.01552	0.870586	0.899121	1.0281	413.335	0.978292	0.168242	5.81479	6.07113e-09	2.87431e-07
ENSMUSG00000025026	chr19	Add3	53140445	53247399	4938	11664	13729	19192	16974	14829	11531	9119	10377	12233	22.4832	27.1208	30.6864	35.5423	26.7579	21.4612	21.237	20.8517	21.9849	13136.7	0.353245	0.116235	3.03905	0.00237322	0.0276106
ENSMUSG00000025035	chr19	Arl3	46531109	46573085	822	4920	4281	5320	3578	4583	5447	3603	4837	5443	56.9134	50.7514	51.0478	44.9616	49.6282	60.8394	50.3557	58.3289	58.7043	4639.63	-0.231515	0.0809642	-2.85947	0.00424351	0.0435818
ENSMUSG00000025044	chr8	Msr1	39581700	39642678	3998	121	136	236	279	109	49	17	18	29	0.28806	0.33181	0.466043	0.721529	0.242915	0.112635	0.048897	0.0446713	0.0643691	106.832	2.53477	0.396217	6.39743	1.58014e-10	9.62239e-09
ENSMUSG00000025059	chrX	Gyk	85701937	85776819	7743	2071	2738	3157	2510	2655	2813	2347	2552	2984	2.54603	3.44961	3.2194	3.35204	3.05547	3.33912	3.48604	3.27057	3.4203	2640.41	-0.176873	0.0864894	-2.04502	0.0408528	0.215735
ENSMUSG00000025068	chr19	Gsto1	47854970	47864790	1968	1536	1759	2383	1703	1928	1514	1212	1428	1669	7.42668	8.7161	9.55749	8.94478	8.72649	7.06817	7.08013	7.19764	7.52388	1659.88	0.203438	0.074621	2.72629	0.00640511	0.0592446
ENSMUSG00000025069	chr19	Gsto2	47865545	47886324	1551	98	153	184	144	103	54	75	55	56	0.601151	0.961838	0.936249	0.959559	0.591458	0.319837	0.555845	0.351705	0.320278	100.725	0.999244	0.266615	3.74789	0.000178328	0.00324217
ENSMUSG00000025092	chr19	Hspa12a	58795751	58860984	5733	17349	22131	25198	17518	23159	22023	17880	21996	27704	28.8049	37.657	34.7035	31.5957	35.9949	35.3058	35.8669	38.0709	42.886	21528.4	-0.233476	0.0853649	-2.73504	0.00623736	0.0581526
ENSMUSG00000025130	chr11	P4hb	120560298	120573253	2861	9221	9429	12655	9058	9569	9195	6568	7811	9943	30.6731	32.1439	34.9187	32.7313	29.7972	29.5331	26.3966	27.086	30.8375	9155.28	0.110124	0.0510006	2.15927	0.0308295	0.178578
ENSMUSG00000025132	chr11	Arhgdia	120578104	120581624	2258	18720	17316	22588	17169	18827	15555	12183	15091	18603	78.8931	74.7883	78.9636	78.6013	74.2751	63.2967	62.0329	66.2994	73.0967	17149.3	0.160483	0.0537	2.98851	0.00280343	0.0314972
ENSMUSG00000025134	chr11	Alyref	120592121	120598365	3839	1786	1757	2328	1690	1855	2160	1485	1804	2181	4.42792	4.46419	4.78759	4.55152	4.30518	5.1707	4.44815	4.66244	5.04145	1880.25	-0.161422	0.0533352	-3.02656	0.00247356	0.0285166
ENSMUSG00000025135	chr11	Anapc11	120598421	120608198	5057	2752	2955	3836	2907	2955	3282	2369	2957	3445	5.17987	5.70008	5.98915	5.94384	5.20664	5.96468	5.38729	5.80203	6.04563	3028.91	-0.111837	0.0551747	-2.02697	0.0426654	0.221969
ENSMUSG00000025139	chr7	Tollip	141874813	141918507	4333	11611	12570	15551	11036	13170	12768	10116	11705	14788	25.5053	28.2975	28.3358	26.3344	27.0817	27.0808	26.8475	26.8034	30.2867	12494.6	-0.0950864	0.0437194	-2.17493	0.0296357	0.173814
ENSMUSG00000025154	chr19	Arhgap19	41766588	41802084	5140	582	467	492	404	485	421	245	357	339	1.07777	0.886281	0.755758	0.812708	0.840761	0.752769	0.548154	0.689173	0.585306	416.824	0.381095	0.149399	2.55085	0.010746	0.0865867
ENSMUSG00000025159	chr19	Mms19	41941086	41981157	10415	4452	4222	4658	3717	4293	3579	2661	3364	4110	4.06915	3.95475	3.53154	3.69056	3.67315	3.15855	2.93852	3.20526	3.50245	3857.18	0.181162	0.0657689	2.75452	0.00587777	0.0556554
ENSMUSG00000025161	chr11	Slc16a3	120948480	120960868	5318	593	505	688	665	602	323	267	477	419	1.06139	0.926326	1.02147	1.29298	1.00866	0.558213	0.577385	0.890012	0.699222	498.276	0.580461	0.169541	3.42372	0.000617713	0.00930033
ENSMUSG00000025178	chr19	Pi4k2a	42090435	42122218	3771	6417	6178	7997	5677	6745	6994	5319	6451	7910	16.1961	15.9801	16.7425	15.565	15.9363	17.0444	16.2197	16.9732	18.6138	6587.91	-0.158313	0.0424827	-3.72654	0.000194128	0.00348304
ENSMUSG00000025192	chr19	Entpd7	43689672	43733697	8963	1015	840	1145	815	996	1087	794	1025	1066	1.07799	0.914281	1.00872	0.940279	0.99023	1.11469	1.01883	1.13483	1.05557	971.978	-0.192563	0.0835417	-2.305	0.0211668	0.138487
ENSMUSG00000025195	chr19	Dnmbp	43847967	43912392	4882	1303	1010	1205	894	1076	944	724	798	911	2.54043	2.01807	1.94879	1.89344	1.96383	1.7771	1.70544	1.6219	1.65601	976.767	0.233912	0.109487	2.13643	0.0326441	0.185868
ENSMUSG00000025198	chr19	Erlin1	44034944	44069785	4961	2599	1970	2089	1625	1968	1531	1243	1607	1775	4.98654	3.87357	3.32466	3.38686	3.53465	2.83626	2.88137	3.21415	3.17521	1808.36	0.276263	0.131266	2.10461	0.0353252	0.195759
ENSMUSG00000025204	chr19	Ndufb8	44548572	44555440	3146	7612	8534	11124	7890	7836	10215	7246	8272	9389	23.0277	26.4581	27.9145	25.9287	22.191	29.8379	26.4841	26.0868	26.4822	8627.49	-0.181204	0.0704498	-2.57211	0.0101082	0.0831589
ENSMUSG00000025213	chr19	Kazald1	45075241	45079289	1681	341	417	764	488	376	712	437	546	532	1.93009	2.41887	3.58701	3.00051	1.99223	3.89118	2.98841	3.22162	2.80748	508.678	-0.386686	0.193473	-1.99865	0.0456461	0.231782
ENSMUSG00000025225	chr19	Nfkb2	46304737	46312090	3289	409	432	682	643	518	330	312	310	352	1.18352	1.28112	1.63702	2.02123	1.40318	0.92203	1.09079	0.935133	0.949681	438.078	0.565143	0.173002	3.26668	0.00108818	0.0147562
ENSMUSG00000025232	chr9	Hexa	59539667	59565105	1865	5829	6536	8057	7596	8347	3883	2899	3380	4272	29.7394	34.1745	34.0979	42.0992	39.8655	19.1286	17.8698	17.9768	20.3213	5541.15	0.877419	0.110533	7.93807	2.05347e-15	2.3523e-13
ENSMUSG00000025270	chrX	Alas2	150547375	150570638	2403	425	270	837	484	1303	408	153	332	265	1.68308	1.0958	2.74952	2.08215	4.83046	1.5601	0.732051	1.3706	0.978459	480.153	1.05609	0.384722	2.74506	0.00604992	0.0569562
ENSMUSG00000025283	chrX	Sat1	155213132	155216449	2774	3796	4619	5962	4647	3748	4374	2877	2996	3382	13.023	16.24	16.9666	17.3185	12.0369	14.4891	11.9251	10.7149	10.8179	3993.9	0.268626	0.129385	2.07617	0.0378783	0.205526
ENSMUSG00000025318	chr8	Jph3	121729623	121794276	4457	19865	17164	20043	16282	16786	17494	15893	19850	22366	42.4227	37.5648	35.5049	37.7719	33.5572	36.0725	41.0063	44.1904	44.5327	18411.2	-0.211297	0.0913424	-2.31324	0.0207095	0.137012
ENSMUSG00000025326	chr7	Ube3a	59228752	59306727	5097	8283	8384	9151	7481	7907	10319	7173	7402	9278	15.4681	16.0455	14.1754	15.1761	13.8226	18.6065	16.184	14.4098	16.1542	8355.58	-0.19115	0.0790155	-2.41914	0.015557	0.112067
ENSMUSG00000025351	chr10	Cd63	128908919	128912816	1031	4454	7501	10756	8151	7310	5416	3555	3614	4583	41.0885	70.9156	82.3069	81.6831	63.1271	48.2421	39.6227	34.7549	39.4186	6006.36	0.678813	0.178657	3.79953	0.000144972	0.00271714
ENSMUSG00000025353	chr10	Ormdl2	128817457	128821631	2055	1373	1581	1887	1384	1508	1441	985	1159	1482	6.35765	7.50259	7.24793	6.96168	6.53667	6.4427	5.51058	5.59459	6.39818	1404.09	0.146661	0.0638812	2.29585	0.0216847	0.141239
ENSMUSG00000025355	chr10	Mmp19	128790953	128800824	3410	386	503	735	712	547	443	273	309	347	1.07735	1.43876	1.70165	2.15873	1.42917	1.19385	0.920588	0.899051	0.902982	465.311	0.610668	0.195954	3.11639	0.0018308	0.022431
ENSMUSG00000025375	chr11	Aatk	120007313	120047167	7159	25732	27286	37049	28113	28230	39182	22317	28041	34368	34.2145	37.1817	40.8629	40.6064	35.1379	50.3038	35.8515	38.8676	42.6062	29780.7	-0.216553	0.0947279	-2.28606	0.022251	0.143809
ENSMUSG00000025393	chr10	Atp5b	128083273	128090391	4237	83770	91750	112051	77481	86258	97170	74007	82788	101468	188.182	211.226	208.795	189.075	181.391	210.765	200.861	193.872	212.52	89018.3	-0.126436	0.0404572	-3.12517	0.00177704	0.0219365
ENSMUSG00000025407	chr10	Gli1	127329889	127341589	3665	223	326	452	312	325	521	244	362	499	0.579111	0.867616	0.973669	0.880163	0.790077	1.30639	0.765564	0.979995	1.2082	357.901	-0.440816	0.183335	-2.40444	0.0161974	0.11512
ENSMUSG00000025410	chr10	Dctn2	127266262	127281959	1918	15522	16436	20674	14500	16826	16908	13669	15687	18993	77.0056	83.5648	85.0775	78.1437	78.142	80.9924	81.9306	81.1283	87.8516	16468.6	-0.107851	0.0347038	-3.10775	0.00188517	0.0230111
ENSMUSG00000025421	chr18	Hdhd2	76930126	76972902	4822	6736	7164	9439	6611	7080	8814	6532	7316	9124	13.2964	14.4924	15.4552	14.1759	13.0826	16.799	15.5781	15.0544	16.7919	7603.78	-0.249728	0.0490161	-5.09481	3.49091e-07	1.22451e-05
ENSMUSG00000025425	chr18	St8sia5	77185853	77255450	2097	2971	3197	3886	2764	3352	3779	2615	3143	3405	13.4818	14.8675	14.6272	13.6249	14.2389	16.5576	14.3367	14.8678	14.406	3216.33	-0.148578	0.0603614	-2.46147	0.0138368	0.103877
ENSMUSG00000025427	chr18	Rnf165	77456110	77565147	10134	4344	4150	4717	3654	4803	4049	3643	5224	5545	4.08052	3.99509	3.67542	3.7286	4.22345	3.67241	4.13447	5.11549	4.85634	4451.59	-0.233392	0.109003	-2.14115	0.0322622	0.184528
ENSMUSG00000025428	chr18	Atp5a1	77773729	77782869	3135	70182	75834	90690	62023	71694	76739	58188	66464	81915	213.059	235.934	228.375	204.54	203.744	224.94	213.423	210.338	231.856	72061.4	-0.0825801	0.0392945	-2.10157	0.035591	0.196793
ENSMUSG00000025453	chr13	Nnt	119335448	119408997	7037	2934	2942	3410	2780	2818	1639	1839	1505	2570	3.96881	4.07845	3.82622	4.08504	3.56837	2.1407	3.0055	2.12224	3.24127	2461.38	0.510681	0.133056	3.83809	0.000123997	0.00237012
ENSMUSG00000025464	chr7	Paox	140125657	140134334	1765	217	315	403	314	325	287	153	195	200	1.16982	1.74029	1.8021	1.83882	1.6401	1.49389	0.996518	1.09585	1.00524	262.798	0.449435	0.181239	2.47979	0.0131461	0.100208
ENSMUSG00000025466	chr7	Fuom	140096770	140102441	3272	1650	1637	1991	1500	1369	1888	1470	1608	1763	4.7994	4.87983	4.80386	4.73965	3.72766	5.30253	5.16601	4.87582	4.78121	1649.87	-0.19741	0.0864882	-2.28251	0.0224592	0.144498
ENSMUSG00000025478	chr7	Dpysl4	139086001	139102704	5983	3072	3242	3878	2925	3390	3617	2322	3381	3985	4.88741	5.28596	5.11778	5.05516	5.04878	5.55628	4.46329	5.6074	5.91109	3283.64	-0.144137	0.0716126	-2.01273	0.0441433	0.227322
ENSMUSG00000025486	chr7	Sirt3	140863670	140882309	1570	4370	4454	5576	4056	4226	4922	4010	4883	5330	26.4822	27.6615	28.0293	26.7007	23.9735	28.8	29.3598	30.8474	30.115	4633.89	-0.227977	0.0490032	-4.65228	3.28292e-06	9.56896e-05
ENSMUSG00000025492	chr7	Ifitm3	141009586	141010770	678	909	1804	2433	1306	1331	461	457	385	424	12.7451	25.922	28.2968	19.8918	17.4698	6.24106	7.7416	5.62728	5.54277	1012.77	1.65642	0.211942	7.81544	5.47711e-15	5.82601e-13
ENSMUSG00000025498	chr7	Irf7	141262706	141266481	3020	209	520	1005	465	439	180	140	130	200	0.658635	1.6794	2.62712	1.59185	1.29507	0.547708	0.533042	0.427071	0.587639	345.835	1.51389	0.306996	4.9313	8.1683e-07	2.7141e-05
ENSMUSG00000025508	chr7	Rplp2	141447370	141451585	2072	6374	6319	8004	5806	6478	5843	4708	5349	6264	29.2727	29.7407	30.4911	28.9653	27.8497	25.9098	26.1229	25.6083	26.8215	6072.24	0.102354	0.0340795	3.00338	0.00267002	0.0302473
ENSMUSG00000025510	chr7	Cd151	141467362	141471479	2010	2344	2809	4031	3209	2954	2544	1791	1804	2228	11.0967	13.6283	15.8295	16.5028	13.0911	11.6287	10.244	8.90291	9.83409	2594.91	0.403658	0.124259	3.24853	0.00116003	0.0154995
ENSMUSG00000025534	chr5	Gusb	129989011	130003049	4548	2426	2863	3833	3294	3222	1451	1093	1235	1296	5.0772	6.14056	6.65408	7.48874	6.31231	2.9321	2.76368	2.69438	2.52883	2248.63	1.15182	0.114016	10.1023	5.3981e-24	1.73385e-21
ENSMUSG00000025545	chr14	Clybl	122181694	122402232	1239	999	1005	1303	773	898	1305	750	1054	1177	7.66996	7.90764	8.29828	6.44701	6.45406	9.67422	6.95703	8.43581	8.42531	1018.69	-0.249794	0.106937	-2.3359	0.0194964	0.131266
ENSMUSG00000025555	chr14	Farp1	121035200	121283744	5524	5603	5796	7078	5286	6172	6423	4565	6474	6851	9.65468	10.2352	10.1168	9.89454	9.95571	10.6864	9.5037	11.6292	11.0066	5992.26	-0.163774	0.0591093	-2.7707	0.00559368	0.0535222
ENSMUSG00000025578	chr11	Cbx8	119036305	119040969	3675	741	488	612	460	454	646	550	548	813	1.91908	1.29523	1.31474	1.29415	1.10067	1.61541	1.72096	1.47949	1.96312	590.246	-0.350893	0.165832	-2.11595	0.034349	0.191973
ENSMUSG00000025582	chr11	Nptx1	119538719	119547753	5217	23523	32141	31255	24711	33584	28979	24579	33509	38387	42.9179	60.0977	47.3021	48.9764	57.3597	51.0513	54.1807	63.7331	65.2997	29991.4	-0.251137	0.11555	-2.17341	0.0297493	0.174106
ENSMUSG00000025608	chr6	Podxl	31519488	31563981	5488	2462	3085	5454	3759	3516	2647	2173	2639	2829	4.27016	5.48358	7.8467	7.08239	5.70866	4.4329	4.55356	4.77149	4.57479	3116.55	0.342567	0.152145	2.25158	0.0243491	0.152066
ENSMUSG00000025609	chr6	Mkln1	31398735	31516811	22296	10087	10945	12993	9414	11319	11461	9306	10264	12141	4.3069	4.78929	4.60181	4.36645	4.52418	4.72501	4.80066	4.56854	4.83325	10831.3	-0.12914	0.0419032	-3.08187	0.00205704	0.0245243
ENSMUSG00000025612	chr16	Bach1	87698945	87733346	6179	1788	2022	2705	1969	2034	1794	1280	1511	1858	2.75441	3.19224	3.45656	3.29502	2.9332	2.66846	2.38235	2.42652	2.66863	1857.25	0.23931	0.0702786	3.40517	0.000661237	0.00982024
ENSMUSG00000025646	chr9	Atrip	109057933	109074124	6725	2374	2578	3109	2225	2584	2124	1734	2244	2399	3.36026	3.73963	3.65031	3.42116	3.42385	2.90285	2.96535	3.31111	3.16595	2351.38	0.126729	0.0570055	2.22311	0.0262086	0.159931
ENSMUSG00000025647	chr9	Shisa5	109038606	109057766	1955	3816	4626	5318	4375	4253	3221	2918	3516	3589	18.5733	23.0749	21.4706	23.1318	19.3778	15.1373	17.1593	17.8397	16.2868	3925.46	0.282113	0.0875352	3.22286	0.00126919	0.0167262
ENSMUSG00000025651	chr9	Uqcrc1	108936633	108949623	4135	16538	17572	22471	15771	17398	18562	14879	16582	20664	38.0673	41.4518	42.9049	39.4348	37.4884	41.2545	41.3788	39.7891	44.3471	17706.8	-0.127	0.0392969	-3.23182	0.00123007	0.0163024
ENSMUSG00000025701	chr6	Alox5	116410077	116461178	4106	176	206	248	286	368	97	61	59	152	0.407979	0.489378	0.476862	0.720182	0.798549	0.217107	0.17084	0.142572	0.328511	178.989	1.3817	0.296218	4.66448	3.09398e-06	9.08287e-05
ENSMUSG00000025723	chr7	Nmb	80902227	80905076	793	199	229	272	208	211	170	103	198	161	2.38606	2.81396	2.70529	2.70922	2.36832	1.96814	1.49211	2.47487	1.79985	191.648	0.359814	0.15967	2.25349	0.0242282	0.151829
ENSMUSG00000025728	chr17	Pigq	25926427	25944510	5769	7349	7834	9821	7139	8698	8139	6360	7826	9619	12.1256	13.2468	13.4414	12.7957	13.4345	12.9665	12.6784	13.4608	14.7974	8027.32	-0.111206	0.0543358	-2.04663	0.040694	0.215174
ENSMUSG00000025732	chr17	Fam195a	25863698	25868738	816	542	565	646	502	513	705	531	581	805	6.31578	6.74728	6.24418	6.35452	5.59595	7.93221	7.47578	7.05768	8.74591	597.622	-0.382845	0.0800602	-4.78197	1.73589e-06	5.39574e-05
ENSMUSG00000025733	chr17	Rhot2	25838457	25844851	4442	5918	5203	6553	4774	5064	5965	4424	5897	6698	12.6808	11.4256	11.6474	11.1124	10.1577	12.3413	11.4531	13.1723	13.3814	5582.59	-0.203547	0.0709667	-2.86821	0.00412801	0.0427294
ENSMUSG00000025735	chr17	Rhbdl1	25834465	25837295	1723	3534	3494	4618	3420	3597	4206	3235	4211	4884	19.5155	19.7737	21.1535	20.5159	18.5944	22.4264	21.5835	24.2413	25.146	3895	-0.291343	0.0545813	-5.33778	9.40893e-08	3.66099e-06
ENSMUSG00000025739	chr17	Gng13	25717171	25719406	773	1443	1380	1807	1252	1320	3054	1351	1490	1506	17.749	17.3956	18.4367	16.7288	15.1989	36.2706	20.077	19.1053	17.2709	1617.57	-0.501413	0.195929	-2.55915	0.0104927	0.0850899
ENSMUSG00000025757	chr3	Hspa4l	40744495	40796103	11792	17619	19555	26640	18436	20264	24726	16938	19372	24483	14.2235	16.1784	17.8392	16.1675	15.3137	19.2733	16.5205	16.3026	18.4277	20724.2	-0.206754	0.0675355	-3.06141	0.00220299	0.025962
ENSMUSG00000025758	chr3	Plk4	40800019	40816883	5863	557	443	645	479	459	404	337	328	509	0.904296	0.737076	0.868622	0.844778	0.697585	0.633307	0.661029	0.555121	0.770469	456.328	0.247308	0.124178	1.99156	0.0464196	0.23433
ENSMUSG00000025776	chr1	Crispld1	17727045	17766344	4515	489	507	577	459	593	579	430	595	581	1.03087	1.09536	1.00899	1.05114	1.17025	1.17856	1.09521	1.30759	1.14197	533.42	-0.201446	0.0987182	-2.04062	0.041289	0.216884
ENSMUSG00000025780	chr2	Itih5	10153571	10256529	7900	4026	4271	5180	3736	3485	3777	2793	3163	3247	4.85111	5.27412	5.17742	4.89019	3.93097	4.39432	4.06605	3.97306	3.6478	3705.13	0.196913	0.0898816	2.1908	0.0284662	0.169442
ENSMUSG00000025781	chr2	Atp5c1	10056016	10080510	1908	14810	16944	20421	13500	15201	19442	13670	14744	16867	73.8582	86.5989	84.4766	73.1356	70.9651	93.6186	82.3658	76.6509	78.4265	16073.8	-0.154057	0.0765594	-2.01226	0.0441928	0.227505
ENSMUSG00000025782	chr2	Taf3	9914552	10048596	6389	1484	1469	1798	1315	1463	1387	952	1256	1471	2.21097	2.24297	2.22205	2.12827	2.04043	1.99527	1.71364	1.95073	2.04335	1383.43	0.109088	0.0556234	1.96119	0.0498564	0.245919
ENSMUSG00000025789	chr7	St8sia2	73939119	74013690	5384	551	338	645	462	374	238	248	205	455	0.974126	0.612397	0.945887	0.887273	0.618963	0.406273	0.529725	0.377812	0.749992	382.146	0.5904	0.233272	2.53095	0.0113754	0.0900429
ENSMUSG00000025794	chr9	Rpl14	120571517	120574653	935	11047	11402	12456	8617	10019	9118	7435	8665	9678	112.362	118.852	105.092	95.2097	95.3953	89.547	91.367	91.8756	91.7785	9738.9	0.145254	0.0685106	2.12017	0.0339915	0.190455
ENSMUSG00000025809	chr8	Itgb1	128685654	128733200	4081	5837	6777	9618	7030	6838	6360	4822	5114	6081	13.6134	16.1982	18.607	17.8108	14.9291	14.3222	13.5875	12.4336	13.2231	6414.66	0.21354	0.0921993	2.31607	0.0205542	0.136481
ENSMUSG00000025813	chr7	Homer2	81600481	81706925	11149	4833	5931	5612	4663	6763	5598	6434	7142	9095	4.12659	5.18986	3.97473	4.32505	5.40559	4.61514	6.63729	6.35701	7.24034	6267.37	-0.492447	0.147026	-3.34938	0.000809927	0.0116593
ENSMUSG00000025815	chr2	Dhtkd1	5896115	5942792	6333	910	838	980	861	987	1005	757	925	1045	1.36777	1.29083	1.22184	1.40581	1.38873	1.45853	1.37468	1.44934	1.46443	921.751	-0.166228	0.081452	-2.04081	0.0412697	0.216884
ENSMUSG00000025823	chr6	Pdia4	47796142	47813512	2480	3109	3983	4563	3023	3763	3082	2176	2520	3644	11.9301	15.6634	14.5241	12.6012	13.5172	11.4191	10.0883	10.0805	13.0372	3261.49	0.229611	0.0898906	2.55434	0.010639	0.0860627
ENSMUSG00000025854	chr5	Fam20c	138754514	138810077	4223	4126	4414	5387	4345	4318	3505	2757	3346	4903	9.2994	10.1956	10.0714	10.6382	9.1104	7.62766	7.50753	7.86158	10.3031	4068.41	0.185362	0.091247	2.03143	0.0422114	0.220212
ENSMUSG00000025857	chr5	Heatr2	139150223	139186510	3514	824	929	1066	821	799	668	628	617	850	2.23178	2.57865	2.39495	2.41556	2.02582	1.74694	2.05503	1.74208	2.14647	792.553	0.213604	0.0945635	2.25884	0.0238933	0.150653
ENSMUSG00000025877	chr13	Hk3	55005985	55021385	3682	326	384	385	318	457	196	135	167	208	0.842685	1.01726	0.825514	0.892948	1.10584	0.489194	0.421615	0.45001	0.501294	280.251	0.948693	0.138421	6.85368	7.19717e-12	5.10376e-10
ENSMUSG00000025892	chr9	Gria4	4417899	4796234	6146	8480	8648	12267	8487	8968	14258	7620	9042	10245	13.1335	13.7263	15.7594	14.2788	13.002	21.3217	14.2586	14.5985	14.7938	9703.04	-0.278097	0.120237	-2.31291	0.0207277	0.137062
ENSMUSG00000025911	chr1	Adhfe1	9547948	9580673	3780	1200	1416	1793	1323	1299	1754	1244	1443	1522	3.02151	3.65392	3.74489	3.61871	3.06183	4.26432	3.78441	3.78763	3.57305	1438.62	-0.236369	0.0875071	-2.70114	0.00691014	0.0627815
ENSMUSG00000025931	chr1	Paqr8	20890606	20939650	5488	10031	14241	15793	11954	15422	17932	11246	15701	17462	17.398	25.3133	22.7215	22.5227	25.0395	30.0305	23.5662	28.3885	28.2379	14349.1	-0.346659	0.111952	-3.09649	0.00195824	0.0235948
ENSMUSG00000025935	chr1	Tram1	13564698	13589910	3162	2714	3196	4253	3075	3182	2617	2108	2238	2710	8.16883	9.85848	10.6185	10.0542	8.9656	7.60557	7.66577	7.02212	7.60504	2860.14	0.287436	0.07658	3.7534	0.00017445	0.00318226
ENSMUSG00000025940	chr1	Tmem70	16665207	16678275	1820	2113	2460	2958	2084	2399	3437	2463	2405	3115	11.0469	13.1804	12.8278	11.8356	11.7408	17.3499	15.5575	13.1073	15.1838	2599.46	-0.398307	0.0844259	-4.71783	2.38379e-06	7.11273e-05
ENSMUSG00000025967	chr1	Eef1b2	63176825	63180486	2532	10891	11264	13173	9568	10444	10014	7354	8503	9833	40.9338	43.387	41.0691	39.0649	36.746	36.3412	33.3943	33.3154	34.4574	10011.6	0.164158	0.0453136	3.6227	0.00029154	0.0049799
ENSMUSG00000025969	chr1	Nrp2	62703285	62818695	11842	5201	5534	6418	4906	5503	4451	3369	3904	6020	4.18095	4.55911	4.2796	4.28417	4.14111	3.4548	3.27208	3.27157	4.51197	4964.43	0.183111	0.0861949	2.12438	0.0336383	0.188903
ENSMUSG00000025978	chr1	Rftn2	55170159	55226782	5871	2490	3032	3698	2557	2681	3398	2564	2686	3215	4.03704	5.03785	4.97332	4.50345	4.06901	5.31942	5.02246	4.5397	4.85989	2909.02	-0.190389	0.0773243	-2.46222	0.0138081	0.10371
ENSMUSG00000025982	chr1	Sf3b1	54985169	55027481	11370	26363	24902	27848	21483	25539	22570	16060	20397	24710	22.0722	21.3667	19.3402	19.5388	20.0163	18.2457	16.2454	17.8023	19.2888	23091.2	0.134137	0.0618512	2.1687	0.0301053	0.17575
ENSMUSG00000026018	chr1	Ica1l	59982490	60043184	5356	4312	4256	5214	3436	4516	4427	3598	4241	4879	7.66314	7.75144	7.68625	6.63334	7.51295	7.59652	7.72545	7.85696	8.08426	4294.58	-0.130939	0.0581349	-2.25233	0.0243015	0.151964
ENSMUSG00000026029	chr1	Casp8	58795374	58847503	2893	313	363	448	382	357	200	140	159	194	1.02966	1.2238	1.22249	1.3651	1.09938	0.63527	0.556434	0.545263	0.595024	277.872	0.963503	0.119562	8.05863	7.71539e-16	9.57468e-14
ENSMUSG00000026031	chr1	Cflar	58711508	58758884	12669	1941	2596	2934	2371	2684	2147	1523	1862	2226	1.45847	1.99908	1.82873	1.93533	1.88792	1.5577	1.38264	1.45851	1.55948	2226.7	0.228909	0.0921376	2.48442	0.0129762	0.0992361
ENSMUSG00000026047	chr1	Kdelc1	44106546	44118808	3199	673	694	825	665	667	596	435	543	691	2.00223	2.11598	2.03596	2.14918	1.85761	1.71208	1.56359	1.68406	1.91672	635.955	0.177909	0.0745421	2.38669	0.017001	0.119423
ENSMUSG00000026072	chr1	Il1r1	40225080	40317257	6363	492	794	983	834	743	528	451	543	679	0.736011	1.21729	1.2198	1.3553	1.04049	0.76266	0.815137	0.846793	0.947045	662.542	0.338363	0.162547	2.08163	0.0373762	0.203476
ENSMUSG00000026104	chr1	Stat1	52119440	52161865	7105	2784	4716	6594	3669	4243	2632	2017	2173	2876	3.72987	6.47516	7.32806	5.33978	5.32141	3.40477	3.26486	3.03488	3.59248	3419.46	0.695935	0.153295	4.53985	5.62941e-06	0.000152674
ENSMUSG00000026126	chr1	Ptpn18	34459762	34475733	6492	192	245	367	342	291	182	148	151	130	0.281517	0.368148	0.446361	0.54473	0.399417	0.257664	0.262181	0.230802	0.177717	224.45	0.750029	0.218797	3.42796	0.000608129	0.00919831
ENSMUSG00000026127	chr1	Imp4	34439851	34449356	8553	2368	2525	2936	2118	2373	2212	1714	1953	2445	2.63549	2.88001	2.71052	2.56069	2.47233	2.37708	2.30476	2.2659	2.53712	2270.85	0.0988732	0.0456014	2.1682	0.0301433	0.175795
ENSMUSG00000026173	chr1	Plcd4	74542888	74567794	7045	2137	2563	3335	2389	2469	2081	1455	1979	2413	2.88743	3.54902	3.73782	3.5065	3.12289	2.71492	2.37522	2.78747	3.03981	2275.78	0.23812	0.0836731	2.84583	0.00442954	0.0450856
ENSMUSG00000026176	chr1	Ctdsp1	74391509	74397285	3334	2325	2596	3846	2854	2551	2401	1759	2101	2410	6.63707	7.59471	9.10707	8.85032	6.817	6.61795	6.06672	6.25227	6.41435	2502.32	0.23614	0.0995264	2.37264	0.0176616	0.12258
ENSMUSG00000026177	chr1	Slc11a1	74375195	74386062	3705	679	1014	976	1242	1003	322	183	181	274	1.74427	2.66953	2.07974	3.46591	2.41198	0.798689	0.567976	0.484709	0.656261	637.327	1.92143	0.211035	9.10476	8.64536e-20	1.74839e-17
ENSMUSG00000026179	chr1	Pnkd	74284930	74353694	7832	12978	13457	21651	14588	13295	17437	13057	16384	18717	15.7735	16.7619	21.8281	19.2605	15.1265	20.4631	19.1734	20.7587	21.2099	15611.9	-0.264626	0.0986358	-2.68286	0.00729964	0.0654849
ENSMUSG00000026185	chr1	Igfbp5	72857932	72874884	6006	16648	22127	32468	27966	26198	19694	15980	17550	20805	26.3848	35.9391	42.6838	48.1475	38.8677	30.1372	30.5987	28.9953	30.7426	21901.3	0.288473	0.144779	1.99251	0.0463149	0.23421
ENSMUSG00000026187	chr1	Xrcc5	72307421	72394952	2555	1719	1858	2404	1902	1837	1725	1317	1251	1836	6.40272	7.0923	7.42744	7.69574	6.40511	6.20376	5.92665	4.8574	6.37592	1740.63	0.20057	0.0918619	2.18338	0.0290075	0.171201
ENSMUSG00000026193	chr1	Fn1	71585520	71653200	11685	5828	5867	8109	7389	7181	6271	4305	5077	4658	4.74792	4.89838	5.47983	6.53914	5.47643	4.93285	4.23732	4.3117	3.53806	6029.2	0.289219	0.128591	2.24915	0.0245029	0.152655
ENSMUSG00000026200	chr1	Glb1l	75198236	75210813	5905	1070	1117	1252	1015	1172	1062	651	888	955	1.7248	1.84528	1.67408	1.77735	1.76853	1.65294	1.26786	1.4922	1.43529	1009.08	0.204192	0.0836893	2.43988	0.0146923	0.107764
ENSMUSG00000026209	chr1	Dnpep	75307896	75317990	4289	2881	2755	3527	2625	2693	2637	1949	2212	2915	6.39345	6.26566	6.49252	6.32809	5.59445	5.65041	5.22563	5.11724	6.03132	2658.62	0.113236	0.0575063	1.9691	0.0489412	0.243015
ENSMUSG00000026219	chr1	Trip12	84721189	84840516	16601	19663	18775	22972	16502	20080	17714	13819	16101	19097	11.2756	11.0337	10.9271	10.2796	10.7791	9.80806	9.57416	9.62499	10.2102	18139	0.08635	0.0417478	2.06837	0.0386048	0.208021
ENSMUSG00000026222	chr1	Sp100	85649988	85709998	7556	306	416	723	489	516	268	207	189	193	0.385497	0.537089	0.755534	0.669207	0.608525	0.325996	0.315069	0.24821	0.226693	357.241	1.01869	0.209601	4.86014	1.17302e-06	3.73111e-05
ENSMUSG00000026224	chr1	4933407L21Rik	85928483	85940624	3343	340	284	372	277	240	214	156	148	234	0.96797	0.828618	0.8785	0.856672	0.639622	0.588267	0.53659	0.439241	0.621127	247.191	0.548402	0.15297	3.58502	0.000337056	0.00560539
ENSMUSG00000026227	chr1	2810459M11Rik	86045863	86055456	3331	1397	1513	2342	1787	1654	1212	1056	1315	1439	3.99154	4.43033	5.55069	5.54652	4.42394	3.34368	3.64538	3.91677	3.83342	1502.97	0.315018	0.115725	2.72212	0.00648652	0.0598624
ENSMUSG00000026247	chr1	Ecel1	87147655	87156521	3500	3583	1968	1356	1253	2160	1165	453	641	1633	9.74326	5.48448	3.05867	3.70135	5.49845	3.05887	1.4883	1.81708	4.14024	1545.29	1.02564	0.431003	2.37965	0.0173291	0.121305
ENSMUSG00000026249	chr1	Serpine2	79794197	79861180	8287	15663	17424	23321	17845	17736	14732	11319	13540	18292	17.9918	20.5116	22.221	22.2673	19.0715	16.3395	15.7088	16.2135	19.5904	16419.2	0.206549	0.0789346	2.61671	0.0088783	0.0759058
ENSMUSG00000026270	chr1	Capn10	92934376	92947941	4346	2402	2450	2743	2027	2302	2441	1940	2429	2653	5.26057	5.49894	4.98312	4.82242	4.71948	5.16185	5.1333	5.54556	5.41725	2366.91	-0.134548	0.0572535	-2.35004	0.0187716	0.127973
ENSMUSG00000026274	chr1	Pask	93308770	93343482	9060	519	446	529	424	499	409	309	349	435	0.545307	0.480243	0.461047	0.483939	0.490798	0.414929	0.392253	0.382258	0.426132	431.397	0.224825	0.0945008	2.37908	0.0173559	0.121328
ENSMUSG00000026280	chr1	Atg4b	93751500	93790610	8278	4677	5278	6272	4641	5221	5522	4119	4835	6035	5.37822	6.22005	5.98265	5.79742	5.62023	6.1312	5.72266	5.79597	6.47039	5141.34	-0.118105	0.0427791	-2.76081	0.00576581	0.0549445
ENSMUSG00000026285	chr1	Pdcd1	94038305	94052553	1930	89	169	236	269	250	16	16	33	37	0.43879	0.853899	0.96515	1.44069	1.15382	0.0761666	0.0953064	0.169605	0.170079	119.537	2.86627	0.381596	7.51127	5.85553e-14	5.41918e-12
ENSMUSG00000026288	chr1	Inpp5d	87620312	87720507	7602	2291	2303	2361	2776	3200	1060	831	1058	1237	2.86873	2.95537	2.45232	3.77603	3.75097	1.28159	1.25719	1.38105	1.44416	1872.08	1.18146	0.147269	8.02241	1.03694e-15	1.24898e-13
ENSMUSG00000026303	chr1	Mlph	90915085	90951142	5357	455	641	544	485	771	334	127	175	256	0.808459	1.16723	0.801792	0.936138	1.28242	0.573021	0.272637	0.324148	0.4241	409.478	1.27113	0.232621	5.46441	4.64459e-08	1.88792e-06
ENSMUSG00000026315	chr1	Serpinb8	107590006	107610484	4795	638	646	435	280	614	194	327	279	295	1.26646	1.31418	0.716268	0.603781	1.14095	0.371834	0.784247	0.577341	0.545977	409.217	0.757097	0.285183	2.65478	0.00793611	0.0694211
ENSMUSG00000026321	chr1	Tnfrsf11a	105780718	105847981	5985	551	631	666	576	676	406	354	439	502	0.876323	1.02848	0.878624	0.995146	1.00644	0.623471	0.680222	0.727839	0.744386	527.799	0.402354	0.100716	3.99492	6.47158e-05	0.00135391
ENSMUSG00000026335	chr1	Pam	97795114	98095646	11892	15373	17054	21195	14945	18414	16597	14960	17017	21632	12.306	13.9906	14.0737	12.9959	13.7986	12.8282	14.4685	14.2004	16.1449	17367.5	-0.162825	0.0713105	-2.28332	0.0224116	0.14431
ENSMUSG00000026365	chr1	Cfh	140084708	140183764	8383	3034	4808	6107	5094	5328	3201	2469	2439	2661	3.44519	5.5952	5.75231	6.2836	5.66359	3.50963	3.3873	2.88714	2.81725	3837.49	0.698826	0.161418	4.32929	1.49588e-05	0.000376407
ENSMUSG00000026380	chr1	Tfcp2l1	118627945	118685168	9438	1969	1389	1229	1390	1557	565	544	644	568	1.98595	1.43575	1.02823	1.52296	1.47008	0.550237	0.662914	0.677123	0.534138	1083.8	1.23601	0.187647	6.58687	4.4918e-11	2.89686e-09
ENSMUSG00000026384	chr1	Ptpn4	119652467	119837613	11321	11315	15836	14165	10592	15448	14868	12732	12517	19373	9.51439	13.6466	9.88004	9.6751	12.1598	12.0714	12.9347	10.972	15.1881	14049.6	-0.281416	0.127393	-2.20903	0.0271724	0.163945
ENSMUSG00000026385	chr1	Dbi	120113280	120121078	1422	7724	12582	17941	12820	11071	9630	5618	5459	7540	51.6758	86.2675	99.5651	93.1717	69.3363	62.2083	45.411	38.0729	47.0324	9787.41	0.666702	0.183097	3.64125	0.00027132	0.00469819
ENSMUSG00000026395	chr1	Ptprc	138062861	138175708	18313	1112	1650	1760	1755	1666	634	379	452	560	0.578057	0.879029	0.758918	0.991048	0.810719	0.318224	0.238035	0.244942	0.271416	1078.87	1.52231	0.154534	9.85096	6.78947e-23	1.91756e-20
ENSMUSG00000026414	chr1	Tnnt2	135836354	135852260	7752	253	417	498	343	481	190	195	243	261	0.310671	0.524769	0.507253	0.457536	0.552909	0.225274	0.2893	0.31106	0.298815	313.674	0.681053	0.187972	3.62317	0.000291017	0.00497615
ENSMUSG00000026418	chr1	Tnni1	135779434	135810989	3600	246	420	870	589	621	266	148	204	199	0.650371	1.13796	1.90793	1.69158	1.5369	0.679025	0.472741	0.562231	0.490525	380.913	1.26703	0.278357	4.55182	5.31851e-06	0.000145446
ENSMUSG00000026433	chr1	Rab29	131867224	131872887	1468	329	508	633	522	432	310	233	281	300	2.13218	3.37399	3.40288	3.67493	2.62084	1.93984	1.82439	1.89842	1.81272	387.109	0.636424	0.160438	3.9668	7.28442e-05	0.00149907
ENSMUSG00000026457	chr1	Adipor1	134415378	134433351	5025	6230	6593	7960	5614	6399	5613	4407	5405	6592	11.8009	12.7986	12.5071	11.5518	11.3467	10.266	10.0857	10.6729	11.642	6022.71	0.108049	0.0432347	2.49913	0.0124498	0.096405
ENSMUSG00000026463	chr1	Atp2b4	133699457	133801041	12248	25684	31422	29109	19777	30594	20088	16811	20608	24182	19.9623	25.0285	18.7669	16.6979	22.2594	15.0752	15.7862	16.6972	17.5236	23970	0.274224	0.110202	2.48837	0.0128329	0.0985539
ENSMUSG00000026469	chr1	Xpr1	155275701	155417415	17880	13308	13253	16010	10211	14156	10558	8797	10049	13004	7.0855	7.23144	7.07074	5.90578	7.05549	5.42771	5.65884	5.57749	6.4553	11992	0.18852	0.0745511	2.52874	0.0114474	0.090458
ENSMUSG00000026473	chr1	Glul	153899944	153909723	3323	88401	85334	89160	52546	78203	91801	75962	91423	105918	253.189	250.474	211.824	163.486	209.672	253.871	262.857	272.962	282.839	84167.1	-0.363378	0.116562	-3.11746	0.00182415	0.022383
ENSMUSG00000026475	chr1	Rgs16	153740349	153745468	2339	822	1676	1099	640	1418	1199	1439	1473	2899	3.3443	6.98812	3.70892	2.82856	5.40056	4.7101	7.07342	6.24733	10.9967	1406.14	-0.764155	0.280009	-2.72904	0.00635185	0.059052
ENSMUSG00000026478	chr1	Lamc1	153218922	153332786	8272	3593	3606	4927	3275	3822	3046	2217	2825	3070	4.1347	4.2527	4.70311	4.09401	4.11724	3.3845	3.08239	3.38893	3.29387	3323.16	0.311926	0.0530707	5.87755	4.16386e-09	2.0483e-07
ENSMUSG00000026480	chr1	Ncf2	152800194	152836991	8478	657	814	895	815	989	367	225	273	348	0.737684	0.93666	0.833573	0.994063	1.03951	0.397877	0.305226	0.31954	0.364306	583.031	1.33001	0.136352	9.7542	1.76997e-22	4.8323e-20
ENSMUSG00000026482	chr1	Rgl1	152516760	152766351	6907	11585	11503	13022	10274	11777	8506	7148	9082	11185	15.9659	16.2465	14.8864	15.3811	15.1936	11.3188	11.9019	13.0478	14.3719	10342.3	0.235098	0.0712939	3.29759	0.000975175	0.0135261
ENSMUSG00000026489	chr1	Adck3	180165238	180199602	5293	4488	4419	5485	3962	4768	4703	3484	4383	5277	8.07083	8.14409	8.18197	7.73983	8.02658	8.16616	7.5697	8.21666	8.84778	4517.13	-0.0903349	0.0446036	-2.02528	0.0428381	0.222631
ENSMUSG00000026509	chr1	Capn2	182467260	182517608	6345	8473	8497	11068	8523	9502	8091	5816	7559	8654	12.7112	13.0637	13.7732	13.8897	13.3442	11.72	10.5417	11.8215	12.1045	8371.22	0.149657	0.0522676	2.86328	0.00419279	0.0433216
ENSMUSG00000026511	chr1	Srp9	182124737	182132407	5541	4061	4956	6593	4487	4427	7022	5175	4347	5845	6.97615	8.72503	9.39468	8.37318	7.11904	11.6472	10.7406	7.7845	9.36158	5199.25	-0.349857	0.126014	-2.77635	0.00549735	0.0528165
ENSMUSG00000026520	chr1	Pycr2	180904293	180908088	2958	1994	2116	2504	1783	2030	2230	1536	2067	2343	6.41549	6.97707	6.68274	6.23171	6.11406	6.92767	5.97077	6.93271	7.02843	2050.43	-0.112992	0.0540188	-2.09172	0.0364637	0.199946
ENSMUSG00000026526	chr1	Fh1	175600374	175625635	3392	5856	6754	8229	5777	6143	7580	5736	6143	7113	16.4311	19.4214	19.1526	17.6084	16.1352	20.5358	19.4451	17.9682	18.608	6560.52	-0.173394	0.064509	-2.6879	0.0071903	0.0647166
ENSMUSG00000026547	chr1	Tagln2	172500047	172507380	2082	913	1080	1715	1438	1130	536	447	410	547	4.17283	5.05867	6.5019	7.13954	4.83468	2.36539	2.46833	1.95345	2.33093	888.954	1.21824	0.163357	7.45752	8.81667e-14	8.02366e-12
ENSMUSG00000026548	chr1	Slamf9	172475358	172478575	1313	237	340	504	533	467	115	85	92	81	1.71713	2.52456	3.02901	4.19501	3.16738	0.804506	0.74406	0.694864	0.547168	264.99	2.00739	0.257883	7.7841	7.02106e-15	7.27924e-13
ENSMUSG00000026565	chr1	Pou2f1	165865154	166002678	16597	3156	2603	3411	2781	2766	3309	2351	3059	3335	1.81022	1.5301	1.6229	1.73279	1.48517	1.8326	1.62923	1.82907	1.78349	2964.67	-0.172842	0.079884	-2.16366	0.0304907	0.177179
ENSMUSG00000026567	chr1	Adcy10	165485183	165576774	8739	64	93	117	91	85	129	94	108	103	0.0697137	0.103818	0.105716	0.107679	0.0866734	0.135677	0.123709	0.122637	0.104606	98.3951	-0.425468	0.189965	-2.23972	0.0251088	0.155621
ENSMUSG00000026568	chr1	Mpc2	165460637	165481214	7344	4212	5294	6188	4358	4459	5408	4358	4625	5300	5.45941	7.03225	6.6531	6.13615	5.41034	6.76818	6.82464	6.24925	6.40494	4890.05	-0.162416	0.0782498	-2.07561	0.0379303	0.20574
ENSMUSG00000026575	chr1	Nme7	164304121	164437725	5876	23762	24935	36239	24229	26253	28175	22059	26089	30560	38.4926	41.3958	48.6952	42.6364	39.8109	44.0692	43.1732	44.0564	46.1561	26700.1	-0.134835	0.0624088	-2.16051	0.0307336	0.178274
ENSMUSG00000026576	chr1	Atp1b1	164437109	164458355	3081	112958	125377	161826	109507	129038	133583	103605	121998	148146	348.926	396.906	414.649	367.46	373.133	398.424	386.663	392.851	426.666	126346	-0.139622	0.0453779	-3.07687	0.00209184	0.0248975
ENSMUSG00000026605	chr1	Cenpf	189640606	189688086	15433	125	105	177	143	112	76	52	65	84	0.0771047	0.0663763	0.0905649	0.0958205	0.0646723	0.045265	0.0387533	0.0417967	0.0483094	101.967	0.794883	0.192729	4.12436	3.71775e-05	0.000843496
ENSMUSG00000026608	chr1	Kctd3	188971095	189007841	8129	6795	7430	8596	6272	7401	7350	5635	7101	8074	7.95698	8.91663	8.34971	7.97841	8.11294	8.31044	7.97237	8.66835	8.81514	7137.54	-0.0930012	0.0407407	-2.28276	0.0224448	0.144467
ENSMUSG00000026617	chr1	Bpnt1	185332149	185357777	2263	3251	3526	4149	2730	3700	4375	3234	3148	4462	13.6707	15.1953	14.4721	12.4706	14.5648	17.7635	16.4304	13.7996	17.4938	3600.93	-0.278999	0.0854893	-3.26356	0.00110023	0.0148459
ENSMUSG00000026618	chr1	Iars2	185284726	185329396	8885	6325	6486	8276	5734	6985	6058	4558	5713	6414	6.77647	7.12152	7.35495	6.67348	7.00549	6.26686	5.9	6.38066	6.40699	6215.27	0.101811	0.0412326	2.46919	0.0135418	0.102225
ENSMUSG00000026627	chr1	Tmem206	191325912	191350914	2246	857	979	1141	980	1150	841	632	808	878	3.63101	4.25091	4.01003	4.51049	4.56114	3.44049	3.23518	3.56875	3.46835	909.966	0.22978	0.0939527	2.4457	0.0144573	0.106726
ENSMUSG00000026628	chr1	Atf3	191170296	191218039	2154	245	258	336	346	272	82	62	70	64	1.08235	1.16809	1.23128	1.66046	1.12486	0.349779	0.330924	0.322373	0.263611	187.791	1.92374	0.191169	10.063	8.04891e-24	2.48772e-21
ENSMUSG00000026632	chr1	Tatdn3	191045826	191062932	2786	752	732	1030	731	1041	1250	866	867	1126	2.5688	2.56257	2.91854	2.71257	3.32883	4.12287	3.57409	3.08738	3.58618	930.879	-0.408159	0.122393	-3.33483	0.000853503	0.012105
ENSMUSG00000026637	chr1	Traf5	191997205	192092559	4566	220	170	214	157	213	122	102	145	115	0.458607	0.363179	0.370039	0.355524	0.415649	0.245559	0.256894	0.315097	0.223511	160.158	0.533753	0.17299	3.08545	0.00203245	0.0243018
ENSMUSG00000026641	chr1	Usf1	171411313	171419142	2806	3565	3705	4376	3311	3633	3715	2860	3527	4166	12.0911	12.878	12.3112	12.1988	11.5346	12.1659	11.7195	12.4701	13.1737	3627.76	-0.0833228	0.0381035	-2.18675	0.0287607	0.1705
ENSMUSG00000026656	chr1	Fcgr2b	170958617	170976547	5790	1013	1567	2472	1679	2093	536	333	362	522	1.66535	2.64008	3.37101	2.99846	3.22103	0.850821	0.661416	0.620387	0.800107	1125.94	1.86302	0.193006	9.65264	4.7907e-22	1.24566e-19
ENSMUSG00000026674	chr1	Ddr2	169972307	170110762	9264	935	1151	1696	1131	1342	843	799	634	739	0.960762	1.21208	1.44559	1.26246	1.29088	0.836391	0.991941	0.679128	0.707995	1013.38	0.55329	0.152694	3.62352	0.000290619	0.00497453
ENSMUSG00000026675	chr1	Hsd17b7	169949535	169969241	5104	1853	1948	3184	1962	2609	1817	1347	1393	1711	3.45565	3.72302	4.92541	3.9747	4.55467	3.2718	3.03498	2.70809	2.97499	1941.84	0.400352	0.117306	3.41288	0.000642798	0.00958987
ENSMUSG00000026676	chr2	Ccdc3	5137776	5230878	2670	849	1907	1354	1470	2017	889	768	933	965	3.0261	6.96593	4.00323	5.69173	6.72993	3.05953	3.30729	3.46669	3.20689	1227.44	0.633935	0.223702	2.83384	0.00459927	0.0463533
ENSMUSG00000026678	chr1	Rgs5	169655501	169695813	4546	5862	5390	13569	6767	8342	5108	4045	5031	5243	12.2736	11.5655	23.5661	15.3912	16.3502	10.3265	10.2324	10.9809	10.235	6401.3	0.536165	0.1804	2.9721	0.00295775	0.0328703
ENSMUSG00000026683	chr1	Nuf2	169497934	169531464	6341	126	208	299	182	196	106	110	108	123	0.189145	0.319992	0.372315	0.296788	0.275428	0.153641	0.199504	0.169007	0.172151	158.232	0.679853	0.205118	3.31445	0.000918238	0.0128567
ENSMUSG00000026697	chr1	Myoc	162639155	162649693	2074	1083	1020	1240	674	775	2769	3099	2286	2769	4.96889	4.79606	4.71921	3.35925	3.3286	12.2668	17.1786	10.9337	11.845	1805	-1.69517	0.173636	-9.76283	1.62551e-22	4.51313e-20
ENSMUSG00000026701	chr1	Prdx6	161240112	161251219	4804	21846	23956	28886	24941	23145	14750	11779	13665	15454	43.2841	48.6433	47.4744	53.6811	42.9282	28.218	28.1968	28.2243	28.5482	19518.5	0.675277	0.0696546	9.69465	3.17735e-22	8.39487e-20
ENSMUSG00000026727	chr2	Rsu1	13076821	13271415	9299	1672	2240	2833	2143	2027	1977	1428	1487	1861	1.7116	2.35	2.40563	2.38309	1.94245	1.95412	1.76616	1.58685	1.77621	1937.68	0.221205	0.108773	2.03365	0.041987	0.219425
ENSMUSG00000026728	chr2	Vim	13573927	13582826	4743	6586	10044	15531	16201	10688	3455	2487	2075	2490	13.2168	20.6569	25.8535	35.3182	20.0785	6.69469	6.02997	4.34091	4.65893	7497.48	2.01909	0.237921	8.48641	2.13116e-17	3.1451e-15
ENSMUSG00000026748	chr2	Plxdc2	16356304	16755839	6947	5678	6707	8501	6496	7695	5259	4002	4414	5777	7.7801	9.41826	9.66219	9.66912	9.87023	6.95778	6.62524	6.30493	7.38029	5966.09	0.38475	0.0811458	4.74146	2.12181e-06	6.47251e-05
ENSMUSG00000026765	chr2	Lypd6b	49787688	49948849	2604	874	753	982	938	678	1063	810	1078	1335	3.19413	2.82026	2.97693	3.72388	2.31953	3.75105	3.57653	4.10694	4.54888	947.095	-0.471035	0.134037	-3.51423	0.000441039	0.00702787
ENSMUSG00000026766	chr2	Mmadhc	50279881	50296801	2012	2407	2607	3056	2208	2256	2958	2068	2388	2845	11.3837	12.6357	11.9888	11.3437	9.98789	13.5077	11.8166	11.7733	12.545	2518	-0.17764	0.0640345	-2.77413	0.00553499	0.0530537
ENSMUSG00000026773	chr2	Pfkfb3	11471433	11554077	7561	4135	3601	5955	4428	3956	3715	2656	3447	3960	5.20581	4.6461	6.21885	6.0558	4.66228	4.51595	4.03995	4.52389	4.64825	3927.43	0.212511	0.102004	2.08337	0.0372178	0.202951
ENSMUSG00000026785	chr2	Pkn3	30077684	30091022	4255	91	115	203	127	146	79	63	89	100	0.203558	0.263632	0.376669	0.308605	0.305724	0.170629	0.170264	0.207537	0.208559	109.679	0.563364	0.211335	2.66574	0.00768184	0.0678362
ENSMUSG00000026786	chr2	Apbb1ip	22774094	22875653	7414	694	686	951	1065	1141	384	237	364	393	0.891041	0.902641	1.01283	1.48539	1.37136	0.476044	0.367639	0.487189	0.470449	643.632	1.27614	0.19284	6.6176	3.65082e-11	2.37318e-09
ENSMUSG00000026796	chr2	Fam129b	32876114	32925254	4672	3406	4490	6007	5384	4890	3534	2742	2806	3503	6.93902	9.3746	10.1514	11.9154	9.32592	6.95181	6.74926	5.95936	6.65389	4029.55	0.474136	0.134916	3.51431	0.000440901	0.00702787
ENSMUSG00000026806	chr2	Ddx31	28840406	28905571	3534	626	643	795	681	650	574	417	518	618	1.68591	1.7747	1.776	1.99232	1.63871	1.49262	1.35685	1.45428	1.55178	607.274	0.213904	0.0816522	2.61969	0.00880091	0.0753621
ENSMUSG00000026811	chr2	St6galnac6	32599709	32620806	4815	9112	7921	10138	7630	8287	9059	7268	8959	10298	18.0126	16.0471	16.6238	16.3847	15.3352	17.291	17.3585	18.4621	18.9801	8711.24	-0.190081	0.0613423	-3.09869	0.0019438	0.0234992
ENSMUSG00000026814	chr2	Eng	32646595	32682669	4048	1806	1617	2960	2052	1847	1468	1076	1333	1774	4.24639	3.89641	5.7731	5.2412	4.06535	3.33277	3.05667	3.26731	3.88899	1733.48	0.39548	0.127318	3.10623	0.00189488	0.0230952
ENSMUSG00000026817	chr2	Ak1	32621758	32635058	2593	7559	8063	9506	7006	7920	8606	6511	7469	8837	27.7424	30.327	28.9396	27.9319	27.2103	30.4971	28.871	28.5759	30.2389	7898.12	-0.117869	0.0312825	-3.76791	0.000164622	0.00302998
ENSMUSG00000026819	chr2	Slc25a25	32414487	32451445	7862	5923	5568	7498	5107	5456	6476	4652	5562	6743	7.17138	6.90897	7.53048	6.71705	6.18393	7.57087	6.80512	7.02021	7.61195	5839.69	-0.1332	0.0548595	-2.42801	0.0151817	0.109895
ENSMUSG00000026826	chr2	Nr4a2	57106830	57124003	4059	2243	2719	4040	2263	3351	3988	2952	4540	4741	5.2596	6.53409	7.85816	5.76447	7.35575	9.02934	8.36324	11.0978	10.3651	3413.18	-0.628908	0.130346	-4.82493	1.40056e-06	4.42905e-05
ENSMUSG00000026839	chr2	Upp2	58567298	58792971	7053	1992	2152	2536	2103	2267	2146	2001	2285	2727	2.68846	2.97652	2.83909	3.08322	2.86414	2.79654	3.26284	3.21483	3.43147	2243.3	-0.197946	0.0781463	-2.53301	0.0113086	0.0896643
ENSMUSG00000026840	chr2	Lamc3	31887291	31946539	6091	780	847	1200	718	809	717	468	544	578	1.21895	1.35652	1.55556	1.21889	1.1835	1.0819	0.88363	0.88623	0.842169	725.211	0.436614	0.108853	4.01106	6.04476e-05	0.00127438
ENSMUSG00000026841	chr2	Fibcd1	31813290	31846005	4751	1290	2279	4288	3063	3649	5554	4038	4649	5432	2.58442	4.67918	7.12596	6.66609	6.84346	10.7438	9.77404	9.70936	10.1465	3818.96	-0.915586	0.239843	-3.81743	0.000134848	0.00254193
ENSMUSG00000026853	chr2	Crat	30400471	30415813	5388	4285	3967	4923	3712	4383	3464	2596	3389	4033	7.56993	7.18218	7.21418	7.12362	7.24839	5.90877	5.54091	6.24124	6.6428	3816.82	0.19679	0.0591758	3.32552	0.000882538	0.0124307
ENSMUSG00000026858	chr2	Fam73b	30364233	30385521	6249	6617	6466	8506	6457	7272	7500	5473	7111	8427	10.0793	10.0939	10.7476	10.6844	10.3694	11.0308	10.0723	11.2917	11.9681	7045.16	-0.153391	0.0533897	-2.87303	0.0040655	0.0422059
ENSMUSG00000026864	chr2	Hspa5	34771970	34777547	4229	22685	21404	24730	17600	20042	24639	17303	18601	29493	51.0561	49.3693	46.1688	43.0302	42.2259	53.5439	47.0506	43.6419	61.8885	21656.1	-0.210816	0.0947947	-2.22392	0.026154	0.159683
ENSMUSG00000026875	chr2	Traf1	34941750	34961772	5051	88	205	194	195	102	95	70	71	118	0.165832	0.395907	0.303252	0.399183	0.179935	0.172857	0.159375	0.139477	0.207324	124.13	0.697735	0.2987	2.3359	0.0194962	0.131266
ENSMUSG00000026879	chr2	Gsn	35279663	35307892	2977	5454	8138	11138	9373	8587	6256	4699	4560	5271	17.4357	26.6622	29.5357	32.5503	25.6978	19.3107	18.1495	15.1966	15.7108	6941.37	0.561152	0.159624	3.51546	0.000438998	0.00700899
ENSMUSG00000026880	chr2	Stom	35313986	35336976	2787	1397	1723	2337	1824	1769	1507	1235	1170	1290	4.77038	6.02969	6.61959	6.76601	5.65475	4.96875	5.09517	4.16486	4.10703	1566.77	0.31546	0.1237	2.5502	0.0107661	0.086663
ENSMUSG00000026883	chr2	Dab2ip	35558266	35730994	8366	10945	9109	11975	8559	10293	10933	8112	10504	11444	12.4536	10.6219	11.3024	10.5792	10.9635	12.0115	11.1517	12.4593	12.1406	10157.3	-0.154693	0.0704099	-2.19704	0.0280176	0.167441
ENSMUSG00000026896	chr2	Ifih1	62595798	62646255	8165	505	852	1059	743	771	407	428	376	458	0.588751	1.01796	1.02412	0.94098	0.841441	0.458155	0.602863	0.456968	0.497837	609.772	0.741239	0.170304	4.35246	1.3462e-05	0.000342531
ENSMUSG00000026922	chr2	Agpat2	26593057	26604417	2130	170	250	267	262	279	145	132	124	149	0.759478	1.14461	0.989448	1.27151	1.16681	0.625477	0.712483	0.577492	0.620632	195.246	0.688921	0.181818	3.78906	0.000151216	0.00280847
ENSMUSG00000026928	chr2	Card9	26352176	26360918	2293	357	289	382	376	352	282	161	225	248	1.48158	1.22916	1.31503	1.6951	1.3675	1.13001	0.807266	0.973412	0.959598	293.144	0.490748	0.148197	3.31146	0.000928116	0.012957
ENSMUSG00000026956	chr2	Uap1l1	25359889	25365682	4071	1547	1860	2425	1718	1668	1445	1135	1261	1532	3.61686	4.45664	4.70294	4.36331	3.65062	3.26202	3.20607	3.07337	3.33951	1597.13	0.304555	0.0814826	3.73767	0.000185734	0.00336188
ENSMUSG00000026958	chr2	Dpp7	25352276	25356359	3337	1720	2255	2408	2034	2135	1748	1198	1366	1884	4.90559	6.59117	5.69686	6.30181	5.7002	4.81373	4.12814	4.06136	5.00986	1835.69	0.313515	0.0946457	3.31251	0.000924621	0.0129246
ENSMUSG00000026961	chr2	Lrrc26	25289915	25291180	1190	126	101	128	91	97	138	92	156	127	1.00718	0.827393	0.848718	0.790188	0.725836	1.06511	0.888506	1.29993	0.946505	117.32	-0.385743	0.182837	-2.10977	0.0348781	0.194068
ENSMUSG00000026970	chr2	Rbms1	60750193	60963192	5473	2185	1713	2450	1596	1834	1700	1232	1422	1672	3.80011	3.0532	3.53449	3.01529	2.98588	2.85477	2.58875	2.57812	2.71121	1732.73	0.227753	0.0918341	2.48005	0.0131366	0.100182
ENSMUSG00000026975	chr2	Dph7	24962400	24972163	2365	1558	1654	2051	1452	1606	1979	1439	1653	2033	6.26906	6.82061	6.84567	6.34677	6.04936	7.68879	6.99569	6.93371	7.627	1704.78	-0.239497	0.0480008	-4.98944	6.05549e-07	2.04948e-05
ENSMUSG00000026979	chr2	Psd4	24367580	24414954	11786	231	229	291	275	287	113	84	98	127	0.186577	0.189555	0.194964	0.241285	0.216999	0.0881256	0.081971	0.0825145	0.0956382	188.568	1.18078	0.147515	8.00449	1.1996e-15	1.42397e-13
ENSMUSG00000027002	chr2	Nckap1	80500512	80581380	4964	40781	32980	35969	31855	31572	42630	30562	42556	42557	78.1966	64.8087	57.2103	66.3528	56.6711	78.9266	70.8022	85.0647	76.0822	36913.3	-0.326376	0.107774	-3.02832	0.00245915	0.0283885
ENSMUSG00000027006	chr2	Dnajc10	80315466	80354043	5004	9629	10644	11997	8122	10016	8741	6871	7279	9373	18.3158	20.7493	18.9293	16.7826	17.8348	16.054	15.7907	14.4336	16.6229	9080.05	0.173424	0.0597221	2.90385	0.00368609	0.0390316
ENSMUSG00000027011	chr2	Ube2e3	78868124	78921293	4390	4489	5324	6401	4593	5615	6062	4453	5005	6010	9.73275	11.8298	11.512	10.8177	11.3963	12.6905	11.6647	11.3122	12.149	5297.36	-0.174448	0.0634515	-2.74931	0.00597212	0.0564183
ENSMUSG00000027012	chr2	Dync1i2	71211706	71263303	8280	10333	10687	13218	9537	10731	10173	7560	8652	10819	11.8794	12.5914	12.6052	11.9105	11.5488	11.2926	10.5008	10.3691	11.5967	10083.9	0.084592	0.0320349	2.64062	0.00827543	0.0718007
ENSMUSG00000027015	chr2	Cybrd1	71117923	71142926	5339	647	1040	1703	1578	1307	427	190	245	366	1.15349	1.90018	2.51848	3.05609	2.18129	0.735045	0.409257	0.455337	0.608374	802.785	1.91247	0.258457	7.39957	1.36631e-13	1.21639e-11
ENSMUSG00000027074	chr2	Slc43a3	84936579	84958509	4464	183	241	312	342	258	41	76	11	74	0.390193	0.526621	0.551821	0.792146	0.514964	0.0844091	0.195784	0.02445	0.14711	166.441	2.23705	0.441825	5.0632	4.12285e-07	1.42783e-05
ENSMUSG00000027078	chr2	Ube2l6	84798828	84810335	1996	623	1035	1509	788	1067	511	393	492	543	2.97002	5.05667	5.96728	4.08083	4.76173	2.35218	2.2636	2.44509	2.41353	748.08	0.881673	0.169798	5.19247	2.07521e-07	7.63909e-06
ENSMUSG00000027080	chr2	Med19	84678402	84688215	2059	2269	2335	3060	2039	2368	2087	1692	1935	2364	10.4862	11.0592	11.7306	10.2365	10.2446	9.31284	9.44751	9.32226	10.1862	2213.09	0.106757	0.049407	2.16078	0.0307125	0.178215
ENSMUSG00000027082	chr2	Tfpi	84432855	84476775	5463	400	758	903	614	716	438	317	285	497	0.696945	1.35351	1.3051	1.16214	1.16783	0.736869	0.667318	0.517657	0.807378	533.502	0.674274	0.19294	3.49473	0.000474533	0.00747435
ENSMUSG00000027111	chr2	Itga6	71745616	71858416	9025	2593	2863	4776	3967	3273	2564	1843	2423	2693	2.735	3.09477	4.17863	4.54535	3.23169	2.61126	2.34863	2.66419	2.64833	2950.63	0.408322	0.144073	2.83414	0.00459499	0.0463533
ENSMUSG00000027162	chr2	Lin7c	109890853	109901003	4521	7057	7748	9018	6480	7399	8419	6281	6859	8149	14.8573	16.7171	15.7487	14.8199	14.5821	17.1142	15.9765	15.0535	15.9958	7449.84	-0.126525	0.0490677	-2.57858	0.00992077	0.0821599
ENSMUSG00000027163	chr2	Commd9	101886247	101901646	1602	1344	1608	1911	1535	1493	1855	1307	1607	1759	7.98206	9.78712	9.4144	9.9032	8.30051	10.6374	9.37835	9.94924	9.7401	1595.76	-0.19272	0.0770842	-2.50012	0.0124152	0.0962029
ENSMUSG00000027193	chr2	Api5	94411682	94438136	4545	7508	7924	9235	7041	7777	8669	6434	7352	8600	15.7233	17.0066	16.0425	16.0179	15.2462	17.5294	16.2793	16.0503	16.7919	7800.17	-0.120269	0.0378515	-3.17739	0.00148609	0.0188857
ENSMUSG00000027198	chr2	Ext2	93661028	93822568	7328	3155	3865	4581	3090	3593	2855	2366	2837	3676	4.0983	5.14526	4.93607	4.36028	4.36909	3.58087	3.71325	3.84169	4.45207	3289.26	0.170899	0.076634	2.23007	0.0257428	0.158175
ENSMUSG00000027201	chr2	Myef2	125084628	125123661	5936	5358	5212	6787	4718	5410	6059	4206	4994	5975	8.59182	8.56524	9.02768	8.21848	8.12099	9.38126	8.14867	8.34813	8.9331	5368.46	-0.0945752	0.0471867	-2.00428	0.0450405	0.230096
ENSMUSG00000027215	chr2	Cd82	93419111	93463140	3005	1767	2753	3483	2806	2774	2223	1521	1646	2115	5.59625	8.93551	9.15018	9.65383	8.22424	6.79794	5.82002	5.43436	6.24529	2304.98	0.38971	0.143852	2.70909	0.00674671	0.0617074
ENSMUSG00000027217	chr2	Tspan18	93201760	93334505	8175	377	692	988	865	619	974	690	909	1148	0.438985	0.825786	0.954292	1.09415	0.674727	1.09508	0.970717	1.10339	1.24633	804.507	-0.532373	0.216733	-2.45635	0.0140356	0.104794
ENSMUSG00000027227	chr2	Sord	122234749	122265340	2352	1557	1624	1888	1477	1546	1457	1114	1343	1457	6.29965	6.73389	6.33644	6.49171	5.85553	5.692	5.44562	5.6645	5.49628	1484.21	0.1234	0.053537	2.30495	0.0211691	0.138487
ENSMUSG00000027253	chr2	Lrp4	91457511	91513779	10504	3816	3537	4126	3623	3548	3737	3355	4121	4380	3.45829	3.28504	3.10169	3.56675	3.01	3.27005	3.67351	3.89327	3.70092	3810.46	-0.208459	0.0838749	-2.48536	0.0129422	0.0991148
ENSMUSG00000027287	chr2	Snap23	120567671	120601255	4293	1133	1166	1479	1268	1325	1110	728	859	1157	2.51199	2.64935	2.72002	3.05392	2.75	2.37623	1.95009	1.98536	2.39168	1121.37	0.271492	0.0911256	2.97931	0.00288897	0.0323032
ENSMUSG00000027288	chr2	Zfp106	120506820	120563843	10429	29032	28848	32829	23161	29507	29916	24284	28136	31597	26.4998	26.9857	24.8564	22.9654	25.2127	26.3661	26.7806	26.7723	26.8901	28484.8	-0.139982	0.057199	-2.44727	0.0143941	0.106451
ENSMUSG00000027293	chr2	Ehd4	120089175	120154606	4007	1423	1679	2141	1919	1924	1521	1117	1162	1561	3.38008	4.08719	4.21846	4.95163	4.27815	3.48842	3.2056	2.87731	3.45706	1587.06	0.300968	0.113482	2.65212	0.00799876	0.0698642
ENSMUSG00000027296	chr2	Itpka	119742337	119751263	1818	9328	7890	7230	6390	7713	8023	7344	9577	9454	48.8208	42.3201	31.3885	36.3303	37.7893	40.5444	46.4392	52.2522	46.1332	8152.23	-0.298323	0.135302	-2.20487	0.0274636	0.165301
ENSMUSG00000027300	chr2	Ubox5	130590002	130630038	5585	1698	1772	1871	1337	1754	1325	1078	1348	1505	2.89392	3.09503	2.64508	2.47532	2.79838	2.18043	2.21974	2.39495	2.39148	1505.64	0.214409	0.0786093	2.72753	0.00638114	0.0591248
ENSMUSG00000027305	chr2	Ndufaf1	119655446	119662827	1501	1176	1064	1276	994	1074	1299	848	1068	1304	7.45396	6.91153	6.70882	6.84411	6.37254	7.94998	6.49397	7.05682	7.70617	1115.61	-0.151697	0.0758693	-1.99945	0.0455598	0.231559
ENSMUSG00000027322	chr2	Siglec1	131069220	131086765	7143	201	272	318	404	386	164	124	133	101	0.267858	0.371475	0.351521	0.584845	0.481531	0.211023	0.199648	0.184764	0.125491	231.09	1.12973	0.263615	4.28553	1.82303e-05	0.000447721
ENSMUSG00000027323	chr2	Rad51	119112793	119147445	6649	842	963	1074	820	837	1106	688	883	1059	1.20542	1.41289	1.2754	1.27524	1.12171	1.52883	1.19001	1.31779	1.41353	912.543	-0.178694	0.0826702	-2.16153	0.0306544	0.177941
ENSMUSG00000027333	chr2	Smox	131491496	131525922	3894	3399	3314	3743	3254	2881	4242	2670	3465	3817	8.30794	8.30132	7.58888	8.63994	6.59196	10.0113	7.88475	8.82884	8.69853	3411.76	-0.229496	0.0927811	-2.47352	0.013379	0.10156
ENSMUSG00000027335	chr2	Adra1d	131545850	131562283	1899	1628	2150	1945	1619	2431	1858	2083	2437	2490	8.15737	11.0405	8.08409	8.8124	11.4028	8.98916	12.6101	12.7294	11.6326	2084.44	-0.337487	0.154373	-2.18618	0.0288025	0.1705
ENSMUSG00000027356	chr2	Fermt1	132904389	132945906	5699	36	72	202	117	198	198	125	187	278	0.060128	0.123242	0.279861	0.212281	0.309577	0.319314	0.252243	0.325593	0.432913	155.022	-0.804862	0.408349	-1.97102	0.0487221	0.242368
ENSMUSG00000027363	chr2	Usp8	126707328	126759297	4193	6518	7149	8753	6330	7204	6763	4938	5969	7045	14.7957	16.631	16.4814	15.609	15.3082	14.8231	13.5428	14.1248	14.9102	6671.29	0.0735795	0.0360667	2.0401	0.0413407	0.216983
ENSMUSG00000027366	chr2	Sppl2a	126890391	126933235	8665	5385	5340	6634	4961	5358	5097	3728	4233	4867	5.91584	6.01208	6.04536	5.9204	5.51014	5.40658	4.94813	4.84772	4.9851	5017.38	0.158338	0.0463333	3.41737	0.000632292	0.00946762
ENSMUSG00000027384	chr2	Ndufaf5	140170649	140203689	1789	2049	2480	3152	2036	2225	2785	1965	2331	2532	10.8978	13.5176	13.9059	11.7632	11.0778	14.3021	12.6268	12.924	12.5557	2376.63	-0.164088	0.0802927	-2.04363	0.0409903	0.216149
ENSMUSG00000027399	chr2	Il1a	129299610	129309972	1974	120	148	145	143	109	70	36	65	56	0.578447	0.731134	0.579784	0.748807	0.491856	0.325805	0.209662	0.326628	0.251682	97.1037	1.09912	0.215904	5.09076	3.5664e-07	1.24832e-05
ENSMUSG00000027422	chr2	Rrbp1	143947395	144011263	8786	4949	5858	8466	7108	7495	5737	3964	4604	5803	5.36199	6.50446	7.60857	8.3658	7.60168	6.00166	5.18892	5.19999	5.86196	5915.08	0.290623	0.125019	2.32463	0.0200919	0.134146
ENSMUSG00000027424	chr2	Mgme1	144270663	144281227	3348	440	556	654	488	507	698	498	531	574	1.2508	1.6198	1.54215	1.50697	1.34918	1.91588	1.7104	1.57357	1.52135	548.579	-0.273445	0.108339	-2.52399	0.0116032	0.0911183
ENSMUSG00000027428	chr2	Rbbp9	144542265	144550869	2362	2082	2291	2756	2024	2229	2644	1845	2271	2289	8.38816	9.4594	9.21045	8.85824	8.40669	10.2855	8.98084	9.53808	8.59831	2259.55	-0.140693	0.0690184	-2.03848	0.0415019	0.217619
ENSMUSG00000027435	chr2	Cd93	148436640	148443563	6677	529	624	1017	721	631	625	427	471	514	0.754152	0.911676	1.20265	1.11658	0.842096	0.860321	0.735471	0.699974	0.6832	607.436	0.309805	0.150631	2.05671	0.0397141	0.211378
ENSMUSG00000027447	chr2	Cst3	148871722	148875692	1266	113559	136712	156543	132714	121722	96982	81151	85672	100737	853.286	1052.77	975.714	1083.28	856.192	703.626	736.718	671.073	705.738	112757	0.388589	0.080046	4.85457	1.20651e-06	3.8302e-05
ENSMUSG00000027463	chr2	Slc52a3	151996511	152009258	2767	145	120	215	133	175	100	71	133	106	0.498714	0.422978	0.613391	0.49692	0.563444	0.332094	0.295037	0.476863	0.339915	130.422	0.464475	0.201344	2.30687	0.0210622	0.138151
ENSMUSG00000027474	chr2	Ccm2l	153065955	153081735	2407	228	215	311	300	225	201	151	196	197	0.901421	0.871133	1.01993	1.28844	0.832731	0.767303	0.721281	0.807806	0.726174	222.996	0.316105	0.161244	1.96041	0.0499478	0.246148
ENSMUSG00000027495	chr2	Fam210b	172345565	172355749	3617	2114	2015	2453	2008	2303	2477	2216	2410	3336	5.5627	5.43386	5.3542	5.73979	5.67288	6.29339	7.04507	6.61083	8.18443	2371.34	-0.400041	0.0845667	-4.73048	2.23992e-06	6.76937e-05
ENSMUSG00000027506	chr3	Tpd52	8925593	9004723	7487	5851	6586	8060	5572	6395	5624	4065	4952	5560	7.43899	8.5814	8.5003	7.69566	7.6112	6.90409	6.24423	6.5633	6.59083	5775.43	0.213577	0.0462996	4.61293	3.97035e-06	0.000112914
ENSMUSG00000027508	chr3	Pag1	9687479	9833679	9580	3996	3687	4348	3822	4102	3223	2315	2969	3526	3.97067	3.75461	3.5838	4.12554	3.8156	3.09226	2.77923	3.07544	3.26665	3518.5	0.275266	0.0704024	3.90989	9.23384e-05	0.00183567
ENSMUSG00000027509	chr2	Rae1	173000117	173015739	2554	2778	3111	3850	2614	3262	2681	2061	2546	2971	10.3512	11.8799	11.8997	10.5807	11.3781	9.64568	9.27836	9.88952	10.3215	2839.92	0.135626	0.0537903	2.52139	0.0116893	0.0916184
ENSMUSG00000027524	chr2	Edn3	174760619	174784042	4113	541	543	764	546	674	381	351	383	448	1.25194	1.28777	1.46654	1.37255	1.46007	0.85131	0.981357	0.923937	0.966596	506.6	0.496212	0.0994049	4.99183	5.981e-07	2.03267e-05
ENSMUSG00000027525	chr2	Phactr3	178118975	178338492	6407	9345	8316	9408	7113	8754	8907	7228	8909	10343	13.8837	12.6618	11.5942	11.4797	12.1748	12.7772	12.9742	13.7979	14.327	8679.41	-0.184435	0.0753993	-2.44612	0.0144405	0.10665
ENSMUSG00000027580	chr2	Helz2	181227615	181242027	11529	612	680	1029	723	718	508	331	456	410	0.505326	0.575416	0.704776	0.6485	0.554975	0.405006	0.330204	0.392503	0.315635	594.353	0.664274	0.128495	5.16964	2.34546e-07	8.51907e-06
ENSMUSG00000027581	chr2	Stmn3	181306459	181314500	1136	32870	39989	48179	33505	34600	47707	34413	36585	40492	275.226	343.149	334.628	304.754	271.203	385.699	348.134	319.338	316.111	38555	-0.228947	0.0860672	-2.6601	0.00781173	0.0686502
ENSMUSG00000027599	chr3	Armc1	19131402	19163065	3673	6243	6504	7837	5499	6325	7285	5121	6455	7113	16.1772	17.272	16.8452	15.4791	15.3426	18.2271	16.0325	17.4367	17.1848	6445.86	-0.148642	0.0444824	-3.3416	0.00083298	0.0118978
ENSMUSG00000027605	chr2	Acss2	155517948	155585724	10163	3899	4547	5867	4196	5185	5551	3934	4695	6051	3.65206	4.36478	4.55845	4.26945	4.54635	5.02035	4.45199	4.58436	5.28438	4844.95	-0.236476	0.0770087	-3.07077	0.00213506	0.0253254
ENSMUSG00000027612	chr2	Mmp24	155775342	155818366	4683	5362	5380	7225	5192	6007	6929	4425	5850	6754	10.8983	11.2064	12.1811	11.4635	11.4293	13.5982	10.8663	12.395	12.799	5854.85	-0.178632	0.064013	-2.79056	0.00526174	0.0513051
ENSMUSG00000027615	chr3	Hps3	19995945	20035315	9103	1925	2126	2885	2246	2154	2005	1411	1521	1937	2.01302	2.27842	2.50253	2.5514	2.10859	2.02446	1.7827	1.65808	1.88855	1996.48	0.255226	0.087986	2.90076	0.00372261	0.0393166
ENSMUSG00000027635	chr2	Dsn1	156995265	157007154	3354	417	382	513	408	398	345	247	326	333	1.18329	1.1109	1.20751	1.25768	1.05723	0.945265	0.846815	0.964346	0.881014	370.071	0.292792	0.0973651	3.00715	0.00263707	0.030103
ENSMUSG00000027639	chr2	Samhd1	157097533	157135265	9150	1539	1495	1946	1290	1666	1206	894	1071	1340	1.6011	1.59395	1.67934	1.45788	1.6225	1.21145	1.12371	1.16153	1.29977	1360.29	0.347512	0.062615	5.54998	2.85699e-08	1.19085e-06
ENSMUSG00000027646	chr2	Src	157418444	157471862	4371	8949	9984	11212	9386	10532	9824	8573	11065	13217	19.4869	22.2806	20.252	22.2025	21.4689	20.6555	22.5547	25.1176	26.8339	10281.4	-0.230956	0.0841292	-2.74526	0.00604634	0.0569552
ENSMUSG00000027654	chr2	Fam83d	158768093	158786637	3991	369	314	111	83	341	83	73	80	66	0.880005	0.767435	0.219583	0.215025	0.761276	0.191124	0.210337	0.198887	0.146752	166.663	1.54691	0.44023	3.51387	0.000441633	0.00703051
ENSMUSG00000027668	chr3	Mfn1	32529465	32579239	6114	5227	5749	7484	5397	5934	7151	4583	6042	6872	8.13777	9.17272	9.66502	9.1276	8.64828	10.7497	8.6206	9.806	9.97511	6001.09	-0.190547	0.0656796	-2.90116	0.00371779	0.039291
ENSMUSG00000027669	chr3	Gnb4	32580332	32616585	12692	3875	2680	2823	1881	2391	1807	1402	1619	2087	2.90641	2.06003	1.75635	1.53259	1.67878	1.30864	1.27048	1.26587	1.45945	2252.92	0.523668	0.172157	3.0418	0.00235166	0.0273987
ENSMUSG00000027674	chr3	Pex5l	32949408	33143247	8846	15653	20506	26325	17921	20264	23028	16817	21204	23245	16.8442	22.6145	23.4984	20.9492	20.413	23.9269	21.8644	23.7864	23.3219	20410.4	-0.21872	0.0836288	-2.61537	0.00891314	0.0761242
ENSMUSG00000027678	chr2	Ncoa3	165992636	166073242	7895	4635	4279	4886	3949	4465	3886	2776	3524	3936	5.58846	5.28734	4.88665	5.17227	5.03956	4.524	4.04386	4.42931	4.42465	4001.18	0.193571	0.0623619	3.104	0.00190921	0.0231917
ENSMUSG00000027712	chr3	Anxa5	36448926	36475887	1721	4484	7306	9273	6825	6250	6286	3966	3959	4829	24.7903	41.3951	42.5258	40.9893	32.3464	33.5559	26.4913	22.8171	24.8917	5806.31	0.368373	0.160852	2.29014	0.0220131	0.142754
ENSMUSG00000027739	chr3	Rab33b	51483920	51496232	3538	2382	2627	3183	2364	2665	2962	2154	2481	2784	6.40783	7.24239	7.10267	6.90824	6.71112	7.69363	7.00083	6.95751	6.98264	2608.51	-0.120981	0.0536332	-2.25572	0.0240882	0.151234
ENSMUSG00000027746	chr3	Ufm1	53855212	53863830	4122	3957	4442	5348	3804	4257	4735	3492	3927	4710	9.13697	10.5116	10.2434	9.54175	9.20172	10.5568	9.74193	9.45269	10.14	4266.85	-0.098861	0.0469082	-2.10754	0.0350705	0.194743
ENSMUSG00000027750	chr3	Postn	54361109	54391034	7833	376	319	272	275	302	193	115	149	222	0.456934	0.397292	0.274189	0.363036	0.343559	0.226465	0.168849	0.18876	0.251536	243.283	0.75365	0.184264	4.09006	4.31266e-05	0.000951597
ENSMUSG00000027763	chr3	Mbnl1	60472830	60629750	18717	10458	9468	12870	9160	10068	9896	6591	8088	9370	5.31911	4.93516	5.42981	5.06101	4.79361	4.8599	4.0502	4.28834	4.44336	9435.54	0.150876	0.061205	2.46509	0.0136978	0.103093
ENSMUSG00000027775	chr3	Mfsd1	67582741	67604237	3042	2610	2851	3970	2938	3300	2428	1867	2286	2564	8.1656	9.14108	10.3028	9.98506	9.66475	7.33456	7.05711	7.45559	7.47906	2718.58	0.305046	0.0760954	4.00874	6.10442e-05	0.0012853
ENSMUSG00000027782	chr3	Kpna4	69067149	69127113	8940	7950	8603	10630	7443	8736	9433	6932	7678	10075	8.46507	9.38785	9.38885	8.6092	8.70773	9.69819	8.91778	8.52255	10.0021	8539.88	-0.120553	0.0474922	-2.53838	0.0111367	0.0887737
ENSMUSG00000027823	chr3	Gmps	63976106	64022579	8105	6049	6736	9225	6093	7186	8397	5792	6296	8351	7.10438	8.1077	8.98721	7.77366	7.90058	9.52236	8.21876	7.70843	9.14456	7058.75	-0.178358	0.0756776	-2.35682	0.0184323	0.126071
ENSMUSG00000027834	chr3	Serpini1	75557547	75643495	7286	22175	23721	29033	18533	25096	25616	23096	22121	24783	28.9711	31.7604	31.4636	26.3025	30.6926	32.3139	36.4563	30.1275	30.1881	23752.5	-0.178286	0.0883785	-2.0173	0.0436638	0.225633
ENSMUSG00000027848	chr3	Olfml3	103733700	103738001	4014	1988	1278	1856	1766	4325	966	1049	1010	1350	4.7139	3.10561	3.65055	4.5489	9.60017	2.21166	3.00521	2.49657	2.98455	1708.96	0.892494	0.364183	2.45067	0.0142589	0.10593
ENSMUSG00000027852	chr3	Nras	103058339	103067914	4514	3967	3731	4547	3298	4280	3383	2802	3113	3828	8.36477	8.0625	7.95303	7.55429	8.44821	6.88765	7.1383	6.84272	7.52567	3628.71	0.126133	0.0630948	1.9991	0.045598	0.231609
ENSMUSG00000027864	chr3	Ptgfrn	101040232	101110278	5902	4335	3438	3783	2849	3820	2372	2531	2440	2903	6.99143	5.68245	5.06091	4.99138	5.76725	3.69376	4.93178	4.10227	4.36521	3143.44	0.353696	0.132193	2.67559	0.00745969	0.0663755
ENSMUSG00000027887	chr3	Sypl2	108211472	108226648	4377	222	231	297	220	267	295	234	373	389	0.482755	0.5148	0.53573	0.519694	0.543518	0.619403	0.614787	0.845553	0.788688	280.739	-0.526334	0.13275	-3.96486	7.34381e-05	0.00150562
ENSMUSG00000027893	chr3	Ahcyl1	107663118	107696560	6690	31001	31546	39522	28875	31623	38100	26991	33558	37691	44.1097	45.9998	46.6459	44.6305	42.1202	52.3433	46.3994	49.7752	50.0009	33048.1	-0.212962	0.0360663	-5.90473	3.53218e-09	1.76404e-07
ENSMUSG00000027907	chr3	S100a11	93520488	93526287	511	150	244	393	360	250	198	140	115	140	2.78914	4.64967	6.06161	7.27166	4.3516	3.55486	3.14516	2.22913	2.42711	217.045	0.758253	0.275182	2.75546	0.00586101	0.0556079
ENSMUSG00000027947	chr3	Il6ra	89869324	89913162	3343	407	742	643	625	719	475	362	420	497	1.15872	2.16491	1.51848	1.93292	1.9162	1.30573	1.24516	1.2465	1.31923	538.049	0.379624	0.170865	2.22177	0.0262988	0.160208
ENSMUSG00000027957	chr3	Slc35a3	116669469	116712831	10173	2616	2567	3111	2329	2197	2317	1585	2051	2199	2.44791	2.46171	2.41476	2.36744	1.9245	2.09344	1.79193	2.0007	1.91851	2304.55	0.188067	0.0787115	2.38932	0.0168795	0.118977
ENSMUSG00000027971	chr3	Ndst4	125404094	125724986	7786	986	1131	1508	1093	995	1415	873	1179	1461	1.20547	1.41708	1.52931	1.45161	1.13876	1.67037	1.28952	1.50263	1.66537	1171.23	-0.24681	0.101228	-2.43816	0.0147622	0.107981
ENSMUSG00000027985	chr3	Lef1	131110471	131224356	8654	446	625	1020	773	783	725	763	782	1417	0.490588	0.704555	0.930676	0.923662	0.806256	0.770013	1.01401	0.8967	1.45323	809.716	-0.480101	0.21796	-2.2027	0.027616	0.165825
ENSMUSG00000027995	chr3	Tlr2	83836272	83841767	3014	519	1096	1515	1442	866	276	192	193	246	1.63881	3.54671	3.96817	4.94628	2.55982	0.84149	0.732484	0.635298	0.724234	680.048	2.11712	0.26361	8.03123	9.64976e-16	1.17091e-13
ENSMUSG00000027997	chr3	Casp6	129901425	129914103	1676	233	243	242	190	252	225	144	134	151	1.32273	1.41376	1.13959	1.17171	1.3392	1.23332	0.987674	0.793011	0.799236	199.605	0.360323	0.174079	2.06987	0.0384642	0.207605
ENSMUSG00000028011	chr3	Tdo2	81957090	81976202	3881	67	138	191	109	110	340	210	212	225	0.164312	0.346837	0.388547	0.290383	0.252532	0.805101	0.622226	0.541986	0.514468	179.446	-1.17419	0.247715	-4.74008	2.13632e-06	6.50465e-05
ENSMUSG00000028013	chr3	Ppa2	133310110	133378235	2535	2196	2438	3261	2179	2473	2784	2119	2334	2810	8.2439	9.37965	10.1547	8.88605	8.69067	10.0913	9.61094	9.13396	9.83531	2492.28	-0.154526	0.0606912	-2.5461	0.0108933	0.0874295
ENSMUSG00000028015	chr3	Ctso	81932601	81956725	5123	3303	3726	4811	3854	3770	3531	2517	2855	3488	6.1369	7.09473	7.41467	7.77864	6.55708	6.33455	5.65013	5.52974	6.04225	3499.66	0.186491	0.0757735	2.46116	0.0138487	0.1039
ENSMUSG00000028019	chr3	Pdgfc	81036416	81214040	5089	586	676	817	498	715	559	421	512	574	1.09605	1.29578	1.26756	1.01184	1.25189	1.00953	0.951368	0.998297	1.00098	586.981	0.197504	0.0922681	2.14054	0.0323111	0.184743
ENSMUSG00000028020	chr3	Glrb	80843599	80913660	4655	20237	22567	26779	18448	19438	23736	17545	20498	23481	41.3792	47.2893	45.42	40.9767	37.2064	46.8621	43.3436	43.6924	44.7646	21276.5	-0.137812	0.0563054	-2.44759	0.0143816	0.106419
ENSMUSG00000028031	chr3	Dkk2	132085292	132180293	3694	112	158	175	190	133	100	27	50	42	0.288571	0.417201	0.374015	0.53179	0.320786	0.248778	0.0840492	0.134296	0.100894	106.873	1.37859	0.331965	4.1528	3.28427e-05	0.000751391
ENSMUSG00000028039	chr3	Efna3	89313899	89322965	2434	3590	3748	4168	3108	3838	3457	3145	4050	4465	14.0361	15.0177	13.5174	13.2003	14.047	13.0505	14.8561	16.5068	16.2762	3720.5	-0.181758	0.0826116	-2.20016	0.0277957	0.16648
ENSMUSG00000028041	chr3	Adam15	89338542	89349996	6145	7529	8603	10329	8294	9070	7515	5693	7029	8632	11.6626	13.6571	13.2718	13.9564	13.152	11.2399	10.6545	11.3503	12.4667	7992.9	0.140717	0.0620872	2.26644	0.0234242	0.148553
ENSMUSG00000028048	chr3	Gba	89202928	89208681	1950	2324	2647	3038	2142	2845	1961	1572	1798	2082	11.3404	13.2373	12.2969	11.3544	12.9958	9.23948	9.26786	9.14619	9.47228	2237.81	0.33817	0.0660464	5.12018	3.05242e-07	1.08229e-05
ENSMUSG00000028063	chr3	Lmna	88481148	88509956	4252	3090	3401	4133	2947	3405	2940	2320	2961	3186	6.91692	7.80214	7.67424	7.16614	7.1351	6.35447	6.27447	6.90956	6.64939	3123.02	0.102087	0.0496103	2.05777	0.0396122	0.211089
ENSMUSG00000028068	chr3	Iqgap3	88081971	88121048	11384	160	108	148	124	162	33	40	40	37	0.133794	0.0925535	0.102658	0.112639	0.126812	0.0266445	0.0404121	0.0348686	0.0288469	92.4551	1.7477	0.235009	7.43675	1.03192e-13	9.28784e-12
ENSMUSG00000028073	chr3	Pear1	87747890	87824306	6781	484	527	735	574	544	445	343	379	433	0.679418	0.75815	0.855844	0.875296	0.714858	0.603156	0.581729	0.554612	0.56671	489.324	0.367567	0.102022	3.60284	0.000314759	0.00529915
ENSMUSG00000028088	chr3	Fmo5	97628804	97655282	5675	423	489	563	445	451	435	304	298	354	0.709492	0.84056	0.783306	0.810809	0.708129	0.704489	0.616049	0.521053	0.553595	413.446	0.300092	0.114293	2.62564	0.00864868	0.0743696
ENSMUSG00000028100	chr3	Nudt17	96705892	96708560	1362	412	502	585	452	539	626	430	555	665	2.87774	3.59344	3.38942	3.4296	3.52429	4.22188	3.62875	4.04115	4.33069	527.337	-0.332069	0.0907376	-3.65966	0.000252546	0.0044104
ENSMUSG00000028108	chr3	Ecm1	95734147	95739569	2521	476	451	634	416	535	348	184	254	261	1.79685	1.74475	1.98522	1.70588	1.89055	1.26841	0.839184	0.999531	0.9186	385.541	0.796953	0.132321	6.02287	1.71347e-09	8.99626e-08
ENSMUSG00000028121	chr3	Bcar3	122419780	122530180	3298	1079	1059	1271	904	1003	1162	995	1013	1267	3.11378	3.13196	3.04249	2.83392	2.70955	3.23781	3.46917	3.04744	3.40899	1081.13	-0.211922	0.0695034	-3.0491	0.00229531	0.0268568
ENSMUSG00000028132	chr3	Tmem56	121201761	121283098	7650	6047	6722	7186	4635	6521	6606	5781	5660	7274	7.52439	8.57201	7.4171	6.26516	7.59582	7.93684	8.69099	7.34186	8.43891	6248.34	-0.179641	0.0906172	-1.98241	0.0474329	0.237833
ENSMUSG00000028133	chr3	Rwdd3	121155400	121171695	5063	654	605	833	610	465	474	405	402	585	1.22951	1.16564	1.29902	1.24577	0.818347	0.860422	0.919911	0.787844	1.0254	551.447	0.294579	0.139619	2.10988	0.0348684	0.194068
ENSMUSG00000028163	chr3	Nfkb1	135584655	135691547	4779	1584	1664	2534	1841	1953	1598	1208	1460	1672	3.15484	3.39647	4.18643	3.98315	3.64127	3.07309	2.90685	3.03133	3.10484	1700.24	0.216487	0.0904313	2.39393	0.0166687	0.117897
ENSMUSG00000028174	chr3	Rpe65	159599233	159624799	1602	161	51	31	46	69	130	164	148	121	0.956185	0.310412	0.152719	0.296774	0.383614	0.745482	1.17678	0.916296	0.670013	106.734	-1.12103	0.468415	-2.39325	0.0166998	0.118067
ENSMUSG00000028179	chr3	Cth	157894248	157925077	2263	254	274	321	234	243	350	286	305	415	1.06809	1.1808	1.11968	1.06891	0.956551	1.42108	1.45303	1.337	1.62706	298.031	-0.498956	0.0978084	-5.10136	3.37222e-07	1.19041e-05
ENSMUSG00000028188	chr3	Spata1	146457203	146499753	4114	341	319	382	333	306	324	182	187	266	0.788922	0.75635	0.733093	0.836903	0.66272	0.723773	0.508728	0.451003	0.573777	289.366	0.359062	0.150127	2.39173	0.0167693	0.118353
ENSMUSG00000028189	chr3	Ctbs	146450470	146465849	2892	893	847	1038	837	966	800	586	706	780	2.93868	2.85652	2.83344	2.99211	2.97582	2.54196	2.32988	2.42194	2.39319	820.589	0.208597	0.0711477	2.93189	0.00336909	0.0362916
ENSMUSG00000028194	chr3	Ddah1	145758675	145894277	3983	8738	7994	10122	7931	8123	7502	5644	7374	8030	20.8806	19.577	20.0638	20.5878	18.1709	17.3095	16.2949	18.3693	17.8907	7870.52	0.12349	0.0580377	2.12776	0.0333569	0.188291
ENSMUSG00000028195	chr3	Cyr61	145646971	145649985	2028	684	641	926	1033	788	261	562	534	337	3.2094	3.08232	3.60408	5.26525	3.46117	1.18246	3.18595	2.61196	1.47428	641.75	0.745842	0.294786	2.53011	0.0114025	0.0901472
ENSMUSG00000028214	chr4	Gem	11704457	11714752	2104	196	183	185	161	191	126	139	123	116	0.886448	0.848206	0.694041	0.790997	0.808648	0.550232	0.759534	0.57991	0.489144	157.644	0.377439	0.181786	2.07628	0.0378677	0.205526
ENSMUSG00000028228	chr4	Cpne3	19519254	19570108	7131	1810	2218	2768	2321	2256	2018	1475	1523	2030	2.41611	3.03426	3.06493	3.36562	2.81907	2.60098	2.37884	2.11932	2.52648	2023.49	0.227154	0.100119	2.26884	0.0232783	0.147971
ENSMUSG00000028256	chr3	Odf2l	145118589	145153915	2584	844	894	1047	812	870	887	504	694	723	3.10836	3.37427	3.19854	3.2486	2.99942	3.15421	2.24261	2.66444	2.48261	798.268	0.210492	0.0988137	2.13019	0.0331561	0.187707
ENSMUSG00000028268	chr3	Gbp3	142560052	142573209	3239	526	824	1828	907	933	398	312	319	285	1.54558	2.48133	4.4555	2.8951	2.56635	1.12919	1.10763	0.977132	0.780784	671.563	1.41058	0.253789	5.55809	2.72744e-08	1.14559e-06
ENSMUSG00000028270	chr3	Gbp2	142620602	142638008	2516	367	788	1823	996	971	344	325	297	352	1.38814	3.05454	5.71964	4.09239	3.43807	1.25633	1.4852	1.17106	1.24134	664.504	1.38811	0.303207	4.5781	4.69218e-06	0.000130119
ENSMUSG00000028293	chr4	Slc35a1	34663257	34687438	2293	1453	1470	1917	1226	1424	1153	977	1098	1349	6.03006	6.2521	6.59924	5.52711	5.53216	4.62022	4.89875	4.75025	5.21975	1322.28	0.235557	0.0657916	3.58035	0.000343133	0.00568913
ENSMUSG00000028331	chr4	5830415F09Rik	46376505	46389437	2271	158	107	204	152	172	268	137	195	203	0.662061	0.459492	0.709067	0.691888	0.674681	1.08431	0.69358	0.851793	0.793083	176.572	-0.477781	0.194208	-2.46015	0.013888	0.104023
ENSMUSG00000028333	chr4	Anp32b	46450902	46472657	1716	3560	3550	4377	3529	3631	3419	2465	2787	3457	19.7392	20.1725	20.1313	21.256	18.8467	18.3044	16.5132	16.1092	17.8715	3386.29	0.158328	0.0534553	2.96189	0.00305761	0.0337536
ENSMUSG00000028341	chr4	Nr4a3	48045153	48086447	5987	2053	3190	2743	1807	2665	3227	3103	3553	3427	3.26405	5.1977	3.61751	3.12088	3.96638	4.95387	5.96052	5.88872	5.08	2886.17	-0.581859	0.145968	-3.98621	6.71361e-05	0.00139563
ENSMUSG00000028360	chr3	Slc44a5	153973436	154271722	7143	1034	2117	2271	1762	1785	2029	1481	2378	2610	1.37793	2.89122	2.51039	2.55073	2.22677	2.61076	2.3845	3.30353	3.24287	1929.86	-0.384562	0.183816	-2.0921	0.0364297	0.199851
ENSMUSG00000028362	chr4	Tnfsf8	63831308	63861347	3807	88	168	211	167	148	14	8	18	26	0.220006	0.430442	0.437573	0.453545	0.346372	0.0337954	0.0241645	0.0469119	0.0606049	89.7154	3.1151	0.325507	9.56998	1.06921e-21	2.61415e-19
ENSMUSG00000028364	chr4	Tnc	63959785	64047015	7772	317	610	796	497	642	828	726	679	981	0.388258	0.765673	0.808704	0.661254	0.73608	0.979194	1.07432	0.866939	1.12024	674.84	-0.652025	0.190295	-3.42639	0.000611659	0.00924316
ENSMUSG00000028373	chr4	Astn2	65380803	66404611	4959	2965	3452	4020	2893	3513	3922	2784	3167	3880	5.69105	6.79034	6.40044	6.03209	6.31212	7.26864	6.45612	6.33686	6.94354	3378.71	-0.174269	0.0593532	-2.93614	0.00332329	0.0359095
ENSMUSG00000028381	chr4	Ugcg	59189257	59222833	5212	6039	5983	7333	5169	6268	6182	4921	5664	6978	11.0288	11.1978	11.1086	10.2546	10.7157	10.9011	10.858	10.7831	11.8816	6019.35	-0.0932876	0.0413226	-2.25754	0.0239741	0.150814
ENSMUSG00000028382	chr4	Ptbp3	59471868	59549364	7480	3080	3212	3678	2901	3187	2516	2000	2549	2846	3.91959	4.18907	3.88255	4.01041	3.79665	3.09156	3.07507	3.38157	3.37681	2856.56	0.231113	0.0508638	4.54375	5.52613e-06	0.000150622
ENSMUSG00000028412	chr4	Slc44a1	53440413	53622478	6945	8837	10637	14147	10061	10966	10075	6444	7604	8991	12.1121	14.9412	16.084	14.9798	14.0699	13.3333	10.671	10.8646	11.4896	9598.87	0.254703	0.0885542	2.87624	0.00402439	0.0418828
ENSMUSG00000028413	chr4	B4galt1	40804602	40854005	4234	675	832	1006	848	836	501	424	449	549	1.5174	1.91678	1.8759	2.07082	1.75927	1.08746	1.15159	1.05221	1.15067	669.145	0.656722	0.101167	6.49148	8.49947e-11	5.29391e-09
ENSMUSG00000028434	chr4	Epb4.1l4b	56991972	57143437	8858	3591	4191	5205	4000	4528	4711	3212	4143	5567	3.85905	4.61567	4.63982	4.66956	4.55512	4.88827	4.17038	4.64128	5.57786	4310.18	-0.168289	0.0834741	-2.01606	0.0437938	0.225948
ENSMUSG00000028444	chr4	Cntfr	41657498	41697089	2782	5196	5189	6349	4720	4839	6010	4250	5311	6785	17.7748	18.1917	18.016	17.54	15.496	19.8513	17.5655	18.9396	21.6405	5370.9	-0.225264	0.0570148	-3.95098	7.78317e-05	0.00158184
ENSMUSG00000028445	chr4	Enho	41638144	41640324	1269	4209	4676	6063	4776	3813	6392	4427	4943	6131	31.5518	35.923	37.7007	38.8921	26.7573	46.2658	40.095	38.6273	42.8508	5033.98	-0.360601	0.102342	-3.5235	0.000425882	0.0068463
ENSMUSG00000028447	chr4	Dctn3	41714798	41723170	1042	8123	8261	10107	7179	8521	8192	3196	4653	4165	74.145	77.2771	76.525	71.1837	72.8089	72.1993	35.2458	44.2748	35.4456	6784.39	0.608148	0.18574	3.27419	0.00105967	0.0144533
ENSMUSG00000028461	chr4	Ccdc107	43492900	43495921	1547	1518	1639	1806	1369	1591	1864	1556	1563	1674	9.33577	10.3302	9.21323	9.14604	9.15963	11.0688	11.5617	10.0206	9.59877	1622.2	-0.226654	0.0839855	-2.69873	0.00696054	0.0630718
ENSMUSG00000028465	chr4	Tln1	43531519	43562691	9801	7700	8457	11357	9141	9572	6625	4630	5532	6707	7.47869	8.4179	9.14986	9.6445	8.70295	6.21296	5.43314	5.60112	6.07358	7615.84	0.513609	0.0797658	6.43896	1.20296e-10	7.40815e-09
ENSMUSG00000028466	chr4	Creb3	43562332	43567060	2372	3196	3466	4079	2795	3381	3603	2987	3277	3807	12.8221	14.2506	13.5744	12.1811	12.6977	13.957	14.4784	13.7052	14.2402	3385.22	-0.167951	0.0510554	-3.28958	0.00100337	0.0138236
ENSMUSG00000028480	chr4	Glipr2	43957401	43979118	2320	491	665	847	770	504	469	270	302	334	2.01398	2.79543	2.88186	3.43097	1.93524	1.85748	1.33805	1.29134	1.27733	506.864	0.791682	0.193387	4.09376	4.24426e-05	0.000940801
ENSMUSG00000028494	chr4	Plin2	86648386	86670060	3512	692	825	1052	941	744	659	424	465	556	1.87533	2.29128	2.36485	2.77021	1.88744	1.72439	1.38826	1.31366	1.40484	695.545	0.554668	0.137479	4.03458	5.47008e-05	0.00117747
ENSMUSG00000028497	chr4	Ptplad2	88396144	88438928	6756	1359	1362	1797	1457	1407	1150	802	976	1068	1.91476	1.96664	2.10019	2.23001	1.85575	1.56448	1.36523	1.43352	1.40297	1246.85	0.419713	0.0772278	5.43473	5.48781e-08	2.19258e-06
ENSMUSG00000028514	chr4	Usp24	106316213	106441322	12350	11009	10815	13791	11197	11905	10401	7703	9474	10985	8.48585	8.54332	8.81777	9.37563	8.59025	7.74105	7.17368	7.6127	7.89458	10708.8	0.143801	0.0506986	2.83638	0.00456275	0.0461088
ENSMUSG00000028517	chr4	Ppap2b	105157347	105232764	3159	17527	17368	26881	20764	22233	21329	17722	21466	26055	52.8044	53.6247	67.1775	67.9555	62.7032	62.0455	64.5075	67.4174	73.1872	21144.1	-0.193997	0.0986869	-1.96578	0.0493237	0.244322
ENSMUSG00000028519	chr4	Dab1	103619359	104744844	7908	7032	7141	8561	6262	8086	7714	6281	7714	8302	8.46461	8.80927	8.54807	8.18827	9.11152	8.96572	9.13464	9.67978	9.31735	7430.45	-0.166215	0.0595852	-2.78954	0.00527837	0.0513755
ENSMUSG00000028527	chr4	Ak4	101419277	101466995	4646	2589	3954	4820	3334	4211	5077	3284	4541	5100	5.30406	8.30168	8.19105	7.41983	8.0759	10.043	8.12858	9.6981	9.74156	4076.12	-0.396109	0.125755	-3.14985	0.00163353	0.0204892
ENSMUSG00000028538	chr4	St3gal3	117932154	118134914	2768	3425	3448	4380	3325	3842	3730	2924	3639	4350	11.7757	12.1492	12.4916	12.4185	12.3655	12.3826	12.1462	13.0427	13.9443	3651.95	-0.133879	0.0517111	-2.58898	0.00962614	0.0802064
ENSMUSG00000028546	chr4	Elavl4	110203722	110351909	5387	5976	7158	8924	5769	7635	7719	5807	6635	8143	10.5592	12.9618	13.0797	11.0732	12.6287	13.1692	12.3968	12.2214	13.4149	7026.35	-0.147953	0.070618	-2.09512	0.0361605	0.198781
ENSMUSG00000028552	chr4	Eps15	109280268	109387817	6931	21495	25452	30634	23545	24186	27230	22008	23270	27194	29.5208	35.8233	34.8988	35.127	31.0945	36.1091	36.5179	33.3154	34.8214	24914.6	-0.144319	0.0652803	-2.21075	0.027053	0.163465
ENSMUSG00000028556	chr4	Dock7	98936665	99120915	8115	3722	3770	4645	3609	4410	3621	2632	3234	3765	4.366	4.53212	4.51969	4.59881	4.84256	4.10122	3.73017	3.95463	4.11769	3675.31	0.14155	0.0581172	2.4356	0.0148671	0.10848
ENSMUSG00000028557	chr4	Rnf11	109451098	109484728	4263	18424	19452	23984	16566	19858	20336	17113	18781	22578	41.1354	44.5092	44.4191	40.1792	41.5047	43.8405	46.1629	43.7129	47.0002	19581.8	-0.156041	0.0426493	-3.6587	0.0002535	0.00442235
ENSMUSG00000028581	chr4	Laptm5	130913125	130936141	3788	5501	5955	7401	7222	8203	2187	1904	2324	3110	13.8219	15.3341	15.4252	19.7121	19.2942	5.3058	5.77998	6.08722	7.28563	4751.47	1.39517	0.137125	10.1745	2.57806e-24	8.79818e-22
ENSMUSG00000028583	chr4	Pdpn	143267431	143299564	1817	1132	1432	2356	1738	1534	755	640	747	738	5.92792	7.68513	10.234	9.88682	7.51986	3.81751	4.04921	4.07788	3.60324	1198.1	1.02013	0.155631	6.55478	5.57254e-11	3.56577e-09
ENSMUSG00000028584	chr4	Lrrc38	143349757	143371032	2324	174	117	185	156	132	276	132	173	175	0.712485	0.490982	0.628368	0.693909	0.505975	1.09122	0.653033	0.738466	0.668107	168.616	-0.438459	0.213922	-2.04962	0.0404014	0.214041
ENSMUSG00000028599	chr4	Tnfrsf1b	145213463	145246870	3818	484	565	877	674	778	438	318	409	533	1.20655	1.44345	1.81349	1.8252	1.81555	1.05427	0.957771	1.06287	1.23882	552.352	0.529583	0.150115	3.52785	0.000418943	0.00674799
ENSMUSG00000028633	chr4	Ctps	120539868	120570276	3316	3206	3507	4236	2959	3423	2797	2311	2819	3104	9.20169	10.3156	10.085	9.22572	9.19687	7.75129	8.0138	8.43446	8.3063	3117.37	0.178309	0.0494035	3.60924	0.000307092	0.00519677
ENSMUSG00000028634	chr4	Hivep3	119733784	120138045	17427	5481	5548	6438	4966	6890	5991	5272	6757	6477	2.99407	3.10593	2.91722	2.94686	3.5233	3.15994	3.47946	3.84781	3.29881	5983.45	-0.215411	0.0990547	-2.17467	0.0296551	0.173865
ENSMUSG00000028645	chr4	Slc2a1	119108711	119137330	2853	7309	9140	10704	7268	9699	6723	5373	6798	7306	24.3811	31.246	29.6181	26.3367	30.2867	21.6539	21.6545	23.6393	22.7225	7707.6	0.276968	0.079982	3.46288	0.000534426	0.00828234
ENSMUSG00000028647	chr4	Mycbp	123904832	123912269	2934	618	665	740	556	610	756	573	655	675	2.00461	2.21063	1.99108	1.95915	1.85225	2.36778	2.24559	2.21483	2.04139	649.064	-0.209872	0.0819456	-2.56111	0.0104338	0.0846959
ENSMUSG00000028654	chr4	Mycl	122995652	123002485	4038	821	1318	1574	1339	1468	1384	1135	1577	1807	1.93517	3.18379	3.07749	3.42853	3.23915	3.14985	3.23226	3.87494	3.97114	1376.1	-0.319993	0.159963	-2.00041	0.0454558	0.231389
ENSMUSG00000028656	chr4	Cap1	122859047	122886056	3494	22815	19674	22480	16155	19702	15618	12717	15174	17733	62.1474	54.9222	50.7942	47.8036	50.2391	41.0776	41.8525	43.0884	45.0367	17823.8	0.253442	0.0831043	3.04969	0.00229081	0.0268361
ENSMUSG00000028657	chr4	Ppt1	122836242	122859175	3674	12061	13437	16489	12150	11792	10245	7839	9026	10958	31.2446	35.6736	35.4325	34.1916	28.5962	25.6261	24.5351	24.3751	26.467	11393	0.323615	0.0569317	5.68426	1.31382e-08	5.86424e-07
ENSMUSG00000028661	chr4	Epha8	136929419	136956816	4713	1062	587	935	823	859	1468	741	837	1070	2.14479	1.21493	1.56634	1.80556	1.62399	2.86262	1.80806	1.76215	2.01477	929.579	-0.391839	0.194792	-2.01158	0.0442639	0.227585
ENSMUSG00000028664	chr4	Ephb2	136647539	136835988	12608	1193	1445	2489	1805	1899	2392	1481	1947	2392	0.90076	1.11812	1.55887	1.48046	1.34222	1.74384	1.35101	1.53247	1.68388	1877	-0.360911	0.155032	-2.32797	0.0199137	0.133363
ENSMUSG00000028673	chr4	Fuca1	135920735	135940311	3276	2628	3254	3854	3141	3261	2977	2153	2288	2898	7.63481	9.68821	9.28754	9.91271	8.86855	8.35083	7.55704	6.92927	7.8497	2908.98	0.180689	0.0853469	2.11711	0.0342503	0.191552
ENSMUSG00000028677	chr4	Rnf220	117271463	117497052	7229	10362	10937	13829	9811	11345	10830	9085	10958	13286	13.6444	14.7592	15.1049	14.0338	13.9844	13.7695	14.4534	15.0418	16.3112	11085.4	-0.119868	0.0512925	-2.33695	0.0194417	0.131059
ENSMUSG00000028700	chr4	Pomgnt1	116123840	116159849	5463	5899	5636	6665	4887	5772	5921	4923	5631	6672	10.2782	10.0638	9.63285	9.2498	9.41443	9.96119	10.3634	10.2278	10.8387	5757.6	-0.15075	0.0510119	-2.95519	0.00312476	0.0343535
ENSMUSG00000028701	chr4	Lurap1	116132406	116151338	5886	2779	2627	3790	2617	2647	3874	2591	2927	3338	4.49411	4.3538	5.08406	4.59738	4.00718	6.04913	5.06241	4.93442	5.03296	3006.53	-0.288249	0.0846935	-3.40343	0.000665445	0.00986484
ENSMUSG00000028709	chr4	Mob3c	115828092	115836185	2975	383	379	550	429	480	364	275	302	386	1.22522	1.24253	1.45947	1.49082	1.43743	1.12433	1.06288	1.00712	1.15129	389.079	0.276153	0.107511	2.5686	0.0102111	0.0835501
ENSMUSG00000028756	chr4	Pink1	138313409	138326307	2673	31077	33051	41471	31772	33469	45711	30012	33141	39846	110.644	120.594	122.475	122.881	111.547	157.14	129.097	123.002	132.268	35364.7	-0.264514	0.0733116	-3.60808	0.000308475	0.00520942
ENSMUSG00000028766	chr4	Alpl	137741733	137796384	4033	441	473	800	667	658	831	623	687	827	1.04076	1.144	1.5661	1.70998	1.45368	1.89362	1.77638	1.69016	1.8197	667.177	-0.436063	0.155011	-2.81312	0.00490639	0.0485336
ENSMUSG00000028778	chr4	Hcrtr1	130130217	130139359	2608	139	140	292	222	169	234	192	275	262	0.507213	0.523548	0.883841	0.879994	0.577286	0.824459	0.84647	1.04608	0.891371	213.653	-0.482935	0.214836	-2.24793	0.0245809	0.15287
ENSMUSG00000028795	chr4	Ccdc28b	129619274	129623947	2026	684	708	906	600	839	1024	676	860	899	3.21256	3.40786	3.52972	3.06125	3.68881	4.6438	3.83599	4.21068	3.93674	796.799	-0.359022	0.0939012	-3.82341	0.000131621	0.00249259
ENSMUSG00000028800	chr4	Hdac1	129516104	129542713	3445	788	1094	1275	1021	1308	1323	1042	1181	1257	2.17701	3.09745	2.92187	3.06416	3.38276	3.52916	3.47806	3.40128	3.23781	1142.92	-0.282197	0.127156	-2.2193	0.0264663	0.16099
ENSMUSG00000028801	chr4	Stpg1	135494790	135537803	3054	219	241	215	219	279	283	256	289	361	0.682468	0.769676	0.555767	0.741368	0.813901	0.851535	0.963858	0.938846	1.04888	264.276	-0.476107	0.148989	-3.19559	0.00139545	0.0179709
ENSMUSG00000028833	chr4	Ncdn	126743750	126753438	3710	129296	133687	144731	115066	137104	122851	106436	143366	170886	331.699	351.48	307.989	320.669	329.259	304.309	329.9	383.409	408.74	133214	-0.179561	0.0881833	-2.03622	0.0417278	0.218384
ENSMUSG00000028842	chr4	Ago3	126331704	126429556	16571	5725	4885	5815	4772	5727	6335	4431	5836	6718	3.2889	2.87602	2.77102	2.97801	3.07986	3.51398	3.07547	3.49501	3.59829	5568.44	-0.248093	0.0789282	-3.14328	0.00167066	0.0208385
ENSMUSG00000028843	chr4	Sh3bgrl3	134127406	134128789	821	6167	5150	5432	4222	5535	3916	3205	4132	4709	71.4252	61.1276	52.1859	53.1187	60.0101	43.7923	44.8477	49.888	50.8497	4676.62	0.272237	0.108464	2.50992	0.0120759	0.0940635
ENSMUSG00000028845	chr4	Tekt2	126322121	126325688	1900	102	207	204	161	121	104	54	67	100	0.51082	1.06241	0.847449	0.87588	0.567259	0.502896	0.326735	0.349784	0.466927	121.095	0.839492	0.252105	3.32993	0.000868685	0.0122884
ENSMUSG00000028859	chr4	Csf3r	126024550	126044440	3609	2152	2675	3106	2813	2825	708	452	595	661	5.67524	7.22968	6.79453	8.05867	6.97413	1.80282	1.44018	1.63575	1.62527	1719.54	2.03347	0.10946	18.5773	4.90445e-77	2.67799e-73
ENSMUSG00000028864	chr5	Hgf	16553550	16619439	2755	526	627	773	709	630	439	431	331	422	1.817	2.21968	2.21496	2.66053	2.03723	1.46424	1.7988	1.19195	1.35914	538.453	0.527239	0.155693	3.3864	0.000708158	0.0104413
ENSMUSG00000028868	chr4	Wasf2	133130505	133199756	6258	2670	2744	4097	3168	3285	2489	1819	2122	2578	4.06121	4.27742	5.16924	5.23457	4.67745	3.6555	3.34281	3.36471	3.65602	2732.39	0.357996	0.0904996	3.95577	7.62873e-05	0.00155431
ENSMUSG00000028885	chr4	Smpdl3b	132732966	132757252	2006	439	350	274	252	277	157	130	173	253	2.08241	1.70146	1.07812	1.29854	1.23002	0.719084	0.745041	0.855473	1.11893	252.647	0.723107	0.227084	3.18432	0.00145096	0.0185544
ENSMUSG00000028894	chr4	Inpp5b	124741850	124801511	4657	2506	2729	3526	2456	3001	3049	2307	2750	3220	5.1219	5.71619	5.97789	5.45293	5.74176	6.01707	5.69682	5.85923	6.13603	2818.58	-0.142653	0.0527773	-2.70291	0.00687346	0.0625767
ENSMUSG00000028910	chr4	Mecr	131843470	131867786	3041	1343	1270	1713	1213	1148	1195	854	1081	1092	4.20307	4.0733	4.44696	4.12385	3.36327	3.61107	3.22911	3.52675	3.18636	1198.33	0.190416	0.0879328	2.16547	0.0303517	0.176685
ENSMUSG00000028917	chr4	Plekhm2	141625734	141664899	5186	9228	9385	12934	9300	9003	11874	8704	10712	12419	16.9372	17.6531	19.6916	18.5425	15.4685	21.043	19.3013	20.4957	21.2521	10344	-0.279721	0.0611062	-4.57762	4.70289e-06	0.000130132
ENSMUSG00000028919	chr4	Arhgef19	141239499	141257564	4242	1046	1199	1735	1433	1653	2088	1128	1406	1795	2.34697	2.75707	3.22918	3.4928	3.47199	4.5236	3.05788	3.28867	3.75511	1487.3	-0.313722	0.151961	-2.06449	0.0389709	0.209209
ENSMUSG00000028931	chr4	Kcnab2	152390742	152477871	5578	33331	36450	46490	35440	42312	38347	33637	42254	46651	56.8776	63.7446	65.8065	65.6959	67.5905	63.1833	69.3498	75.1656	74.2225	39313.7	-0.201879	0.0785327	-2.57063	0.0101512	0.0833521
ENSMUSG00000028943	chr4	Espn	152120331	152152371	5979	256	283	477	352	327	367	310	467	455	0.407557	0.461729	0.629916	0.608755	0.487332	0.564147	0.596273	0.775039	0.675369	364.94	-0.393165	0.164661	-2.38772	0.0169533	0.119257
ENSMUSG00000028950	chr4	Tas1r1	152027914	152038568	4776	315	286	396	375	350	403	295	409	448	0.627776	0.584135	0.654644	0.811852	0.652967	0.775491	0.710315	0.84972	0.832442	363.983	-0.310022	0.127082	-2.43955	0.0147055	0.107781
ENSMUSG00000028954	chr5	Nub1	24685815	24710555	3455	8990	9615	11375	7687	9177	8724	6345	7488	8723	24.7648	27.1442	25.9922	23.003	23.6649	23.2043	21.1175	21.503	22.4039	8583.84	0.112893	0.0462257	2.44222	0.0145972	0.107387
ENSMUSG00000028955	chr4	Vamp3	151047300	151057963	2889	2495	2607	3532	2623	2652	2585	1725	2062	2284	8.21906	8.80127	9.65135	9.38645	8.17813	8.22223	6.86555	7.08106	7.01503	2475.4	0.215473	0.0759137	2.8384	0.00453409	0.0459325
ENSMUSG00000028959	chr5	Fastk	24438440	24445287	4372	5881	5972	7295	5575	5937	6358	4758	5907	6762	12.8033	13.3242	13.1738	13.1846	12.0995	13.365	12.515	13.4059	13.7255	6013.86	-0.0991979	0.0346809	-2.8603	0.00423238	0.043522
ENSMUSG00000028961	chr4	Pgd	149149991	149166771	6447	3155	3507	4423	3346	3806	2963	2187	2761	3218	4.65826	5.30656	5.41698	5.36663	5.26044	4.2241	3.90129	4.24961	4.42988	3220.49	0.246957	0.057918	4.26391	2.00883e-05	0.000484634
ENSMUSG00000028970	chr5	Abcb1b	8798147	8866314	4344	490	619	805	749	652	506	327	385	376	1.07363	1.38996	1.46309	1.78276	1.33732	1.0705	0.86565	0.879384	0.76812	537.814	0.590127	0.160348	3.68028	0.000232978	0.00409487
ENSMUSG00000028971	chr4	Cort	149125034	149126763	677	74	124	144	81	132	176	204	160	268	1.03909	1.78441	1.67725	1.23554	1.73509	2.38622	3.46087	2.34206	3.50862	152.981	-1.02967	0.225091	-4.57444	4.7749e-06	0.000131679
ENSMUSG00000028978	chr5	Nos3	24364810	24384474	4132	799	860	1334	794	755	690	560	685	722	1.84048	2.03018	2.54892	1.98681	1.62802	1.53465	1.5585	1.64487	1.55061	785.78	0.286563	0.116697	2.45562	0.0140642	0.104864
ENSMUSG00000028989	chr4	Angptl7	148495183	148500460	2157	131	110	127	160	105	80	56	92	37	0.577922	0.497329	0.464748	0.766778	0.433627	0.340773	0.298484	0.423101	0.152188	99.52	0.785536	0.317583	2.47348	0.0133803	0.10156
ENSMUSG00000028995	chr5	Fam126a	23915276	24030690	7107	2064	2240	2761	1974	2390	1689	1420	1622	2047	2.76447	3.0747	3.0675	2.87211	2.9966	2.18428	2.29787	2.2647	2.55624	1996.05	0.284463	0.0592451	4.80146	1.57512e-06	4.9524e-05
ENSMUSG00000029001	chr4	Fbxo44	148152800	148160482	3024	6966	7340	9111	6808	8553	8912	6865	7051	9557	21.9234	23.6741	23.7852	23.2753	25.1983	27.0818	26.1035	23.1331	28.0432	7870.55	-0.206179	0.0701772	-2.93798	0.00330355	0.0357434
ENSMUSG00000029016	chr4	Clcn6	148004259	148038821	5933	11128	12091	16995	11826	11923	10473	8099	10229	11997	17.8533	19.88	22.6172	20.6106	17.9067	16.2237	15.6989	17.1078	17.9455	11477.3	0.177055	0.0695731	2.54488	0.0109316	0.0875021
ENSMUSG00000029029	chr4	Wrap73	154142372	154167420	4335	1744	1881	2121	1475	1682	1986	1418	1650	2186	3.82919	4.23255	3.86293	3.51806	3.45713	4.21034	3.76159	3.77661	4.47499	1779.93	-0.163982	0.0665505	-2.46402	0.0137388	0.103284
ENSMUSG00000029030	chr4	Tprgl	154157485	154160666	2242	11449	12109	14544	11352	10815	12796	9652	11501	13860	48.5946	52.6722	51.2059	52.3412	42.971	52.4411	49.4963	50.8878	54.8485	11942.9	-0.129972	0.0541111	-2.40195	0.0163078	0.115644
ENSMUSG00000029032	chr4	Arhgef16	154278486	154301676	5481	114	183	272	220	154	141	80	52	153	0.197977	0.325697	0.391828	0.415035	0.250357	0.236432	0.167855	0.0941395	0.247733	147.78	0.700535	0.309952	2.26014	0.0238126	0.150325
ENSMUSG00000029036	chr4	Atad3a	155740641	155761093	3765	2360	2351	2910	2169	2485	2516	1913	2316	2658	5.96597	6.0908	6.10208	5.95635	5.88064	6.14126	5.84277	6.10332	6.26478	2394.04	-0.0827708	0.0387838	-2.13416	0.0328301	0.186538
ENSMUSG00000029055	chr4	Plch2	154983115	155056784	8112	5821	6966	6590	6131	7615	7797	5565	7732	9762	6.83071	8.3773	6.41459	7.81539	8.36502	8.83432	7.88984	9.45841	10.6804	7096.37	-0.342814	0.110674	-3.09752	0.00195144	0.0235742
ENSMUSG00000029059	chr4	Fam213b	154895504	154899135	1027	5065	5311	6419	4682	5051	6521	4405	5760	5361	46.9068	50.4064	49.3105	47.102	43.7888	58.3107	49.2875	55.608	46.2896	5379.81	-0.205179	0.0799952	-2.5649	0.0103207	0.0842344
ENSMUSG00000029066	chr4	Mrpl20	155802878	155809975	1664	2798	3146	3677	2911	2739	3993	2825	2956	3356	15.9986	18.4352	17.4399	18.0813	14.6608	22.0451	19.5159	17.6197	17.8912	3151.33	-0.251918	0.0900705	-2.79689	0.00515967	0.0504902
ENSMUSG00000029070	chr4	Mxra8	155839680	155844088	2918	1066	916	1123	903	665	595	498	415	507	3.47674	3.06171	3.03816	3.1993	2.03033	1.87374	1.96236	1.41098	1.54172	732.683	0.736933	0.167023	4.41216	1.02342e-05	0.00026401
ENSMUSG00000029071	chr4	Dvl1	155847402	155859303	4996	6583	6902	7472	6020	7124	7801	5746	7589	9051	12.5419	13.4762	11.8084	12.4591	12.7055	14.3505	13.2264	15.0724	16.0775	7122.31	-0.280737	0.0625059	-4.49137	7.07656e-06	0.000189414
ENSMUSG00000029086	chr5	Prom1	43993625	44102032	4517	1133	1362	1974	1119	1251	1000	566	705	826	2.38744	2.94126	3.45037	2.56144	2.46768	2.03461	1.44097	1.54864	1.6228	1072.7	0.668462	0.128097	5.2184	1.80475e-07	6.76513e-06
ENSMUSG00000029098	chr5	Acox3	35583040	35613801	9093	3568	3659	4753	3595	3760	3043	2750	2931	3626	3.73525	3.92563	4.12742	4.08832	3.68478	3.07591	3.47826	3.19866	3.53919	3487.98	0.173243	0.0632152	2.74052	0.00613412	0.0575458
ENSMUSG00000029119	chr5	Man2b2	36806921	36830653	3528	3309	3565	4594	3935	4345	2576	2141	2373	2900	8.92677	9.85621	10.2803	11.5317	10.9728	6.70998	6.97829	6.6735	7.2942	3259.01	0.517006	0.0895374	5.77419	7.73254e-09	3.5883e-07
ENSMUSG00000029135	chr5	Fosl2	32136472	32157831	5855	3282	3028	3106	2188	2782	3559	3352	4005	3636	5.33565	5.04495	4.18857	3.86409	4.23384	5.58668	6.58396	6.78749	5.5113	3242.88	-0.498007	0.123694	-4.02612	5.67055e-05	0.00121583
ENSMUSG00000029152	chr5	Ociad1	73292794	73314077	4132	21026	22685	27645	18446	21753	23062	17502	20265	24227	48.4329	53.552	52.8222	46.157	46.9064	51.2931	48.7087	48.6619	52.0314	21668.1	-0.0802968	0.0404296	-1.98609	0.0470236	0.236286
ENSMUSG00000029163	chr5	Emilin1	30913402	30921278	4938	198	262	430	376	313	219	192	209	234	0.381659	0.517565	0.687535	0.787317	0.564786	0.407598	0.447143	0.419967	0.420541	266.847	0.409092	0.204125	2.00413	0.0450566	0.230096
ENSMUSG00000029175	chr5	Slc35f6	30647933	30659731	3311	2749	2983	3559	2815	3043	2642	2089	2470	2938	7.90194	8.7875	8.486	8.79	8.18823	7.3328	7.25492	7.40141	7.87395	2785.35	0.113419	0.0465357	2.43724	0.0147998	0.108182
ENSMUSG00000029201	chr5	Ugdh	65413202	65435946	6799	2303	3011	3715	2495	3069	2396	1690	2079	2325	3.22429	4.3202	4.31435	3.79457	4.02223	3.23896	2.85866	3.03426	3.03491	2523.35	0.308367	0.0860038	3.5855	0.000336427	0.00560153
ENSMUSG00000029204	chr5	Rhoh	65863569	65896700	4960	91	159	155	189	157	62	63	75	92	0.174631	0.312702	0.246733	0.393997	0.282039	0.114881	0.146068	0.150037	0.164608	114.451	0.908299	0.255825	3.55047	0.000384541	0.00626677
ENSMUSG00000029207	chr5	Apbb2	66298861	66618828	10551	4446	4827	5873	4262	4713	4236	3025	3513	4682	4.01129	4.46318	4.39532	4.17714	3.98053	3.69019	3.29742	3.30408	3.93847	4338.6	0.179989	0.0512429	3.51248	0.00044395	0.00706053
ENSMUSG00000029217	chr5	Tec	72755718	72868483	3632	330	310	345	279	315	151	83	119	139	0.864765	0.832527	0.749927	0.794218	0.772723	0.382066	0.262783	0.325079	0.33961	224.243	1.22842	0.130523	9.41149	4.89157e-21	1.1129e-18
ENSMUSG00000029219	chr5	Slc10a4	73006904	73014683	3813	801	476	925	571	355	458	334	287	365	1.99941	1.21767	1.91525	1.5483	0.829519	1.10385	1.00728	0.746808	0.849461	497.345	0.630855	0.244997	2.57495	0.0100254	0.0826492
ENSMUSG00000029229	chr5	Chic2	75001026	75044774	6712	1062	1178	1603	1130	1140	1409	1026	1122	1404	1.50611	1.71211	1.88574	1.74086	1.51345	1.9294	1.75798	1.65876	1.85644	1221.44	-0.170012	0.0773872	-2.19689	0.028028	0.167442
ENSMUSG00000029265	chr5	Dr1	108268897	108280526	3478	3741	3899	4864	3194	4018	4334	3405	3665	4434	10.2372	10.9346	11.0409	9.4947	10.2928	11.4515	11.2576	10.4551	11.3129	3927.28	-0.158627	0.0536048	-2.95919	0.00308445	0.0340016
ENSMUSG00000029298	chr5	Gbp9	105078394	105139539	3693	358	588	1268	638	707	335	336	334	316	0.922647	1.55304	2.71074	1.78618	1.70569	0.833633	1.04623	0.89734	0.759314	523.438	0.902752	0.25451	3.54701	0.000389625	0.00633179
ENSMUSG00000029307	chr5	Dmp1	104202617	104214102	2760	239	406	973	435	399	1444	511	762	632	0.824102	1.4347	2.78299	1.62938	1.28791	4.80759	2.12882	2.73903	2.0318	637.178	-0.947558	0.330989	-2.86281	0.00419905	0.0433216
ENSMUSG00000029312	chr5	Klhl8	103861973	103911259	3489	2448	2609	3048	2142	2537	2533	2060	2501	2983	6.67783	7.29375	6.89691	6.34739	6.47849	6.6717	6.78932	7.11207	7.58681	2524.37	-0.125179	0.0513369	-2.43838	0.0147532	0.107981
ENSMUSG00000029319	chr5	Coq2	100654723	100675140	2624	4403	4359	6496	2814	4389	5627	4254	5313	4744	15.9687	16.2017	19.5426	11.0865	14.901	19.7049	18.6403	20.0871	16.0416	4679.92	-0.328195	0.14225	-2.30717	0.0210451	0.138117
ENSMUSG00000029326	chr5	Enoph1	100039994	100068762	1826	2956	3148	3526	2532	2919	3233	2355	2954	3425	15.4034	16.8112	15.2408	14.3326	14.2388	16.2665	14.8264	16.0465	16.64	2986.47	-0.131198	0.0504618	-2.59994	0.00932409	0.0785689
ENSMUSG00000029328	chr5	Hnrnpdl	100033577	100039664	4818	14278	13802	18655	13833	15156	13567	10967	11927	13629	28.2072	27.9439	30.5706	29.6866	28.0289	25.8794	26.1767	24.563	25.1037	13860.3	0.121533	0.0532197	2.28361	0.0223946	0.14431
ENSMUSG00000029343	chr5	Crybb1	112255815	112269585	985	245	211	193	92	146	208	212	267	230	2.36559	2.08789	1.54577	0.964965	1.31964	1.93916	2.47311	2.68746	2.07053	202.082	-0.536629	0.259893	-2.06481	0.038941	0.209209
ENSMUSG00000029371	chr5	Cxcl5	90759299	90761625	1655	183	142	413	244	192	71	59	69	48	1.05206	0.836624	1.9695	1.52381	1.03328	0.394117	0.409804	0.41352	0.257284	151.043	1.73384	0.292514	5.92739	3.07784e-09	1.54657e-07
ENSMUSG00000029397	chr5	Rchy1	91948904	91963068	2894	2082	2513	3395	2069	2435	2878	2144	2405	2657	6.8467	8.46927	9.26097	7.39116	7.49599	9.13838	8.51845	8.24469	8.14656	2488.92	-0.173818	0.086211	-2.01619	0.0437798	0.225947
ENSMUSG00000029403	chr5	Cdkl2	92006074	92043042	4967	3821	4094	4431	3442	4393	3224	2682	3087	4054	7.32226	8.04023	7.04345	7.16523	7.88058	5.96541	6.20957	6.16684	7.24325	3656.23	0.167997	0.0740228	2.26952	0.0232364	0.147877
ENSMUSG00000029456	chr5	Acad10	121621026	121660514	6068	419	365	498	372	397	325	233	292	384	0.657274	0.586784	0.648004	0.633909	0.582978	0.492259	0.441594	0.4775	0.561623	359.663	0.272306	0.0974821	2.79339	0.00521582	0.0509483
ENSMUSG00000029464	chr5	Gpn3	122371876	122382902	2508	2490	2471	2802	2097	2310	2689	1946	2288	2816	9.44818	9.60891	8.81927	8.64368	8.20521	9.85184	8.92127	9.0503	9.96238	2420.95	-0.140853	0.0558396	-2.52245	0.0116539	0.0914721
ENSMUSG00000029467	chr5	Atp2a2	122442702	122502225	5293	74419	68351	79905	55928	70410	69546	60062	67435	88365	133.829	125.969	119.194	109.256	118.53	120.758	130.497	126.418	148.159	70170.7	-0.175776	0.0772608	-2.2751	0.0228998	0.146189
ENSMUSG00000029468	chr5	P2rx7	122643911	122691432	5408	1124	1423	1694	1476	1379	1042	838	893	1122	1.97833	2.56679	2.47321	2.82209	2.27209	1.77083	1.78201	1.63848	1.84123	1206.45	0.399607	0.101886	3.9221	8.77795e-05	0.00176431
ENSMUSG00000029470	chr5	P2rx4	122707584	122729738	3309	1230	1321	1798	1527	1350	1323	967	1022	1152	3.53775	3.89383	4.2897	4.77103	3.63483	3.67417	3.36034	3.06429	3.08927	1287.05	0.224816	0.109412	2.05476	0.0399022	0.212014
ENSMUSG00000029484	chr5	Anxa3	96793385	96845968	1597	1360	1572	2359	1712	1927	1027	718	830	639	8.10236	9.59794	11.6578	11.0797	10.7469	5.90773	5.16811	5.15477	3.5494	1318.12	0.984368	0.164479	5.98476	2.16707e-09	1.11632e-07
ENSMUSG00000029490	chr5	Mfsd7a	108441054	108448891	2508	215	293	249	209	227	89	96	151	193	0.815807	1.13938	0.783726	0.861482	0.806313	0.326074	0.440104	0.597288	0.682791	187.903	0.721428	0.223171	3.23263	0.00122656	0.0162691
ENSMUSG00000029510	chr5	Gpc2	138264952	138280005	8309	699	756	988	718	850	721	540	576	747	0.800803	0.887612	0.938904	0.893561	0.911583	0.797556	0.747441	0.687906	0.797904	724.006	0.165859	0.0778004	2.13185	0.0330194	0.187354
ENSMUSG00000029516	chr5	Cit	115845278	116008947	15387	12255	12319	13179	9449	12741	11454	10629	12471	15587	7.58194	7.8108	6.76341	6.35045	7.37904	6.8423	7.94501	8.04316	8.99107	12198.4	-0.209311	0.0928628	-2.25398	0.0241974	0.151753
ENSMUSG00000029521	chr5	Chek2	110840017	110874133	2247	165	225	264	226	200	117	160	113	124	0.698775	0.976536	0.927412	1.03971	0.792889	0.478428	0.818668	0.498873	0.489617	176.06	0.56879	0.218437	2.60391	0.00921677	0.0778649
ENSMUSG00000029551	chr5	Psmg3	139823592	139826885	2893	735	764	983	704	785	890	607	773	947	2.4179	2.57571	2.68238	2.51579	2.41741	2.82695	2.41254	2.65087	2.90457	791.984	-0.160148	0.0646588	-2.47682	0.0132559	0.100903
ENSMUSG00000029552	chr6	Tes	17065149	17105828	3199	207	244	332	257	220	216	158	180	183	0.615843	0.743947	0.81932	0.830585	0.612705	0.620484	0.567926	0.558252	0.507612	219.208	0.298085	0.143305	2.08007	0.0375187	0.204116
ENSMUSG00000029559	chr5	2210016L21Rik	114942158	114949783	3303	7575	7750	9555	6798	7610	7711	6166	7445	8534	21.8269	22.8857	22.8379	21.2785	20.5269	21.4535	21.4658	22.3631	22.9268	7631.93	-0.074346	0.0349493	-2.12725	0.0333993	0.188351
ENSMUSG00000029561	chr5	Oasl2	114896936	114912234	3879	546	1686	2179	1147	1123	286	283	276	290	1.33971	4.23963	4.43497	3.05726	2.57945	0.677581	0.838956	0.705968	0.663434	825.446	2.04088	0.27758	7.3524	1.94675e-13	1.70533e-11
ENSMUSG00000029578	chr5	Wipi2	142629542	142670588	8041	10119	10382	12405	8971	10778	10390	8079	10139	12104	11.9791	12.5956	12.1814	11.5366	11.9441	11.8762	11.5552	12.5123	13.3597	10301.2	-0.0939627	0.0441004	-2.13065	0.0331177	0.187707
ENSMUSG00000029600	chr5	Rita1	120594305	120612589	2836	1371	1404	1650	1263	1328	1621	1219	1420	1591	4.60074	4.82848	4.59293	4.6041	4.17174	5.25231	4.9423	4.96749	4.97785	1425.87	-0.206082	0.053765	-3.83302	0.000126579	0.00241665
ENSMUSG00000029603	chr5	Dtx1	120680202	120711927	4663	6098	6432	8804	6091	6405	6706	5299	6552	8160	12.4474	13.4552	14.9069	13.5061	12.2388	13.217	13.0683	13.9419	15.5297	6667.79	-0.128472	0.0633826	-2.02692	0.0426701	0.221969
ENSMUSG00000029608	chr5	Rph3a	120940502	121009518	4127	28849	25445	35190	23903	24629	29884	22721	28650	33275	66.5335	60.1402	67.3201	59.8844	53.1723	66.5466	63.31	68.8799	71.55	27882.5	-0.200079	0.0688956	-2.90409	0.00368328	0.039027
ENSMUSG00000029622	chr5	Arpc1b	145114215	145130705	5103	2367	2966	3802	3486	3262	1556	1185	1347	1509	4.41506	5.66973	5.88257	7.06346	5.69576	2.80237	2.6705	2.61918	2.62428	2337.59	1.03856	0.121745	8.53063	1.45558e-17	2.16762e-15
ENSMUSG00000029624	chr5	Ptcd1	145147514	145167108	3271	3051	2809	3269	2214	2649	3130	2265	2740	3158	8.87725	8.37608	7.88982	6.99786	7.21518	8.79343	7.96231	8.31084	8.56702	2793.84	-0.157348	0.076341	-2.06112	0.039292	0.210066
ENSMUSG00000029632	chr6	Ndufa4	11900373	11907446	492	13895	15179	18506	13426	12756	19683	13469	13707	14911	268.325	300.399	296.436	281.644	230.593	367.005	314.248	275.933	268.467	15017.1	-0.21964	0.106632	-2.05981	0.0394171	0.210381
ENSMUSG00000029636	chr5	Wasf3	146384985	146472411	3996	9010	9054	10865	8342	10023	10242	7413	8997	11521	21.4605	22.1008	21.4665	21.5842	22.3482	23.5547	21.3326	22.3394	25.5851	9435.43	-0.149707	0.0522907	-2.86298	0.00419676	0.0433216
ENSMUSG00000029640	chr5	Usp12	146734809	146795006	4639	6740	6901	7594	5438	6454	5786	4563	5247	6530	13.829	14.511	12.9246	12.1205	12.3962	11.4627	11.3114	11.2228	12.4918	6080.75	0.116844	0.0578837	2.0186	0.0435292	0.225267
ENSMUSG00000029647	chr5	Pan3	147430161	147548502	7316	2915	2906	3671	2724	2858	2807	1976	2438	2801	3.79276	3.87494	3.96202	3.85013	3.48103	3.52644	3.10626	3.3068	3.3979	2758.7	0.123194	0.0468527	2.62939	0.00855377	0.073747
ENSMUSG00000029650	chr5	Slc46a3	147878437	147894815	2458	639	616	866	665	723	607	442	517	596	2.47395	2.44413	2.78115	2.79682	2.62034	2.26912	2.06751	2.0866	2.15139	622.701	0.230581	0.082269	2.80277	0.0050666	0.0498175
ENSMUSG00000029651	chr5	Mtus2	147957320	148316065	9905	4193	4145	5005	3804	4246	4386	3339	4193	4643	4.02973	4.08252	3.98998	3.97139	3.81997	4.07003	3.87706	4.20082	4.16037	4195.12	-0.0971493	0.0397499	-2.44401	0.0145248	0.107019
ENSMUSG00000029671	chr6	Wnt16	22288227	22298522	4360	71	88	89	85	96	116	75	94	126	0.154996	0.196879	0.161164	0.201574	0.196184	0.244511	0.197815	0.213919	0.256458	93.164	-0.389651	0.176217	-2.2112	0.0270222	0.163347
ENSMUSG00000029720	chr5	Gm20605	137629175	137642899	4464	1959	2081	2296	1901	2093	1787	1214	1589	1976	4.17698	4.54729	4.06084	4.40313	4.17759	3.679	3.12739	3.53191	3.92823	1856.03	0.199682	0.0664424	3.00534	0.00265281	0.0301552
ENSMUSG00000029722	chr5	Agfg2	137650483	137684726	3802	4212	5405	4361	3442	4156	3274	2449	3346	3971	10.5441	13.8667	9.05576	9.3602	9.7393	7.9137	7.40708	8.73187	9.2684	3804.22	0.272712	0.121376	2.24683	0.0246506	0.153187
ENSMUSG00000029723	chr5	Tsc22d4	137745730	137768450	7509	7395	8264	9976	7960	7592	7586	4520	5989	6637	9.37449	10.7362	10.4902	10.9616	9.00938	9.28539	6.92282	7.91447	7.84446	7223.92	0.277626	0.0861369	3.22307	0.00126823	0.0167262
ENSMUSG00000029759	chr6	Pon3	5220852	5256286	3385	359	652	589	539	503	273	265	182	348	1.00939	1.87872	1.37371	1.64628	1.32391	0.741144	0.900209	0.533448	0.91227	405.19	0.841631	0.206526	4.07518	4.59787e-05	0.00100827
ENSMUSG00000029771	chr6	Irf5	29526625	29541869	2903	1673	1898	2248	1821	2052	1488	1118	1295	1534	5.48465	6.37679	6.11315	6.48506	6.29737	4.71014	4.42822	4.42569	4.68878	1659.48	0.369455	0.0663813	5.56565	2.61182e-08	1.10445e-06
ENSMUSG00000029772	chr6	Ahcyl2	29768011	29912310	11896	14895	19198	22053	16655	18771	19978	14855	17108	22426	11.9193	15.7442	14.6385	14.478	14.0614	15.4362	14.3622	14.2715	16.7319	18309.4	-0.163078	0.0736094	-2.21544	0.0267296	0.162295
ENSMUSG00000029780	chr6	Nt5c3	56882400	56923932	4250	3630	3825	4346	2991	3624	3187	2752	2751	3330	8.12952	8.77895	8.07354	7.27656	7.59759	6.89157	7.44632	6.42254	6.95319	3353.93	0.138706	0.0693762	1.99933	0.0455729	0.231559
ENSMUSG00000029781	chr6	Fkbp9	56832059	56879358	3314	3646	4484	5092	3747	4348	3689	3088	2971	3999	10.4709	13.1973	12.1303	11.6896	11.6892	10.2294	10.7147	8.89461	10.7078	3857.68	0.160527	0.0773756	2.07464	0.0380196	0.20602
ENSMUSG00000029790	chr6	Cep41	30653457	30693749	4979	624	599	715	570	600	526	353	381	542	1.1929	1.17354	1.13381	1.18371	1.07374	0.97092	0.815323	0.759282	0.966053	537.99	0.329381	0.0916932	3.5922	0.000327896	0.00547529
ENSMUSG00000029798	chr6	Herc6	57580992	57665136	5279	1363	1692	1928	1422	1621	993	1018	851	1000	2.4576	3.12657	2.88362	2.78526	2.73607	1.72879	2.21768	1.59957	1.68111	1304.61	0.565073	0.118204	4.7805	1.74863e-06	5.42507e-05
ENSMUSG00000029810	chr6	Tmem176b	48833811	48841374	2049	3735	4525	5721	5031	4241	2881	1768	2056	2549	17.3455	21.5361	22.0386	25.3806	18.4371	12.9186	9.92002	9.95352	11.0369	3535.13	0.873009	0.119507	7.30508	2.77093e-13	2.36409e-11
ENSMUSG00000029814	chr6	Igf2bp3	49085221	49214954	4344	457	390	452	391	459	526	463	494	500	1.00133	0.875744	0.821512	0.930653	0.941459	1.11282	1.22568	1.12835	1.02144	462.325	-0.356732	0.116308	-3.06714	0.00216117	0.0255795
ENSMUSG00000029816	chr6	Gpnmb	49036518	49058182	3798	524	2294	2835	1614	2243	311	171	207	290	1.31314	5.89151	5.89317	4.39375	5.26185	0.75252	0.517739	0.540765	0.677579	1099.92	2.80597	0.405946	6.91219	4.77235e-12	3.50565e-10
ENSMUSG00000029826	chr6	Zc3hav1	38305286	38354603	6518	870	1325	1946	1349	1375	931	680	729	922	1.27054	1.98307	2.35737	2.14009	1.87975	1.31279	1.19981	1.10982	1.2554	1099.33	0.595575	0.15393	3.86914	0.00010922	0.00212234
ENSMUSG00000029875	chr15	Ccdc184	98167806	98170134	2329	1722	1915	3099	2025	2042	2438	1898	2418	3095	7.03601	8.01891	10.5034	8.98814	7.81049	9.61844	9.36968	10.2993	11.7906	2274.78	-0.339396	0.112914	-3.00579	0.00264889	0.0301539
ENSMUSG00000029915	chr6	Clec5a	40574894	40585821	3840	227	380	542	557	416	221	182	185	193	0.562641	0.965254	1.11435	1.49973	0.965223	0.528902	0.545019	0.478008	0.44601	317.022	0.967645	0.245378	3.94348	8.03074e-05	0.0016261
ENSMUSG00000029919	chr6	Hpgds	65117293	65144908	3586	951	1007	1371	1254	1432	509	416	438	548	2.52405	2.73905	3.01836	3.61549	3.55787	1.30441	1.33397	1.21185	1.35606	861.263	1.18982	0.136045	8.74579	2.21452e-18	3.66425e-16
ENSMUSG00000029925	chr6	Tbxas1	38875404	39084585	9094	578	741	758	940	1083	325	196	252	300	0.605027	0.79491	0.65816	1.06887	1.06122	0.328479	0.247878	0.274983	0.292786	563.225	1.495	0.20358	7.34356	2.07979e-13	1.80129e-11
ENSMUSG00000029993	chr6	Nfu1	87009236	87028461	2078	2073	2130	2611	1949	2082	2360	1809	1976	2341	9.4928	9.99603	9.91785	9.69523	8.92493	10.4348	10.0085	9.43279	9.99489	2137.52	-0.115832	0.0486519	-2.38082	0.0172739	0.120977
ENSMUSG00000029994	chr6	Anxa4	86736840	86793584	4545	843	929	1569	1292	1290	708	526	595	600	1.76542	1.99383	2.72558	2.93923	2.52894	1.43163	1.33089	1.29896	1.17153	909.327	0.808166	0.163505	4.94277	7.70214e-07	2.57487e-05
ENSMUSG00000029999	chr6	Tgfa	86195251	86275639	8624	5102	3306	5073	3366	2966	3207	2061	2385	3202	5.63159	3.73978	4.64484	4.03604	3.06472	3.41796	2.74855	2.74433	3.29529	3346.82	0.408903	0.156899	2.60616	0.00915645	0.077551
ENSMUSG00000030004	chr6	Nat8	85830388	85832082	1123	65	81	139	82	66	145	109	115	107	0.55055	0.703106	0.976593	0.754481	0.523306	1.18585	1.11544	1.0154	0.844984	101.18	-0.634166	0.22814	-2.77972	0.00544058	0.0524866
ENSMUSG00000030047	chr6	Arhgap25	87458545	87533259	4250	800	856	919	604	893	367	308	452	369	1.79163	1.96465	1.70722	1.46942	1.87214	0.793601	0.833382	1.05525	0.770489	605.533	0.96544	0.134862	7.15873	8.14284e-13	6.60336e-11
ENSMUSG00000030077	chr6	Chl1	103510876	103733035	7751	12156	17387	21970	17978	21644	23270	15057	19602	22198	14.9289	21.8833	22.3811	23.9844	24.883	27.5937	22.3413	25.0954	25.4174	18932.6	-0.276025	0.137607	-2.00589	0.0448677	0.229681
ENSMUSG00000030093	chr6	Wnt7a	91363981	91411363	3172	1223	1127	1776	1246	977	1745	1106	1366	1535	3.66949	3.46542	4.42016	4.06115	2.74412	5.05536	4.00931	4.27256	4.29407	1336.42	-0.327471	0.128825	-2.54198	0.0110225	0.0879922
ENSMUSG00000030095	chr6	Tmem43	91473703	91488459	3741	2878	3512	4293	2979	3139	2607	2077	2478	3140	7.32211	9.15699	9.05988	8.23318	7.47594	6.40419	6.38435	6.57212	7.4483	2967.16	0.236283	0.0719175	3.28547	0.00101812	0.0139915
ENSMUSG00000030096	chr6	Slc6a6	91684067	91759063	6169	12824	10579	16409	11598	12605	9625	7905	9713	11270	19.7874	16.7287	21.0021	19.4401	18.2069	14.3398	14.7367	15.6234	16.2132	11240.1	0.261247	0.0790861	3.30332	0.000955468	0.0132978
ENSMUSG00000030101	chr6	Sumf1	108107028	108185582	3405	2238	2448	2962	2121	2437	1900	1543	1534	2162	6.25554	7.01244	6.86761	6.44016	6.3766	5.12786	5.21081	4.4698	5.63433	2119.78	0.305306	0.0659031	4.63266	3.61003e-06	0.000104296
ENSMUSG00000030104	chr6	Edem1	108828641	108859356	5858	2769	2798	3859	2943	3217	2181	1632	2072	2600	4.49934	4.65936	5.20136	5.19479	4.89335	3.42184	3.20391	3.50973	3.93895	2630.01	0.414941	0.0729162	5.69066	1.2655e-08	5.67949e-07
ENSMUSG00000030107	chr6	Usp18	121245906	121270916	1770	176	447	596	297	319	113	78	97	119	0.946114	2.46258	2.65762	1.73436	1.60528	0.586526	0.506594	0.543577	0.59643	236.99	1.68202	0.265866	6.32657	2.5067e-10	1.48239e-08
ENSMUSG00000030124	chr6	Lag3	124904361	124911705	2109	953	1420	1526	1403	2199	507	259	450	505	4.29992	6.56611	5.71133	6.87664	9.28798	2.20878	1.41189	2.11659	2.12442	993.581	1.68284	0.216086	7.78782	6.81746e-15	7.11317e-13
ENSMUSG00000030168	chr6	Adipor2	119353150	119417704	5979	6889	8863	9172	6211	8310	6856	4963	6153	6173	10.9674	14.4604	12.1123	10.7414	12.3845	10.5389	9.54613	10.2116	9.16276	6983.92	0.233806	0.0907384	2.57671	0.00997464	0.0825144
ENSMUSG00000030208	chr6	Emp1	135362931	135383173	3046	193	386	558	453	290	205	175	119	163	0.603024	1.236	1.4462	1.53754	0.848211	0.618456	0.660617	0.387599	0.474839	275.626	1.01293	0.283023	3.57897	0.000344946	0.00571341
ENSMUSG00000030220	chr6	Arhgdib	136923523	136941899	1839	1084	941	1366	992	999	611	385	494	489	5.60868	4.9897	5.86271	5.57564	4.83867	3.05246	2.40673	2.66451	2.35897	798.304	0.973943	0.106394	9.15408	5.48246e-20	1.1226e-17
ENSMUSG00000030223	chr6	Ptpro	137252299	137464629	6744	3259	3757	3883	3145	4081	2627	1830	2359	3968	4.59994	5.43452	4.54622	4.82214	5.39216	3.58018	3.12071	3.47099	5.22181	3157.4	0.311243	0.134481	2.31441	0.0206454	0.136864
ENSMUSG00000030237	chr6	Slco1a4	141805440	141856199	3851	3507	3365	5532	3337	3201	3400	2240	2476	2972	8.6676	8.52317	11.3413	8.95923	7.4059	8.11371	6.68877	6.37929	6.84847	3271.94	0.293515	0.114489	2.56368	0.0103568	0.0843214
ENSMUSG00000030249	chr6	Abcc9	142587862	142702274	7538	753	558	1313	698	913	491	417	642	490	0.950891	0.722142	1.37536	0.957508	1.07928	0.59868	0.636219	0.845141	0.576917	680.64	0.55159	0.195998	2.81427	0.00488886	0.0483893
ENSMUSG00000030256	chr6	Bhlhe41	145858243	145865558	6262	4598	4582	6946	5524	5317	4517	3194	4258	4952	6.98934	7.13797	8.75826	9.12162	7.56594	6.62971	5.86593	6.74731	7.01826	4811.44	0.209604	0.0963581	2.17526	0.0296103	0.173727
ENSMUSG00000030257	chr6	Srgap3	112717971	112947266	9852	31012	32594	41754	30295	37293	34163	26908	35034	40296	29.9648	32.2754	33.4653	31.7983	33.7316	31.8724	31.4121	35.2882	36.3015	34136.6	-0.124771	0.0616409	-2.02415	0.0429543	0.223022
ENSMUSG00000030263	chr6	Lrmp	145115653	145174934	4070	290	304	341	364	432	130	82	73	88	0.678182	0.728576	0.661483	0.924701	0.945717	0.293541	0.231685	0.177963	0.191872	228.283	1.75825	0.210651	8.34671	7.01887e-17	9.74374e-15
ENSMUSG00000030272	chr6	Camk1	113334124	113343984	6067	4975	5429	5961	4560	5322	4540	3632	4518	4896	7.80543	8.72924	7.7578	7.77177	7.81642	6.87761	6.88469	7.38939	7.16188	4833.19	0.109596	0.0515652	2.12538	0.033555	0.188693
ENSMUSG00000030307	chr6	Slc6a11	114131241	114249886	4066	12748	20859	37024	26262	22253	30986	23525	30254	42180	29.8413	50.0405	71.891	66.7812	48.7633	70.0355	66.5334	73.8272	92.0584	27131.5	-0.562034	0.204812	-2.74414	0.00606696	0.0569856
ENSMUSG00000030310	chr6	Slc6a1	114282635	114317522	4292	37487	34464	47689	33414	35862	42805	31943	39705	48255	83.1322	78.3262	87.7248	80.4949	74.4478	91.656	85.5853	91.7893	99.7729	38837.6	-0.250875	0.0528612	-4.74592	2.07563e-06	6.37876e-05
ENSMUSG00000030317	chr6	Timp4	115245616	115251849	1416	2107	2663	2796	2367	1866	4186	1877	2649	2906	14.1561	18.336	15.5823	17.2754	11.736	27.1554	15.2363	18.5532	18.2036	2589.59	-0.423537	0.165398	-2.56072	0.0104455	0.084749
ENSMUSG00000030319	chr6	Cand2	115774538	115804893	4810	614	680	883	689	661	482	439	491	641	1.21502	1.37904	1.44941	1.4811	1.22446	0.920956	1.04957	1.01287	1.18264	612.011	0.311923	0.0991617	3.1456	0.00165745	0.0207415
ENSMUSG00000030321	chr6	Efcab12	115810729	115838412	2663	326	374	376	278	323	466	253	448	359	1.16502	1.36974	1.1146	1.07922	1.08055	1.60797	1.09237	1.66898	1.19617	354.854	-0.325119	0.154825	-2.09991	0.0357364	0.197236
ENSMUSG00000030339	chr6	Ltbr	125306571	125313885	2354	720	928	1411	1145	934	646	577	588	757	2.91066	3.84467	4.73153	5.02823	3.53455	2.52156	2.81818	2.47796	2.85323	841.834	0.524115	0.155766	3.36475	0.000766127	0.0111456
ENSMUSG00000030341	chr6	Tnfrsf1a	125349362	125362484	2591	1031	1550	2373	1932	1514	838	527	638	813	3.78681	5.83444	7.22983	7.70855	5.20558	2.97191	2.33862	2.44283	2.78411	1209.7	1.11327	0.183954	6.05192	1.43126e-09	7.63695e-08
ENSMUSG00000030342	chr6	Cd9	125460266	125494791	2044	5604	7918	10884	8578	8381	3781	3144	2769	4065	26.0888	37.7767	42.0301	43.3804	36.5242	16.9958	17.6837	13.4381	17.6441	5964.02	1.11355	0.14311	7.78107	7.19141e-15	7.40896e-13
ENSMUSG00000030352	chr6	Tspan9	127961396	128143594	4732	3240	4078	6372	4370	4328	7164	3573	4931	5421	6.51715	8.40646	10.6317	9.54873	8.14947	13.9138	8.68322	10.3397	10.1666	4783.48	-0.378786	0.153311	-2.4707	0.0134849	0.10189
ENSMUSG00000030357	chr6	Fkbp4	128429735	128438677	2795	8470	9580	12437	8589	8790	11857	7575	9234	10999	28.84	33.4296	35.1272	31.7692	28.0176	38.9821	31.1623	32.7763	34.9178	9642.76	-0.195449	0.0749558	-2.60752	0.00911998	0.0775269
ENSMUSG00000030401	chr7	Rtn2	19282662	19296164	2034	6000	5589	6838	4962	5524	5347	5044	6051	6918	28.0696	26.7961	26.5357	25.217	24.1918	24.1531	28.5099	29.5101	30.175	5792.06	-0.165027	0.0797212	-2.07005	0.0384474	0.207583
ENSMUSG00000030403	chr7	Vasp	19256929	19271817	2438	1033	1285	1691	1405	1356	1047	799	841	904	4.03216	5.14036	5.47516	5.95752	4.9548	3.94604	3.76807	3.42209	3.28994	1136.67	0.439496	0.121067	3.63018	0.000283223	0.00488207
ENSMUSG00000030413	chr7	Pglyrp1	18884690	18890438	681	377	374	406	261	297	230	170	241	245	5.26267	5.35044	4.70118	3.95783	3.88106	3.10006	2.86714	3.50704	3.18869	284.194	0.484038	0.134547	3.59753	0.000321257	0.00540298
ENSMUSG00000030428	chr7	Ttyh1	4119408	4136706	6345	43798	40925	48624	39550	41035	42824	35402	42472	51941	65.7058	62.9203	60.5084	64.4536	57.6279	62.0318	64.167	66.4217	72.651	42809.7	-0.152155	0.0604576	-2.51673	0.011845	0.0927053
ENSMUSG00000030465	chr8	Psd3	67689082	68062286	15304	47587	55495	54836	39946	59583	54732	47715	54245	64442	29.6009	35.3771	28.2942	26.9924	34.6951	32.8727	35.8596	35.175	37.3738	53118.9	-0.250014	0.0965885	-2.58845	0.00964096	0.0802483
ENSMUSG00000030495	chr7	Slc7a10	35186385	35204898	2463	2873	3203	5017	3427	3067	4022	3123	4021	4930	11.1005	12.6829	16.0794	14.3838	11.0931	15.0047	14.5786	16.1957	17.7598	3715.55	-0.344743	0.111335	-3.09646	0.0019585	0.0235948
ENSMUSG00000030499	chr7	Kctd15	34639014	34655509	2991	675	792	980	800	808	821	799	851	1119	2.14779	2.58265	2.5866	2.76522	2.40673	2.52237	3.07163	2.82277	3.31971	848.917	-0.294286	0.10557	-2.78758	0.00531034	0.051656
ENSMUSG00000030527	chr7	Crtc3	80586627	80688877	9850	1576	1721	2092	1514	1698	1826	1363	1594	1950	1.52309	1.70452	1.67705	1.58945	1.53616	1.70391	1.59148	1.60589	1.75706	1691.73	-0.113923	0.0448242	-2.54156	0.0110359	0.0880559
ENSMUSG00000030530	chr7	Furin	80388585	80405436	9178	3125	3475	4222	3072	3387	2949	2264	2815	3213	3.24119	3.6937	3.63235	3.4612	3.2885	2.95329	2.83704	3.04362	3.10704	3133.96	0.151686	0.0431399	3.51615	0.000437851	0.00700434
ENSMUSG00000030536	chr7	Iqgap1	80711583	80803331	7359	2543	2920	3900	2812	3025	2319	1774	2158	2433	3.28941	3.87086	4.18458	3.95128	3.66291	2.89634	2.77243	2.90992	2.93424	2614.02	0.334999	0.0675477	4.95945	7.06924e-07	2.37785e-05
ENSMUSG00000030541	chr7	Idh2	80094846	80115392	2588	2992	3895	4215	3325	3409	3086	2173	2661	3171	11.0022	14.6784	12.8567	13.2819	11.7347	10.957	9.6541	10.2005	10.8716	3175.57	0.223109	0.0758958	2.93968	0.0032855	0.0356422
ENSMUSG00000030560	chr7	Ctsc	88278085	88310888	5801	1292	1810	2362	1775	1380	585	619	605	934	2.11999	3.04371	3.2149	3.16389	2.11973	0.926841	1.22715	1.03487	1.42889	1226.54	1.17765	0.166449	7.07516	1.49279e-12	1.17002e-10
ENSMUSG00000030577	chr7	Cd22	30865402	30880342	4987	147	217	256	319	312	42	17	44	30	0.280569	0.424459	0.405302	0.661401	0.557451	0.0774016	0.0392019	0.0875455	0.0533858	149.094	2.79348	0.319387	8.74636	2.2034e-18	3.66425e-16
ENSMUSG00000030579	chr7	Tyrobp	30413788	30417577	564	4463	5295	5850	6490	6716	1519	1012	1084	1240	75.2017	91.4365	81.766	118.795	105.935	24.7136	20.6023	19.0409	19.4807	3641.76	2.11613	0.151231	13.9927	1.72632e-44	3.53486e-41
ENSMUSG00000030605	chr7	Mfge8	79133769	79149060	2125	10783	8585	10389	8631	9335	11850	11128	12615	14726	48.2865	39.3985	38.5901	41.9854	39.1318	51.2368	60.2058	58.8887	61.4827	10970.4	-0.543143	0.097065	-5.59566	2.19785e-08	9.54985e-07
ENSMUSG00000030621	chr7	Me3	89632392	89854359	14624	5845	4743	5720	4128	5611	4745	2733	3927	3834	3.80485	3.16417	3.08863	2.91907	3.41919	2.98241	2.14945	2.66485	2.32695	4527.94	0.31487	0.119434	2.63634	0.0083806	0.0725979
ENSMUSG00000030623	chr7	Prss23os	89510007	89511368	1362	855	764	732	546	625	472	396	397	404	5.972	5.4689	4.24112	4.14283	4.0866	3.18327	3.34182	2.8907	2.63097	570.732	0.602324	0.153314	3.92869	8.54111e-05	0.00172093
ENSMUSG00000030638	chr7	Sh3gl3	82173840	82307419	4319	3042	2923	3374	2330	2491	2347	1742	2114	2507	6.70386	6.60157	6.16775	5.57793	5.13888	4.99409	4.63819	4.85656	5.15112	2509.5	0.235234	0.0781139	3.01142	0.0026003	0.0297454
ENSMUSG00000030647	chr7	Ndufc2	97400003	97407802	754	5087	5703	6220	4411	4228	6193	5239	4735	5528	64.1452	73.6985	65.0592	60.4214	49.9076	75.4017	79.8152	62.2416	64.9909	5263.58	-0.240857	0.113673	-2.11885	0.0341035	0.190795
ENSMUSG00000030653	chr7	Pde2a	101421691	101512829	4220	41894	33635	35185	29507	42847	24229	22329	27515	31913	94.49	77.746	65.8275	72.2954	90.4656	52.7652	60.8469	64.6937	67.1094	31877.6	0.328616	0.130796	2.51243	0.0119904	0.0935308
ENSMUSG00000030657	chr7	Xylt1	117380979	117667751	3822	2264	2216	2564	2193	2605	2552	2056	2587	2836	5.63795	5.65546	5.29638	5.93246	6.0727	6.13626	6.1859	6.71583	6.58466	2429.28	-0.223627	0.0751912	-2.97411	0.00293843	0.0327
ENSMUSG00000030659	chr7	Nucb2	116504369	116540554	2301	1411	1207	1382	912	1227	969	786	804	1046	5.83541	5.11569	4.74098	4.09723	4.75026	3.86942	3.92737	3.46624	4.03327	1069.87	0.299246	0.109307	2.73767	0.00618771	0.0578778
ENSMUSG00000030671	chr7	Pde3b	114415281	114539251	6899	1613	1665	1962	1734	1927	1424	975	1164	1393	2.22554	2.35433	2.24551	2.59897	2.48892	1.89709	1.62532	1.67422	1.79198	1521.25	0.387708	0.082009	4.72762	2.27165e-06	6.84043e-05
ENSMUSG00000030681	chr7	Mvp	126986860	127014621	2902	972	1392	2185	1681	1540	1028	684	718	946	3.18764	4.67837	5.94388	5.98855	4.72772	3.25517	2.71015	2.45462	2.89251	1208.59	0.732114	0.17289	4.23457	2.28988e-05	0.00054442
ENSMUSG00000030689	chr7	Ino80e	126851580	126862377	4648	3198	3127	4007	2773	3289	3281	2537	3127	3694	6.5489	6.56252	6.80652	6.16866	6.30497	6.48745	6.2769	6.67538	7.05291	3201.29	-0.0931126	0.0435636	-2.13739	0.0325661	0.185553
ENSMUSG00000030691	chr7	Fchsd2	101108775	101284405	9199	4093	4039	5899	4580	4762	4087	2874	3577	4565	4.23549	4.2834	5.06356	5.14847	4.61296	4.08361	3.59322	3.85868	4.40437	4218.27	0.169354	0.0830762	2.03854	0.0414957	0.217619
ENSMUSG00000030706	chr7	Mrpl48	100545751	100608297	6119	9153	11158	12592	8857	10658	10974	10159	10601	13135	14.2384	17.7884	16.2483	14.967	15.5204	16.4832	19.0934	17.1911	19.0506	10788.9	-0.252922	0.073825	-3.42597	0.000612616	0.00924505
ENSMUSG00000030717	chr7	Nupr1	126623249	126630861	2514	454	541	710	475	344	385	320	330	329	1.71857	2.09875	2.22939	1.95324	1.21899	1.40718	1.46351	1.30222	1.16115	425.746	0.397503	0.1699	2.33963	0.0193029	0.130573
ENSMUSG00000030720	chr7	Cln3	126571207	126585817	5781	1160	1287	1581	1234	1358	1063	745	961	1183	1.90998	2.17171	2.15933	2.20718	2.09315	1.68998	1.48205	1.6495	1.81609	1158.04	0.283638	0.0684742	4.14227	3.43888e-05	0.000785666
ENSMUSG00000030729	chr7	Pgm2l1	100227394	100278868	7036	22052	24993	26826	19565	29990	26375	25429	26381	32703	29.8339	34.6524	30.1047	28.7537	37.9811	34.4534	41.5648	37.2059	41.2507	26066	-0.320145	0.108376	-2.95402	0.00313665	0.034461
ENSMUSG00000030737	chr7	Slco2b1	99657804	99711340	5612	3076	3203	3251	2871	3143	1443	1287	1673	1906	5.21724	5.56755	4.57391	5.2898	4.99031	2.36319	2.63735	2.95807	3.01411	2389	0.841324	0.0935933	8.98915	2.4914e-19	4.80138e-17
ENSMUSG00000030738	chr7	Eif3c	126546455	126566411	3383	14674	17112	18675	12719	15766	14141	10794	12692	14719	41.2827	49.337	43.5808	38.8708	41.5212	38.4129	36.689	37.2227	38.6082	14435	0.12222	0.0579089	2.11056	0.0348101	0.193822
ENSMUSG00000030745	chr7	Il21r	125603429	125633570	2607	238	276	274	279	301	131	95	134	148	0.868798	1.03253	0.829676	1.10636	1.02858	0.461733	0.418987	0.509923	0.503715	204.894	0.976442	0.148164	6.59028	4.39008e-11	2.84245e-09
ENSMUSG00000030748	chr7	Il4ra	125552282	125579472	5092	837	1169	1224	1096	1023	821	550	683	788	1.56459	2.23946	1.8979	2.22555	1.79011	1.48182	1.24215	1.33093	1.37336	897.74	0.45432	0.11363	3.99823	6.38189e-05	0.00133685
ENSMUSG00000030753	chr7	Prkrir	98703103	98718062	4125	6284	6367	7611	5612	6906	6974	5514	6057	6987	14.4996	15.0559	14.5673	14.0666	14.9168	15.5375	15.3717	14.5692	15.0312	6452.61	-0.11076	0.0495315	-2.23616	0.0253415	0.156708
ENSMUSG00000030766	chr7	Arhgap17	123279150	123369915	3583	1220	1165	1521	1307	1294	1102	739	1015	1060	3.24072	3.17147	3.3514	3.77145	3.21769	2.82645	2.37171	2.81064	2.62524	1145.56	0.272541	0.087226	3.12454	0.00178082	0.0219666
ENSMUSG00000030786	chr7	Itgam	128062640	128128160	6377	3942	4408	5787	5277	6484	2370	1805	2684	2764	5.88412	6.7431	7.1653	8.55664	9.06018	3.41579	3.25519	4.17643	3.84667	3867.09	0.96905	0.144089	6.72534	1.75186e-11	1.18096e-09
ENSMUSG00000030789	chr7	Itgax	128129547	128150656	4045	613	1072	891	920	1590	131	44	64	102	1.44239	2.58506	1.73907	2.3516	3.50227	0.297627	0.125087	0.156986	0.223772	580.306	3.47959	0.296771	11.7248	9.51131e-32	5.99249e-29
ENSMUSG00000030793	chr7	Pycard	127992103	127993867	1405	409	530	708	613	551	265	154	197	246	2.76941	3.67784	3.97661	4.50896	3.49257	1.73256	1.25985	1.39056	1.55303	396.742	1.24966	0.156194	8.00069	1.23723e-15	1.43738e-13
ENSMUSG00000030798	chr7	Cd37	45233632	45239115	3538	873	979	970	968	1128	377	287	329	409	2.34846	2.69901	2.16449	2.82876	2.84058	0.979237	0.932794	0.92262	1.02583	687.467	1.35713	0.117777	11.5229	1.01171e-30	5.17901e-28
ENSMUSG00000030804	chr7	Gm21974	127886227	127895454	2037	953	1062	1257	1062	1036	1000	650	846	864	4.45183	5.0842	4.87076	5.38916	4.53037	4.51048	3.66854	4.11978	3.76306	960.492	0.213656	0.0908968	2.35053	0.0187465	0.127953
ENSMUSG00000030824	chr7	Nucb1	45492874	45510406	5796	6052	7047	8820	6986	7394	6325	4476	5147	7463	9.93905	11.8605	12.0152	12.4631	11.3672	10.0296	8.88119	8.81168	11.4272	6543.58	0.177087	0.0858043	2.06385	0.0390318	0.209209
ENSMUSG00000030830	chr7	Itgal	127296260	127335137	6380	176	216	257	164	190	102	135	123	150	0.262587	0.330269	0.31806	0.265801	0.265365	0.146939	0.243349	0.191304	0.208657	165.853	0.484157	0.174208	2.77919	0.00544939	0.0525097
ENSMUSG00000030844	chr7	Rgs10	128373621	128418758	1711	2753	2648	3448	2757	2678	2143	1502	1852	2144	15.3092	15.0909	15.9048	16.6546	13.9407	11.5066	10.0914	10.7361	11.1161	2400.35	0.439865	0.0630332	6.97831	2.98749e-12	2.23462e-10
ENSMUSG00000030862	chr7	Cpxm2	132042816	132154739	4450	233	301	420	337	284	252	185	224	268	0.498365	0.659798	0.745173	0.78302	0.568642	0.520439	0.478078	0.499457	0.534452	274.161	0.293679	0.147211	1.99494	0.046049	0.233177
ENSMUSG00000030876	chr7	Mettl9	121034445	121076834	1822	5055	4277	5189	3969	4433	4231	3003	3637	4185	26.3988	22.8905	22.4782	22.5162	21.6715	21.3345	18.9475	19.8	20.377	4182.3	0.144771	0.0737019	1.96428	0.0494982	0.244774
ENSMUSG00000030881	chr7	Arfip2	105634203	105640416	4902	6658	7620	8871	6282	7278	7478	5984	6975	8061	12.928	15.1634	14.2881	13.2506	13.229	14.0201	14.0383	14.1185	14.5935	7202.27	-0.106644	0.0432587	-2.46525	0.0136918	0.103093
ENSMUSG00000030890	chr7	Ilk	105736592	105742925	2744	5956	6022	7343	5347	5804	5510	4356	4775	5825	20.6567	21.4043	21.125	20.1451	18.8436	18.4517	18.2528	17.2639	18.8358	5608.27	0.104587	0.0400902	2.6088	0.00908604	0.0773187
ENSMUSG00000030905	chr7	Crym	120186380	120202111	3391	8148	7793	7822	6112	7685	8816	5783	7797	8908	22.8689	22.4156	18.2107	18.635	20.1914	23.8915	19.6102	22.8128	23.3107	7619.83	-0.190429	0.0907617	-2.09813	0.0358941	0.197641
ENSMUSG00000030921	chr7	Trim30a	104409025	104465193	4419	461	778	1234	841	803	286	233	208	315	0.992952	1.71735	2.20474	1.96777	1.61909	0.5948	0.606342	0.467034	0.632586	551.617	1.49956	0.20625	7.27059	3.57916e-13	3.00668e-11
ENSMUSG00000030942	chr7	Thumpd1	119715096	119720765	2653	4123	4283	4951	3422	4309	3543	2840	3402	4125	14.7898	15.7452	14.7319	13.3346	14.4695	12.2715	12.3084	12.7216	13.796	3846.98	0.132573	0.0545184	2.43171	0.0150275	0.109012
ENSMUSG00000030966	chr7	Trim21	102557922	102565469	2775	274	413	588	331	321	234	210	197	261	0.939681	1.45155	1.67272	1.23313	1.03054	0.77486	0.87013	0.704295	0.83455	306.395	0.601977	0.1745	3.44973	0.00056115	0.00861499
ENSMUSG00000030982	chr7	9030624J02Rik	118740226	118842966	8969	5091	5765	6785	4801	5342	4918	3473	4334	5213	5.40331	6.2706	5.97342	5.53529	5.3075	5.03991	4.45345	4.79517	5.15854	5014.51	0.166301	0.048092	3.45799	0.000544229	0.0084104
ENSMUSG00000030994	chr7	D7Ertd443e	134266262	134385661	3483	553	482	641	461	407	467	256	322	386	1.51111	1.34981	1.45293	1.36843	1.04111	1.23216	0.845174	0.917245	0.983423	434.026	0.372035	0.141875	2.62228	0.00873442	0.0749794
ENSMUSG00000031004	chr7	Mki67	135689788	135716379	10075	298	158	234	216	208	142	98	130	143	0.281564	0.152993	0.183397	0.2217	0.183973	0.129547	0.111872	0.128045	0.125973	178.505	0.667158	0.206068	3.23757	0.00120554	0.0160161
ENSMUSG00000031026	chr7	Trim66	109449006	109508134	10125	4438	4451	6055	4055	4845	4847	3994	4617	6175	4.17252	4.28866	4.72217	4.14146	4.26417	4.4001	4.53685	4.52511	5.4129	4793.03	-0.1885	0.0660653	-2.85324	0.00432763	0.0442339
ENSMUSG00000031065	chrX	Cdk16	20687954	20699880	4378	16970	15641	19532	14828	15650	16720	13780	16847	19876	36.8941	34.8491	35.2239	35.0194	31.8506	35.0985	36.1958	38.1817	40.2889	16583	-0.168338	0.0568352	-2.96186	0.00305783	0.0337536
ENSMUSG00000031072	chr7	Oraov1	144915100	144930748	4400	2135	2246	2830	2317	2331	1856	1456	1829	2095	4.61845	4.97921	5.07809	5.44472	4.7203	3.87662	3.80535	4.12449	4.22536	2098.72	0.248024	0.064178	3.86464	0.000111255	0.00215321
ENSMUSG00000031093	chrX	Dock11	35888832	36076562	9240	1328	1148	1675	1294	1244	1215	853	932	1220	1.36813	1.21206	1.4314	1.44816	1.19972	1.2086	1.06173	1.00093	1.17185	1197.33	0.201325	0.0900501	2.2357	0.0253716	0.156716
ENSMUSG00000031101	chrX	Sash3	48146436	48161565	2677	315	313	404	380	464	171	132	143	201	1.11982	1.14034	1.19134	1.46749	1.54414	0.586966	0.566954	0.529948	0.666218	274.492	1.08077	0.15966	6.76918	1.29519e-11	8.84019e-10
ENSMUSG00000031103	chrX	Elf4	48411046	48463132	6148	272	307	407	354	413	143	104	110	154	0.421128	0.48712	0.522703	0.595387	0.598583	0.213776	0.194542	0.17754	0.222304	244.951	1.3186	0.157254	8.38517	5.06535e-17	7.21526e-15
ENSMUSG00000031137	chrX	Fgf13	59062145	59568071	4019	7339	10051	10801	8198	9889	9013	8334	10424	13205	17.3804	24.3941	21.2179	21.0903	21.9232	20.6096	23.8458	25.7345	29.157	9661.68	-0.290174	0.1113	-2.60713	0.00913059	0.0775366
ENSMUSG00000031145	chrX	Prickle3	7657260	7668186	4902	195	219	286	208	188	122	76	141	148	0.378636	0.435797	0.460648	0.438735	0.341723	0.228731	0.178294	0.285407	0.267936	171.631	0.709809	0.163202	4.34928	1.36588e-05	0.000345819
ENSMUSG00000031146	chrX	Plp2	7667941	7671390	1334	218	297	385	264	287	139	121	178	142	1.55462	2.17059	2.27743	2.04514	1.91593	0.957107	1.04253	1.32326	0.944144	220.668	0.837193	0.164933	5.07597	3.85523e-07	1.34082e-05
ENSMUSG00000031165	chrX	Was	8081453	8090498	2381	206	216	263	251	315	113	73	104	140	0.823332	0.884737	0.871925	1.08976	1.17855	0.436078	0.352505	0.433311	0.521696	182.515	1.09523	0.183113	5.98118	2.2153e-09	1.13402e-07
ENSMUSG00000031166	chrX	Wdr13	8123301	8132892	5277	16492	14768	17138	13296	16550	15890	12664	16295	17897	29.7477	27.2995	25.6422	26.0527	27.9452	27.6746	27.5985	30.6403	30.0983	15618.8	-0.145304	0.0723369	-2.00872	0.0445672	0.228557
ENSMUSG00000031168	chrX	Ebp	8185329	8193512	2310	1158	1339	1623	1215	1319	1217	797	1021	1070	4.77044	5.65305	5.54605	5.43722	5.08655	4.84081	3.96682	4.38464	4.10975	1180.53	0.229518	0.0783929	2.92779	0.00341386	0.0366224
ENSMUSG00000031170	chrX	Slc38a5	8271133	8280179	2241	163	188	536	284	181	150	102	137	163	0.692152	0.818134	1.88797	1.31004	0.719485	0.615011	0.523298	0.606447	0.645332	202.916	0.794338	0.299512	2.65211	0.00799914	0.0698642
ENSMUSG00000031207	chrX	Msn	96096042	96168552	6327	4067	5366	7503	6273	5720	3269	2009	2169	2729	6.11867	8.27345	9.3634	10.252	8.05579	4.74871	3.65172	3.40174	3.82797	4234.54	1.04465	0.145968	7.15671	8.26338e-13	6.6681e-11
ENSMUSG00000031209	chrX	Heph	96455359	96574485	7662	508	955	946	713	732	1063	726	833	1099	0.631123	1.21592	0.974894	0.962258	0.851316	1.27515	1.08974	1.07883	1.273	838.109	-0.41246	0.15446	-2.67034	0.00757749	0.0670956
ENSMUSG00000031232	chrX	Magt1	105968084	106011906	4672	2297	2725	4062	2936	2165	2502	1536	1646	2165	4.67966	5.68949	6.86451	6.49772	4.12896	4.92174	3.78077	3.49576	4.11238	2400.12	0.385661	0.150548	2.56172	0.0104155	0.0846311
ENSMUSG00000031264	chrX	Btk	134542336	134583570	3149	196	192	296	317	303	69	60	115	83	0.592373	0.594693	0.742073	1.04076	0.857256	0.201356	0.219091	0.362322	0.233883	177.216	1.53139	0.258043	5.93463	2.94506e-09	1.4844e-07
ENSMUSG00000031273	chrX	Col4a6	141165403	141474076	7973	175	223	365	329	339	159	108	149	181	0.208935	0.272854	0.361478	0.426698	0.37888	0.183294	0.155787	0.185446	0.201481	220.337	0.803527	0.221358	3.62999	0.000283429	0.00488207
ENSMUSG00000031284	chrX	Pak3	143518591	143797796	9552	12310	13582	16243	11485	13164	13451	10838	12810	16307	12.2678	13.8716	13.4274	12.4335	12.2808	12.9432	13.0495	13.3081	15.1518	13261.2	-0.144416	0.0489413	-2.9508	0.00316954	0.0346597
ENSMUSG00000031304	chrX	Il2rg	101264378	101268255	2387	92	154	240	203	175	60	39	42	43	0.366778	0.6292	0.793674	0.879149	0.653104	0.230964	0.187851	0.174551	0.159833	112.466	1.75548	0.279015	6.29171	3.13987e-10	1.85015e-08
ENSMUSG00000031328	chrX	Flna	74223461	74249820	9400	6759	6024	7846	6226	7430	5425	4285	5084	5749	6.84475	6.25192	6.59082	6.84914	7.04358	5.3046	5.24277	5.36709	5.42812	6030.71	0.272337	0.0665109	4.09463	4.22852e-05	0.000939113
ENSMUSG00000031343	chrX	Gabra3	72432681	72656848	3924	10504	11815	13380	9152	11944	9631	7777	8524	10285	25.478	29.3695	26.9204	24.1144	27.1199	22.5558	22.7907	21.5532	23.2593	10223.4	0.1764	0.0582844	3.02654	0.00247372	0.0285166
ENSMUSG00000031349	chrX	Nsdhl	72918557	72958514	2853	1813	2334	3078	2083	2565	1521	1179	1313	1869	6.04774	7.97901	8.51687	7.54807	8.00962	4.89894	4.75165	4.56582	5.81281	1929.77	0.545198	0.104633	5.2106	1.88234e-07	6.99198e-06
ENSMUSG00000031371	chrX	Haus7	73437315	73459044	1438	559	711	993	718	582	673	422	416	445	3.69829	4.82071	5.44946	5.16018	3.60446	4.29914	3.37315	2.86906	2.74492	603.266	0.385688	0.174091	2.21543	0.0267302	0.162295
ENSMUSG00000031373	chrX	Car5b	163976822	164027997	6354	462	629	939	646	681	473	377	399	459	0.692111	0.965689	1.16685	1.05128	0.955015	0.684184	0.682355	0.62311	0.641104	552.004	0.491214	0.142585	3.44507	0.000570908	0.0087484
ENSMUSG00000031375	chrX	Bgn	73483602	73495933	6099	1230	1632	2315	1481	1688	1135	1011	853	869	1.91966	2.61031	2.997	2.51088	2.46616	1.71038	1.90636	1.3878	1.26451	1332.94	0.605805	0.156957	3.85968	0.000113534	0.002188
ENSMUSG00000031378	chrX	Abcd1	73716597	73738534	4192	1258	1272	1610	1297	1404	1105	815	1089	1226	2.85631	2.95981	3.03226	3.19901	2.98415	2.4225	2.23572	2.57757	2.59535	1216.71	0.229298	0.0676035	3.39181	0.000694337	0.010256
ENSMUSG00000031387	chrX	Renbp	73922121	73930850	2494	431	541	747	625	701	335	217	275	346	1.64458	2.11558	2.36437	2.59066	2.50395	1.23424	1.0004	1.09388	1.23094	457.461	0.91779	0.151385	6.06261	1.33933e-09	7.16979e-08
ENSMUSG00000031389	chrX	Arhgap4	73891442	73921870	8105	1612	1561	1687	1487	1496	1251	852	1093	1257	1.89325	1.87888	1.64352	1.89717	1.64476	1.41866	1.20897	1.3382	1.37645	1351.34	0.361857	0.0783415	4.61896	3.85663e-06	0.000110062
ENSMUSG00000031390	chrX	Avpr2	73892102	73895502	2886	156	131	144	126	111	102	38	62	74	0.514431	0.442718	0.393895	0.451362	0.342653	0.324773	0.151398	0.213134	0.227518	102.608	0.838791	0.23563	3.55979	0.000371156	0.0060799
ENSMUSG00000031399	chrX	Fam3a	74384719	74393272	2485	1360	1410	1698	1393	1520	1276	956	1135	1490	5.20819	5.53376	5.39389	5.79496	5.44905	4.7182	4.42325	4.53109	5.32006	1345.8	0.14493	0.0661418	2.19121	0.0284369	0.169442
ENSMUSG00000031400	chrX	G6pdx	74409483	74429194	3080	3396	3971	5151	3696	3861	3854	2325	2956	3707	10.4936	12.5751	13.2028	12.4063	11.1683	11.4987	8.67992	9.52183	10.6798	3599.34	0.184227	0.0861197	2.1392	0.0324193	0.185039
ENSMUSG00000031402	chrX	Mpp1	75109733	75131016	5343	3200	3200	3829	2633	3203	2631	2262	2486	2958	5.70076	5.84233	5.65828	5.09548	5.34157	4.52566	4.86867	4.61681	4.91318	2905.18	0.162395	0.0561933	2.88994	0.00385314	0.0405124
ENSMUSG00000031428	chrX	Zcchc18	136993155	136998472	4876	22763	26728	31395	22090	26499	26609	20968	24151	30791	44.4351	53.4707	50.8362	46.8429	48.4234	50.1537	49.4525	49.1462	56.0405	25589.5	-0.131117	0.0531329	-2.46772	0.0135977	0.102511
ENSMUSG00000031442	chr8	Mcf2l	12873806	13020905	12760	13192	10647	13421	10488	11810	12715	9450	12584	14644	9.84182	8.14038	8.30549	8.4998	8.24791	9.15922	8.51788	9.78682	10.1861	12055.7	-0.187791	0.081639	-2.30026	0.0214336	0.139993
ENSMUSG00000031447	chr8	Lamp1	13159135	13175338	2255	27288	33777	45524	34243	33624	29645	21570	24651	31725	115.155	146.078	159.355	156.976	132.828	120.792	109.975	108.443	124.823	30883.5	0.230221	0.0902016	2.5523	0.0107015	0.0863758
ENSMUSG00000031467	chr8	Agpat5	18846277	18891361	10783	4629	4958	5936	4450	5068	6031	4174	5012	5543	4.08655	4.48569	4.3469	4.26757	4.18828	5.14087	4.45202	4.61253	4.56243	5067.08	-0.196486	0.0525938	-3.73592	0.000187033	0.00338167
ENSMUSG00000031485	chr8	Prosc	27042555	27056131	4534	4776	4572	5419	3930	4551	4653	3770	4295	5434	10.0262	9.83629	9.43642	8.96223	8.94351	9.43154	9.56199	9.39926	10.6359	4573.63	-0.108779	0.0539137	-2.01765	0.043628	0.22559
ENSMUSG00000031489	chr8	Adrb3	27225776	27229588	2893	89	118	111	118	101	140	134	155	190	0.29278	0.397819	0.302893	0.421681	0.311029	0.444689	0.532587	0.531546	0.582755	129.749	-0.664786	0.175254	-3.79326	0.000148681	0.00277397
ENSMUSG00000031490	chr8	Eif4ebp1	27260327	27275656	981	228	229	283	256	229	149	118	194	168	2.21041	2.27523	2.27583	2.69606	2.07827	1.39477	1.38215	1.96064	1.51855	203.603	0.497255	0.155187	3.20423	0.00135422	0.0175641
ENSMUSG00000031497	chr8	Tnfsf13b	10006843	10035441	930	112	206	218	183	142	98	57	65	117	1.1453	2.15884	1.84915	2.03284	1.35931	0.967617	0.704222	0.692901	1.11549	129.481	0.907538	0.239036	3.79666	0.000146658	0.00274247
ENSMUSG00000031502	chr8	Col4a1	11198423	11312826	6818	3105	3279	4004	3100	3497	2632	1986	2737	3341	4.33501	4.69162	4.63702	4.70156	4.57039	3.54807	3.34998	3.98347	4.34898	3036.07	0.208735	0.073449	2.8419	0.00448452	0.0455431
ENSMUSG00000031503	chr8	Col4a2	11312805	11449287	6619	3552	3806	4265	3351	3911	2947	2273	3187	3867	5.10816	5.60936	5.08776	5.23501	5.26512	4.09213	3.94935	4.77784	5.18498	3422.89	0.165222	0.0808509	2.04354	0.0409987	0.216149
ENSMUSG00000031505	chr8	Carkd	11497506	11514960	3694	2702	2866	3405	2608	2872	2978	2240	2634	3187	6.96178	7.5677	7.27726	7.29951	6.92705	7.40862	6.97297	7.07472	7.65594	2814.31	-0.0764895	0.0374265	-2.04372	0.0409808	0.216149
ENSMUSG00000031511	chr8	Arhgef7	11728105	11835219	13075	9711	9801	11206	8014	10106	10266	7554	9745	11466	7.07031	7.31304	6.7677	6.33834	6.88784	7.21695	6.64487	7.3963	7.78338	9700.31	-0.139199	0.0553309	-2.51576	0.0118776	0.0928366
ENSMUSG00000031517	chr8	Gpm6a	54954728	55060877	3336	97954	103346	112934	81509	97015	108957	93710	93524	106823	279.457	302.162	267.26	252.61	259.096	300.141	323.009	278.147	284.145	99484.5	-0.187949	0.0732912	-2.56441	0.0103352	0.0842344
ENSMUSG00000031523	chr8	Dlc1	36567751	36953143	14694	4237	5370	6532	4642	5700	5826	3932	5842	6308	2.74497	3.56539	3.51028	3.2669	3.45688	3.64442	3.07771	3.94548	3.81025	5332.08	-0.190733	0.0924249	-2.06365	0.039051	0.209209
ENSMUSG00000031530	chr8	Dusp4	34807297	34819894	2740	912	958	662	499	790	1132	1177	1314	1301	3.16764	3.41003	1.90728	1.88275	2.5686	3.79633	4.93914	4.75767	4.21308	989.28	-0.840633	0.195665	-4.29628	1.73685e-05	0.00042784
ENSMUSG00000031534	chr8	Smim19	22462615	22476879	1458	1952	1859	2665	1814	1925	1773	1377	1529	1882	12.7372	12.4316	14.4247	12.8583	11.7586	11.1707	10.8558	10.4006	11.4497	1840.36	0.165679	0.0629426	2.63222	0.00848288	0.0732947
ENSMUSG00000031539	chr8	Ap3m2	22787354	22805654	3467	10205	11758	12270	8564	12367	11627	8932	11274	12814	28.0145	33.0793	27.9403	25.5387	31.7807	30.8188	29.6247	32.2631	32.7972	11033.2	-0.161464	0.0819591	-1.97006	0.0488316	0.242691
ENSMUSG00000031548	chr8	Sfrp1	23411502	23449632	4372	2542	1860	2691	2151	1536	937	1184	916	1160	5.53408	4.14988	4.85959	5.087	3.13033	1.96964	3.11427	2.07885	2.35456	1640.97	0.869005	0.187162	4.64306	3.43293e-06	9.95305e-05
ENSMUSG00000031555	chr8	Adam9	24949611	25016922	4011	5298	5648	6099	4514	5443	4583	3792	4190	5185	12.5719	13.7352	12.005	11.6359	12.0908	10.5006	10.8716	10.3648	11.4715	4929.7	0.137789	0.0565698	2.43573	0.0148616	0.10848
ENSMUSG00000031557	chr8	Plekha2	25039144	25102194	5397	2043	1789	1855	1680	2127	1331	1174	1464	1805	3.60317	3.23355	2.71379	3.21868	3.51167	2.26659	2.50161	2.69163	2.96808	1684.32	0.263308	0.117697	2.23717	0.0252754	0.156417
ENSMUSG00000031561	chr8	Tenm3	48227682	48844026	11132	9117	8686	11935	8389	11492	10588	8343	9676	11493	7.79631	7.61219	8.46595	7.79289	9.19945	8.74236	8.61974	8.62564	9.16331	9913.24	-0.163722	0.0779805	-2.09953	0.0357701	0.197356
ENSMUSG00000031584	chr8	Gsr	33652523	33698163	2754	2396	2523	3371	2505	2329	1868	1543	1539	2351	8.2797	8.93507	9.66279	9.40344	7.53401	6.23279	6.44212	5.54402	7.57464	2232.42	0.38075	0.0948381	4.01474	5.95111e-05	0.00125805
ENSMUSG00000031586	chr8	Rbpms	33782643	33929863	4022	178	266	435	232	273	197	162	207	169	0.42123	0.64511	0.853895	0.596402	0.604771	0.450135	0.463179	0.510655	0.372879	230.377	0.407995	0.202516	2.01463	0.0439434	0.2265
ENSMUSG00000031591	chr8	Asah1	41340197	41374773	3390	4436	5411	6472	4792	5209	5127	3199	4181	4341	12.4541	15.5687	15.0722	14.6147	13.6901	13.8983	10.851	12.2366	11.363	4736.93	0.177193	0.085552	2.07118	0.0383422	0.207288
ENSMUSG00000031603	chr8	Fgf20	40279166	40308331	1678	521	656	564	397	571	876	436	803	600	2.95418	3.81202	2.65273	2.44535	3.03085	4.79601	2.9869	4.74649	3.17199	602.284	-0.462481	0.186477	-2.4801	0.0131346	0.100182
ENSMUSG00000031608	chr8	Galnt7	57523828	57653032	5253	1326	1671	1863	1379	1629	1430	965	1211	1394	2.40272	3.10305	2.80019	2.71441	2.76318	2.50192	2.11262	2.2875	2.35507	1411.94	0.189639	0.0763167	2.4849	0.012959	0.0991966
ENSMUSG00000031610	chr8	Scrg1	57455923	57477585	700	2172	2838	2940	2371	2346	1771	1472	1512	1596	29.4979	39.5	33.1203	34.9796	29.8256	23.2235	24.1532	21.4063	20.2091	2088.05	0.518855	0.100232	5.17655	2.26027e-07	8.2462e-06
ENSMUSG00000031618	chr8	Nr3c2	76899442	77245012	6474	4835	6002	7591	5854	6038	6639	5472	6421	7582	7.10896	9.04396	9.25816	9.35005	8.31059	9.42519	9.72054	9.84171	10.3938	6249.5	-0.255748	0.0802233	-3.18795	0.00143285	0.018372
ENSMUSG00000031639	chr8	Tlr3	45395665	45410608	4396	1315	1967	2787	1860	1741	1575	1208	1330	1577	2.8472	4.36466	5.00548	4.37479	3.52875	3.29269	3.16006	3.00195	3.18351	1677.02	0.282511	0.138263	2.04329	0.0410237	0.216149
ENSMUSG00000031647	chr8	Mfap3l	60632827	60676729	6837	8016	7748	11156	9641	8369	5700	5174	5773	6869	11.1604	11.0551	12.8838	14.5812	10.9074	7.66254	8.70325	8.37877	8.91652	7511.3	0.463976	0.10268	4.51864	6.22379e-06	0.000168238
ENSMUSG00000031659	chr8	Adcy7	88272403	88329962	6330	1083	1311	2280	1715	1765	1256	780	1065	1497	1.62857	2.02038	2.84399	2.80151	2.48457	1.82366	1.41712	1.66949	2.09885	1385.33	0.369985	0.172353	2.14667	0.0318194	0.182845
ENSMUSG00000031661	chr8	Nkd1	88521344	88594887	4459	674	826	918	723	800	1275	860	752	1326	1.43871	1.80696	1.62545	1.6765	1.59858	2.62786	2.21793	1.67336	2.639	904.325	-0.55082	0.131461	-4.18999	2.7897e-05	0.00065097
ENSMUSG00000031662	chr8	Snx20	88626828	88636128	1434	177	223	221	229	299	113	73	106	156	1.17428	1.5162	1.2162	1.65038	1.85694	0.723858	0.585134	0.733097	0.964948	173.887	0.922823	0.209053	4.4143	1.01339e-05	0.000262248
ENSMUSG00000031665	chr8	Sall1	89027248	89044162	5252	2410	2726	3727	2944	3082	2390	1765	2282	2600	4.36776	5.06315	5.60296	5.79604	5.22882	4.18232	3.86475	4.31138	4.39336	2623.56	0.254463	0.0877609	2.8995	0.00373759	0.039424
ENSMUSG00000031681	chr8	Smad1	79338395	79399518	5814	1845	2011	2331	1660	1842	1675	1295	1567	1962	3.02062	3.37415	3.16561	2.95229	2.82305	2.64784	2.56156	2.6744	2.99489	1778.52	0.110736	0.0555293	1.99419	0.0461308	0.233447
ENSMUSG00000031708	chr8	Tecr	83571700	83594491	1334	22076	26926	29566	20275	22784	21186	15357	20055	23270	157.43	196.785	174.895	157.065	152.099	145.88	132.315	149.09	154.72	22105.8	0.140692	0.067545	2.08294	0.0372565	0.203094
ENSMUSG00000031709	chr8	Tbc1d9	83165352	83272934	5887	8364	10836	12085	8120	10916	11379	8968	9639	13167	13.5237	17.9557	16.2085	14.2623	16.5224	17.7649	17.5191	16.2469	19.8495	10322.6	-0.247006	0.0858693	-2.87653	0.00402073	0.0418713
ENSMUSG00000031736	chr8	Crnde	92326038	92356120	2012	8	85	75	48	82	232	72	83	201	0.0378352	0.411981	0.294227	0.246603	0.363035	1.05943	0.411408	0.409206	0.886305	97.2367	-1.40914	0.530041	-2.65855	0.00784782	0.0688359
ENSMUSG00000031740	chr8	Mmp2	92827328	92853417	3038	317	407	545	486	371	246	258	195	289	0.993066	1.30667	1.41622	1.65389	1.08798	0.7441	0.976502	0.636812	0.844109	341.46	0.626088	0.185299	3.3788	0.000728024	0.010715
ENSMUSG00000031754	chr8	Nudt21	94017770	94037021	2726	3231	3492	3972	2922	3550	3761	3005	3245	3842	11.2798	12.4937	11.5024	11.0814	11.6017	12.6778	12.6749	11.8097	12.5056	3435.25	-0.161379	0.0512962	-3.14601	0.00165512	0.0207282
ENSMUSG00000031755	chr8	Bbs2	94067954	94098811	3194	2396	2105	2495	1930	2014	1938	1215	1762	2063	7.13946	6.42811	6.16687	6.24723	5.61781	5.57584	4.37411	5.47322	5.73138	1966.05	0.196861	0.0925502	2.12707	0.0334141	0.188354
ENSMUSG00000031760	chr8	Mt3	94152607	94154148	538	19425	21912	24303	20203	23718	19606	14646	17243	20334	343.101	396.639	356.071	387.639	392.164	334.37	312.546	317.491	334.861	19987.3	0.147136	0.0611451	2.40633	0.0161135	0.114963
ENSMUSG00000031762	chr8	Mt2	94172618	94173567	556	9345	10393	12191	11351	12875	6616	4855	5478	5411	159.725	182.049	172.842	210.756	206.002	109.186	100.258	97.6055	86.229	8589.38	0.860688	0.115489	7.45256	9.15443e-14	8.28501e-12
ENSMUSG00000031765	chr8	Mt1	94179089	94180325	540	19066	21726	22848	19975	19678	14682	9153	11087	12535	335.515	391.818	333.516	381.848	324.162	249.468	194.603	203.388	205.664	16482	0.666436	0.0867393	7.68321	1.55149e-14	1.5403e-12
ENSMUSG00000031780	chr8	Ccl17	94810453	94812035	513	209	90	163	114	99	45	80	77	62	3.87108	1.70837	2.50432	2.29373	1.71653	0.804779	1.79024	1.48674	1.07068	103.396	0.846149	0.338203	2.5019	0.012353	0.0958116
ENSMUSG00000031782	chr8	Coq9	94838321	94854895	3055	4651	4755	5615	4674	4275	5476	4231	4750	5687	14.4891	15.181	14.5098	15.8174	12.467	16.4717	15.9248	15.4258	16.5181	4892.72	-0.21339	0.0652659	-3.26954	0.00107721	0.0146421
ENSMUSG00000031783	chr8	Polr2c	94857450	94864242	1580	2490	2463	3120	2037	2356	2917	2299	2591	2933	14.994	15.1997	15.5843	13.3248	13.2807	16.9602	16.726	16.2646	16.4669	2569.42	-0.26089	0.058287	-4.47596	7.60679e-06	0.000201303
ENSMUSG00000031805	chr8	Jak3	71676296	71690575	5352	683	809	1238	1005	1026	511	365	563	662	1.21471	1.47453	1.82637	1.94164	1.70816	0.877507	0.784296	1.0438	1.09772	745.019	0.721322	0.157084	4.59194	4.39154e-06	0.000122971
ENSMUSG00000031808	chr8	Slc27a1	71568927	71586708	2795	5970	6449	6731	5553	5559	7125	4873	6531	7344	20.3276	22.5039	19.0111	20.5396	17.719	23.4247	20.0467	23.182	23.3145	6217.24	-0.230318	0.0701954	-3.28109	0.00103405	0.0141629
ENSMUSG00000031816	chr8	Mthfsd	121095012	121108392	4894	1693	1658	2120	1578	1678	1960	1461	1794	1977	3.29271	3.30472	3.42018	3.33392	3.05505	3.6807	3.43306	3.63729	3.58497	1761.39	-0.189526	0.0485395	-3.90457	9.43942e-05	0.00186974
ENSMUSG00000031818	chr8	Cox4i1	120668222	120674207	1550	26401	26725	32739	23027	25523	28831	21371	25041	28432	162.053	168.116	166.694	153.542	146.656	170.874	158.488	160.231	162.715	26285.3	-0.0958566	0.0406545	-2.35784	0.0183818	0.126041
ENSMUSG00000031819	chr8	Emc8	120653914	120668573	6295	8124	8287	10163	7455	8445	9239	6962	7996	9423	12.2844	12.8421	12.7474	12.2457	11.954	13.4892	12.719	12.6042	13.2848	8409.32	-0.13106	0.029368	-4.46269	8.09368e-06	0.000212813
ENSMUSG00000031820	chr8	Babam1	71396855	71404772	1592	4394	5130	6166	4392	4695	5459	3921	4839	5178	26.2599	31.4198	30.567	28.5133	26.2663	31.501	28.3117	30.1472	28.8521	4876.42	-0.118566	0.0595428	-1.99127	0.0464514	0.234418
ENSMUSG00000031824	chr8	6430548M08Rik	120114152	120165306	6626	25231	25005	30534	22549	29180	26179	21162	26503	31140	36.2466	36.8139	36.3858	35.1893	39.2416	36.3131	36.7303	39.6904	41.7093	26243.1	-0.12996	0.0632095	-2.05601	0.0397812	0.211577
ENSMUSG00000031825	chr8	Crispld2	119992438	120052793	4777	232	479	654	580	440	345	253	266	259	0.462265	0.978119	1.08093	1.2554	0.820701	0.663743	0.609058	0.552514	0.481155	383.543	0.605292	0.251434	2.40736	0.0160685	0.114842
ENSMUSG00000031827	chr8	Cotl1	119809225	119840579	1628	5595	6520	7507	6268	6488	5730	3467	4660	5839	32.6985	39.0507	36.3924	39.7932	35.4951	32.3341	24.4803	28.3905	31.8162	5704.35	0.266885	0.0848088	3.1469	0.00165013	0.0206816
ENSMUSG00000031838	chr8	Ifi30	70762774	70766663	980	310	322	441	472	357	179	158	192	288	3.00845	3.2025	3.55005	4.97592	3.24323	1.6773	1.85256	1.94241	2.60588	297.192	0.7736	0.193162	4.00493	6.20364e-05	0.00130452
ENSMUSG00000031841	chr8	Cdh13	118283733	119324921	11144	6839	7609	8598	5861	8817	5308	4015	5530	7162	5.84201	6.66116	6.09232	5.43867	7.05049	4.37802	4.14371	4.92439	5.70408	6527.24	0.319176	0.106957	2.98415	0.00284371	0.0318407
ENSMUSG00000031851	chr8	Ntpcr	125729963	125748235	2673	1402	1557	1831	1474	1503	1419	1007	1145	1363	4.99156	5.68106	5.40745	5.70081	5.00929	4.87807	4.33164	4.24964	4.52445	1396.96	0.190216	0.0650434	2.92445	0.00345067	0.0369447
ENSMUSG00000031875	chr8	Cmtm3	104340594	104347672	1616	675	937	1217	1030	1052	715	439	522	630	3.97414	5.65369	5.94355	6.58761	5.79808	4.06465	3.12276	3.20382	3.45829	786.393	0.630339	0.148041	4.25787	2.06382e-05	0.000494983
ENSMUSG00000031880	chr8	Rrad	104628066	104631321	1575	163	148	229	170	166	102	62	102	143	0.984648	0.916237	1.14748	1.11556	0.938708	0.594937	0.452501	0.64232	0.805399	139.134	0.647429	0.178927	3.61839	0.00029644	0.00504857
ENSMUSG00000031883	chr8	Car7	104534700	104550343	2459	961	796	849	653	921	1245	767	837	912	3.7191	3.15704	2.72545	2.74523	3.33659	4.65223	3.58628	3.37674	3.29072	882.731	-0.308029	0.147023	-2.0951	0.0361619	0.198781
ENSMUSG00000031902	chr8	Nfatc3	106059603	106130537	6014	1548	1667	2137	1506	1564	1420	1143	1270	1419	2.45011	2.70397	2.80565	2.58935	2.31729	2.1701	2.18572	2.09544	2.09401	1502.55	0.20529	0.0620085	3.31067	0.000930733	0.0129756
ENSMUSG00000031903	chr8	Pla2g15	106150399	106164713	2704	2655	2904	3478	2871	3088	2019	1633	2065	2579	9.3443	10.4745	10.1538	10.9766	10.1739	6.86114	6.9439	7.57636	8.46282	2552.37	0.394201	0.0755668	5.2166	1.82238e-07	6.80008e-06
ENSMUSG00000031907	chr8	Zfp90	106415339	106425889	2632	1196	1060	1449	1057	1127	1079	773	853	948	4.32444	3.92787	4.34593	4.15169	3.81462	3.76702	3.37686	3.21518	3.19587	1048.83	0.217649	0.0820688	2.65203	0.00800105	0.0698642
ENSMUSG00000031928	chr9	Mre11a	14784654	14837123	5902	1610	1357	1532	1157	1300	1219	859	1122	1201	2.59658	2.2429	2.04952	2.02704	1.96268	1.89827	1.6738	1.88637	1.80593	1250.31	0.19904	0.09904	2.0097	0.0444631	0.228443
ENSMUSG00000031938	chr9	4931406C07Rik	15283337	15306448	2981	2109	2077	2871	2186	2285	2003	1478	1697	1995	6.73315	6.79565	7.6031	7.58129	6.829	6.17448	5.701	5.64783	5.93836	2053.64	0.215931	0.0632045	3.41639	0.000634575	0.00949312
ENSMUSG00000031953	chr8	Tmem170	111864898	111876675	1943	226	223	316	222	269	341	229	223	309	1.10678	1.11921	1.28368	1.18102	1.2332	1.61245	1.35495	1.13846	1.41089	260.487	-0.278823	0.127761	-2.18238	0.0290815	0.171361
ENSMUSG00000031963	chr9	Bmper	23223076	23485202	3793	690	687	1073	718	760	805	718	799	961	1.73142	1.7667	2.23341	1.95717	1.78523	1.95041	2.17676	2.09005	2.24832	796.774	-0.221108	0.095733	-2.30964	0.0209083	0.137826
ENSMUSG00000031983	chr8	2310022B05Rik	124635766	124663369	3297	5163	7550	11150	8201	8371	9635	7189	8675	11934	14.9039	22.3356	26.6987	25.7168	22.6207	26.8552	25.0728	26.1052	32.1193	8583.92	-0.355122	0.147311	-2.41069	0.0159222	0.114195
ENSMUSG00000031994	chr9	Adamts8	30942562	30963838	4613	181	297	277	218	308	338	287	364	385	0.373465	0.628031	0.474097	0.48863	0.59491	0.673389	0.715465	0.782945	0.740652	296.407	-0.571438	0.161522	-3.53784	0.000403408	0.00650417
ENSMUSG00000031995	chr9	St14	31089402	31131853	4577	315	484	459	534	552	108	44	75	141	0.655065	1.03151	0.791776	1.20633	1.07459	0.216858	0.110551	0.16259	0.273385	291.844	2.26238	0.261204	8.66137	4.66141e-18	7.20364e-16
ENSMUSG00000031997	chr9	Trpc6	8544196	8680565	3029	702	797	826	701	938	897	779	923	930	2.20569	2.56636	2.1528	2.39263	2.75892	2.7213	2.95719	3.0232	2.7244	835.634	-0.303417	0.110286	-2.75119	0.00593799	0.0561283
ENSMUSG00000032000	chr9	Birc3	7848699	7873186	5009	279	279	412	321	261	236	152	173	216	0.530171	0.543336	0.649419	0.662625	0.464281	0.433013	0.348972	0.342702	0.38269	253.912	0.533232	0.141857	3.75893	0.000170638	0.00312316
ENSMUSG00000032020	chr9	Ubash3b	41011098	41161697	7326	2682	2927	3988	2735	3150	3723	3011	3132	3880	3.48483	3.89761	4.29828	3.8604	3.83145	4.67083	4.72682	4.24232	4.70042	3236.83	-0.305242	0.0660094	-4.62422	3.76015e-06	0.000108061
ENSMUSG00000032038	chr9	St3gal4	35046579	35116810	2029	1448	1780	2120	1583	1720	2168	1395	1725	2129	6.79082	8.55512	8.24717	8.06465	7.55111	9.81726	7.90428	8.43336	9.30917	1772.87	-0.239231	0.0786237	-3.04273	0.00234439	0.0273335
ENSMUSG00000032042	chr9	Srpr	35200175	35247973	3364	5883	6034	7530	5452	6061	5423	3933	5138	5916	16.6442	17.4953	17.6716	16.756	16.0523	14.8143	13.4438	15.1536	15.6054	5641.1	0.136083	0.0402866	3.37786	0.000730523	0.0107229
ENSMUSG00000032046	chr2	Abhd12	150832493	150904741	2823	21215	20389	24145	19103	21177	18373	15232	17554	20412	71.52	70.4423	67.5193	69.9581	66.831	59.8057	62.0407	61.6906	64.1582	19600.2	0.0998662	0.0461311	2.16483	0.0304005	0.176843
ENSMUSG00000032085	chr9	Tagln	45929628	45936058	1586	702	876	1586	790	794	597	373	573	379	4.21124	5.38554	7.89208	5.14815	4.45884	3.458	2.70344	3.58332	2.11979	717.165	0.798416	0.20973	3.80687	0.000140738	0.00264687
ENSMUSG00000032089	chr9	Il10ra	45253837	45269149	3498	1023	882	1153	1058	1106	598	408	480	555	2.78344	2.45939	2.60226	3.12711	2.81702	1.57103	1.34122	1.36146	1.40793	792.708	0.898044	0.106723	8.4147	3.9391e-17	5.66022e-15
ENSMUSG00000032116	chr9	Stt3a	36729344	36767679	8948	3574	4124	4979	3376	4307	3337	2839	2858	3782	3.80215	4.49621	4.39373	3.90147	4.28923	3.42775	3.64901	3.16953	3.75127	3642.42	0.19313	0.0711511	2.71437	0.00664023	0.0609717
ENSMUSG00000032122	chr9	Slc37a2	37229149	37255738	5079	698	1126	975	851	959	292	325	233	462	1.3081	2.1626	1.51568	1.73247	1.68242	0.52838	0.735875	0.455197	0.807253	642.257	1.34913	0.192002	7.02666	2.11533e-12	1.61922e-10
ENSMUSG00000032123	chr9	Dpagt1	44326845	44333600	1905	991	1137	1477	1137	1178	1044	668	877	1069	4.94994	5.82023	6.1196	6.16934	5.50809	5.03506	4.03123	4.56651	4.97836	1048.33	0.234528	0.0868956	2.69896	0.00695556	0.0630718
ENSMUSG00000032184	chr9	Lysmd2	75625732	75637773	1200	2731	3164	4086	2757	3010	3468	2626	3043	3501	21.6485	25.7037	26.8671	23.7408	22.3358	26.5438	25.1499	25.1459	25.875	3131.91	-0.157647	0.0600276	-2.62624	0.00863336	0.0742768
ENSMUSG00000032193	chr9	Ldlr	21723576	21749916	4531	2425	3017	5256	3328	3752	2932	1906	2026	2205	5.09414	6.49513	9.15864	7.59441	7.37822	5.94704	4.83746	4.43667	4.31867	2916.37	0.484567	0.160699	3.01537	0.0025667	0.0293816
ENSMUSG00000032202	chr9	Rab27a	73044854	73097629	3879	693	945	1144	836	865	782	506	693	809	1.7004	2.37631	2.32841	2.22831	1.98684	1.85269	1.50004	1.77259	1.85075	795.392	0.220819	0.106047	2.08227	0.0373175	0.203341
ENSMUSG00000032220	chr9	Myo1e	70207350	70400067	4944	1790	2410	2802	2414	2544	1501	1284	1371	1440	3.44617	4.75503	4.47473	5.04861	4.58489	2.79024	2.98664	2.75156	2.5848	1924.52	0.619385	0.115954	5.34166	9.20996e-08	3.5921e-06
ENSMUSG00000032231	chr9	Anxa2	69453620	69491795	3731	1084	1894	2454	2003	1482	1197	1003	791	944	2.76527	4.95154	5.19276	5.5506	3.53904	2.94835	3.09132	2.1035	2.24523	1403.69	0.69029	0.206498	3.34284	0.000829259	0.011874
ENSMUSG00000032238	chr9	Rora	68653786	69388246	13071	7127	12714	11215	8361	11944	14236	10743	10950	16255	5.19056	9.48948	6.77521	6.6148	8.14303	10.0109	9.45296	8.31342	11.0376	11487.6	-0.483824	0.150547	-3.21377	0.00131007	0.0170998
ENSMUSG00000032251	chr9	Irak1bp1	82829540	82847687	2158	1324	1111	1292	928	1110	1414	1135	1081	1256	5.83828	5.02069	4.7258	4.44525	4.58193	6.02038	6.04683	4.96913	5.16378	1184.54	-0.23572	0.113825	-2.0709	0.0383678	0.2073
ENSMUSG00000032278	chr9	Paqr5	61953481	62026856	3954	350	499	444	237	464	198	238	255	252	0.842502	1.231	0.886547	0.61973	1.04556	0.460199	0.692173	0.639884	0.565568	321.513	0.583899	0.210536	2.77339	0.0055475	0.0531424
ENSMUSG00000032281	chr9	Acsbg1	54604877	54661870	3604	12221	12280	17497	14556	12107	17438	12240	14503	17114	32.2739	33.235	38.3287	41.7578	29.9302	44.465	39.0535	39.9264	42.1383	14398.5	-0.29983	0.0961683	-3.11777	0.00182227	0.0223768
ENSMUSG00000032303	chr9	Chrna3	55011343	55026559	3123	73	147	280	158	174	220	233	234	411	0.222465	0.459101	0.707803	0.523054	0.496383	0.647349	0.857885	0.743383	1.16778	213.5	-0.88718	0.293999	-3.01763	0.00254757	0.0292161
ENSMUSG00000032313	chr9	AI118078	55326913	55438345	4714	581	561	902	701	630	1187	517	633	876	1.17312	1.16087	1.51074	1.53758	1.1908	2.31417	1.26123	1.33238	1.64912	724.427	-0.376478	0.183067	-2.0565	0.0397339	0.211393
ENSMUSG00000032320	chr9	Rcn2	56041845	56061882	4745	10013	11003	14637	10579	11276	12329	9367	10711	13335	20.0857	22.6196	24.3551	23.0525	21.1741	23.8796	22.7016	22.398	24.94	11388.5	-0.139175	0.054155	-2.56993	0.010172	0.0833886
ENSMUSG00000032323	chr9	Cyp11a1	58006411	58027023	4804	122	104	123	92	110	104	149	112	244	0.241722	0.211175	0.202152	0.198014	0.204022	0.198961	0.356679	0.23133	0.450742	129.363	-0.606858	0.254164	-2.38767	0.0169556	0.119257
ENSMUSG00000032333	chr9	Stoml1	58253164	58262523	1987	3942	4797	5831	4240	4493	4751	3878	4619	5694	18.8777	23.5427	23.1628	22.0572	20.1418	21.9683	22.4376	23.0589	25.4233	4664.21	-0.170451	0.0669619	-2.5455	0.0109121	0.0875021
ENSMUSG00000032340	chr9	Neo1	58874679	59036441	7387	11203	12115	15160	11163	12612	11640	7787	10302	12075	14.4363	15.9992	16.2046	15.6263	15.2137	14.4828	12.1235	13.8389	14.5075	11420	0.112916	0.0527843	2.1392	0.0324194	0.185039
ENSMUSG00000032344	chr9	Mb21d1	78430526	78443237	4126	120	154	196	167	183	103	63	118	92	0.276819	0.364073	0.375048	0.418488	0.39518	0.229419	0.175586	0.283763	0.197872	130.514	0.66011	0.201964	3.26846	0.00108136	0.0146759
ENSMUSG00000032353	chr9	Tmed3	89699205	89705068	2848	1697	2272	2852	2058	2273	1864	1536	1679	1965	5.67073	7.78069	7.90537	7.47057	7.11026	6.01424	6.2013	5.84879	6.12211	1998.44	0.185415	0.0938734	1.97516	0.0482504	0.240844
ENSMUSG00000032356	chr9	Rasgrf1	89909908	90026977	11063	30892	34793	44852	30234	35820	36309	27675	33746	42233	26.5817	30.6819	32.0136	28.2608	28.8531	30.1668	28.7713	30.2704	33.8821	34854.2	-0.133387	0.0547899	-2.43451	0.0149118	0.108709
ENSMUSG00000032359	chr9	Ctsh	90054152	90076089	4499	1061	2220	3197	1963	2204	868	597	585	668	2.24467	4.8133	5.61042	4.51137	4.36493	1.7731	1.52597	1.29018	1.31763	1426.84	1.47718	0.217092	6.80439	1.0148e-11	7.13451e-10
ENSMUSG00000032369	chr9	Plscr1	92249750	92272278	2462	193	278	476	298	266	267	151	170	186	0.746006	1.10124	1.52619	1.25127	0.962489	0.996492	0.705175	0.685003	0.670316	247.456	0.482173	0.218158	2.2102	0.0270912	0.163636
ENSMUSG00000032370	chr9	Lactb	66955393	66975484	2031	1167	1016	1288	849	1095	915	718	804	895	5.4676	4.87834	5.00562	4.32101	4.80252	4.13928	4.06429	3.92681	3.90958	961.299	0.226649	0.0855582	2.64906	0.00807149	0.0704417
ENSMUSG00000032372	chr9	Plscr2	92275602	92297752	3180	229	494	780	562	522	270	204	160	203	0.685364	1.51518	1.93641	1.82715	1.46246	0.780238	0.737651	0.499188	0.566453	368.818	1.13443	0.274902	4.12666	3.68072e-05	0.000836253
ENSMUSG00000032380	chr9	Dapk2	66158223	66272242	3512	120	156	156	156	141	125	78	91	119	0.325202	0.43326	0.350681	0.459248	0.3577	0.327084	0.255388	0.257082	0.300677	125.463	0.368237	0.169745	2.16935	0.0300562	0.175526
ENSMUSG00000032388	chr9	Spg21	65460937	65488470	2690	2608	2779	3585	2598	2828	2056	1585	1861	2129	9.22663	10.0757	10.5206	9.9845	9.36579	7.02322	6.77485	6.86342	7.02252	2409.19	0.444801	0.0458071	9.7103	2.72528e-22	7.3185e-20
ENSMUSG00000032398	chr9	Snapc5	64179297	64182684	757	701	734	954	672	726	1065	709	836	837	8.80437	9.44777	9.93904	9.16855	8.53583	12.9154	10.7587	10.9457	9.80138	802.251	-0.338357	0.0960612	-3.52231	0.000427809	0.00687053
ENSMUSG00000032417	chr9	Rwdd2a	86571991	86574899	1380	1295	1821	2591	1824	1654	2321	1645	1819	2314	8.92741	12.8653	14.8163	13.6594	10.6738	15.4493	13.7011	13.0721	14.8731	1906.19	-0.292468	0.131349	-2.22665	0.0259704	0.159036
ENSMUSG00000032431	chr9	Crtap	114375134	114390675	1772	422	576	813	652	587	476	338	421	444	2.26596	3.16968	3.62115	3.80312	2.95058	2.46789	2.19277	2.35657	2.22283	517.365	0.389027	0.148362	2.62214	0.0087379	0.0749794
ENSMUSG00000032434	chr9	Cmtm6	114731203	114749343	3352	3391	3759	5023	3738	4167	3021	2282	2727	3253	9.62817	10.9381	11.8303	11.5294	11.0756	8.28217	7.82828	8.07159	8.61156	3431.45	0.362847	0.065354	5.55202	2.82389e-08	1.18006e-06
ENSMUSG00000032440	chr9	Tgfbr2	116087698	116175363	4785	3151	4142	5567	4772	4552	1940	1614	1638	2018	6.26794	8.44383	9.18573	10.3117	8.47633	3.72611	3.87896	3.39663	3.74265	3188.39	1.14893	0.128732	8.92495	4.45913e-19	8.30057e-17
ENSMUSG00000032456	chr9	Nmnat3	98287435	98420438	5004	295	170	276	212	185	137	106	124	125	0.561135	0.331396	0.435482	0.438059	0.329417	0.251619	0.243605	0.245881	0.221685	178.258	0.739397	0.198151	3.73148	0.000190358	0.00342666
ENSMUSG00000032470	chr9	Mras	99385420	99437381	5134	14821	13125	14697	11575	14859	14375	12594	15824	16241	27.4781	24.938	22.6023	23.3121	25.7886	25.7332	28.2103	30.5832	28.0739	14253.8	-0.242432	0.0907268	-2.67211	0.00753761	0.0668871
ENSMUSG00000032508	chr9	Myd88	119335934	119341411	2576	411	515	641	500	556	373	329	343	418	1.51837	1.94982	1.9643	2.00658	1.92282	1.33052	1.46847	1.32095	1.43977	448.342	0.36851	0.108764	3.38816	0.000703622	0.0103838
ENSMUSG00000032511	chr9	Scn5a	119483408	119579016	8764	1656	884	587	373	551	431	224	250	652	1.7987	0.984017	0.528873	0.440106	0.560245	0.452015	0.293955	0.283071	0.660278	609.856	0.982156	0.490406	2.00274	0.0452053	0.230363
ENSMUSG00000032526	chr9	Deb1	121710389	121712921	517	1474	1419	2040	1300	1355	2027	1506	1369	1571	27.0905	26.7273	31.1004	25.9546	23.3125	35.9709	33.441	26.229	26.9202	1557.51	-0.256554	0.120882	-2.12235	0.0338081	0.189661
ENSMUSG00000032554	chr9	Trf	103204001	103230444	3320	25866	38877	60158	45216	46052	37907	23723	24985	28285	74.1498	114.216	143.051	140.807	123.583	104.925	82.1647	74.6652	75.5994	36097.9	0.435381	0.178203	2.44318	0.0145586	0.107184
ENSMUSG00000032560	chr9	Dnajc13	104151282	104262930	11938	7505	7260	8613	6292	7583	6636	4736	5681	7157	5.98456	5.93295	5.69707	5.45031	5.66046	5.10935	4.56276	4.72242	5.32101	6750.46	0.160866	0.0504606	3.18796	0.00143281	0.018372
ENSMUSG00000032565	chr9	Nudt16	105128903	105131805	2573	1011	1046	1328	957	870	895	594	730	1046	3.73932	3.96484	4.07432	3.84507	3.01224	3.19626	2.65437	2.81463	3.60707	926.385	0.218438	0.103591	2.10865	0.0349748	0.19454
ENSMUSG00000032577	chr9	Mapkapk3	107254927	107289877	5542	189	268	446	302	344	202	212	167	184	0.324613	0.471729	0.635412	0.56346	0.553085	0.334991	0.439922	0.299006	0.294648	253.143	0.510517	0.221237	2.30755	0.0210239	0.138117
ENSMUSG00000032594	chr9	Ip6k1	108002501	108048782	6487	21703	23091	27994	20342	23880	23914	18525	22907	28611	31.8463	34.7244	34.0737	32.4253	32.8021	33.882	32.8422	35.0401	39.1429	23277.5	-0.147292	0.0460313	-3.19982	0.00137514	0.0177584
ENSMUSG00000032596	chr9	Uba7	107975505	107984060	6692	495	638	1002	758	712	295	260	235	337	0.704099	0.930041	1.18226	1.17125	0.948064	0.405162	0.446824	0.348461	0.446931	510.606	1.19897	0.165177	7.25868	3.90874e-13	3.26679e-11
ENSMUSG00000032615	chr11	Nt5m	59839447	59880968	3361	2667	3108	3667	2698	2827	3135	2457	2947	3541	7.55222	9.01956	8.61348	8.29937	7.49388	8.5717	8.40605	8.69942	9.34888	2987.5	-0.158754	0.0537684	-2.95255	0.00315157	0.0345271
ENSMUSG00000032648	chr19	Pygm	6384399	6398459	3218	1963	3291	4148	3157	2757	4904	3107	3981	4549	5.80562	9.97491	10.1761	10.1427	7.63298	14.0041	11.1021	12.2738	12.5437	3532.09	-0.57823	0.151942	-3.80559	0.000141467	0.00265754
ENSMUSG00000032666	chr1	1700025G04Rik	151852403	152090125	11788	7442	7255	9779	7185	9117	8782	7007	8264	9894	6.00983	6.0043	6.55063	6.30305	6.89213	6.84768	6.83659	6.95698	7.44948	8265.07	-0.204287	0.0674506	-3.02869	0.00245617	0.0283741
ENSMUSG00000032688	chr18	Malt1	65430963	65478823	5073	719	678	1032	724	721	715	472	566	647	1.34905	1.30371	1.60618	1.47567	1.26638	1.29534	1.06998	1.10707	1.13184	686.89	0.220644	0.0969095	2.27681	0.0227978	0.145833
ENSMUSG00000032690	chr5	Oas2	120730333	120749853	4451	90	154	337	168	138	110	59	36	62	0.192458	0.337495	0.597778	0.390261	0.27625	0.227125	0.152434	0.0802518	0.123614	122.15	1.23012	0.368014	3.3426	0.000829968	0.011874
ENSMUSG00000032691	chr11	Nlrp3	59541568	59566956	4057	220	335	286	388	486	165	60	185	110	0.516131	0.805443	0.556569	0.988827	1.06734	0.373765	0.170068	0.452447	0.240609	244.061	1.29076	0.324616	3.97627	7.00053e-05	0.00144792
ENSMUSG00000032698	chr2	Lmo2	103957986	103981878	2166	2128	1860	2219	1801	1867	1303	920	913	1383	9.34894	8.37445	8.08656	8.59519	7.67828	5.52729	4.8833	4.18138	5.66493	1571.39	0.673494	0.099187	6.79014	1.12028e-11	7.74314e-10
ENSMUSG00000032712	chr6	2810474O19Rik	149309414	149335663	6802	1377	1226	1405	1139	1282	1054	869	952	1194	1.92701	1.7583	1.63095	1.73151	1.67945	1.42419	1.46928	1.38881	1.55788	1157.35	0.196931	0.0773709	2.54529	0.0109187	0.0875021
ENSMUSG00000032719	chr1	Sbspon	15853862	15892722	2748	93	127	137	92	111	165	114	118	183	0.322075	0.450745	0.39356	0.34611	0.359854	0.551742	0.476996	0.426005	0.590891	126.088	-0.512925	0.159445	-3.21694	0.00129564	0.0170063
ENSMUSG00000032737	chr7	Inppl1	101822632	101838076	4981	3150	2964	4312	3497	3527	3041	1974	2547	2683	6.01944	5.80466	6.83503	7.25927	6.30929	5.61099	4.55751	5.07379	4.78022	3037.74	0.304227	0.0945957	3.21608	0.00129955	0.0170385
ENSMUSG00000032740	chr11	Ccdc88a	29373658	29510808	10891	7288	6979	8678	6983	7076	7929	6191	6696	8301	6.37016	6.25155	6.29183	6.63033	5.78973	6.69172	6.53789	6.1012	6.76478	7318.55	-0.119579	0.0530928	-2.25227	0.0243054	0.151964
ENSMUSG00000032786	chr9	Alas1	106233455	106248126	4310	3969	4472	5258	3953	4560	4017	2817	3559	4404	8.76501	10.1211	9.63181	9.48308	9.42682	8.56546	7.51611	8.19328	9.06777	4063.52	0.125315	0.0530752	2.36108	0.0182219	0.125277
ENSMUSG00000032796	chr17	Lama1	67697265	67822645	9518	414	703	922	614	622	443	323	361	350	0.414055	0.720554	0.7649	0.66708	0.582341	0.427799	0.390297	0.376377	0.326368	516.31	0.660154	0.17387	3.79682	0.000146562	0.00274247
ENSMUSG00000032806	chrX	Slc10a3	74369217	74373349	2023	272	284	404	281	315	233	193	193	281	1.2794	1.36902	1.57629	1.43581	1.38701	1.05821	1.09681	0.946356	1.23233	268.502	0.319594	0.11371	2.81061	0.00494482	0.0487958
ENSMUSG00000032812	chr7	Arap1	101348067	101412586	7564	2303	2207	3175	2803	2592	2207	1385	1822	1790	2.89824	2.8464	3.31436	3.83191	3.05355	2.68176	2.10584	2.39027	2.10027	2225.73	0.398245	0.118999	3.34664	0.000817971	0.011764
ENSMUSG00000032845	chr18	Alpk2	65265529	65393888	7782	75	139	119	83	104	202	92	123	167	0.091741	0.174249	0.120744	0.110289	0.119087	0.238579	0.135964	0.156843	0.190459	121.828	-0.615712	0.230347	-2.67298	0.00751799	0.0668178
ENSMUSG00000032849	chr14	Abcc4	118482692	118706219	5729	1335	1541	1893	1507	1657	1158	1017	1134	1361	2.21807	2.62392	2.60892	2.71994	2.57719	1.85772	2.04151	1.96411	2.10831	1385.08	0.293748	0.0786819	3.73336	0.000188942	0.00341003
ENSMUSG00000032878	chr11	Ccdc85a	28385685	28584324	6971	5347	6574	8095	5931	6628	7033	5919	7421	8677	7.30133	9.19972	9.16906	8.79774	8.47234	9.27279	9.76507	10.5636	11.047	6823.52	-0.305465	0.0770123	-3.96644	7.29551e-05	0.00149947
ENSMUSG00000032890	chr4	Rims3	120854816	120896579	7972	19195	21885	24886	18738	22570	21622	22186	24285	30557	22.9201	26.781	24.649	24.3054	25.2283	24.9288	32.0067	30.229	34.0189	22901.5	-0.3526	0.0917705	-3.84219	0.00012194	0.00233626
ENSMUSG00000032911	chr9	Cspg4	56865104	56899870	8050	2359	2017	2732	2124	2566	2023	1422	1725	2338	2.78951	2.44432	2.67976	2.72838	2.84044	2.30979	2.03158	2.12641	2.57766	2117.88	0.196835	0.0863678	2.27903	0.0226654	0.145253
ENSMUSG00000032925	chr14	Itgbl1	123659971	123975618	4229	1106	1188	1455	1049	1130	1325	1021	1101	1322	2.48923	2.74018	2.71636	2.5647	2.38077	2.8794	2.77632	2.58318	2.7741	1182.82	-0.157184	0.0575112	-2.7331	0.00627409	0.0583954
ENSMUSG00000032939	chr8	Nup93	94214597	94315066	2882	2620	1707	2153	1619	1925	1574	1122	1511	1688	8.65179	5.77685	5.89746	5.80768	5.95065	5.01865	4.47644	5.20149	5.19707	1749.68	0.309594	0.138736	2.23154	0.0256456	0.157873
ENSMUSG00000032942	chr7	Ucp3	100472990	100486432	3135	200	168	318	226	186	312	287	263	347	0.60716	0.52268	0.800786	0.745304	0.528586	0.914546	1.05266	0.832314	0.982165	257.318	-0.622688	0.166496	-3.73997	0.000184043	0.00333497
ENSMUSG00000033016	chr18	Nfatc1	80606205	80713071	7433	620	757	951	779	822	553	348	449	519	0.793996	0.993518	1.01024	1.08372	0.985434	0.683801	0.538445	0.59942	0.619692	632.108	0.611485	0.10996	5.56099	2.68243e-08	1.12959e-06
ENSMUSG00000033022	chr18	Cdo1	46713205	46728342	1530	2711	1994	2031	1599	1607	1526	1201	1292	1590	16.8579	12.7073	10.4761	10.8013	9.35447	9.16234	9.02302	8.3752	9.21835	1713.29	0.36692	0.158616	2.31326	0.0207086	0.137012
ENSMUSG00000033054	chr9	Npat	53537047	53574342	6248	2832	2864	3832	2523	2873	2691	1854	2471	2756	4.31452	4.47162	4.84262	4.17549	4.09736	3.9585	3.41259	3.92437	3.91471	2705.91	0.141822	0.0579624	2.44678	0.0144137	0.106548
ENSMUSG00000033055	chr15	Ankrd54	79053094	79062893	4270	1053	1193	1354	993	1142	1189	924	1110	1397	2.34719	2.72529	2.50354	2.40448	2.38295	2.55905	2.48844	2.5793	2.90334	1143.25	-0.152843	0.0599924	-2.5477	0.0108435	0.0871575
ENSMUSG00000033065	chr15	Pfkm	98092589	98132447	2957	31710	32643	38814	28352	34409	33103	25942	30230	37846	102.058	107.67	103.623	99.1257	103.67	102.872	100.876	101.426	113.567	32337.6	-0.0808993	0.0399635	-2.02433	0.0429362	0.22301
ENSMUSG00000033068	chr2	Entpd6	150749042	150771675	4775	4325	4583	5473	4265	4850	4667	3813	4832	5842	8.62127	9.36241	9.04954	9.2354	9.05015	8.98257	9.18305	10.0408	10.8575	4715.65	-0.168323	0.0614258	-2.74027	0.00613894	0.0575458
ENSMUSG00000033128	chr15	Gga1	78877190	78894585	3034	5252	5369	6636	5038	5558	5733	4444	5354	6485	16.4746	17.2598	17.2668	17.1672	16.3207	17.364	16.8422	17.5076	18.9663	5508.48	-0.125903	0.0359934	-3.49793	0.000468876	0.00740661
ENSMUSG00000033157	chr16	Abhd10	45729725	45742955	3710	1569	1752	2501	1743	1732	1583	1211	1514	1546	4.02514	4.60623	5.32216	4.85744	4.15945	3.92118	3.75351	4.04895	3.69785	1662.24	0.18863	0.0873315	2.15993	0.0307783	0.178344
ENSMUSG00000033159	chr1	Cnppd1	75134554	75142711	5635	2166	2181	2712	1988	2129	1959	1446	1747	2002	3.65879	3.77561	3.8	3.64793	3.36654	3.19514	2.95108	3.07631	3.153	2014.17	0.175875	0.0434627	4.04657	5.19746e-05	0.00112619
ENSMUSG00000033166	chr14	Dis3	99076634	99099770	3722	1441	1237	1604	1319	1501	1205	930	1130	1330	3.68485	3.24175	3.40233	3.66398	3.59307	2.97523	2.87326	3.01226	3.17095	1288.59	0.166255	0.0767948	2.16492	0.0303937	0.176843
ENSMUSG00000033177	chr16	Tmprss7	45656315	45693658	2837	161	157	217	151	119	130	99	105	102	0.540086	0.539746	0.603827	0.550257	0.373691	0.421074	0.401243	0.367185	0.319021	136.031	0.402901	0.180513	2.23197	0.0256167	0.157814
ENSMUSG00000033186	chr14	Mzt1	99034544	99046136	2256	5874	6942	8856	4701	5673	7432	5603	6612	7501	24.7772	30.0093	30.9864	21.5407	22.4006	30.2692	28.5544	29.0743	29.4998	6519.73	-0.244754	0.0994503	-2.46107	0.0138525	0.1039
ENSMUSG00000033207	chr19	Mamdc2	23302609	23448322	3338	402	570	784	653	671	221	146	169	152	1.1462	1.66556	1.85424	2.02254	1.79095	0.608419	0.502945	0.502317	0.404072	405.612	1.6861	0.190045	8.87212	7.17688e-19	1.30627e-16
ENSMUSG00000033220	chr15	Rac2	78559169	78572783	3036	419	530	621	568	619	243	135	201	231	1.31347	1.70268	1.61478	1.93421	1.81645	0.73551	0.511297	0.656839	0.675147	385.884	1.31742	0.150533	8.7517	2.10154e-18	3.549e-16
ENSMUSG00000033222	chr3	Ttf2	100938860	100969663	6564	269	363	478	369	399	325	154	219	292	0.390092	0.539478	0.574988	0.581289	0.541647	0.455067	0.269818	0.331068	0.394802	311.406	0.47433	0.173315	2.73681	0.00620376	0.057939
ENSMUSG00000033256	chr2	Shf	122348892	122369162	2305	2191	2097	2532	1875	2274	3393	1961	2514	2601	9.0455	8.87241	8.67101	8.40897	8.7884	13.5254	9.78144	10.8197	10.0118	2377.33	-0.394303	0.10031	-3.93087	8.46402e-05	0.0017075
ENSMUSG00000033282	chr8	Rpgrip1l	91217030	91313262	9855	3332	2996	3700	2815	2934	2859	2044	2594	2959	3.2185	2.96581	2.9646	2.95378	2.653	2.66649	2.38542	2.61202	2.66487	2886.59	0.131046	0.0629655	2.08124	0.0374117	0.203602
ENSMUSG00000033295	chr4	Ptprf	118208213	118291405	9130	10917	11447	14532	11549	11222	9637	6913	8714	11608	11.3824	12.2314	12.5682	13.0806	10.9529	9.70176	8.70828	9.47124	11.2842	10577.5	0.238665	0.0713877	3.34322	0.000828128	0.0118684
ENSMUSG00000033316	chr5	Galnt9	110544345	110621382	2997	3773	5771	7120	4480	6212	6690	4926	6457	6864	11.9813	18.7811	18.7549	15.4542	18.4662	20.5126	18.8994	21.375	20.3225	5777.39	-0.344802	0.125142	-2.75528	0.00586414	0.0556079
ENSMUSG00000033326	chr4	Kdm4a	118136957	118180043	5782	4882	4940	5867	4471	5355	4451	3254	3992	4606	8.037	8.33443	8.01176	7.99562	8.25249	7.07508	6.47215	6.85086	7.06971	4598.15	0.181973	0.0434917	4.18408	2.86323e-05	0.000662466
ENSMUSG00000033335	chr9	Dnm2	21424908	21507759	5330	5113	5143	6587	5462	5581	4918	3192	4253	4776	9.13096	9.41261	9.75763	10.596	9.33	8.48022	6.88713	7.91761	7.95219	4942.89	0.244373	0.0716644	3.40997	0.000649706	0.00965774
ENSMUSG00000033355	chr16	Rtp4	23609919	23614222	1573	223	531	716	345	389	106	126	147	182	1.34881	3.29149	3.59231	2.26681	2.20254	0.619054	0.920768	0.926873	1.02636	293.575	1.4697	0.269902	5.44533	5.17089e-08	2.08119e-06
ENSMUSG00000033383	chr16	Rtp1	23429133	23433960	3120	130	447	128	91	338	101	45	137	96	0.396551	1.39738	0.323878	0.301542	0.965165	0.297478	0.165845	0.435647	0.273029	164.47	1.14136	0.477862	2.38848	0.0169184	0.119149
ENSMUSG00000033386	chr3	Frrs1	116878227	116903750	2396	155	203	186	161	183	84	64	89	120	0.615621	0.826286	0.612788	0.694638	0.680396	0.322135	0.307112	0.368493	0.44437	135.517	0.862484	0.168374	5.12242	3.01644e-07	1.07652e-05
ENSMUSG00000033392	chr9	Clasp2	113812586	113919697	5690	24627	25214	31162	23115	25264	26979	19576	23877	29085	41.1976	43.227	43.2416	42.0055	39.5633	43.5777	39.5658	41.6389	45.364	25238.8	-0.0848582	0.0310164	-2.73591	0.00622076	0.0580309
ENSMUSG00000033411	chr2	Ctdspl2	121956001	122013642	9251	2260	2132	2510	1838	2069	2597	1861	2013	2239	2.32553	2.2483	2.14241	2.05452	1.99298	2.58026	2.31364	2.15931	2.14808	2162.17	-0.158496	0.0802887	-1.97407	0.0483733	0.241246
ENSMUSG00000033420	chr6	Antxr1	87133854	87335775	5263	1809	2373	3146	2561	2495	1786	1521	1413	2220	3.27169	4.39829	4.71963	5.03147	4.22409	3.11884	3.32351	2.664	3.74342	2115.06	0.369293	0.131585	2.80651	0.00500821	0.0493619
ENSMUSG00000033429	chr7	Mcee	64392645	64412121	824	953	1054	1262	912	905	1263	968	1051	1152	10.9974	12.4649	12.0801	11.4325	9.77627	14.0727	13.496	12.6432	12.3945	1056.28	-0.277216	0.080379	-3.44886	0.000562956	0.00863462
ENSMUSG00000033446	chr14	Lpar6	73237895	73243294	5400	399	463	679	605	511	436	286	287	353	0.703312	0.83639	0.992798	1.15846	0.84319	0.742061	0.609083	0.52737	0.580138	439.9	0.49896	0.166566	2.99557	0.00273934	0.0308831
ENSMUSG00000033450	chr17	Tagap	7926000	7934897	3076	461	512	601	488	536	448	317	346	440	1.42634	1.62347	1.54245	1.64019	1.55244	1.33837	1.18499	1.11598	1.26928	455.554	0.28108	0.0875418	3.21081	0.00132362	0.0172081
ENSMUSG00000033467	chr5	Crlf2	109554711	109558993	1325	2058	1820	2000	1957	1845	1149	1012	1281	1774	14.7758	13.3915	11.9111	15.2633	12.4003	7.96533	8.77852	9.58767	11.8752	1637.13	0.446505	0.127536	3.50102	0.000463474	0.00733543
ENSMUSG00000033487	chr14	Fndc3a	72537946	72710003	9944	6476	6335	7438	5179	6497	5392	4346	5164	6011	6.19943	6.21504	5.90632	5.3857	5.82219	4.98393	5.02654	5.15334	5.36504	5813.32	0.140904	0.0541295	2.60309	0.00923872	0.0779698
ENSMUSG00000033488	chr1	BC026585	157458577	157492638	2534	992	1313	1671	1600	1233	1043	563	618	902	3.72549	5.05346	5.20552	6.52744	4.33475	3.7821	2.55455	2.41946	3.15835	1082.51	0.678131	0.174614	3.88361	0.000102918	0.00201904
ENSMUSG00000033491	chr9	Prss35	86743649	86758443	3444	395	330	515	321	352	480	315	516	510	1.09158	0.934603	1.18055	0.963644	0.910609	1.28079	1.05173	1.48651	1.31405	412.27	-0.398082	0.127614	-3.11943	0.00181198	0.0222839
ENSMUSG00000033499	chr13	Larp4b	9093881	9174451	8464	6995	7647	9014	6218	7481	6551	5302	6075	7419	7.86702	8.81386	8.40922	7.59669	7.8761	7.1139	7.20439	7.12241	7.77946	6896.73	0.0888967	0.0438181	2.02877	0.0424818	0.221341
ENSMUSG00000033502	chr3	Cdc14a	116272553	116424032	11335	482	542	659	496	476	380	376	435	432	0.404796	0.466489	0.459083	0.452504	0.374219	0.308142	0.381516	0.380835	0.338263	471.695	0.228527	0.110451	2.06905	0.0385417	0.207818
ENSMUSG00000033510	chr7	Otud7a	63444751	63759028	3619	3737	3544	4076	3036	3881	3642	3086	3948	4136	9.82797	9.55185	8.89182	8.67349	9.55462	9.24823	9.80554	10.8237	10.1415	3668.5	-0.166771	0.076057	-2.1927	0.0283286	0.168992
ENSMUSG00000033542	chr6	Arhgef5	43265582	43289320	9977	230	411	505	372	329	249	202	176	310	0.219449	0.401884	0.399681	0.385567	0.293854	0.229394	0.232859	0.175056	0.275771	302.747	0.510587	0.200056	2.55222	0.010704	0.0863758
ENSMUSG00000033557	chr1	Fam20b	156678532	156719086	8770	8032	8423	10347	7283	8413	8313	7076	7701	10614	8.71814	9.36958	9.31602	8.58741	8.54831	8.71236	9.27947	8.71376	10.7414	8407.58	-0.13289	0.0617686	-2.15142	0.0314433	0.181354
ENSMUSG00000033565	chr15	Rbfox2	77078990	77307053	7358	22130	21059	24912	18397	23119	21756	17696	22094	26479	28.6294	27.9204	26.7335	25.8541	27.9981	27.1761	27.6593	29.7964	31.9385	21851.3	-0.147401	0.0630031	-2.33957	0.0193058	0.130573
ENSMUSG00000033585	chr7	Ndn	62348277	62349928	1652	16657	18856	24541	16975	17281	19037	15375	18526	22632	95.9342	111.296	117.242	106.203	93.1697	105.865	106.986	111.229	121.529	18730.4	-0.152085	0.0641514	-2.37072	0.0177533	0.123019
ENSMUSG00000033589	chr14	Reep4	70545251	70548933	1668	212	216	251	171	197	200	111	109	171	1.20929	1.2627	1.18763	1.0596	1.05193	1.10154	0.764982	0.648153	0.909433	178.623	0.368144	0.164503	2.23791	0.0252266	0.156233
ENSMUSG00000033597	chr17	Caskin1	24488783	24508905	6172	12553	12598	18215	13163	14918	14591	11049	16467	18588	19.3598	19.9117	23.3023	22.0526	21.5374	21.7278	20.5878	26.4744	26.7281	14572.3	-0.228968	0.0944519	-2.42417	0.0153433	0.110868
ENSMUSG00000033610	chr19	Pank1	34810894	34879455	3692	1232	1547	1800	1381	1694	1637	1310	1459	1895	3.176	4.08708	3.84909	3.86737	4.08802	4.07471	4.08015	3.92088	4.55471	1542.69	-0.185467	0.0870763	-2.12993	0.0331772	0.187707
ENSMUSG00000033615	chr5	Cplx1	108518554	108550024	2189	49813	49159	67437	44098	48470	55086	41979	52589	57222	216.545	219.009	243.175	208.245	197.246	231.219	220.482	238.319	231.926	51389.1	-0.151578	0.0534312	-2.83688	0.00455562	0.046069
ENSMUSG00000033685	chr7	Ucp2	100493337	100502020	6989	2882	3970	3694	3701	4150	1604	1370	1109	1944	3.92524	5.54135	4.17335	5.47574	5.29114	2.10938	2.25438	1.57457	2.4686	2661.19	1.15676	0.151065	7.65738	1.8977e-14	1.86145e-12
ENSMUSG00000033703	chr8	Fuk	110882463	110902459	3838	1572	1621	1778	1461	1753	1723	1370	1654	2032	3.89838	4.11971	3.65745	3.9358	4.06951	4.12567	4.10475	4.27588	4.69826	1657.81	-0.18841	0.0676142	-2.78654	0.00532737	0.0517602
ENSMUSG00000033712	chr14	Ccar2	70138177	70153811	3716	7621	7707	9499	6646	8039	7977	6141	7373	9076	19.5195	20.23	20.1814	18.4913	19.2747	19.7276	19.0034	19.6861	21.6737	7727.13	-0.0962819	0.0395593	-2.43387	0.0149386	0.108852
ENSMUSG00000033720	chr6	Sfxn5	85213051	85333422	5743	12660	13660	18126	13705	14832	17737	13105	15138	17560	20.9831	23.2027	24.9203	24.6755	23.0125	28.3853	26.2426	26.1554	27.1357	15117.2	-0.269785	0.0586637	-4.59884	4.2485e-06	0.000119578
ENSMUSG00000033721	chr3	Vav3	109340653	109685698	6005	780	1350	1197	944	1141	1589	1225	1169	2351	1.2364	2.19306	1.57389	1.6255	1.69309	2.43201	2.34604	1.93169	3.47455	1301.26	-0.672637	0.178324	-3.77199	0.000161953	0.00298419
ENSMUSG00000033732	chr8	Sf3b3	110810492	110846803	4299	7765	7970	8135	5921	7439	6031	4654	5913	7510	17.1918	18.0839	14.9401	14.2406	15.4179	12.8928	12.4492	13.6473	15.5025	6740.28	0.169275	0.0851306	1.98841	0.046766	0.235426
ENSMUSG00000033751	chr8	Gadd45gip1	84831522	84835482	2494	2908	3307	3867	2800	3204	3808	2501	3298	3823	11.0962	12.932	12.2396	11.6062	11.4446	14.0299	11.53	13.1186	13.6008	3256.4	-0.201753	0.0582374	-3.46432	0.000531566	0.00825363
ENSMUSG00000033763	chr8	Mtss1l	110721476	110741400	5311	16184	17497	24119	18764	17880	23920	15720	18811	25241	29.0053	32.1372	35.8564	36.5316	29.9977	41.3933	34.0392	35.1448	42.1774	19655.5	-0.283631	0.0863996	-3.28278	0.00102788	0.014102
ENSMUSG00000033777	chrX	Tlr13	106143204	106160493	4086	514	767	862	795	824	237	205	273	265	1.19731	1.83102	1.66559	2.0117	1.79681	0.533053	0.576944	0.662927	0.575536	513.705	1.47152	0.160521	9.16714	4.85757e-20	1.00724e-17
ENSMUSG00000033788	chr6	Dysf	84008590	84211060	8333	318	468	723	556	560	415	287	365	414	0.363265	0.547892	0.685094	0.689957	0.598843	0.457743	0.396107	0.434657	0.440938	448.142	0.354459	0.179638	1.97319	0.0484742	0.241355
ENSMUSG00000033855	chr17	Ston1	88597684	88662586	4521	374	623	764	667	623	463	344	351	433	0.787391	1.34419	1.33422	1.52544	1.22782	0.94119	0.875008	0.770343	0.84994	508.3	0.470079	0.17538	2.68035	0.0073545	0.065761
ENSMUSG00000033880	chr11	Lgals3bp	118392751	118402092	2847	2961	6428	7348	5832	5464	1594	1314	1396	2057	9.89801	22.0211	20.3749	21.1777	17.0982	5.14488	5.30688	4.86467	6.411	3688.64	1.67309	0.193082	8.66516	4.50868e-18	7.06202e-16
ENSMUSG00000033910	chr3	Gucy1a3	82092427	82145789	6968	13719	9378	9283	6084	8975	5968	5611	5401	7953	18.7414	13.1293	10.5192	9.02858	11.4774	7.87201	9.26092	7.69151	10.1296	7950.45	0.466708	0.190633	2.4482	0.0143573	0.106371
ENSMUSG00000033931	chr8	Rbm34	126947175	126971079	3429	1896	1743	2342	1515	1918	1623	1253	1425	1723	5.26252	4.95799	5.3921	4.56793	4.98348	4.34962	4.20186	4.12314	4.45884	1693.78	0.171983	0.0628451	2.73662	0.00620737	0.057939
ENSMUSG00000033964	chr1	Zbtb41	139422383	139453007	8362	3004	2790	3842	2785	3057	3344	2535	2861	3535	3.41969	3.25495	3.62794	3.44401	3.25771	3.67563	3.48658	3.39518	3.75196	3063.96	-0.133837	0.0516874	-2.58936	0.00961549	0.0801716
ENSMUSG00000034006	chr18	Pqlc1	80253292	80292725	6100	1227	1701	1990	1465	1409	1656	1303	1635	1925	1.91467	2.72023	2.57583	2.48335	2.0582	2.49509	2.45656	2.65965	2.80066	1580.48	-0.212182	0.099187	-2.13921	0.0324188	0.185039
ENSMUSG00000034007	chr9	Scaper	55549883	55919605	5158	3785	4257	4842	3286	4113	3777	2738	3216	3867	6.98473	8.05082	7.41181	6.58723	7.10512	6.7299	6.10453	6.18669	6.65334	3721.99	0.108938	0.0550437	1.97912	0.0478025	0.23932
ENSMUSG00000034024	chr10	Cct2	117050998	117063814	1962	11226	12828	14641	9895	11941	11145	8091	9848	11566	54.4445	63.7589	58.9001	52.131	54.2124	52.1899	47.4096	49.7892	52.2991	11112.6	0.106063	0.0513826	2.06418	0.0390006	0.209209
ENSMUSG00000034041	chr8	Lyl1	84701457	84704715	1800	193	318	378	346	339	190	129	152	167	1.02022	1.72272	1.65746	1.98684	1.67751	0.969766	0.823873	0.837602	0.823065	241.043	0.838266	0.192652	4.35119	1.354e-05	0.000343343
ENSMUSG00000034055	chrX	Phka1	102513975	102644246	6259	2051	2807	3588	2688	2570	3690	2229	2976	3649	3.11918	4.37492	4.5263	4.44074	3.65879	5.4185	4.09562	4.71809	5.17405	2893.65	-0.332157	0.115171	-2.88404	0.00392613	0.0410427
ENSMUSG00000034059	chr2	Ypel4	84734058	84738655	2614	3434	3432	4029	3285	3454	3816	2992	3790	4167	12.502	12.8049	12.1672	12.9917	11.7714	13.4142	13.1606	14.3839	14.1443	3592.76	-0.208348	0.0516347	-4.03504	5.45922e-05	0.00117668
ENSMUSG00000034116	chr17	Vav1	57279100	57328031	3688	677	751	995	987	1077	341	280	294	312	1.74715	1.98625	2.13	2.767	2.60187	0.849714	0.873039	0.790945	0.750718	621.153	1.4018	0.163044	8.59768	8.13417e-18	1.23376e-15
ENSMUSG00000034187	chr11	Nsf	103821782	103954056	8346	67607	76563	95296	65358	80863	76865	60879	76452	94043	77.11	89.4934	90.1591	80.9784	86.3372	84.6497	83.8922	90.9005	100.006	76478	-0.144516	0.0619847	-2.33148	0.0197278	0.132335
ENSMUSG00000034190	chr14	Chmp7	69716979	69732570	2706	7118	7201	9242	6597	7293	7717	6147	6826	8380	25.0334	25.9541	26.9614	25.2034	24.0102	26.2052	26.1192	25.0257	27.4781	7344.29	-0.105245	0.0357408	-2.94469	0.00323279	0.0351636
ENSMUSG00000034205	chr14	Loxl2	69609068	69695834	5405	103	123	195	140	136	99	74	56	85	0.181389	0.221989	0.284855	0.267826	0.224203	0.16834	0.157449	0.102806	0.139564	109.902	0.671862	0.212096	3.16773	0.00153635	0.019449
ENSMUSG00000034209	chr11	Rasl10a	5058128	5060385	1413	1493	1532	1528	1352	1997	1553	1478	2022	2616	10.0522	10.5709	8.53374	9.88845	12.5866	10.096	12.0229	14.1919	16.4218	1731.36	-0.40763	0.158501	-2.57179	0.0101176	0.0831589
ENSMUSG00000034263	chr9	Vwa9	64960832	64986974	3208	1734	1766	2069	1459	1751	1597	1174	1442	1612	5.14433	5.36937	5.09162	4.70204	4.8629	4.5747	4.20807	4.45967	4.45889	1606.33	0.123751	0.0521734	2.37192	0.0176961	0.122727
ENSMUSG00000034290	chr12	Nek9	85299514	85339362	5386	6517	7086	9362	6787	7561	6733	5202	5945	7104	11.5173	12.8338	13.7242	13.0296	12.5087	11.4892	11.1073	10.9525	11.7054	6848.39	0.107391	0.0510195	2.1049	0.0352997	0.195683
ENSMUSG00000034300	chr18	Fam53c	34758906	34773760	4517	5903	5927	6981	5128	5836	6196	4739	6173	6983	12.4387	12.7994	12.2022	11.7382	11.5119	12.6064	12.0649	13.5599	13.7191	5953.72	-0.15944	0.047467	-3.35897	0.000782325	0.0113367
ENSMUSG00000034317	chr3	Trim59	69035288	69044755	3352	1468	1407	2204	1600	1292	2336	1402	1418	1922	4.16814	4.09414	5.19091	4.935	3.43406	6.40422	4.80949	4.19711	5.08805	1659.92	-0.294224	0.142713	-2.06165	0.0392412	0.209931
ENSMUSG00000034330	chr8	Plcg2	117498291	117635140	4296	626	904	1259	1019	1124	519	353	401	573	1.38694	2.0526	2.3138	2.4525	2.3312	1.11027	0.944917	0.926161	1.18364	733.415	0.958153	0.16684	5.74294	9.30494e-09	4.26959e-07
ENSMUSG00000034334	chr13	Fam151b	92449622	92484031	1381	428	484	446	381	383	508	405	448	543	2.94839	3.41696	2.54854	2.85113	2.46984	3.37896	3.37079	3.2172	3.48757	448.017	-0.305507	0.106207	-2.87653	0.00402072	0.0418713
ENSMUSG00000034336	chr19	Ina	47014698	47025327	3240	13363	15034	19585	13215	15854	17957	12105	16307	19149	39.2531	45.2582	47.721	42.1686	43.5952	50.931	42.9606	49.9347	52.4443	15706.2	-0.231462	0.0643692	-3.59585	0.000323334	0.00543235
ENSMUSG00000034394	chr11	Lif	4257557	4272514	4350	137	193	328	316	178	80	51	88	111	0.299765	0.432783	0.595319	0.751102	0.364594	0.169016	0.134823	0.200725	0.226446	159.675	1.35612	0.289375	4.68637	2.78092e-06	8.23765e-05
ENSMUSG00000034422	chr16	Parp14	35832874	35871544	9306	566	784	1357	811	1019	385	362	302	351	0.57897	0.82188	1.15142	0.901181	0.97576	0.380258	0.447387	0.322036	0.334756	638.343	1.19026	0.19446	6.12084	9.30808e-10	5.13386e-08
ENSMUSG00000034445	chr19	Cyb561a3	10577454	10588548	1474	568	612	859	664	740	511	480	423	631	3.66611	4.0482	4.59903	4.65561	4.47114	3.18461	3.74312	2.84614	3.79724	602.683	0.278046	0.123224	2.25643	0.0240436	0.15102
ENSMUSG00000034459	chr19	Ifit1	34640871	34650009	2656	408	1024	1691	966	775	306	375	216	297	1.4619	3.7602	5.02594	3.75999	2.59949	1.05866	1.62339	0.806807	0.992193	645.968	1.49106	0.310926	4.79555	1.62232e-06	5.08129e-05
ENSMUSG00000034486	chr1	Gbx2	89927956	89931179	2177	139	156	109	107	199	212	226	185	549	0.607584	0.698826	0.395215	0.508074	0.81428	0.894757	1.19353	0.842988	2.23741	209.649	-1.14251	0.32052	-3.56455	0.000364484	0.00598258
ENSMUSG00000034487	chr9	Kdelc2	53384023	53401867	3644	695	735	975	746	698	622	435	514	710	1.81525	1.9674	2.11238	2.11662	1.70662	1.56863	1.3727	1.3995	1.72899	670.31	0.294629	0.0920184	3.20185	0.00136546	0.017677
ENSMUSG00000034551	chrX	Hdx	111569931	111697079	9534	974	784	994	777	882	978	755	1027	944	0.972496	0.802228	0.823249	0.842755	0.824378	0.942856	0.910774	1.06895	0.878785	901.735	-0.217383	0.104312	-2.08397	0.0371631	0.202788
ENSMUSG00000034570	chr11	Inpp5j	3494375	3504821	5092	4642	4997	5511	4107	5049	5558	3804	4968	5913	8.67723	9.57278	8.5452	8.33973	8.83507	10.0316	8.59115	9.6809	10.3054	4920.39	-0.195057	0.0579681	-3.36491	0.00076569	0.0111456
ENSMUSG00000034595	chr17	Ppp1r18	35865593	35875596	4317	873	1022	1315	1162	1205	639	547	630	746	1.92478	2.30925	2.40496	2.78307	2.48704	1.36033	1.4571	1.44799	1.53351	890.301	0.655621	0.11453	5.72445	1.03768e-08	4.73489e-07
ENSMUSG00000034613	chr10	Ppm1h	122678762	122945795	10226	5776	7555	8181	5846	6792	7147	5804	6897	8676	5.37686	7.20756	6.31718	5.91169	5.91872	6.42396	6.52775	6.69298	7.53013	6924.33	-0.207679	0.0755891	-2.74748	0.00600561	0.0566693
ENSMUSG00000034652	chr11	Cd300a	114890041	114904654	4738	174	253	239	312	272	165	97	104	103	0.349552	0.520878	0.398269	0.680877	0.511518	0.320055	0.235434	0.217798	0.192922	188.878	0.964823	0.241705	3.99173	6.55924e-05	0.00136875
ENSMUSG00000034653	chr18	Ythdc2	44828665	44889720	6299	3185	3084	3682	2504	3356	3344	2699	3122	3719	4.81303	4.77613	4.61539	4.1105	4.74744	4.87925	4.92773	4.91813	5.23982	3173.41	-0.174689	0.0633562	-2.75725	0.00582901	0.0553537
ENSMUSG00000034663	chr5	Bmp2k	96997689	97091867	8480	3176	3454	4519	3708	3933	2992	2234	2461	2889	3.56519	3.97354	4.20785	4.52161	4.1329	3.24296	3.02984	2.87987	3.02365	3222.61	0.361396	0.0807247	4.47689	7.57381e-06	0.00020108
ENSMUSG00000034674	chr10	Tdg	82629828	82650799	5374	1558	1565	1753	1147	1296	1853	1687	1784	1945	2.75955	2.84078	2.57554	2.20692	2.14884	3.16901	3.61011	3.294	3.21198	1627.78	-0.472053	0.0995466	-4.74203	2.11589e-06	6.47104e-05
ENSMUSG00000034707	chr10	Gns	121365090	121397245	3855	10819	12887	15470	12027	13352	8277	6798	7892	10197	26.7116	32.6075	31.6824	32.2568	30.8594	19.7316	20.2782	20.3122	23.4729	10680.4	0.496024	0.0706429	7.02157	2.19389e-12	1.67154e-10
ENSMUSG00000034708	chr11	Grn	102430315	102437048	3474	14308	23813	20651	27608	24311	13734	13963	10567	14099	39.1989	66.8593	46.9301	82.1639	62.3486	36.3303	46.2177	30.179	36.0134	18075.4	0.614429	0.204511	3.00438	0.00266125	0.0301897
ENSMUSG00000034738	chr2	Nostrin	69135800	69189330	1888	338	442	383	252	255	198	219	234	178	1.70347	2.28293	1.60115	1.37965	1.20306	0.963519	1.33351	1.2294	0.83641	275.408	0.51014	0.216518	2.35611	0.0184672	0.126257
ENSMUSG00000034744	chr6	Nagk	83794982	83803420	3293	2304	2507	3072	2246	2707	2233	1705	2099	2370	6.65899	7.42562	7.36483	7.05159	7.32391	6.23149	5.95367	6.32407	6.3864	2335.63	0.141684	0.0500276	2.83211	0.00462413	0.0465282
ENSMUSG00000034765	chr19	Dusp5	53529109	53542431	2473	679	644	492	347	749	1199	762	1041	789	2.61288	2.53974	1.57047	1.45054	2.69812	4.45499	3.54274	4.17598	2.8308	754.87	-0.847715	0.228874	-3.70385	0.000212349	0.00376052
ENSMUSG00000034771	chr10	Tle2	81574561	81590845	6221	1266	1203	1433	1211	1352	1739	1005	1376	1754	1.9371	1.88642	1.81879	2.01287	1.93653	2.56919	1.85789	2.19481	2.50225	1363.51	-0.307982	0.0959079	-3.21123	0.00132169	0.0171967
ENSMUSG00000034781	chr10	Gna11	81528724	81545190	4097	10007	9852	11331	8545	9987	9756	8409	9988	12480	23.2478	23.456	21.8354	21.5646	21.7191	21.884	23.6024	24.1888	27.0317	10000.2	-0.173249	0.0640281	-2.70583	0.00681335	0.062178
ENSMUSG00000034786	chr17	Gpsm3	34589806	34591754	1343	231	295	482	363	348	184	145	212	199	1.6363	2.14153	2.83213	2.79324	2.30759	1.25848	1.24095	1.56547	1.31427	267.065	0.7375	0.183714	4.0144	5.95965e-05	0.00125805
ENSMUSG00000034792	chr10	Gna15	81502306	81524225	2135	265	232	358	399	351	134	108	129	210	1.18112	1.05971	1.32357	1.93185	1.46448	0.576674	0.581576	0.599372	0.872668	238.203	1.02735	0.219064	4.68973	2.7357e-06	8.11837e-05
ENSMUSG00000034795	chr14	Ccdc122	77036772	77112257	1985	55	163	218	68	54	257	195	227	225	0.263653	0.800775	0.866847	0.354104	0.242322	1.18955	1.12938	1.13437	1.00562	162.915	-1.22291	0.372565	-3.2824	0.00102929	0.0141094
ENSMUSG00000034850	chr2	Tmem127	127247908	127261107	4811	10647	11008	14149	9923	11555	11226	9121	10468	12968	21.0645	22.3195	23.2202	21.3264	21.4004	21.445	21.8022	21.5897	23.921	11145.4	-0.0827164	0.0400424	-2.06572	0.0388552	0.208958
ENSMUSG00000034853	chr4	Acot11	106744555	106804998	6056	3904	4520	5820	4341	4362	5814	3537	5098	5508	6.13623	7.28087	7.58806	7.41196	6.4181	8.82357	6.71679	8.35314	8.07175	4733.21	-0.260032	0.0866539	-3.00081	0.00269264	0.0304825
ENSMUSG00000034855	chr5	Cxcl10	92346638	92348889	1520	198	360	1101	383	290	41	29	46	35	1.23933	2.30927	5.71641	2.60418	1.69921	0.247789	0.219307	0.300149	0.204254	252.142	3.40505	0.392979	8.66471	4.52666e-18	7.06202e-16
ENSMUSG00000034858	chr9	Fam214a	74953053	75032468	4521	4483	4343	4571	3835	4165	3884	2573	3375	4207	9.43817	9.37047	7.98263	8.77073	8.20848	7.89543	6.54476	7.40715	8.25797	3898.44	0.15839	0.0784132	2.01994	0.0433898	0.224856
ENSMUSG00000034871	chr4	Fam151a	106733889	106748292	1923	1462	1704	2169	1635	1570	2088	1266	1823	2103	7.23422	8.64105	8.90266	8.78847	7.27232	9.97591	7.56855	9.40349	9.70209	1742.85	-0.228066	0.0929683	-2.45315	0.014161	0.105489
ENSMUSG00000034875	chr7	Nudt19	35547185	35556304	2680	3238	3004	2232	1526	2892	3169	3697	2908	4474	11.4982	10.9321	6.5745	5.88652	9.61347	10.8656	15.8612	10.7648	14.8126	3051.11	-0.61638	0.215681	-2.85783	0.00426551	0.0436981
ENSMUSG00000034891	chr13	Sncb	54758860	54766595	2145	23496	25795	36214	25536	27948	28766	23240	29253	33115	104.235	117.276	133.264	123.062	116.065	123.219	124.563	135.285	136.97	27973.9	-0.192764	0.0704343	-2.73679	0.00620427	0.057939
ENSMUSG00000034898	chr9	Filip1	79815051	79977804	4888	2131	1483	1166	884	1127	863	711	692	1052	4.14966	2.95953	1.88341	1.86996	2.05439	1.62262	1.67276	1.40473	1.90997	1111.4	0.585479	0.234391	2.49787	0.0124942	0.0966323
ENSMUSG00000034926	chr4	Dhcr24	106561038	106589113	4028	9855	11810	17332	12262	13965	10309	8233	9101	12131	23.2867	28.5993	33.9717	31.4749	30.8903	23.5205	23.5042	22.4181	26.7258	11484.3	0.241402	0.103309	2.33671	0.0194543	0.131091
ENSMUSG00000034947	chr11	Tmem106a	101582242	101591788	3138	139	213	336	309	277	129	69	90	123	0.421573	0.66205	0.845305	1.01805	0.786442	0.377768	0.252838	0.28455	0.347812	181.833	1.18204	0.255862	4.61985	3.84026e-06	0.000109826
ENSMUSG00000034949	chr10	Zfr2	81233155	81252123	7483	4362	3930	4575	3835	4176	4803	3306	4376	5416	5.54883	5.12343	4.8275	5.29947	4.97285	5.89937	5.08105	5.80298	6.42356	4291.07	-0.22931	0.0741799	-3.09127	0.001993	0.0238825
ENSMUSG00000034957	chr7	Cebpa	35119293	35121926	2634	1919	2487	2626	2822	2649	996	844	1236	1271	6.93336	9.20868	7.87008	11.0759	8.95942	3.47461	3.68422	4.65528	4.2815	1840.49	1.06964	0.146812	7.28583	3.19705e-13	2.69953e-11
ENSMUSG00000034959	chr14	5031414D18Rik	75016027	75052532	2651	153	164	211	138	186	109	99	115	124	0.549247	0.603355	0.62831	0.538154	0.625055	0.377816	0.429384	0.43036	0.41503	142.113	0.453641	0.137955	3.28833	0.00100785	0.0138619
ENSMUSG00000034993	chr11	Vat1	101458745	101466230	2766	4785	5572	8327	5402	4945	4335	3327	3363	5619	16.4635	19.6474	23.7654	20.1905	15.9271	14.4015	13.8302	12.0622	18.0252	4965.46	0.335078	0.127432	2.62947	0.00855171	0.073747
ENSMUSG00000034998	chr17	Foxn2	88440711	88490533	7357	1745	1465	1899	1370	1461	2131	1317	1547	1793	2.2578	1.94259	2.03812	1.92558	1.76957	2.66226	2.05878	2.0866	2.16298	1628.38	-0.236002	0.10094	-2.33804	0.019385	0.130785
ENSMUSG00000035004	chr7	Igsf6	121064067	121074530	2133	225	233	328	331	256	124	64	172	90	1.00378	1.06528	1.21379	1.60411	1.06911	0.534139	0.344961	0.799911	0.374351	198.48	1.14989	0.270689	4.248	2.15687e-05	0.000515039
ENSMUSG00000035021	chr12	Baz1a	54892989	55014348	7159	409	228	300	253	260	146	131	162	178	0.543826	0.310688	0.330882	0.365433	0.323623	0.187442	0.210447	0.224548	0.220667	226.729	0.77221	0.203533	3.79402	0.000148226	0.00276863
ENSMUSG00000035069	chr4	Oma1	103313812	103371868	2144	512	563	719	509	515	500	331	423	490	2.27244	2.56085	2.64708	2.45409	2.13973	2.14274	1.77495	1.95713	2.02768	499.419	0.225651	0.0848802	2.65847	0.00784967	0.0688359
ENSMUSG00000035095	chr14	Fam167a	63436394	63465498	4274	213	491	668	420	477	173	245	154	331	0.474343	1.12059	1.23397	1.01605	0.994399	0.371995	0.659196	0.357513	0.687263	342.683	0.833854	0.29177	2.85791	0.00426439	0.0436981
ENSMUSG00000035105	chr12	Egln3	54178981	54203860	2662	878	946	1140	871	805	674	549	508	636	3.13887	3.46595	3.38064	3.38258	2.69403	2.32657	2.37129	1.89322	2.11991	767.884	0.496685	0.100901	4.92248	8.54539e-07	2.81088e-05
ENSMUSG00000035129	chr14	Gm6781	18531363	18532460	1098	118	145	181	133	153	126	91	107	98	1.0222	1.28728	1.30061	1.25157	1.24072	1.0539	0.952419	0.966259	0.791516	126.515	0.313836	0.159035	1.97337	0.0484533	0.241355
ENSMUSG00000035133	chr12	Arhgap5	52516077	52567852	5197	11970	14077	16909	13567	12942	17925	12810	12730	15539	21.9234	26.4226	25.689	26.9928	22.1893	31.6993	28.3464	24.3052	26.5349	14242.1	-0.233793	0.0924693	-2.52833	0.0114608	0.0904803
ENSMUSG00000035158	chr6	Mitf	97807058	98021349	6215	811	1149	1298	760	1013	816	659	710	913	1.24211	1.80348	1.64903	1.26446	1.45237	1.20672	1.21944	1.13359	1.30374	888.848	0.221376	0.112315	1.97102	0.0487218	0.242368
ENSMUSG00000035208	chr11	Slfn8	83002158	83020810	4091	235	415	599	420	371	119	140	120	137	0.546741	0.989498	1.156	1.06149	0.80801	0.267324	0.393529	0.29104	0.297178	274.782	1.47943	0.227692	6.49749	8.16715e-11	5.10634e-09
ENSMUSG00000035226	chr2	Rims4	163859751	163918683	4962	7160	6119	7571	5553	6856	7351	6752	7924	8268	13.7347	12.0292	12.0469	11.5714	12.3113	13.6154	15.6485	15.8456	14.7872	7080.96	-0.341419	0.0855165	-3.99243	6.53989e-05	0.00136645
ENSMUSG00000035245	chr6	Eogt	97110024	97149182	4900	2063	2031	2742	1460	1762	1676	1267	1585	1676	4.00741	4.04322	4.41823	3.08084	3.20405	3.14352	2.97356	3.20961	3.03543	1777.5	0.213984	0.104754	2.04273	0.0410794	0.216373
ENSMUSG00000035273	chr5	Hpse	100679484	100719716	3516	200	375	497	293	388	81	76	96	77	0.541386	1.04031	1.11596	0.861581	0.983191	0.211709	0.248557	0.270898	0.194334	221.884	1.90782	0.228771	8.33945	7.46339e-17	1.02738e-14
ENSMUSG00000035275	chr4	Raver2	101068983	101152370	6342	2338	2771	2666	2367	2729	2538	2250	2718	3383	3.50913	4.2623	3.31918	3.85926	3.83431	3.6781	4.08011	4.25268	4.73411	2638.18	-0.217097	0.0960322	-2.26067	0.0237795	0.150269
ENSMUSG00000035279	chr7	Ssc5d	4925844	4944821	4284	221	203	384	340	276	165	118	131	150	0.491011	0.462219	0.707694	0.820595	0.574033	0.353965	0.316749	0.303409	0.310722	216.313	0.867499	0.201199	4.31164	1.62046e-05	0.000404647
ENSMUSG00000035284	chr9	Vps13c	67840396	67995634	11523	10025	9820	9921	8649	10310	10939	8065	10477	12309	8.28191	8.31401	6.79857	7.76182	7.97322	8.72572	8.04981	9.0228	9.48092	10042.9	-0.231523	0.0793044	-2.91943	0.00350677	0.0374719
ENSMUSG00000035325	chr5	Sec31a	100361649	100416234	7884	9345	9025	11273	7500	9074	7809	6314	7477	9268	11.2831	11.1673	11.2902	9.83695	10.2559	9.10376	9.21058	9.41095	10.4332	8467.74	0.113058	0.0557533	2.02782	0.0425784	0.221632
ENSMUSG00000035376	chr16	Ptplb	35022421	35109175	3603	3397	3942	4725	3485	3865	3385	2675	3111	3516	8.97347	10.6717	10.3534	10.0004	9.55748	8.63378	8.53735	8.56688	8.65955	3531.94	0.141786	0.0502777	2.82006	0.00480153	0.0476979
ENSMUSG00000035390	chr7	Brsk1	4690604	4715997	3594	28547	25452	31073	24155	27185	26338	22520	29706	31183	75.5981	69.0757	68.2574	69.4879	67.3921	67.3459	72.0533	82.0074	76.9928	27288.5	-0.154011	0.0757586	-2.03292	0.0420609	0.219707
ENSMUSG00000035403	chr2	Crb2	37776249	37799103	6698	662	1236	1192	1010	1060	568	663	491	723	0.9408	1.80016	1.40518	1.55924	1.41018	0.779409	1.13838	0.72741	0.957987	835.097	0.592637	0.191638	3.09248	0.0019849	0.0238378
ENSMUSG00000035473	chr17	Galm	80127471	80185101	2476	207	315	480	347	380	253	199	181	275	0.795598	1.24076	1.53031	1.44879	1.36721	0.938905	0.924084	0.725204	0.985457	287.126	0.453856	0.196362	2.31133	0.0208148	0.137437
ENSMUSG00000035486	chr10	Plk5	80356459	80365489	2678	1101	1666	1585	1520	1226	1911	1147	1656	2016	3.91259	6.06743	4.6722	5.86775	4.07846	6.55715	4.92465	6.13473	6.67958	1531.58	-0.36711	0.143266	-2.56245	0.0103937	0.0845379
ENSMUSG00000035493	chr13	Tgfbi	56609603	56639339	2678	420	494	682	521	567	365	371	305	411	1.49254	1.7991	2.01037	2.01125	1.8862	1.25241	1.59289	1.12989	1.36176	454.207	0.402004	0.139964	2.87221	0.00407616	0.0422872
ENSMUSG00000035513	chr2	Ntng2	29194541	29253005	3990	2302	1970	2867	2344	2502	2553	2008	2933	3153	5.49127	4.816	5.67298	6.07403	5.58707	5.88025	5.78717	7.29353	7.01251	2508.21	-0.290937	0.104253	-2.79068	0.00525977	0.0513051
ENSMUSG00000035517	chr4	Tdrd7	45965334	46034761	3958	3950	3806	4569	3342	3617	3307	2696	2886	3747	9.49863	9.37963	9.11383	8.73015	8.1422	7.67849	7.83283	7.23467	8.40097	3512.44	0.142612	0.0577869	2.46789	0.0135911	0.102511
ENSMUSG00000035561	chr4	Aldh1b1	45799022	45804604	2298	897	679	957	696	758	501	456	532	728	3.71452	2.8816	3.28729	3.13091	2.93839	2.00321	2.28145	2.29657	2.81076	679.349	0.383418	0.122519	3.12945	0.00175137	0.0216522
ENSMUSG00000035585	chr7	Tsen34	3693375	3701023	2416	3660	3945	5184	3770	3811	4299	3316	3832	4520	14.4163	15.9247	16.9377	16.1312	14.0521	16.35	15.7806	15.7346	16.5994	4010.89	-0.119972	0.0533507	-2.24875	0.0245285	0.152655
ENSMUSG00000035640	chr10	Dos	80130451	80140835	4996	22852	20742	25919	19187	20721	20305	18194	22373	27927	43.5376	40.4989	40.9613	39.7099	36.9556	37.3526	41.8797	44.4347	49.6074	21920	-0.163876	0.0818282	-2.00268	0.045212	0.230363
ENSMUSG00000035673	chr10	Sbno2	80057416	80102698	4227	1823	2169	3277	2724	2282	1393	1071	1305	1462	4.10489	5.00526	6.12078	6.66305	4.81016	3.02861	2.91366	3.06326	3.06933	1905.48	0.76007	0.13228	5.74591	9.14275e-09	4.20695e-07
ENSMUSG00000035681	chr10	Kcnc2	112271123	112466304	6196	7619	11031	13095	9266	11707	10268	10047	12072	15746	11.7049	17.3674	16.6874	15.4636	16.8361	15.2311	18.6483	19.3333	22.5538	11161.5	-0.340801	0.131862	-2.58453	0.00975128	0.081043
ENSMUSG00000035692	chr4	Isg15	156199424	156200818	756	129	443	649	342	308	144	131	132	110	1.62235	5.70966	6.7704	4.6723	3.62605	1.74861	1.99049	1.73056	1.28982	254.465	1.3292	0.33864	3.92512	8.66876e-05	0.00174451
ENSMUSG00000035697	chr10	Hmha1	80016653	80031472	4478	1193	1491	1435	1510	1522	688	493	641	822	2.53576	3.24787	2.53009	3.48656	3.02839	1.412	1.26605	1.42031	1.629	1069.14	0.990922	0.123155	8.04612	8.54631e-16	1.05261e-13
ENSMUSG00000035704	chr7	Alg8	97371606	97392153	2794	620	552	559	453	486	403	291	414	513	2.11183	1.9269	1.57941	1.67617	1.54965	1.32541	1.19756	1.47003	1.62917	471.344	0.270253	0.130973	2.06343	0.0390718	0.20923
ENSMUSG00000035726	chr14	Supt16	52160419	52197239	4491	6717	6186	8178	5828	7016	6591	4343	5305	6054	14.2359	13.4361	14.3771	13.4178	13.9197	13.4877	11.1208	11.7207	11.9628	6173.9	0.140668	0.0647088	2.17386	0.0297155	0.174018
ENSMUSG00000035776	chrX	Cd99l2	71420060	71492849	4902	8404	10116	12895	8604	9774	8169	5764	7041	8667	16.3183	20.1302	20.7694	18.1484	17.766	15.3156	13.5222	14.2521	15.6905	8677.11	0.279391	0.0651474	4.2886	1.79805e-05	0.00044225
ENSMUSG00000035778	chr2	Ggta1	35400179	35463231	4709	874	1317	1981	2038	1523	406	263	374	390	1.76661	2.72814	3.32146	4.47491	2.88176	0.792378	0.642272	0.788058	0.734979	986.608	1.97574	0.220543	8.95854	3.29013e-19	6.19489e-17
ENSMUSG00000035783	chr19	Acta2	34241090	34255336	1781	678	916	1622	714	736	570	477	594	433	3.62219	5.01522	7.18801	4.14373	3.68085	2.94032	3.0789	3.30816	2.15681	726.616	0.645872	0.212506	3.03931	0.00237122	0.0276069
ENSMUSG00000035834	chr13	Polr3g	81673843	81711013	3936	585	524	717	522	582	532	363	451	480	1.41462	1.29858	1.4382	1.37122	1.31746	1.24215	1.06054	1.13689	1.0822	522.253	0.213834	0.0858316	2.49131	0.0127271	0.0981098
ENSMUSG00000035873	chr10	Pawr	108332189	108414391	1828	218	274	313	254	273	209	190	172	198	1.13473	1.46164	1.35144	1.43622	1.33023	1.05041	1.19488	0.933302	0.96091	231.646	0.314369	0.134406	2.33895	0.019338	0.130672
ENSMUSG00000035877	chr2	Zhx3	160748708	160872998	13259	7164	7499	8905	6559	7888	7883	5860	7364	8235	5.14353	5.51775	5.30342	5.11558	5.30154	5.46481	5.08321	5.5116	5.51253	7437.77	-0.0931067	0.0392092	-2.37462	0.0175672	0.122247
ENSMUSG00000035885	chr19	Cox8a	7215158	7217616	545	24998	24892	27501	20498	21698	25371	19957	23153	26041	435.875	444.805	397.76	388.257	354.165	427.142	420.423	420.845	423.347	23709.8	-0.12926	0.0640956	-2.01668	0.043729	0.225899
ENSMUSG00000035891	chr15	Cerk	86139128	86186141	4812	6328	6759	9816	6647	7264	8591	6072	7291	8065	12.517	13.7015	16.1059	14.2827	13.4505	16.408	14.5111	15.0342	14.8737	7370.68	-0.180963	0.0730361	-2.47772	0.0132226	0.100697
ENSMUSG00000035900	chr15	Gramd4	86057695	86137634	5567	3864	3174	3744	2795	3513	3585	2804	3323	4582	6.60674	5.56173	5.31009	5.19139	5.62286	5.91857	5.79246	5.92296	7.30444	3469.37	-0.197443	0.0982496	-2.00961	0.0444726	0.228443
[truncated: 1,572 more rows]
