# Supplementary material for: Partial inhibition of mitochondrial complex I ameliorates Alzheimer’s disease pathology and cognition in APP/PS1 female mice
Source: Commun Biol. 2021 Jan 8;4:61. doi: 10.1038/s42003-020-01584-y (PMC7794523; doi:10.1038/s42003-020-01584-y)
Supplement: Supplementary file 6 — Supplementary Data 3 [file 42003_2020_1584_MOESM6_ESM.xlsx]

## Sheet: Data 2
Supplementary Data 3. The Gene Ontology enrichment analysis of down-regulated processes in APP/PS1 vs. NTG mice
Term	Count	%	PValue	Genes	List Total	Pop Hits	Pop Total	Fold Enrichment	Bonferroni	Benjamini	FDR
GO:0007399~nervous system development	47	3.49442	4.27325e-07	DPF3, RITA1, ENAH, FUT9, BEX1, BRSK2, FGF13, BRSK1, MYT1, NRN1, EPHB2, SEMA5A, SLC1A2, METRN, BDNF, DAB1, GPM6A, SRRM4, LHX2, SEMA7A, BTBD3, NGRN, PRPS1L3, POU3F3, NDRG2, TCF4, CHRNA3, DSCAM, INA, GLRB, CCDC88A, ARHGEF7, NTNG1, NR4A2, NTNG2, PURA, AMIGO1, HDAC5, NTRK3, DACT1, HES5, EPHA8, VEGFA, NEUROD6, HDAC9, CIT, CHL1	1004	377	18082	2.24527	0.00136053	0.00136053	0.000774624
GO:0006811~ion transport	60	4.46097	6.02333e-06	ATP5D, KCNJ16, KCNC2, KCNC1, ATP1B1, KCNC3, SLC13A5, KCNAB2, ATP5B, KCNJ12, KCNIP3, GRIN2C, SLC24A3, SLC25A28, SLC4A4, CHRNA3, KCNG1, GABRG1, GABRG2, SLCO4A1, CACNG7, GRIN2A, CACNG2, LRRC26, PKD2L1, PKD2L2, ATP5C1, KCNMB4, CLCN3, SCN1B, KCNA2, KCNA3, ATP5G1, COMMD9, ATP5G3, SFXN5, FXYD7, LRRC38, TTYH1, SLC39A3, HCN1, GLRB, SLC8A1, GABRA1, TRPC6, TRPC5, KCNB2, GABRA5, ATP5F1, TOMM40, GRIA4, ATP1A2…	1004	584	18082	1.85034	0.0190074	0.00954931	0.0109181
GO:0006813~potassium ion transport	21	1.56134	2.22169e-05	HCN1, KCNJ16, KCNC2, KCNC1, KCNMB4, ATP1B1, KCNC3, KCNAB2, KCNB2, KCNA2, KCNA3, ATP1A2, KCNJ12, KCNK3, KCNIP3, CDKN1B, KCNJ9, KCNN1, SLC24A3, KCNG1, NSF	1004	127	18082	2.97802	0.0683366	0.0233184	0.0402656
GO:0021762~substantia nigra development	11	0.817844	3.00041e-05	INA, FGFR3, FGF9, MAOB, ATP5F1, CALM3, NDRG2, HSPA5, SYPL2, SYNGR3, SUDS3	1004	38	18082	5.21341	0.0911675	0.0236153	0.0543755
GO:0046034~ATP metabolic process	11	0.817844	4.86234e-05	ATP5D, ATP1B1, SLC25A25, ATP5B, AK1, ATP5C1, ATP5A1, BAD, ATP5G1, ATP1A2, AK4	1004	40	18082	4.95274	0.143515	0.0305085	0.0881047
GO:0001649~osteoblast differentiation	18	1.33829	0.000159823	ALPL, FGF9, ATP5B, TNC, SOX2, GABBR1, HIRA, LEF1, GJA1, GLI2, LGR4, GLI1, SEMA7A, RSPO2, GDF10, HNRNPC, ASF1A, MYOC	1004	113	18082	2.86884	0.399046	0.0813708	0.289321
GO:0097150~neuronal stem cell population maintenance	8	0.594796	0.000314785	SRRT, HES5, SOX2, FUT10, PROX1, HOOK3, FANCC, MMP24	1004	25	18082	5.76319	0.633246	0.133501	0.569087
GO:0016055~Wnt signaling pathway	26	1.93309	0.000328207	WNT16, NKD1, PPM1A, LGR6, LGR4, AMER3, AMER2, RSPO3, RSPO2, NDRG2, AXIN2, CCAR2, CSNK1G2, FZD1, LEF1, TLE2, SLC9A3R1, DVL1, FZD10, DACT1, WDR61, CPE, DACT3, WIF1, WNT7A, LRP4	1004	213	18082	2.1984	0.648603	0.122545	0.593282
GO:0006810~transport	135	10.0372	0.000368371	KCNC2, KCNC1, ATP1B1, KCNC3, SLC13A5, SLC6A1, CHMP4B, PITPNA, CHMP7, RAB1B, SELENBP1, HOOK3, UQCR10, SLC25A25, GRIN2C, SLC25A28, CYGB, SLC4A4, CHRNA3, SLCO4A1, GRIN2A, SPIRE2, RPH3A, BICD1, PKD2L1, PKD2L2, PITPNM1, PEX26, ATP5C1, KCNMB4, CLCN3, SCN1B, SLC38A9, KCNA2, KCNA3, ARF5, IGF2BP3, DENND2A, ASTN2, COMMD9, SYPL2, RIMS4, FXYD7, SFXN5, RIMS3, TTYH1, HCN1, TIMM10B, UNC119, GABRA1, TRPC6, TRPC5…	1004	1822	18082	1.33444	0.690825	0.12228	0.665657
GO:0045732~positive regulation of protein catabolic process	12	0.892193	0.00040561	FZR1, NKD1, DAB2IP, DACT1, CDKN1B, ATG4B, NDFIP1, NDUFA13, EGLN2, GJA1, GGA1, NSF	1004	60	18082	3.60199	0.725427	0.121249	0.732716
GO:0048813~dendrite morphogenesis	10	0.743494	0.000489745	RBFOX2, DACT1, PREX2, BTBD3, ABI1, ELAVL4, LRP4, FARP1, DVL1, DSCAM	1004	43	18082	4.18836	0.790013	0.132277	0.884064
GO:0007268~chemical synaptic transmission	22	1.63569	0.000567482	GABRG1, KCNMB4, GABRG2, GLRB, SLC6A1, SNCB, SLC6A11, GABRA5, GRIN2A, GRIA4, NRXN1, HCRTR1, HRH1, SSTR3, DOC2A, GRM2, PNOC, GRIA1, PCDHB16, GRM7, CACNA1G, APBA1	1004	172	18082	2.3036	0.836102	0.139902	1.02371
GO:0007411~axon guidance	20	1.48699	0.000596258	ENAH, SCN1B, KIF5A, EFNA2, EFNA3, GAS1, NR4A3, GLI2, SRC, EPHB2, DVL1, LAMA2, SEMA5A, BDNF, EPHA8, LHX2, GBX2, RELN, APBB1, CHL1	1004	149	18082	2.41744	0.850468	0.135991	1.07536
GO:0007269~neurotransmitter secretion	8	0.594796	0.000670122	GRM2, SYT4, SYN2, LIN7C, BRSK1, NRXN1, WNT7A, DVL1	1004	28	18082	5.1457	0.881841	0.141486	1.20781
GO:0090263~positive regulation of canonical Wnt signaling pathway	12	0.892193	0.0010678	RNF220, FGFR3, THRA, FGF9, NRARP, RSPO3, RSPO2, WNT7A, SRC, LGR4, CCAR2, DVL1	1004	67	18082	3.22566	0.966754	0.203017	1.91804
GO:0015986~ATP synthesis coupled proton transport	7	0.520446	0.00128158	ATP5D, ATP5B, ATP5F1, ATP5C1, ATP5A1, ATP5G1, ATP5G3	1004	23	18082	5.48129	0.983189	0.225361	2.29784
GO:0009409~response to cold	9	0.669145	0.00137043	ADRB3, SLC27A1, THRA, DIO2, UCP3, ACOT11, METRNL, VGF, SOD2	1004	40	18082	4.05224	0.987338	0.22664	2.45528
GO:0090090~negative regulation of canonical Wnt signaling pathway	15	1.11524	0.00148192	CTHRC1, NKD1, DAB2IP, SOX2, LEF1, TLE2, GLI1, DACT1, AMER2, HDAC1, DACT3, MCC, WIF1, AXIN2, LRP4	1004	102	18082	2.64852	0.991129	0.23087	2.65252
GO:0035414~negative regulation of catenin import into nucleus	5	0.371747	0.00150916	DAB2IP, DACT3, FZD1, SLC9A3R1, AXIN2	1004	10	18082	9.00498	0.991867	0.223728	2.70063
GO:0030182~neuron differentiation	17	1.26394	0.00177505	IER2, WNT16, TRPC6, TRPC5, EMX2, NR4A2, BRSK2, BRSK1, ELAVL4, DDIT4, HDAC5, S1PR1, HDAC1, HES5, LHX2, HIPK2, HDAC9	1004	127	18082	2.41078	0.996519	0.246493	3.16925
GO:0048167~regulation of synaptic plasticity	9	0.669145	0.00190684	CRHR1, BDNF, HRH1, RASGRF1, GRIA1, GRIN2A, VGF, ADORA1, ITPKA	1004	42	18082	3.85928	0.997714	0.251415	3.40072
GO:0040011~locomotion	5	0.371747	0.0022679	JPH3, SCN1B, GRIN2A, ATP1A2, NEFL	1004	11	18082	8.18635	0.999278	0.280218	4.03223
GO:0043401~steroid hormone mediated signaling pathway	10	0.743494	0.00234286	PPARA, NR1I3, ESRRA, THRA, NR4A2, NR3C2, NR2F6, RORA, NR4A3, NR2C2	1004	53	18082	3.39811	0.999432	0.277413	4.16284
GO:0007409~axonogenesis	15	1.11524	0.00234759	ADCY1, NDN, PITPNA, NTNG1, BRSK2, NTNG2, BRSK1, NRN1, LRRC38, DVL1, AMIGO1, SLITRK2, SLITRK4, RNF165, PAK3	1004	107	18082	2.52476	0.99944	0.268025	4.17108
GO:0006120~mitochondrial electron transport, NADH to ubiquinone	5	0.371747	0.00325351	BDNF, NDUFB8, NDUFB9, NDUFC2, COQ9	1004	12	18082	7.50415	0.999969	0.33986	5.73626
GO:0048791~calcium ion-regulated exocytosis of neurotransmitter	7	0.520446	0.0037734	DOC2A, SYT4, SYT7, DOC2B, RPH3A, RIMS4, RIMS3	1004	28	18082	4.50249	0.999994	0.370771	6.62355
GO:0021987~cerebral cortex development	11	0.817844	0.00409358	CCDC85C, LHX2, CDON, BTBD3, SOX2, EMX2, SRD5A1, RELN, BAD, ZBTB18, NEFL	1004	68	18082	2.91338	0.999998	0.383708	7.16608
GO:0048666~neuron development	10	0.743494	0.0043983	PACSIN1, NDN, SOX3, GABRA5, VEGFA, MTURN, NR2F6, GLI2, ZBTB18, SOD2	1004	58	18082	3.10517	0.999999	0.394419	7.67962
GO:0042493~response to drug	32	2.37918	0.00442609	PAM, ADCY1, TIMP4, PFAS, SRC, SLC1A2, BDNF, DAB1, OXCT1, SRD5A1, MAP2K6, CHRNA3, SLC8A1, VAV3, SLC6A11, MAOB, EMX2, GRIN2A, FZD1, GSTT1, AK4, BAD, KCNK3, RAD51, SOD2, HDAC5, CDKN1B, JUN, MAPK9, PTCH1, ABCC8, SST	1004	339	18082	1.70006	0.999999	0.385741	7.72633
GO:0055114~oxidation-reduction process	55	4.08922	0.00443446	UQCRC1, KCNAB2, CYC1, HR, PRDX5, RPE65, PDHB, GLDC, NDUFS7, TDO2, UQCR10, HIF1AN, SRD5A1, SMOX, DHTKD1, GFOD1, CTBP1, SDR39U1, AIFM3, CYP11A1, ALDH5A1, CYCS, NDUFC2, NDUFA11, ALDH7A1, PYCR2, HSD11B1, KDM6B, MDH1, PAM, ADHFE1, NDUFB8, NDUFB9, EGLN2, NDUFB2, DMGDH, DUS3L, NDUFA4, ALKBH7, GPD1, FTO, MAOB, FDXR, FAM213B, FADS6, MSRB2, SOD2, DIO2, DOHH, PHGDH, AOX4, AGMO, HEPH, ACAD11, CRYM	1004	676	18082	1.46531	0.999999	0.376238	7.7404
GO:0002043~blood vessel endothelial cell proliferation involved in sprouting angiogenesis	4	0.297398	0.00503179	SEMA5A, BMPER, NRARP, VEGFA	1004	7	18082	10.2914	1	0.404553	8.73869
GO:0051965~positive regulation of synapse assembly	11	0.817844	0.00505677	AMIGO1, NTRK3, SLITRK2, SLITRK4, BDNF, CLSTN3, IL1RAP, LRRTM1, NRXN1, WNT7A, EPHB2	1004	70	18082	2.83014	1	0.396339	8.78022
GO:0007224~smoothened signaling pathway	11	0.817844	0.00560063	HES5, CDON, CC2D2A, HIPK2, MAP3K10, PTCH1, HHIP, GLI2, PKD2L1, GLI1, ARL3	1004	71	18082	2.79028	1	0.418553	9.67988
GO:0051497~negative regulation of stress fiber assembly	6	0.446097	0.00620795	DLC1, TMSB15L, S1PR1, CLASP2, MYOC, TMSB15B2	1004	22	18082	4.91181	1	0.442077	10.6746
GO:0098779~mitophagy in response to mitochondrial depolarization	16	1.18959	0.00648243	HAPLN1, DPF3, ATP1B1, SLC6A1, NDUFB9, COX8A, GABRA5, PINK1, KCNK3, NR2C2, RIMS3, KRT73, PI4K2A, FANCC, CAR7, MDH1	1004	132	18082	2.18303	1	0.446784	11.1208
GO:0030032~lamellipodium assembly	7	0.520446	0.00751638	CCDC88A, S1PR1, VAV3, WASF3, ARHGEF7, KIT, NCKAP1	1004	32	18082	3.93968	1	0.487119	12.7826
GO:0021854~hypothalamus development	5	0.371747	0.00785292	CRHR1, RAB3GAP1, SOX3, LEF1, SRD5A1	1004	15	18082	6.00332	1	0.49281	13.3172
GO:0034765~regulation of ion transmembrane transport	16	1.18959	0.00794334	HCN1, KCNJ16, KCNC2, KCNC1, KCNC3, SCN1B, KCNAB2, KCNB2, CACNG7, KCNA2, KCNA3, CACNG2, KCNJ12, KCNIP3, KCNJ9, KCNG1	1004	135	18082	2.13451	1	0.487598	13.4603
GO:0043523~regulation of neuron apoptotic process	7	0.520446	0.00876497	BDNF, GRM2, GABRA5, EGLN2, PINK1, NSMF, KCNIP3	1004	33	18082	3.82029	1	0.512852	14.7503
GO:0035023~regulation of Rho protein signal transduction	11	0.817844	0.00988477	DLC1, VAV3, RASGRF1, ARHGEF25, ARHGEF7, PREX2, ARHGEF19, FGD6, ARHGEF10L, MCF2L, FARP1	1004	77	18082	2.57285	1	0.546717	16.4793
GO:0048839~inner ear development	10	0.743494	0.01032	BDNF, CDKN1B, FGFR3, BMPER, CXCL14, FREM2, SOX2, GJB6, CYS1, PROX1	1004	66	18082	2.72878	1	0.553406	17.1424
GO:0007612~learning	10	0.743494	0.01032	BDNF, JPH3, SLC6A1, JUN, GRIN2A, RELN, FGF13, NRXN1, ELAVL4, EPHB2	1004	66	18082	2.72878	1	0.553406	17.1424
GO:0008652~cellular amino acid biosynthetic process	6	0.446097	0.0109156	MRI1, PYCR2, CTH, PHGDH, ENOPH1, CBS	1004	25	18082	4.32239	1	0.565072	18.0416
GO:0048168~regulation of neuronal synaptic plasticity	6	0.446097	0.0109156	JPH3, NCDN, RASGRF1, NSMF, VGF, EPHB2	1004	25	18082	4.32239	1	0.565072	18.0416
GO:0007214~gamma-aminobutyric acid signaling pathway	6	0.446097	0.0109156	GABRG1, GABRG2, BDNF, GABRA1, GABRA5, GABBR1	1004	25	18082	4.32239	1	0.565072	18.0416
GO:0071805~potassium ion transmembrane transport	12	0.892193	0.0109171	KCNC2, HCN1, KCNC1, KCNC3, KCNB2, KCNA2, KCNA3, KCNK12, KCNG1, KCNK3, PKD2L1, KCNIP3	1004	90	18082	2.40133	1	0.55662	18.0439
GO:0007264~small GTPase mediated signal transduction	23	1.71004	0.0120999	VAV3, ARHGEF7, MRAS, RAB1B, ARF5, RAB33B, ARL3, RND3, DNAJC27, SH2D3C, GM266, DIRAS1, ARL5A, DAB1, ARHGAP5, RND1, RASGRF1, ARL15, RASL10A, RHOT2, RAB27B, AGAP3, BCAR3	1004	236	18082	1.75521	1	0.585833	19.8024
GO:0043410~positive regulation of MAPK cascade	13	0.966543	0.0125012	DAB2IP, ZFP622, FGFR3, FGF9, TNFRSF25, SOX2, KIT, SPAG9, DNAJC27, ADRB3, RELT, EPHA8, CDON	1004	104	18082	2.25125	1	0.589616	20.3909
GO:0048712~negative regulation of astrocyte differentiation	5	0.371747	0.0125348	NTRK3, DAB1, FGFR3, HES5, MYCN	1004	17	18082	5.29705	1	0.582579	20.4401
GO:0000122~negative regulation of transcription from RNA polymerase II promoter	56	4.16357	0.0125868	PPARA, LMO1, FGF9, CBX8, GLI2, CBX6, KCNIP3, NR2F6, TSIX, H2AFY, NFIL3, SCRT1, DAB2IP, CTBP1, ZHX3, LEF1, PROX1, PURB, NRIP2, DACT1, HES5, JUN, VEGFA, HIPK2, ZNHIT1, SUDS3, FGFR3, SOX2, MYEF2, NFIX, CXXC5, ZBTB18, HEXIM1, NRARP, DRAP1, PPP2CA, POU3F3, TCF4, ESRRA, WDTC1, KLF12, NR4A2, DUSP22, NR4A3, HDAC5, DUSP26, HDAC1, TRPS1, ZBTB4, HOPX, TDG, PTCH1, HIVEP1, HDAC9, ZFP536, CRYM	1004	729	18082	1.38348	1	0.576262	20.5159
GO:0030514~negative regulation of BMP signaling pathway	8	0.594796	0.0127406	DAND5, BMPER, HIPK2, FZD1, PPM1A, VWC2, CTDSPL2, TOB1	1004	46	18082	3.13217	1	0.573051	20.7401
GO:0048675~axon extension	6	0.446097	0.012911	SEMA5A, BDNF, NDN, LHX2, SEMA7A, DVL1	1004	26	18082	4.15614	1	0.570418	20.9876
GO:0042542~response to hydrogen peroxide	9	0.669145	0.0142208	SLC8A1, CYP11A1, STK24, JUN, KPNA4, BAD, NR4A3, SRC, SOD2	1004	58	18082	2.79465	1	0.598542	22.8667
GO:0042403~thyroid hormone metabolic process	4	0.297398	0.0152212	DIO2, SLCO4A1, RELN, CRYM	1004	10	18082	7.20398	1	0.616414	24.2735
GO:0045446~endothelial cell differentiation	4	0.297398	0.0152212	BMPER, S1PR1, PROX1, KDM6B	1004	10	18082	7.20398	1	0.616414	24.2735
GO:0045843~negative regulation of striated muscle tissue development	4	0.297398	0.0152212	HDAC5, BDNF, LEF1, HDAC9	1004	10	18082	7.20398	1	0.616414	24.2735
GO:0021542~dentate gyrus development	5	0.371747	0.0154223	EMX2, LEF1, RELN, NEUROD6, PROX1	1004	18	18082	5.00277	1	0.614137	24.5532
GO:0043524~negative regulation of neuron apoptotic process	17	1.26394	0.0162827	SNCB, CPEB4, GABRA5, CRLF1, NR4A2, PINK1, CNTFR, NR4A3, FGF20, SOD2, BDNF, HDAC1, JUN, VEGFA, HIPK2, NEFL, CHL1	1004	160	18082	1.91356	1	0.627256	25.7396
GO:0008152~metabolic process	38	2.82528	0.0165989	ALPL, NDUFAF5, PAM, SLC27A1, NDST4, XRCC6, ACSS2, GSTM5, PDHB, ACSBG1, AUH, PGP, AGPAT5, 6430573F11RIK, PAK3, OXCT1, GYS1, ENOPH1, DHTKD1, AI464131, AGPAT3, ACSL6, ECI1, CTBP1, ACO2, ALDH5A1, PM20D2, DLAT, PFKM, DBT, ALDH7A1, PYGM, CEMIP, PHGDH, TDG, CENPV, FUK, ACAD11	1004	463	18082	1.47814	1	0.627514	26.1711
GO:0070317~negative regulation of G0 to G1 transition	3	0.223048	0.0171105	DAB2IP, ZNHIT1, FOXO4	1004	4	18082	13.5075	1	0.632027	26.8643
GO:0071376~cellular response to corticotropin-releasing hormone stimulus	3	0.223048	0.0171105	CRHR1, NR4A2, NR4A3	1004	4	18082	13.5075	1	0.632027	26.8643
GO:0030534~adult behavior	7	0.520446	0.0172888	FGFBP3, GABRG2, SLC1A2, GRM7, NR4A3, NRXN1, ZFHX2	1004	38	18082	3.31762	1	0.629245	27.1044
GO:0009953~dorsal/ventral pattern formation	8	0.594796	0.0177277	LHX2, PTCH1, GAS1, HHIP, GLI2, WNT7A, LRP4, GLI1	1004	49	18082	2.9404	1	0.632036	27.6922
GO:0001508~action potential	5	0.371747	0.0186955	KCNC2, KCNMB4, GNA11, GRIN2A, CACNA1G	1004	19	18082	4.73946	1	0.645372	28.9729
GO:0035307~positive regulation of protein dephosphorylation	5	0.371747	0.0186955	DLC1, PPP2CA, PINK1, NSMF, ADORA1	1004	19	18082	4.73946	1	0.645372	28.9729
GO:0021766~hippocampus development	10	0.743494	0.0192324	HDAC1, BCAN, LEF1, SRD5A1, RELN, FGF13, NR4A3, ZBTB18, NEFL, KDM6B	1004	73	18082	2.46712	1	0.649595	29.674
GO:0032956~regulation of actin cytoskeleton organization	8	0.594796	0.0196581	DLC1, PAM, FZD10, CCDC88A, PAK3, ARHGEF19, MLST8, EPHA3	1004	50	18082	2.88159	1	0.651543	30.2252
GO:0021707~cerebellar granule cell differentiation	4	0.297398	0.0200787	NFIX, NRXN1, WNT7A, PROX1	1004	11	18082	6.54908	1	0.653327	30.766
GO:0001764~neuron migration	14	1.04089	0.020141	TUBB2B, NDN, NR4A2, PEX5, GJA1, FGF13, DDIT4, PEX7, NTRK3, DAB1, GPM6A, RELN, APBB1, CHL1	1004	124	18082	2.03338	1	0.648502	30.8457
GO:0006099~tricarboxylic acid cycle	6	0.446097	0.0203327	ACO2, DLAT, FH1, DHTKD1, PDHB, MDH1	1004	29	18082	3.7262	1	0.64614	31.0906
GO:0016575~histone deacetylation	6	0.446097	0.0203327	HDAC5, HDAC1, HOPX, HDAC9, HDAC8, SUDS3	1004	29	18082	3.7262	1	0.64614	31.0906
GO:0031175~neuron projection development	15	1.11524	0.0223193	NCDN, STMN3, CLMN, TNC, STMN4, BLOC1S4, EPHA8, RASGRF1, SEMA7A, PHGDH, MAPK9, EHD1, CDK16, CHL1, MYOC	1004	139	18082	1.94352	1	0.674916	33.5801
GO:0006541~glutamine metabolic process	5	0.371747	0.0223676	GLS2, ALDH5A1, PHGDH, GMPS, PFAS	1004	20	18082	4.50249	1	0.670047	33.6395
GO:0016310~phosphorylation	47	3.49442	0.0225191	FGFR3, TOLLIP, FAM20B, FASTK, BRSK2, PINK1, PKMYT1, BRSK1, KIT, ITPKA, CAMKK1, SRC, EPHB2, ADCK1, ADCK2, PIP5KL1, SBK1, PAK3, CERK, CDK16, IP6K1, MAP2K6, AKT3, AATK, LIMK2, STK24, ALPK2, CSNK1G2, AK1, PNCK, FN3KRP, WNK3, AK4, PFKM, NME7, EPHA3, RPS6KL1, NTRK3, EPHA6, PANK1, EPHA8, PI4K2A, HIPK2, MAP3K10, MAPK9, FUK, CIT	1004	612	18082	1.38312	1	0.666958	33.8258
GO:0051262~protein tetramerization	7	0.520446	0.0244892	TRPM3, KCNC1, KCNC3, NUDT21, GRIN2A, CPSF6, FH1	1004	41	18082	3.07487	1	0.692418	36.2022
GO:0010458~exit from mitosis	4	0.297398	0.0256871	EPS8, CHMP4B, CHMP7, CLASP2	1004	12	18082	6.00332	1	0.704547	37.6075
GO:0006123~mitochondrial electron transport, cytochrome c to oxygen	4	0.297398	0.0256871	COX8A, CYCS, COX4I1, COX6A1	1004	12	18082	6.00332	1	0.704547	37.6075
GO:0051932~synaptic transmission, GABAergic	4	0.297398	0.0256871	GABRG2, CLCN3, GABRA1, CLSTN3	1004	12	18082	6.00332	1	0.704547	37.6075
GO:0051260~protein homooligomerization	19	1.41264	0.0259721	KCNC2, KCNC1, PAM, KCNC3, SLC6A1, CHMP4B, KCNB2, KCNA2, KCNA3, KCTD3, KCTD2, SOD2, RAD51, SPAG9, GLUL, KCTD15, EHD1, KCTD14, KCNG1	1004	197	18082	1.737	1	0.703315	37.9375
GO:0010001~glial cell differentiation	5	0.371747	0.0264487	METRN, MIAT, DTX1, RELN, MMP24	1004	21	18082	4.28809	1	0.70477	38.4857
GO:0007267~cell-cell signaling	12	0.892193	0.0274819	LNPEP, ADRB3, TRHDE, FGFR3, CXCL14, FGF9, FJX1, FZD1, GJA1, SST, WNT7A, ADRA1D	1004	103	18082	2.09825	1	0.713629	39.6584
GO:0048013~ephrin receptor signaling pathway	7	0.520446	0.0302628	EPHA6, EPHA8, EFNA2, EFNA3, SRC, EPHB2, EPHA3	1004	43	18082	2.93185	1	0.743291	42.7107
GO:0019226~transmission of nerve impulse	5	0.371747	0.0309467	S1PR1, GRM7, DRD5, CACNG7, CACNG2	1004	22	18082	4.09317	1	0.746394	43.4387
GO:0006887~exocytosis	12	0.892193	0.0311061	CPLX1, DOC2A, SYT4, STXBP6, BRSK2, LIN7C, SCRN3, SYT7, CDK16, RIMS4, STXBP5L, RIMS3	1004	105	18082	2.05828	1	0.743472	43.6071
GO:0045892~negative regulation of transcription, DNA-templated	44	3.27138	0.031857	THRA, CCDC85B, XRCC6, HR, ZBTB18, LGR4, SRC, KCNIP3, SUMO2, TRIM66, HEXIM1, 5830417I10RIK, ATF6B, POU2F1, POU3F3, CCAR2, RBFOX2, DAB2IP, CTBP1, MTA3, FZD1, LEF1, ZHX3, NDUFA13, SMYD1, TLE2, PROX1, PURB, PURA, HDAC5, DUSP5, NR1I3, CDKN1B, HES5, HDAC1, YAF2, TRPS1, JUN, MAP3K10, ZBTB4, PTCH1, HIVEP1, HDAC9, SUDS3	1004	579	18082	1.36863	1	0.747239	44.3942
GO:0006122~mitochondrial electron transport, ubiquinol to cytochrome c	4	0.297398	0.0320448	UQCR10, UQCRC1, CYC1, CYCS	1004	13	18082	5.54153	1	0.744708	44.5893
GO:0002026~regulation of the force of heart contraction	5	0.371747	0.0358667	CHGA, SLC8A1, ATP2A2, ATP1A2, APLN	1004	23	18082	3.91521	1	0.77938	48.4241
GO:0008344~adult locomotory behavior	9	0.669145	0.0365833	CLCN3, GRM2, EPS8, PREX2, HIPK2, NR4A2, NTAN1, ATP1A2, CHL1	1004	69	18082	2.34913	1	0.781792	49.1145
GO:0007416~synapse assembly	7	0.520446	0.0368609	BDNF, GPM6A, CLSTN3, PCDHB16, NRXN1, FARP1, DSCAM	1004	45	18082	2.80155	1	0.780117	49.3797
GO:0001975~response to amphetamine	6	0.446097	0.0380034	HDAC1, DRD5, NR4A2, GRIN2A, CALM3, HDAC9	1004	34	18082	3.17823	1	0.78626	50.4572
GO:0001666~response to hypoxia	18	1.33829	0.0386139	PAM, PPARA, SLC8A1, ATP1B1, FOSL2, NR4A2, EGLN2, MMP14, USF1, ADORA1, SOD2, DDIT4, CRHR1, CDKN1B, PYGM, UCP3, VEGFA, CYGB	1004	192	18082	1.68843	1	0.787521	51.024
GO:0051895~negative regulation of focal adhesion assembly	4	0.297398	0.0391425	DLC1, CLASP2, MMP14, SRC	1004	14	18082	5.1457	1	0.788048	51.5099
GO:0050885~neuromuscular process controlling balance	8	0.594796	0.040564	RBFOX2, CAMTA1, BLOC1S4, JPH3, GRIN2C, NR4A3, NRXN1, NEFL	1004	58	18082	2.48413	1	0.795979	52.794
GO:0017158~regulation of calcium ion-dependent exocytosis	5	0.371747	0.0412118	DOC2A, SYT4, SYT7, DOC2B, RPH3A	1004	24	18082	3.75208	1	0.79734	53.3684
GO:0035335~peptidyl-tyrosine dephosphorylation	5	0.371747	0.0412118	DUSP5, DUSP4, DUSP28, PGP, UBASH3B	1004	24	18082	3.75208	1	0.79734	53.3684
GO:0008361~regulation of cell size	5	0.371747	0.0412118	WDTC1, ARHGAP5, VAV3, SLC9A3R1, RAP1GAP2	1004	24	18082	3.75208	1	0.79734	53.3684
GO:0042391~regulation of membrane potential	11	0.817844	0.0424858	HCN1, GLRB, BVES, GRIN2C, GRIN2A, CACNA1G, CACNG2, PEX5L, CHRNA3, RIMS4, RIMS3	1004	97	18082	2.04237	1	0.803538	54.4789
GO:0007275~multicellular organism development	71	5.27881	0.0450952	ENAH, CCDC85C, FGF9, FOXO4, GLI2, LGR4, SPRY4, GLI1, METRN, DAB1, PAK3, SEMA7A, CCBE1, MTURN, SPRED2, SPRED3, INA, DAB2IP, EGFL6, EMX2, PROX1, FARP1, AMIGO1, MFN1, BVES, DACT1, HES5, RELT, VEGFA, EDF1, RELN, CHL1, TSHZ2, WNT16, NKD1, TNFRSF25, SOX3, SOX2, BEX1, PAQR8, MYT1, ZBTB18, EPHB2, SEMA5A, AGGF1, NRARP, NGRN, POU3F3, NDRG2, TCF4, FZD1, NTNG1, NTNG2, DDX4, DVL1, NTRK3, FZD10, SEBOX, EPHA8, …	1004	1029	18082	1.24267	1	0.819037	56.6759
GO:0048011~neurotrophin TRK receptor signaling pathway	4	0.297398	0.046965	NDN, BEX1, SRC, DDIT4	1004	15	18082	4.80266	1	0.828228	58.1882
GO:0090162~establishment of epithelial cell polarity	4	0.297398	0.046965	HES5, CYTH1, FERMT1, GJA1	1004	15	18082	4.80266	1	0.828228	58.1882
GO:0060079~excitatory postsynaptic potential	6	0.446097	0.0470648	BDNF, GRIN2C, RAB3GAP1, GRIN2A, ADORA1, CHRNA3	1004	36	18082	3.00166	1	0.825418	58.2675
GO:0031338~regulation of vesicle fusion	6	0.446097	0.0520351	SYT4, TBC1D9, TBC1D13, EVI5L, TBC1D8B, TBC1D9B	1004	37	18082	2.92053	1	0.852356	62.0419
GO:0002053~positive regulation of mesenchymal cell proliferation	6	0.446097	0.0520351	ARHGAP5, FGF9, VEGFA, GAS1, IRS1, MYCN	1004	37	18082	2.92053	1	0.852356	62.0419
GO:0050808~synapse organization	6	0.446097	0.0520351	DACT1, SNCB, LRRTM1, WNT7A, LRP4, DVL1	1004	37	18082	2.92053	1	0.852356	62.0419
GO:0048511~rhythmic process	13	0.966543	0.0521047	HLF, PPARA, ADCY1, HRH1, HDAC1, UBE3A, GRIN2A, MAPK9, RORA, NFIL3, PROX1, LGR4, CCAR2	1004	128	18082	1.82914	1	0.849576	62.0923
GO:0006749~glutathione metabolic process	7	0.520446	0.0526435	NAT8, CTH, ALDH5A1, GSTT1, GSTT3, GSTM5, SOD2	1004	49	18082	2.57285	1	0.849439	62.481
GO:0014823~response to activity	7	0.520446	0.0526435	HDAC5, UQCRC1, SLC25A25, UCP3, OXCT1, KDM6B, SOD2	1004	49	18082	2.57285	1	0.849439	62.481
GO:0010107~potassium ion import	5	0.371747	0.0531773	KCNJ16, ATP1B1, KCNJ9, ATP1A2, KCNJ12	1004	26	18082	3.46345	1	0.849279	62.8624
GO:0021517~ventral spinal cord development	3	0.223048	0.0535858	DAB1, RELN, GLI2	1004	7	18082	7.71855	1	0.848438	63.1518
GO:0030204~chondroitin sulfate metabolic process	3	0.223048	0.0535858	B3GAT1, IMPAD1, B3GAT3	1004	7	18082	7.71855	1	0.848438	63.1518
GO:0060059~embryonic retina morphogenesis in camera-type eye	3	0.223048	0.0535858	CDON, HIPK2, PROX1	1004	7	18082	7.71855	1	0.848438	63.1518
GO:0014047~glutamate secretion	3	0.223048	0.0535858	BDNF, GRM2, APBA1	1004	7	18082	7.71855	1	0.848438	63.1518
GO:0060235~lens induction in camera-type eye	3	0.223048	0.0535858	SOX2, HIPK2, POU2F1	1004	7	18082	7.71855	1	0.848438	63.1518
GO:0048842~positive regulation of axon extension involved in axon guidance	3	0.223048	0.0535858	SEMA5A, VEGFA, DSCAM	1004	7	18082	7.71855	1	0.848438	63.1518
GO:0045607~regulation of auditory receptor cell differentiation	3	0.223048	0.0535858	HES5, MYCL, MYCN	1004	7	18082	7.71855	1	0.848438	63.1518
GO:0070588~calcium ion transmembrane transport	10	0.743494	0.0548146	SLC8A1, TRPC6, SLC25A25, ATP2A2, SLC24A3, TRPC5, CACNG7, CACNA1G, CACNG2, PKD2L1	1004	88	18082	2.04659	1	0.852027	64.0095
GO:0030150~protein import into mitochondrial matrix	4	0.297398	0.0554912	TIMM17A, TOMM40L, TOMM40, TIMM23	1004	16	18082	4.50249	1	0.852603	64.4737
GO:0035418~protein localization to synapse	4	0.297398	0.0554912	LRRTM1, NPHS1, RELN, NRXN1	1004	16	18082	4.50249	1	0.852603	64.4737
GO:2000310~regulation of N-methyl-D-aspartate selective glutamate receptor activity	4	0.297398	0.0554912	RASGRF1, CRHBP, RELN, NRXN1	1004	16	18082	4.50249	1	0.852603	64.4737
GO:0032024~positive regulation of insulin secretion	7	0.520446	0.0571415	GLUL, CAPN10, GJA1, BAD, PFKM, DOC2B, SIRT3	1004	50	18082	2.52139	1	0.858112	65.5822
GO:0006486~protein glycosylation	12	0.892193	0.0572178	ST6GALNAC5, B3GAT1, ST6GALNAC6, ST3GAL3, POMGNT1, FUT9, B3GAT3, ST3GAL4, ST8SIA5, FUT10, GALNT18, GALNT9	1004	116	18082	1.8631	1	0.855612	65.6327
GO:0009612~response to mechanical stimulus	8	0.594796	0.0590649	INHBB, JUN, ENDOG, TNC, PTCH1, GLI2, MMP14, SRC	1004	63	18082	2.28698	1	0.861828	66.833
GO:0045665~negative regulation of neuron differentiation	9	0.669145	0.0591439	FUOM, HES5, DTX1, SOX3, SOX2, BEX1, CIT, APBB1, ZFP536	1004	76	18082	2.13276	1	0.859418	66.8834
GO:0045666~positive regulation of neuron differentiation	11	0.817844	0.0595639	SPAG9, BDNF, DAB1, TRPC6, TRPC5, CDON, SOX2, VWC2, MMD2, TCF4, GLI2	1004	103	18082	1.92339	1	0.858658	67.1503
GO:0043124~negative regulation of I-kappaB kinase/NF-kappaB signaling	6	0.446097	0.0628582	DAB2IP, HDAC1, TRIM59, PPM1A, OTUD7A, RORA	1004	39	18082	2.77076	1	0.870994	69.1749
GO:0042752~regulation of circadian rhythm	7	0.520446	0.0668081	PPARA, ADCY1, UBE3A, MAPK9, RORA, PROX1, CCAR2	1004	52	18082	2.42442	1	0.884646	71.4469
GO:0006024~glycosaminoglycan biosynthetic process	5	0.371747	0.0668233	GPC5, B3GAT3, XYLT2, XYLT1, GPC6	1004	28	18082	3.21606	1	0.88226	71.4553
GO:0050804~modulation of synaptic transmission	5	0.371747	0.0668233	GRM3, GRIA1, GRIN2A, RELN, GRIA4	1004	28	18082	3.21606	1	0.88226	71.4553
GO:2000463~positive regulation of excitatory postsynaptic potential	5	0.371747	0.0668233	GRIN2A, RELN, NRXN1, WNT7A, DVL1	1004	28	18082	3.21606	1	0.88226	71.4553
GO:0034551~mitochondrial respiratory chain complex III assembly	3	0.223048	0.0688741	UQCC2, UQCR10, UQCC1	1004	8	18082	6.75374	1	0.887647	72.5714
GO:0046321~positive regulation of fatty acid oxidation	3	0.223048	0.0688741	PPARA, MLYCD, NR4A3	1004	8	18082	6.75374	1	0.887647	72.5714
GO:0051057~positive regulation of small GTPase mediated signal transduction	3	0.223048	0.0688741	CDON, RELN, SRC	1004	8	18082	6.75374	1	0.887647	72.5714
GO:0050650~chondroitin sulfate proteoglycan biosynthetic process	3	0.223048	0.0688741	B3GAT1, B3GAT3, XYLT2	1004	8	18082	6.75374	1	0.887647	72.5714
GO:0061732~mitochondrial acetyl-CoA biosynthetic process from pyruvate	3	0.223048	0.0688741	MPC2, DLAT, PDHB	1004	8	18082	6.75374	1	0.887647	72.5714
GO:0032229~negative regulation of synaptic transmission, GABAergic	3	0.223048	0.0688741	BDNF, SLC6A1, ADORA1	1004	8	18082	6.75374	1	0.887647	72.5714
GO:0060371~regulation of atrial cardiac muscle cell membrane depolarization	3	0.223048	0.0688741	SCN1B, CACNA1G, GJA1	1004	8	18082	6.75374	1	0.887647	72.5714
GO:0048170~positive regulation of long-term neuronal synaptic plasticity	3	0.223048	0.0688741	BDNF, KIT, EPHB2	1004	8	18082	6.75374	1	0.887647	72.5714
GO:0071420~cellular response to histamine	3	0.223048	0.0688741	GABRG2, HRH1, GABRA1	1004	8	18082	6.75374	1	0.887647	72.5714
GO:0042787~protein ubiquitination involved in ubiquitin-dependent protein catabolic process	13	0.966543	0.0688972	HECW1, UBE3A, RNF217, ANAPC11, KLHL8, ARIH2, RNF165, BTBD3, RNF11, KLHL11, TCEB1, RCHY1, RNF122	1004	134	18082	1.74723	1	0.885369	72.5837
GO:0070373~negative regulation of ERK1 and ERK2 cascade	8	0.594796	0.0723015	DUSP4, DAB2IP, DUSP26, SYNJ2BP, NDRG2, SLC9A3R1, SPRY4, SIRT3	1004	66	18082	2.18303	1	0.8952	74.345
GO:0042733~embryonic digit morphogenesis	8	0.594796	0.0723015	IMPAD1, HDAC1, GJA1, GAS1, GLI2, WNT7A, LRP4, MYCN	1004	66	18082	2.18303	1	0.8952	74.345
GO:0002040~sprouting angiogenesis	5	0.371747	0.0742617	NRARP, RSPO3, VEGFA, CCBE1, LEF1	1004	29	18082	3.10517	1	0.899501	75.3101
GO:0035249~synaptic transmission, glutamatergic	5	0.371747	0.0742617	CLCN3, GRM3, GRM2, CLSTN3, SHC3	1004	29	18082	3.10517	1	0.899501	75.3101
GO:0090102~cochlea development	5	0.371747	0.0742617	NTRK3, FGFR3, GABRA5, CECR2, KCNK3	1004	29	18082	3.10517	1	0.899501	75.3101
GO:0001676~long-chain fatty acid metabolic process	4	0.297398	0.074551	SLC27A1, PAM, ACSL6, ACSBG1	1004	18	18082	4.00221	1	0.898282	75.4495
GO:0001574~ganglioside biosynthetic process	4	0.297398	0.074551	ST6GALNAC5, ST6GALNAC6, ST3GAL3, ST3GAL4	1004	18	18082	4.00221	1	0.898282	75.4495
GO:0007413~axonal fasciculation	4	0.297398	0.074551	AMIGO1, SEMA5A, NDN, EPHB2	1004	18	18082	4.00221	1	0.898282	75.4495
GO:0050930~induction of positive chemotaxis	4	0.297398	0.074551	IL16, CREB3, VEGFA, SCG2	1004	18	18082	4.00221	1	0.898282	75.4495
GO:0048856~anatomical structure development	4	0.297398	0.074551	AMER3, AMER2, GLI2, LRP4	1004	18	18082	4.00221	1	0.898282	75.4495
GO:0015012~heparan sulfate proteoglycan biosynthetic process	4	0.297398	0.074551	B3GAT3, NDST4, XYLT2, XYLT1	1004	18	18082	4.00221	1	0.898282	75.4495
GO:0046676~negative regulation of insulin secretion	6	0.446097	0.0748511	INHBB, HDAC1, VSNL1, IRS1, ABCC8, STXBP5L	1004	41	18082	2.6356	1	0.897107	75.5935
GO:0007623~circadian rhythm	11	0.817844	0.0767973	NTRK3, PPARA, BDNF, ADCY1, HDAC1, JUN, RPE65, RORA, NFIL3, PROX1, LGR4	1004	108	18082	1.83435	1	0.901173	76.5076
GO:0001938~positive regulation of endothelial cell proliferation	8	0.594796	0.0770735	SEMA5A, FGFR3, AGGF1, NRARP, JUN, VEGFA, PROX1, SCG2	1004	67	18082	2.15044	1	0.899954	76.6347
GO:0007162~negative regulation of cell adhesion	6	0.446097	0.0812803	SEMA5A, NAT8, DAB1, RND1, TNC, DSCAM	1004	42	18082	2.57285	1	0.910321	78.4917
GO:0006006~glucose metabolic process	8	0.594796	0.0820252	PPARA, WDTC1, ONECUT1, ALDH5A1, DLAT, USF1, PDHB, PGM2L1	1004	68	18082	2.11882	1	0.910458	78.8056
GO:0001958~endochondral ossification	5	0.371747	0.0820994	ALPL, IMPAD1, MMP14, CBS, PEX7	1004	30	18082	3.00166	1	0.908749	78.8367
GO:0042517~positive regulation of tyrosine phosphorylation of Stat3 protein	5	0.371747	0.0820994	FGFR3, HES5, HDAC1, CRLF1, KIT	1004	30	18082	3.00166	1	0.908749	78.8367
GO:0006355~regulation of transcription, DNA-templated	142	10.5576	0.0830975	THRA, IL16, CCDC85B, ZFP738, XRCC6, CDKN2AIPNL, HIRA, RORA, FOXO4, CBX8, CBX6, ZFP931, ATF6B, SCRT1, ZFP938, CCAR2, MAP2K6, EMX2, MTA3, ZHX3, PROX1, HES5, JUN, EDF1, IRAK1BP1, SUDS3, TRAPPC2, CRTC3, CAMTA1, GM14443, TSHZ2, ONECUT1, SOX3, SOX2, ZFP874A, IGF2BP3, MYT1, COMMD9, ZFP758, NR2C2, HEXIM1, ZFP956, DRAP1, ZFP157, LHX2, AXIN2, TCF4, ASF1A, ESRRA, KLF12, NR4A2, ZBTB41, SMYD1, NR4A3, USF1, GM…	1004	2279	18082	1.12217	1	0.909596	79.25
GO:1900006~positive regulation of dendrite development	4	0.297398	0.0850238	PACSIN1, DAB2IP, IL1RAP, ELAVL4	1004	19	18082	3.79157	1	0.912884	80.0262
GO:1902600~hydrogen ion transmembrane transport	4	0.297398	0.0850238	UQCR10, COX8A, ATP5G1, ATP5G3	1004	19	18082	3.79157	1	0.912884	80.0262
GO:0036065~fucosylation	3	0.223048	0.0853789	FUOM, FUT9, FUT10	1004	9	18082	6.00332	1	0.911983	80.1662
GO:0006544~glycine metabolic process	3	0.223048	0.0853789	PHGDH, DMGDH, GLDC	1004	9	18082	6.00332	1	0.911983	80.1662
GO:0030308~negative regulation of cell growth	12	0.892193	0.0871128	CTH, DAB2IP, CDKN1B, DACT3, CCDC85B, NDUFA13, MUL1, GJA1, GAS1, GNG4, APBB1, CCAR2	1004	125	18082	1.72896	1	0.914638	80.8368
GO:0030178~negative regulation of Wnt signaling pathway	7	0.520446	0.0888145	NKD1, DACT1, FGF9, DACT3, SOX2, WIF1, LRP4	1004	56	18082	2.25125	1	0.917101	81.4742
GO:1901215~negative regulation of neuron death	7	0.520446	0.0888145	CRHR1, PPARA, BDNF, CHGA, CHMP4B, VEGFA, PPP5C	1004	56	18082	2.25125	1	0.917101	81.4742
GO:0018279~protein N-linked glycosylation via asparagine	5	0.371747	0.090326	ST6GALNAC5, ST6GALNAC6, ST3GAL3, FUT8, ST3GAL4	1004	31	18082	2.90483	1	0.919013	82.0234
GO:0043552~positive regulation of phosphatidylinositol 3-kinase activity	5	0.371747	0.090326	FGFR3, VAV3, EPHA8, IRS1, SRC	1004	31	18082	2.90483	1	0.919013	82.0234
GO:0007420~brain development	18	1.33829	0.0928101	SYT4, SLC6A11, RAB3GAP1, XRCC6, GABRA5, EMX2, AK4, NME7, KCNK3, DDIT4, S1PR1, HES5, LHX2, OXCT1, POU3F3, RELN, PTCH1, AATK	1004	216	18082	1.50083	1	0.923057	82.8927
GO:0006325~chromatin organization	6	0.446097	0.094985	HDAC5, HDAC1, HIRA, HDAC9, HDAC8, ING1	1004	44	18082	2.4559	1	0.926197	83.6211
GO:0006883~cellular sodium ion homeostasis	4	0.297398	0.0960808	ATP1B1, SLC8A1, NR3C2, ATP1A2	1004	20	18082	3.60199	1	0.926945	83.9769
GO:0043087~regulation of GTPase activity	8	0.594796	0.0979492	DAB2IP, BVES, VAV3, STMN3, RAB3GAP1, MLST8, ADAP1, EPHA3	1004	71	18082	2.02929	1	0.92925	84.5668
GO:0008033~tRNA processing	9	0.669145	0.0987944	6430573F11RIK, PTCD1, WDR4, POP1, TRMT1, TPRKB, DUS3L, TSEN34, RPP14	1004	85	18082	1.90694	1	0.929441	84.8268
GO:0030154~cell differentiation	53	3.94052	0.0993796	ENAH, SYT4, FGF9, CCDC85B, NELL1, FOXO4, GLI2, LGR4, GLI1, METRN, DAB1, SRRM4, SEMA7A, SRD5A1, CDK16, INA, CTBP1, EGFL6, ZHX3, FGF20, PURB, PURA, AMIGO1, HES5, VEGFA, EDF1, CHL1, NKD1, FGFR3, ONECUT1, BEX1, PAQR8, KIT, MYT1, NR2C2, SEMA5A, AGGF1, NGRN, NDRG2, TCF4, RMDN3, NTNG1, NTNG2, DDX4, NTRK3, PLK5, SEBOX, KAZALD1, TENM3, NEUROD6, CIT, LRP4, UTP14B	1004	780	18082	1.22375	1	0.929115	85.0044
