# Supplementary material for: Partial inhibition of mitochondrial complex I ameliorates Alzheimer’s disease pathology and cognition in APP/PS1 female mice
Source: Commun Biol. 2021 Jan 8;4:61. doi: 10.1038/s42003-020-01584-y (PMC7794523; doi:10.1038/s42003-020-01584-y)
Supplement: Supplementary file 7 — Supplementary Data 4 [file 42003_2020_1584_MOESM7_ESM.xlsx]

## Sheet: Data 3
Supplementary Data 4. The Gene Ontology enrichment analysis of up-regulated processes in APP/PS1 vs. NTG mice
Term	Count	%	PValue	Genes	List Total	Pop Hits	Pop Total	Fold Enrichment	Bonferroni	Benjamini	FDR
GO:0002376~immune system process	129	7.36301	1.43709e-45	APOBEC3, ZC3HAV1, MASP1, CTPS, TLR1, PGLYRP1, TLR2, TLR3, TLR4, TLR6, TLR7, C1QC, B2M, BTK, TLR9, NLRC5, MYD88, OASL2, CFH, ERAP1, MX2, PAG1, SYK, PIK3CG, GBP5, BST2, H2-DMB1, SERPING1, C1QA, C1QB, LAT2, CD300LF, PRDM1, EIF2AK2, RNF135, CLEC5A, SSC5D, TNFAIP8L2, IFIH1, HMGB2, IFITM2, IFITM3, GSDMD, UNC93B1, IFI30, OAS2, SP110, CD74, IRAK4, SERINC3, IIGP1, NRROS, DHX58, CSF1R, TEC, HAVCR2, TLR12, …	1502	383	18082	4.05478	7.18258e-42	7.18258e-42	2.73475e-42
GO:0045087~innate immune response	112	6.39269	2.58469e-31	APOBEC3, ZC3HAV1, MASP1, TLR1, PGLYRP1, TLR2, IGHG2C, TLR3, TLR4, IGHM, TLR6, TLR7, C1QC, B2M, BTK, TLR9, NLRC5, MYD88, OASL2, CFH, MX2, SYK, BST2, C4B, RELA, SERPING1, C1QA, C1QB, OAS1A, PRDM1, EIF2AK2, RNF135, CLEC5A, SSC5D, TNFAIP8L2, IFIH1, HMGB2, IFITM2, IFITM3, GSDMD, UNC93B1, OAS2, SP110, IRAK4, SERINC3, IIGP1, FCER1G, NRROS, DHX58, CSF1R, TEC, TYROBP, HAVCR2, TLR12, CARD9, LGALS3, IL1RL2,…	1502	400	18082	3.37081	1.29183e-27	6.45914e-28	4.91861e-28
GO:0006954~inflammatory response	92	5.25114	3.1499e-24	RARRES2, AIF1, LY86, TLR1, PTGS1, CSPG4, TLR2, TLR3, TLR4, SGMS1, NFKB2, TLR6, TLR7, TGFB1, TLR9, CXCL10, S1PR3, NOD2, MYD88, SMPDL3B, TICAM1, FAS, TNIP2, IL1A, PIK3CG, C5AR1, LTBR, GBP5, C4A, LYN, NCF1, C4B, RELA, GPER1, NLRP3, CD163, TNFRSF10B, NFE2L2, TNFAIP3, PTAFR, C3AR1, HMGB2, CCL3, CYSLTR1, CXCL5, C3, CSF1, CRLF2, GSDMD, MAPKAPK2, CCL4, CCL6, NAIP6, SLC11A1, TNFRSF1A, TNFRSF1B, NAIP2, CHI…	1502	344	18082	3.21963	1.57432e-20	5.24774e-21	5.9942e-21
GO:0051607~defense response to virus	58	3.3105	2.12853e-21	APOBEC3, APOBEC1, ZC3HAV1, SLFN9, SLFN8, TLR3, PMAIP1, TLR7, TLR9, CXCL10, LSM14A, NLRC5, TMEM173, ISG15, OASL2, DDX60, TICAM1, MX2, IFNGR1, BST2, NLRP3, IFNAR2, CD86, MB21D1, OAS1C, OAS1A, EIF2AK2, IFIH1, IFITM2, IFITM3, UNC93B1, PML, RSAD2, OAS2, IL33, SERINC3, TAGAP, ITGAX, IL10RB, BCL2, PYCARD, DHX58, POLR3G, PTPRC, CARD9, TRIM34A, SAMHD1, TRIM25, STAT2, DDX58, IFIT3, TRIM56, IFIT2, PLSCR1, A…	1502	167	18082	4.18108	1.06384e-17	2.65959e-18	4.05054e-18
GO:0009615~response to virus	30	1.71233	1.14394e-11	MEF2C, IFIH1, ZC3HAV1, IFITM2, IFITM3, CLU, RSAD2, TLR3, OAS2, TLR9, CXCL10, IRAK3, MYD88, OASL2, DDX60, BCL3, MX2, DHX58, BST2, ACTA2, TLR13, IFIT3, DDX58, IFIT2, IFIT1, NPC2, XPR1, IFI27L2A, OAS1A, EIF2AK2	1502	84	18082	4.29951	5.71741e-08	1.14348e-08	2.17689e-08
GO:0032760~positive regulation of tumor necrosis factor production	24	1.36986	9.05838e-11	CCL3, CARD9, CLU, TLR2, TLR3, CCL19, TLR4, CCL4, LGALS9, TLR9, CYBA, TNFRSF1A, NOD2, MYD88, NOD1, RIPK1, TICAM1, PYCARD, FCER1G, H2-T23, JAK2, SASH3, CD14, PTAFR	1502	59	18082	4.89706	4.52738e-07	7.54564e-08	1.72379e-07
GO:0043123~positive regulation of I-kappaB kinase/NF-kappaB signaling	39	2.22603	2.45852e-10	S100A4, SLC44A2, ZC3HAV1, TLR3, TLR4, TLR6, TLR9, IRAK4, TNFRSF1A, NOD2, NOD1, MYD88, HMOX1, CASP8, SHISA5, TICAM1, RHOA, TGM2, RHOC, TNIP2, TRAF5, IL1A, RNF31, CFLAR, LTBR, CARD9, BST2, LGALS1, RELA, CCL19, TRIM25, MALT1, ECM1, TAB2, FLNA, AJUBA, TNFSF10, RIPK1, F2R	1502	149	18082	3.15105	1.22877e-06	1.75538e-07	4.6785e-07
GO:0030335~positive regulation of cell migration	47	2.68265	2.48184e-10	C3AR1, CCL3, GCNT2, PDGFB, AIF1, CSF1, FERMT3, SSH2, ITGB3, MMP2, ITGB1, TGFB1, CXCL10, CXCR4, ILK, RHOA, SEMA3B, PDGFC, GPNMB, CSF1R, FN1, CYR61, MYO1C, LYN, PDPN, PODXL, TGFBR1, ZFP703, SUN2, MYO1F, IGF1, GPER1, HGF, FURIN, CDH13, ITGA6, ITGA5, CXCL16, CD274, ADAM17, CPNE3, JAK2, SEMA4D, CTSH, PLAU, MYLK, F2R	1502	203	18082	2.78727	1.24042e-06	1.55053e-07	4.72289e-07
GO:0050731~positive regulation of peptidyl-tyrosine phosphorylation	31	1.76941	3.5514e-10	PDGFB, CSPG4, VTN, TLR4, ITGB3, IGHM, ITGB1, TGFB1, CD74, LIF, NOD2, PAK2, CD44, TGFA, NRG1, TEC, EHD4, SYK, TRP53, ICAM1, LYN, HCLS1, ADNP, IGF1, HGF, IL6RA, ITGA5, JAK2, SEMA4D, TREM2, LRRK1	1502	101	18082	3.69502	1.77499e-06	1.97221e-07	6.75824e-07
GO:0045766~positive regulation of angiogenesis	34	1.94064	5.66659e-10	C3AR1, ACVRL1, CYP1B1, CYSLTR1, C3, ITGB2, ITGB3, TNFRSF1A, CHIL1, LRG1, HMOX1, SERPINE1, ZC3H12A, ERAP1, NOS3, PIK3R6, RUNX1, DDAH1, IL1A, C5AR1, LGALS3, TGFBR2, HGF, CELA1, ECM1, ANXA3, CYBB, HIF1A, CD34, CX3CR1, NOTCH4, NFE2L2, ENG, CTSH	1502	121	18082	3.38275	2.83216e-06	2.83216e-07	1.07834e-06
GO:0050830~defense response to Gram-positive bacterium	29	1.65525	9.68555e-10	HMGB2, GSDMD, PGLYRP1, TLR2, B2M, NOD2, NOD1, MYD88, ANG, FAU, HAVCR2, GBP7, LYZ2, GBP6, C5AR1, CARD9, HIST1H2BE, NCF1, HCK, GBP9, MYO1F, EPHA2, TNFSF8, P2RX7, ADAM17, H2-T23, SSC5D, GBP3, GBP2	1502	93	18082	3.75398	4.84083e-06	4.40076e-07	1.84314e-06
GO:0006955~immune response	55	3.13927	1.29929e-09	TLR1, H2-D1, TLR2, VTN, TLR6, TLR7, TLR9, CXCL10, B2M, MYD88, TNFRSF11A, OASL2, FAS, IL1A, H2-K1, LTBR, H2-DMB1, CTSS, WAS, TNFRSF10B, TNFSF13B, H2-OB, H2-AA, OAS1C, LCP2, CCL3, CXCL5, OAS2, CCL4, FTH1, CD74, CCL6, LIF, TNFRSF1A, TNFRSF1B, NRROS, BLNK, H2-Q2, FYB, TLR12, CCL19, H2-AB1, VAV1, CCL17, TNFSF8, PLSCR1, TNFSF10, FCGR2B, P2RY14, H2-EB1, IRF8, CD274, CCL27A, H2-DMA, BMP6	1502	272	18082	2.43428	6.49384e-06	5.41155e-07	2.47253e-06
GO:0002224~toll-like receptor signaling pathway	12	0.684932	9.63654e-09	CD86, TLR1, MAPKAPK3, UNC93B1, TLR2, TLR3, TLR4, MAPKAPK2, TLR6, TLR7, CD180, TLR9	1502	17	18082	8.49785	4.81623e-05	3.70487e-06	1.83381e-05
GO:0019886~antigen processing and presentation of exogenous peptide antigen via MHC class II	11	0.627854	1.10791e-08	FCGR2B, H2-EB1, UNC93B1, CTSE, IFI30, H2-DMB1, FCER1G, H2-AA, H2-AB1, H2-DMA, CD74	1502	14	18082	9.45891	5.53718e-05	3.95523e-06	2.10833e-05
GO:0051092~positive regulation of NF-kappaB transcription factor activity	30	1.71233	1.14548e-08	TRAF1, CLU, TLR2, TLR3, TLR4, ITGB2, TGFB1, TLR9, IRAK3, NOD2, NOD1, MYD88, TNFRSF11A, TICAM1, PYCARD, TRAF5, RNF31, CFLAR, ICAM1, CARD9, RELA, TRIM25, MALT1, NLRP3, CAPN3, AIM2, CD84, RIPK1, RIPK4, EIF2AK2	1502	109	18082	3.31338	5.72496e-05	3.81674e-06	2.17983e-05
GO:0032755~positive regulation of interleukin-6 production	20	1.14155	1.38444e-08	CARD9, ADORA2B, IL1RL2, TLR2, TLR3, TLR4, IL33, TLR7, TLR9, IL6RA, DDX58, CYBA, P2RX7, NOD2, MYD88, NOD1, TICAM1, PYCARD, FCER1G, IL1A	1502	52	18082	4.63024	6.91917e-05	4.32462e-06	2.63455e-05
GO:0052697~xenobiotic glucuronidation	9	0.513699	1.84822e-08	UGT1A10, UGT1A9, UGT1A8, UGT1A7C, UGT1A2, UGT1A6B, UGT1A6A, UGT1A5, UGT1A1	1502	9	18082	12.0386	9.23698e-05	5.43375e-06	3.51712e-05
GO:0010628~positive regulation of gene expression	68	3.88128	1.98074e-08	MEF2C, LDLR, PDGFB, MITF, IQGAP3, TLR2, TLR3, TLR4, NFKB1, SGMS1, PAWR, TGFB1, TLR9, CD44, GSN, SERPINE1, MSN, NRG1, IL1A, MT3, RAB27A, ACTA2, GPER1, PLAUR, HIF1A, NCOA3, CD34, UBR5, RGCC, FOXC1, NFE2L2, PRDM1, CTSH, AVPR2, HMGB2, CCL3, LIMS1, CSF1, ERBB2, VIM, IL33, ITGB3, RIMS1, LIF, SLC11A1, TNFRSF1A, ZC3H12A, CNN2, IL2RG, FN1, NFATC1, TRP53, IKZF1, TGFBR1, MET, LMNA, SMAD2, SMAD1, STAT3, LGAL…	1502	399	18082	2.05169	9.89926e-05	5.49985e-06	3.76931e-05
GO:0071407~cellular response to organic cyclic compound	24	1.36986	2.03709e-08	MEF2C, CEBPA, CCL3, CYP1B1, MSR1, LGALS1, NFKB1, SMAD1, STAT1, TGFB1, STAT3, P2RY12, CYBA, P2RY13, P2RY6, P2RX7, NOD2, TMEM173, PAK2, ITGA6, RAE1, CASP8, ARHGDIA, IGFBP5	1502	75	18082	3.85236	0.000101809	5.35861e-06	3.87654e-05
GO:0007155~cell adhesion	78	4.45205	2.20358e-08	TLN1, FERMT3, IGFBP7, POSTN, VTN, LY9, FES, CD93, CD44, HPSE, TGFBI, RHOA, CSF3R, ESAM, ADAM9, CYR61, F11R, ICAM1, PTPRF, PDPN, INPPL1, SDK1, FBLIM1, CTNNA1, MYH9, CD84, SIGLEC1, LAMC3, CD34, CD33, CX3CR1, CD99L2, ADAM17, LAMC1, ADAM15, ITGAL, SIGLECF, CYP1B1, ITGB4, ITGB5, ITGB2, CLDN11, ITGB3, NEO1, ITGB1, ADA, ITGAM, ISLR, CD9, IGSF11, LGALS3BP, LPXN, LAMB2, ITGAX, COL6A6, CD22, GPNMB, SELPLG,…	1502	485	18082	1.93611	0.000110129	5.50673e-06	4.19336e-05
GO:0042832~defense response to protozoan	15	0.856164	2.83387e-08	TLR12, GBP7, GBP6, CCDC88B, IRGM2, GBP9, IL4RA, NRAS, SLC11A1, CD37, IRF8, IIGP1, BCL3, GBP3, GBP2	1502	30	18082	6.01931	0.000141627	6.74458e-06	5.39278e-05
GO:0032481~positive regulation of type I interferon production	11	0.627854	3.07507e-08	TMEM173, MYD88, ZC3HAV1, IRF7, TICAM1, PLCG2, IRF1, TLR3, DHX58, CD14, SYK	1502	15	18082	8.82832	0.00015368	6.98598e-06	5.85179e-05
GO:0006915~apoptotic process	86	4.90868	7.69492e-08	MEF2C, 1810011O10RIK, NUAK2, PGLYRP1, NFKB1, PAWR, PMAIP1, SGMS1, PDCD1, BTK, GPX1, CASP6, TMEM173, USP53, MYD88, NOD1, CUL7, PAK2, GSN, HMOX1, TICAM1, CASP8, UNC5D, FAS, DAP, TNIP2, HCAR2, SGPL1, SGK1, C5AR1, LTBR, NCF1, CST3, GPER1, DAPK2, TOX3, TNFRSF10B, BNIP2, RIPK1, SH3KBP1, MFSD10, AVEN, TNFAIP3, THOC1, TRAF1, MCL1, GPR65, PML, EGLN3, CHEK2, SP110, NAIP6, IRAK3, TNFRSF1A, NAIP2, CHIL1, SH3…	1502	570	18082	1.81635	0.000384518	1.67213e-05	0.000146433
GO:0034097~response to cytokine	24	1.36986	1.00408e-07	TRP53, AVPR2, MCL1, OSMR, IL6ST, RELA, MAPKAPK3, PML, OXTR, NFKB1, MAPKAPK2, NFKB2, STAT1, STAT3, IL6RA, STAT6, CASP6, IFI27, SERPINA3N, TNFRSF11A, PTGES, CXCL16, BCL2, CD274	1502	81	18082	3.567	0.000501712	2.09097e-05	0.000191073
GO:0030316~osteoclast differentiation	14	0.799087	1.6164e-07	GPR183, SBNO2, CSF1, MITF, EPHA2, TRF, GPC3, TNFRSF11A, GAB2, TFRC, CD300LF, GLO1, CSF1R, NFATC1	1502	29	18082	5.81175	0.000807552	3.23146e-05	0.000307597
GO:0006898~receptor-mediated endocytosis	20	1.14155	1.94611e-07	SNX9, SIGLECH, CLN3, MSR1, FTL1, IFITM3, TGFBR2, PPT1, FCGR1, FTH1, ADRB2, PICALM, TFRC, FCGR2B, APOE, CD300A, CXCL16, CAP1, CD14, DNM2	1502	60	18082	4.01287	0.000972191	3.74094e-05	0.000370339
GO:0035458~cellular response to interferon-beta	16	0.913242	4.55855e-07	9930111J21RIK1, GBP6, IRGM1, IRGM2, TREX1, TLR3, STAT1, AIM2, IFIT3, IFIT1, TMEM173, IGTP, IRF1, IIGP1, GBP3, GBP2	1502	41	18082	4.698	0.00227577	8.43803e-05	0.000867479
GO:0030198~extracellular matrix organization	28	1.59817	4.78795e-07	GFAP, ADAMTSL2, VTN, POSTN, NFKB2, LAMB2, CRISPLD2, HPSE, COL27A1, SMOC1, TGFBI, FOXF2, BCL3, CYR61, FN1, B4GALT1, COL4A2, COL4A1, LGALS3, NID1, COL5A3, COL4A6, EMILIN1, LAMA1, LAMC3, FBLN5, LAMC1, APBB2	1502	114	18082	2.95685	0.00239016	8.54612e-05	0.000911132
GO:0042127~regulation of cell proliferation	43	2.45434	6.50734e-07	SAT1, APOBEC1, CXCL5, PTGS1, IL4RA, MITF, EGLN3, FES, TGFB1, BTK, CXCL10, STAT6, MINA, TNFRSF1A, TNFRSF1B, TNFRSF11A, MYD88, SERPINE1, SHC1, CNN2, FAS, GNL3, TES, TEC, B4GALT1, TRP53, CEBPA, SGK1, LTBR, TBX3, HCK, TGFBR2, S100A11, IGF1, CELA1, CTNNA1, HHEX, ATF5, HIF1A, TNFRSF10B, PRDM1, PLAU, KCTD11	1502	227	18082	2.28044	0.00324708	0.000112144	0.00123832
GO:0019882~antigen processing and presentation	18	1.0274	9.34514e-07	H2-Q2, H2-K1, GM11127, UNC93B1, H2-D1, H2-DMB1, H2-AB1, FCGRT, CTSS, IGHM, CD74, PSMB8, PSMB9, RAB32, H2-EB1, H2-AA, H2-DMA, RAB27A	1502	54	18082	4.01287	0.00465981	0.000155678	0.00177834
GO:0006935~chemotaxis	28	1.59817	9.93049e-07	C3AR1, CCL3, HMGB2, RARRES2, CXCL5, CYSLTR1, FES, CCL4, CCL6, CXCL10, DOCK2, RAC2, CXCR4, CYR61, PIK3CG, C5AR1, LYN, CMKLR1, NCKAP1L, PLGRKT, LGALS9, CCL17, LSP1, CXCL16, CX3CR1, CMTM3, CMTM6, PTAFR	1502	118	18082	2.85662	0.00495097	0.000160092	0.00188973
GO:0032722~positive regulation of chemokine production	11	0.627854	1.28352e-06	HAVCR2, ADORA2B, TLR2, ADAM17, TLR3, TLR4, EIF2AK2, TLR7, LGALS9, IL6RA, TLR9	1502	20	18082	6.62124	0.00639449	0.000200449	0.00244248
GO:0071222~cellular response to lipopolysaccharide	40	2.28311	1.29565e-06	MEF2C, SBNO2, TSPO, HMGB2, TLR4, NFKB1, ABCA1, SGMS1, TLR9, CXCL10, B2M, TNFRSF1B, PRPF8, SERPINE1, TICAM1, PYCARD, ZC3H12A, TNIP2, ADAM9, HAVCR2, ZFP36, ICAM1, GBP6, RELA, AXL, STAT1, NLRP3, CD180, PLSCR1, CD86, PDE2A, PLSCR2, CXCL16, CX3CR1, IRF8, TFPI, JAK2, TNFAIP3, GBP2, CD14	1502	209	18082	2.30404	0.00645475	0.000196213	0.00246557
GO:0048661~positive regulation of smooth muscle cell proliferation	22	1.25571	1.48813e-06	C3AR1, PDGFB, HMGCR, AIF1, TGFBR2, IGF1, ITGB3, STAT1, IL6RA, NOTCH3, IRAK4, CDH13, CYBA, HIF1A, MYD88, HMOX1, SULF1, TGM2, ABCC4, SHC1, MYC, PTAFR	1502	80	18082	3.31062	0.00741008	0.000218731	0.00283184
GO:0006629~lipid metabolic process	69	3.93836	1.9477e-06	CYB5R3, ACOX1, GM2A, LDLR, HMGCR, PTGS1, BSCL2, SGMS1, ASAH1, FDFT1, ACOX3, ELOVL1, GPX1, SMPDL3B, APOD, PTGES, APOE, CH25H, ASPG, PTDSS1, PLCB2, OMA1, AGPAT2, DHCR24, SGPL1, PLD4, ADIPOR2, ADIPOR1, PISD, ERLIN1, TECR, LPCAT3, PNPLA7, PLCE1, NPC1, NPC2, LRP10, PRDX6, MECR, DEGS1, MVD, C3, ABHD4, HMGCS1, CERS5, ISYNA1, LPCAT1, CERS2, APOBR, PLCD4, HSD17B7, HPGDS, GBA, NSDHL, PLAGL2, EBP, LPL, LIPA…	1502	459	18082	1.80973	0.00968737	0.000278093	0.00370636
GO:0009617~response to bacterium	14	0.799087	2.19004e-06	SLC11A1, P2RX7, FCGR2B, NCF1, RAB29, RELA, IRF8, PYCARD, TLR2, TLR4, SP110, STAT1, FCGR1, CD14	1502	35	18082	4.81545	0.0108861	0.000304005	0.00416752
GO:0016064~immunoglobulin mediated immune response	11	0.627854	3.84805e-06	MYD88, FCGR2B, C4B, IRF7, IL4RA, IGHG2C, FCER1G, INPP5D, H2-DMA, IGHM, CD74	1502	22	18082	6.01931	0.0190488	0.000519665	0.0073225
GO:0045089~positive regulation of innate immune response	11	0.627854	3.84805e-06	COCH, POLR3G, HAVCR2, PLSCR1, NOD2, HMGB2, GBP5, CARD9, MMP2, CD74, LGALS9	1502	22	18082	6.01931	0.0190488	0.000519665	0.0073225
GO:0001774~microglial cell activation	10	0.570776	4.45322e-06	AIF1, TLR1, CLU, CX3CR1, TLR2, TLR3, TLR4, TLR6, TLR7, TLR9	1502	18	18082	6.68812	0.0220114	0.000585545	0.00847403
GO:0008152~metabolic process	68	3.88128	5.18992e-06	ARSB, ACOX1, GLB1L, CNDP2, NDST2, HEXA, HEXB, ALDH1L2, FDFT1, ACOX3, GLB1, GSTM1, GSTM2, ALAS1, ALAS2, MAN2B2, UGT1A7C, SMPDL3B, PAK2, UGT1A6B, NT5C3, UGT1A6A, MAN2B1, CTBS, AGPAT2, SUCLG2, UGT1A1, ALDH16A1, ALDH3B1, PNPLA7, GNS, MAN2A1, UGT1A10, NAALAD2, PRDX6, ALDH1B1, CAMK1, TNFAIP3, NAGLU, HK2, UGDH, HMGCS1, ACAT2, EDEM1, MUT, UGT1A9, LPCAT1, UGT1A2, HK3, EOGT, MAN1A, GSTO2, GSTO1, GBA, LYZ2,…	1502	463	18082	1.76809	0.0256058	0.000664889	0.00987584
GO:0007229~integrin-mediated signaling pathway	23	1.31279	5.48947e-06	ITGAL, PLEK, FERMT3, ITGB4, ITGB5, ITGB2, ITGB3, ITGB1, VAV1, ITGAM, ITGAX, ITGA6, GAB2, ITGA5, ILK, RHOA, FCER1G, ADAM17, SYK, ADAM9, ADAM15, TYROBP, TEC	1502	93	18082	2.97729	0.0270635	0.000685676	0.0104458
GO:0016477~cell migration	36	2.05479	6.77727e-06	ASAP3, ITGB3, CD151, MMP2, ITGB1, CD2AP, TGFB1, SDC2, FAM83D, CD44, GAB2, ANG, CXCR4, RHOA, BC067074, NRG1, ADAM9, CLN3, ERG, FMNL3, PTPRF, PODXL, RHBDF1, CD63, PALLD, EPHA2, CORO1B, ST14, SH3KBP1, FOXC1, JAK2, LAMC1, JAK3, USP24, SPATA13, LCP1	1502	191	18082	2.26906	0.0333056	0.000825827	0.0128962
GO:0071346~cellular response to interferon-gamma	19	1.08447	7.24713e-06	GBP7, GBP6, CCL3, GBP5, AIF1, GBP9, AQP4, CCL19, TLR3, H2-AB1, H2-Q7, CCL4, CCL6, CCL17, IL12RB1, GBP4, MYC, GBP3, GBP2	1502	68	18082	3.36373	0.0355732	0.00086204	0.0137902
GO:0032494~response to peptidoglycan	7	0.399543	7.83723e-06	IRAK3, NOD2, CARD9, C5AR1, MYD88, IRF5, TLR2	1502	8	18082	10.5338	0.0384134	0.00091053	0.014913
GO:0033627~cell adhesion mediated by integrin	9	0.513699	8.37596e-06	ICAM1, ITGA6, ITGA5, ADAM17, VTN, ITGB3, COL16A1, ITGB1, ADAM9	1502	15	18082	7.22317	0.0409991	0.000950984	0.0159381
GO:0008203~cholesterol metabolic process	22	1.25571	9.29744e-06	CYB5R3, CEBPA, EBP, LDLR, MVD, HMGCR, PCTP, FDPS, HMGCS1, ERLIN1, ABCA1, FDFT1, NPC1, NPC2, APOE, SQLE, CH25H, APOBR, LIPE, DHCR24, LRP5, NSDHL	1502	89	18082	2.97584	0.0454057	0.00103211	0.0176913
GO:0071356~cellular response to tumor necrosis factor	25	1.42694	9.34337e-06	CCL3, NFKB1, POSTN, SGMS1, CCL4, CCL6, CHIL1, SLC2A4, PRPF8, PYCARD, ZC3H12A, GBA, ZFP36, CEBPA, ICAM1, RELA, CCL19, GPER1, BIRC3, CCL17, CYBA, SFRP1, RIPK1, IRF1, NFE2L2	1502	110	18082	2.73605	0.0456248	0.00101467	0.0177787
GO:0050729~positive regulation of inflammatory response	18	1.0274	9.78326e-06	CCL3, ADORA3, LDLR, GPSM3, TLR2, TLR3, TLR4, CTSS, IL33, CCL4, IL17RA, CCL6, TLR9, TNFRSF1A, PDE2A, SERPINE1, TGM2, JAK2	1502	63	18082	3.4396	0.0477208	0.00103982	0.0186157
GO:0032715~negative regulation of interleukin-6 production	12	0.684932	1.54222e-05	HAVCR2, TNFRSF1A, IRAK3, TRIM30A, NCKAP1L, AQP4, ZC3H12A, TLR4, HGF, TNFAIP3, TLR9, GBA	1502	30	18082	4.81545	0.0741851	0.00160457	0.0293441
GO:0032728~positive regulation of interferon-beta production	11	0.627854	1.54278e-05	DDX58, POLR3G, IFIH1, HMGB2, IRF7, IRF1, TLR2, TLR3, TLR4, RNF135, TLR9	1502	25	18082	5.29699	0.0742108	0.00157241	0.0293547
GO:0002755~MyD88-dependent toll-like receptor signaling pathway	9	0.513699	1.55303e-05	IRAK3, MYD88, TLR1, TLR13, TLR2, TLR4, TLR6, TLR7, TLR9	1502	16	18082	6.77172	0.0746851	0.00155122	0.0295497
GO:0042981~regulation of apoptotic process	36	2.05479	1.71007e-05	TRAF1, MCL1, MITF, PMAIP1, TGFB1, CASP6, TNFRSF1A, IRAK3, NOD2, TNFRSF1B, NOD1, TNFRSF11A, PAK2, CUL7, BCL2, CASP8, PYCARD, BCL3, FAS, TRAF5, MYC, TRP53, CFLAR, SGK1, LTBR, NOL3, CARD9, MALT1, HS1BP3, BIRC3, TNFRSF10B, IGF2R, EIF2AK2, LRP5, THOC1, BMP6	1502	199	18082	2.17784	0.0819195	0.00167448	0.0325373
GO:0002474~antigen processing and presentation of peptide antigen via MHC class I	13	0.742009	1.9484e-05	H2-K1, H2-Q2, H2-Q4, H2-Q10, H2-M3, H2-D1, H2-Q6, H2-Q7, B2M, GM8909, H2-T22, H2-T23, H2-T24	1502	36	18082	4.34728	0.0927906	0.00187098	0.0370711
GO:0035456~response to interferon-beta	7	0.399543	2.18501e-05	PLSCR1, IFNAR2, BST2, IFITM2, IFITM3, XAF1, STAT1	1502	9	18082	9.36337	0.103456	0.00205841	0.0415721
GO:0002481~antigen processing and presentation of exogenous protein antigen via MHC class Ib, TAP-dependent	7	0.399543	2.18501e-05	ABCB1A, H2-M3, ABCB1B, TAP2, TAP1, B2M, ABCB4	1502	9	18082	9.36337	0.103456	0.00205841	0.0415721
GO:0002485~antigen processing and presentation of endogenous peptide antigen via MHC class I via ER pathway, TAP-dependent	7	0.399543	2.18501e-05	H2-K1, ABCB1A, ABCB1B, TAP2, TAP1, H2-D1, ABCB4	1502	9	18082	9.36337	0.103456	0.00205841	0.0415721
GO:0008630~intrinsic apoptotic signaling pathway in response to DNA damage	16	0.913242	2.21641e-05	IER3, MSH6, CRIP1, MCL1, PML, CHEK2, PMAIP1, PNP, EPHA2, FNIP2, TNFRSF1A, TNFRSF1B, BCL2A1B, BCL2, HMOX1, MYC	1502	54	18082	3.567	0.104862	0.00204933	0.0421693
GO:0019221~cytokine-mediated signaling pathway	29	1.65525	2.31613e-05	IL1R1, IL6ST, CSF2RB2, STAT6, IRAK4, TNFRSF1A, IRAK3, MYD88, CD44, CSF2RB, IIGP1, IL1A, IFNGR1, CSF1R, CEBPA, KLF6, PTPN6, SOCS3, RELA, SOCS6, STAT1, STAT3, IL6RA, BGN, IRF5, CX3CR1, JAK2, JAK3, IL3RA	1502	146	18082	2.39123	0.109312	0.00210254	0.0440663
GO:0030890~positive regulation of B cell proliferation	14	0.799087	2.89226e-05	MEF2C, GPR183, PTPRC, NCKAP1L, TLR4, IGHM, ADA, CD74, TFRC, TNFSF13B, CLCF1, BCL2, TICAM1, SASH3	1502	43	18082	3.91955	0.134595	0.00257805	0.0550248
GO:0045576~mast cell activation	8	0.456621	2.93677e-05	CD48, FYB, FCGR2B, FCER1G, TLR4, FCGR3, LCP2, RHOH	1502	13	18082	7.40838	0.136518	0.00257181	0.0558714
GO:0002237~response to molecule of bacterial origin	8	0.456621	2.93677e-05	H2-M3, TAP2, TLR2, MALT1, TNFAIP3, CD14, B2M, TLR9	1502	13	18082	7.40838	0.136518	0.00257181	0.0558714
GO:0070374~positive regulation of ERK1 and ERK2 cascade	34	1.94064	3.06562e-05	GPR183, CCL3, GCNT2, PDGFB, HMGCR, C3, TLR2, TLR4, ITGB3, CCL4, CD74, TGFB1, CCL6, GLIPR2, NOD2, NOD1, CD44, CHIL1, PYCARD, PDGFC, GPNMB, IL1A, CSF1R, MT3, HAVCR2, CFLAR, ICAM1, C5AR1, CCL19, GPER1, CCL17, GPR55, TREM2, F2R	1502	188	18082	2.1772	0.142061	0.00263827	0.058322
GO:0045071~negative regulation of viral genome replication	12	0.684932	3.11856e-05	PLSCR1, APOBEC3, BST2, ISG15, ZC3HAV1, IFITM2, IFITM3, FAM111A, RSAD2, PARP10, EIF2AK2, MX2	1502	32	18082	4.51448	0.144328	0.00263835	0.0593288
GO:0006695~cholesterol biosynthetic process	12	0.684932	3.11856e-05	CYB5R3, EBP, MVD, HMGCR, APOE, G6PDX, FDPS, HMGCS1, HSD17B7, NSDHL, DHCR24, FDFT1	1502	32	18082	4.51448	0.144328	0.00263835	0.0593288
GO:2001238~positive regulation of extrinsic apoptotic signaling pathway	12	0.684932	3.11856e-05	SIGLEC1, PTPRC, TNFSF10, LTBR, PAK2, SFRP1, RIPK1, CASP8, PML, PYCARD, GPER1, FAS	1502	32	18082	4.51448	0.144328	0.00263835	0.0593288
GO:0031668~cellular response to extracellular stimulus	10	0.570776	3.35468e-05	P2RX7, ADORA2B, ITGA6, LYN, TFRC, AIF1, GSDMD, AXL, ADNP, BMP6	1502	22	18082	5.4721	0.154367	0.00279059	0.0638194
GO:0016126~sterol biosynthetic process	11	0.627854	3.41271e-05	CYB5R3, EBP, MVD, HMGCR, SQLE, CH25H, FDPS, HMGCS1, NSDHL, DHCR24, FDFT1	1502	27	18082	4.90462	0.156816	0.00279233	0.0649232
GO:0001525~angiogenesis	40	2.28311	3.44697e-05	NRP2, SAT1, ACVRL1, CYP1B1, WASF2, CSPG4, PDE3B, ANPEP, ELK3, RNF213, MMP2, ANG, HMOX1, CASP8, TGFBI, SERPINE1, ZC3H12A, TGFA, NOS3, SHC1, PIK3R6, FN1, SYK, PIK3CG, FMNL3, COL4A2, COL4A1, TGFBR1, MMP19, MYH9, ECM1, FLNA, EPHA2, ANXA2, HIF1A, PECAM1, ENG, TNFAIP2, PLAU, ADAM15	1502	239	18082	2.01483	0.158259	0.0027749	0.0655748
GO:0030889~negative regulation of B cell proliferation	9	0.513699	4.5394e-05	FCGR2B, LYN, CD300A, TNFRSF13B, PKN1, PAWR, INPP5D, PRDM1, BTK	1502	18	18082	6.01931	0.202987	0.00359486	0.0863484
GO:0009611~response to wounding	16	0.913242	5.55339e-05	NMNAT3, ZFP36, GFAP, PDGFB, ITGB4, TGFB1, GPX1, HHEX, SRSF5, SULF2, SERPINE2, ID3, TNFAIP3, MYC, LCP1, F2R	1502	58	18082	3.321	0.242375	0.00432758	0.105627
GO:0043065~positive regulation of apoptotic process	50	2.85388	7.06278e-05	TSPO, TLR3, TLR4, PMAIP1, PAWR, LATS1, MMP2, PDCD1, TGFB1, CASP6, HMOX1, CASP8, NOS3, FAS, TOP2A, ANO6, CYR61, NET1, PTPRF, GPER1, ADRB2, HIF1A, IGF2R, RIPK1, EIF2AK2, DEGS1, CYP1B1, CLU, SP110, ITGB1, PYCARD, TGM2, INPP5D, BMF, TRP53, B4GALT1, ANXA5, IFIT2, PLSCR1, P2RX7, TNFSF10, IRF5, NUPR1, BCL2A1B, ITGA6, SFRP1, JAK2, ID3, APBB2, BMP7	1502	335	18082	1.79681	0.29743	0.00541621	0.134318
GO:0001916~positive regulation of T cell mediated cytotoxicity	9	0.513699	7.27082e-05	H2-K1, PTPRC, P2RX7, H2-M3, TAP2, H2-D1, H2-T23, PNP, B2M	1502	19	18082	5.7025	0.304698	0.00549106	0.138271
GO:0032088~negative regulation of NF-kappaB transcription factor activity	17	0.97032	7.42324e-05	HAVCR2, CYP1B1, CMKLR1, PARP10, NLRP3, ANXA4, AIM2, TRIM21, TLR9, NLRC5, IRAK3, NOD2, PYCARD, ZC3H12A, RWDD3, DAP, TNFAIP3	1502	66	18082	3.10086	0.309975	0.00552241	0.141168
GO:0010575~positive regulation of vascular endothelial growth factor production	10	0.570776	7.56987e-05	C3AR1, HIF1A, C5AR1, CYP1B1, SULF2, ADORA2B, HPSE, C3, SULF1, IL1A	1502	24	18082	5.01609	0.315014	0.00554862	0.143955
GO:0007159~leukocyte cell-cell adhesion	10	0.570776	7.56987e-05	ITGAL, ICAM1, PTPRC, ITGA5, FERMT3, ITGB2, MSN, ITGB1, ITGAM, SYK	1502	24	18082	5.01609	0.315014	0.00554862	0.143955
GO:0014070~response to organic cyclic compound	19	1.08447	7.75491e-05	ICAM1, MKI67, NCF2, LYN, EPHX1, NFKB1, ATF1, ANXA7, CTSL, P2RX7, TNFRSF10B, SFRP1, HRH3, PLIN2, PTGES, VKORC1, ABCC4, SCN5A, CACNA1B	1502	80	18082	2.85917	0.32132	0.00560172	0.147471
GO:0032496~response to lipopolysaccharide	34	1.94064	7.97236e-05	HMGB2, CXCL5, TLR2, MAPKAPK3, TLR4, MAPKAPK2, NFKB2, CXCL10, TNFRSF1A, SLC11A1, IRAK3, NOD2, TNFRSF1B, MYD88, TNFRSF11A, PTGES, IL10RA, CASP8, TICAM1, FAS, C5AR1, LTBR, NCF2, STAT1, UGT1A1, LGALS9, P2RX7, TNFRSF10B, PLCG2, ADAM17, JAK2, EIF2AK2, PTAFR, F2R	1502	197	18082	2.07773	0.328657	0.00567632	0.151603
GO:0008285~negative regulation of cell proliferation	55	3.13927	9.01577e-05	ACVRL1, FGFRL1, TLR2, SKAP2, TGFB1, SLFN2, GPC3, SERPINE2, PTGES, HMOX1, NOS3, IL1A, DHCR24, PTPRF, LYN, INPPL1, GPER1, DDR1, CD37, RGCC, TGIF1, PMP22, EIF2AK2, CYP1B1, ADORA2B, IFITM3, PML, ITGB1, FTH1, LIF, CD9, BCL2, INPP5D, RUNX1, CSF1R, TES, CEBPA, TRP53, B4GALT1, TGFBR2, IGF1, SMAD2, SMAD1, TAX1BP3, STAT3, SIRT2, IFIT3, CDH13, ATF5, SFRP1, MYO16, IRF1, JAK2, BMP7, F2R	1502	384	18082	1.72428	0.362773	0.00632678	0.171429
GO:2000249~regulation of actin cytoskeleton reorganization	8	0.456621	9.48939e-05	F11R, CTSL, GMFG, CD2AP, TGFB1, ARHGDIA, CSF1R, ARHGDIB	1502	15	18082	6.42059	0.377681	0.00656588	0.180427
GO:0030036~actin cytoskeleton organization	27	1.5411	0.000100421	GAS2L3, RHOJ, NUAK2, PDGFB, SSH2, WASF2, PDLIM4, RHOU, PFN1, DOCK2, RAC2, RHOA, SHC1, CAP1, WIPF1, EHD2, RHOG, CLN3, FMNL3, ARHGEF5, TMSB10, PALLD, FLNA, VASP, CORO1B, SFRP1, TMSB4X	1502	142	18082	2.28903	0.394638	0.00685215	0.190926
GO:0032060~bleb assembly	7	0.399543	0.000103828	P2RX7, PRDX6, PMP22, EMP3, ANO6, MYLK, EMP1	1502	11	18082	7.66094	0.40486	0.00698842	0.197397
GO:0043066~negative regulation of apoptotic process	74	4.22374	0.000103911	IER3, NUAK2, AIF1, HMGCR, MITF, NFKB1, PDCD1, GPX1, SIN3A, CD44, PAK2, ILK, TGFA, MICAL1, FAS, FAM129B, DHCR24, MT3, CYR61, CLN3, SGK1, NOL3, ANP32B, SOCS3, RELA, CTNNA1, FLNA, PLAUR, HIF1A, NCOA3, ADAM17, AVEN, EIF2AK2, CLEC5A, CTSH, GLP1R, VIP, LIMS1, MCL1, ERBB2, MRE11A, CLU, PPT1, CD74, ADA, TNFRSF1A, BCL2, BCL3, GLO1, HELLS, CSF1R, FN1, TRP53, CFLAR, LGALS3, TBX3, HCK, TGFBR1, AXL, CENPF, IG…	1502	566	18082	1.57395	0.405107	0.00690107	0.197555
GO:0050853~B cell receptor signaling pathway	15	0.856164	0.000117581	MEF2C, PTPN6, PTPRC, LYN, IGHG2C, NCKAP1L, NFAM1, IGHM, LAT2, KLHL6, BCL2, PLCG2, SYK, PLEKHA1, TEC	1502	55	18082	3.28326	0.444399	0.00770314	0.223517
GO:0008283~cell proliferation	36	2.05479	0.000142717	XRCC5, CSF1, MRE11A, CSPG4, CD74, TGFB1, FAM83D, MINA, GPX1, ANXA7, TNFRSF1B, PICALM, BCL2, TGFBI, MYC, CSF1R, GNL3, POLR3G, PTPN6, LIPA, MKI67, PDPN, NCF1, RHBDF1, IGF1, HGF, FURIN, STAT3, IFNAR2, HHEX, CD34, LIPG, FOXC1, TXNRD1, ALKBH3, MVP	1502	220	18082	1.96996	0.51	0.0092215	0.271238
GO:0034341~response to interferon-gamma	10	0.570776	0.000155338	SLC11A1, CD86, IRGM2, BST2, IFITM2, IFITM3, CXCL16, H2-EB1, H2-AA, TRIM21	1502	26	18082	4.63024	0.539959	0.00990498	0.295191
GO:0009813~flavonoid biosynthetic process	9	0.513699	0.000168371	UGT1A10, UGT1A9, UGT1A8, UGT1A7C, UGT1A2, UGT1A6B, UGT1A6A, UGT1A5, UGT1A1	1502	21	18082	5.15941	0.568975	0.0105965	0.31992
GO:0052696~flavonoid glucuronidation	9	0.513699	0.000168371	UGT1A10, UGT1A9, UGT1A8, UGT1A7C, UGT1A2, UGT1A6B, UGT1A6A, UGT1A5, UGT1A1	1502	21	18082	5.15941	0.568975	0.0105965	0.31992
GO:0002489~antigen processing and presentation of endogenous peptide antigen via MHC class Ib via ER pathway, TAP-dependent	6	0.342466	0.000177134	ABCB1A, ABCB1B, TAP2, TAP1, H2-T23, ABCB4	1502	8	18082	9.02896	0.587449	0.0110064	0.336545
GO:0006691~leukotriene metabolic process	6	0.342466	0.000177134	NCF1, ALOX5AP, CYP4F13, TLR2, TLR4, ALOX5	1502	8	18082	9.02896	0.587449	0.0110064	0.336545
GO:0048147~negative regulation of fibroblast proliferation	11	0.627854	0.000177679	TRP53, NUPR1, SFRP1, CD300A, IFI30, FBXO4, PMAIP1, PAWR, PARP10, MYC, FTH1	1502	32	18082	4.13827	0.58857	0.0109045	0.337578
GO:0008360~regulation of cell shape	26	1.48402	0.000181455	RHOJ, CCL3, TBCCD1, HEXB, ARHGAP18, FES, RHOU, ANXA7, PLEKHO1, WIPF1, MSN, ARHGDIA, CSF1R, FN1, COCH, ICAM1, FMNL3, PDPN, PLXNB2, HCK, FBLIM1, MYH9, SH3KBP1, SEMA4D, ARAP3, ARAP1	1502	139	18082	2.25183	0.596265	0.011	0.344741
GO:0070527~platelet aggregation	12	0.684932	0.000182755	ACTG1, P2RY12, PTPN6, TLN1, PLEK, FERMT3, ILK, ITGB3, CLIC1, MYH9, FLNA, MYL9	1502	38	18082	3.80167	0.598878	0.0109456	0.347205
GO:0071260~cellular response to mechanical stimulus	18	1.0274	0.000183751	LTBR, TLR3, NFKB1, TLR4, KCNJ2, TLR7, TGFB1, CYBA, TNFRSF1A, PDE2A, CASP8, IRF1, CNN2, NOS3, FAS, ENG, ARHGDIA, BMP6	1502	78	18082	2.77814	0.600871	0.0108746	0.349095
GO:0007160~cell-matrix adhesion	18	1.0274	0.000183751	ITGAL, LIMS1, COL13A1, ITGB4, ITGB5, VTN, ITGB2, NID1, ITGB3, COL5A3, CD63, ITGB1, ITGA6, CD34, HPSE, RHOA, ADAM9, FN1	1502	78	18082	2.77814	0.600871	0.0108746	0.349095
GO:0016337~single organismal cell-cell adhesion	22	1.25571	0.000191082	ITGAL, ICAM1, LIMS1, COL13A1, PDPN, CEP41, FBLIM1, ITGB2, CD53, MYH9, CD2AP, ITGAM, ANXA9, ITGA6, CD93, KIRREL, CD34, BCL2, ESAM, SHC1, FNDC3A, CYR61	1502	108	18082	2.45231	0.615235	0.0111738	0.363
GO:0045088~regulation of innate immune response	7	0.399543	0.000193051	IRF7, IRF1, MYO1F, SAMHD1, TNFAIP3, RNF135, DHX58	1502	12	18082	7.02253	0.619003	0.0111578	0.366734
GO:0002730~regulation of dendritic cell cytokine production	5	0.285388	0.000220875	TLR2, CENPF, TLR3, TLR4, TLR9	1502	5	18082	12.0386	0.668476	0.0126101	0.419484
GO:0019885~antigen processing and presentation of endogenous peptide antigen via MHC class I	5	0.285388	0.000220875	TAP2, TAP1, ERAP1, B2M, TAPBP	1502	5	18082	12.0386	0.668476	0.0126101	0.419484
GO:0007044~cell-substrate junction assembly	5	0.285388	0.000220875	TLN1, TNS1, ITGA5, ITGB3, FN1	1502	5	18082	12.0386	0.668476	0.0126101	0.419484
GO:0051450~myoblast proliferation	5	0.285388	0.000220875	GPX1, MET, IGF1, HGF, ATOH8	1502	5	18082	12.0386	0.668476	0.0126101	0.419484
GO:0042590~antigen processing and presentation of exogenous peptide antigen via MHC class I	5	0.285388	0.000220875	H2-K1, IFI30, FCER1G, FCGR1, FCGR3	1502	5	18082	12.0386	0.668476	0.0126101	0.419484
GO:0018108~peptidyl-tyrosine phosphorylation	16	0.913242	0.000222833	PTPN6, PDGFB, LYN, HCK, ABI3, FES, DDR2, BTK, DDR1, IL12RB1, CLK4, JAK2, JAK3, CSF1R, SYK, TEC	1502	65	18082	2.96335	0.671705	0.0125775	0.423195
GO:0014911~positive regulation of smooth muscle cell migration	12	0.684932	0.000235629	P2RY6, CYP1B1, PDGFB, IL6ST, BCL2, IGF1, VTN, TMSB4X, POSTN, ITGB3, MYC, PLAU	1502	39	18082	3.70419	0.692048	0.0131467	0.447445
GO:0050728~negative regulation of inflammatory response	19	1.08447	0.000240646	ZFP36, TNFAIP8L2, IER3, SOCS3, PGLYRP1, NFKB1, GPER1, HGF, NLRP3, CTLA2A, LGALS9, ADA, TNFRSF1A, TNFRSF1B, ADRB2, SMPDL3B, CD44, APOE, TNFAIP3	1502	87	18082	2.62912	0.699676	0.0132766	0.456952
GO:1902895~positive regulation of pri-miRNA transcription from RNA polymerase II promoter	9	0.513699	0.000245413	HIF1A, PDGFB, RELA, SPI1, NFKB1, SMAD1, TGFB1, STAT3, GNL3	1502	22	18082	4.92489	0.706749	0.0133901	0.465984
GO:0050732~negative regulation of peptidyl-tyrosine phosphorylation	8	0.456621	0.000247217	PTPRC, PTPN6, SFRP1, PECAM1, IGF1, SEMA4D, SAMSN1, LRRK1	1502	17	18082	5.66523	0.709382	0.0133422	0.469402
GO:0071347~cellular response to interleukin-1	18	1.0274	0.000253726	ICAM1, CCL3, RELA, CCL19, NFKB1, CCL4, CCL6, CCL17, HIF1A, SFRP1, CHIL1, SERPINE1, TFPI, PYCARD, IRF1, ZC3H12A, MYC, FN1	1502	80	18082	2.70869	0.718685	0.0135449	0.481731
GO:0035556~intracellular signal transduction	55	3.13927	0.000260217	ADCY7, NUAK2, CSPG4, BTK, HMHA1, NOD2, NOD1, GAB2, PKN3, HMOX1, PPP1R1A, GUCY1A3, SHC1, PLCB2, PAG1, SYK, NET1, ZFP36, SGK1, LYN, SOCS3, ARHGEF5, MLXIPL, SOCS6, PKN1, NFAM1, ARHGAP29, DAPK2, DOK1, PLCE1, LAT2, TNS1, SPATA13, LCP2, ECEL1, IRAK4, GMIP, MYZAP, PLCD4, INPP5D, NFATC1, BLNK, TEC, PTPN6, PLEK, TGFBR1, SPSB2, SMAD2, RACGAP1, VAV1, DNMBP, PLCG2, JAK2, JAK3, IGFBP5	1502	400	18082	1.65531	0.727668	0.0137423	0.494027
GO:0043410~positive regulation of MAPK cascade	21	1.19863	0.000313404	PTPRC, LTBR, PDGFB, ERBB2, IGF1, GPER1, ITGB3, IGHM, ITGB1, LIF, CD84, P2RX7, TNFRSF1B, NOD2, ADRB2, TNFRSF11A, BNIP2, RIPK1, ILK, FAS, F2R	1502	104	18082	2.43087	0.791254	0.0163557	0.594718
GO:0006919~activation of cysteine-type endopeptidase activity involved in apoptotic process	16	0.913242	0.000317436	XDH, ANP32B, ACER2, PML, EGLN3, PMAIP1, STAT1, NLRP3, TNFRSF10B, NOD1, CASP8, PYCARD, JAK2, DAP, MYC, F2R	1502	67	18082	2.87489	0.79542	0.0163933	0.602348
GO:0010629~negative regulation of gene expression	40	2.28311	0.000325624	XDH, MEF2C, CCL3, HMGB2, ACVRL1, PDGFB, LDLR, AIF1, IQGAP3, NFKB1, PAWR, TGFB1, ANXA7, TNFRSF1A, PICALM, HEY2, SERPINE1, ZC3H12A, MYC, GBA, TRP53, HAVCR2, INPPL1, MET, MIR702, ADNP, IGF1, SMAD2, GPER1, PARP10, LGALS9, BBS2, SFRP1, CD34, ID1, TGIF1, KDM4A, PRDM1, ID3, ENG	1502	265	18082	1.81715	0.803626	0.0166407	0.617839
GO:0060397~JAK-STAT cascade involved in growth hormone signaling pathway	7	0.399543	0.000333352	PTPN6, LYN, SOCS3, ADAM17, JAK2, STAT1, STAT3	1502	13	18082	6.48233	0.811068	0.01686	0.632458
GO:0035690~cellular response to drug	17	0.97032	0.000364179	MEF2C, TRP53, ADSSL1, ACER2, TLR3, CHEK2, CCL4, AIM2, GSTM1, TFRC, PDE2A, SERPINE1, NFE2L2, RNF149, MYC, MYLK, MT3	1502	75	18082	2.72875	0.838055	0.0182208	0.690754
GO:0044406~adhesion of symbiont to host	6	0.342466	0.00037124	ICAM1, GBP7, GBP6, GBP9, GBP3, GBP2	1502	9	18082	8.02574	0.843672	0.0183869	0.704102
GO:0002218~activation of innate immune response	6	0.342466	0.00037124	TMEM173, SIN3A, MB21D1, PYCARD, TLR4, AIM2	1502	9	18082	8.02574	0.843672	0.0183869	0.704102
GO:0034138~toll-like receptor 3 signaling pathway	6	0.342466	0.00037124	HAVCR2, CD86, UNC93B1, TLR3, TNIP2, LGALS9	1502	9	18082	8.02574	0.843672	0.0183869	0.704102
GO:0002504~antigen processing and presentation of peptide or polysaccharide antigen via MHC class II	6	0.342466	0.00037124	H2-EB1, H2-OB, H2-DMB1, H2-AA, H2-AB1, H2-DMA	1502	9	18082	8.02574	0.843672	0.0183869	0.704102
GO:0008284~positive regulation of cell proliferation	69	3.93836	0.000391988	EDN3, PDGFB, OSMR, HMGCR, IL6ST, TPD52, DDR2, TGFB1, CXCL10, NOD2, GAB2, CLCF1, ILK, TGFA, PDGFC, NRG1, MYC, NUDT16, STX3, LYN, ANP32B, RELA, CST3, MLXIPL, GPER1, CCND1, ADRB2, HIF1A, ADAM17, CTSH, GLP1R, AVPR2, GCNT2, ADORA2B, MVD, CSF1, ERBB2, CLU, NMB, ITGB1, LIF, RAC2, BCL2, RTKN2, SLC35F6, TRAF5, CSF1R, FN1, PTPN6, TBX3, LGALS3, HCLS1, HCK, ACER2, TGFBR1, ZFP703, CENPF, RPS9, IGF1, HGF, STAT…	1502	542	18082	1.53259	0.859077	0.0192144	0.743314
GO:0050766~positive regulation of phagocytosis	13	0.742009	0.00042611	C3, FCGR1, FCGR3, CYBA, SLC11A1, DOCK2, NOD2, FCGR2B, PYCARD, FCER1G, PROS1, RAB27A, DNM2	1502	48	18082	3.26046	0.881181	0.0206673	0.807771
GO:0030593~neutrophil chemotaxis	16	0.913242	0.000444678	EDN3, CCL3, C5AR1, LGALS3, CCL19, NCKAP1L, ITGB2, VAV1, CCL4, ITGAM, CCL6, FCGR3, CCL17, FCER1G, CSF3R, SYK	1502	69	18082	2.79156	0.891716	0.0213512	0.842829
GO:0007596~blood coagulation	18	1.0274	0.000465353	MAFF, PDGFB, C3, HPS4, SERPING1, MAFK, ANXA5, P2RY12, VWF, SERPINE2, TFPI, VKORC1, PDGFC, ANO6, PROS1, NBEAL2, F2R, RAB27A	1502	84	18082	2.5797	0.902351	0.0221207	0.881852
GO:0050850~positive regulation of calcium-mediated signaling	9	0.513699	0.000485752	ITGAL, CDH13, P2RX4, CCL3, ADORA3, TREM2, CCL4, ADA, SYK	1502	24	18082	4.51448	0.91182	0.022862	0.920339
GO:0001974~blood vessel remodeling	12	0.684932	0.000594063	MEF2C, LIF, ACVRL1, BGN, NOL3, AXL, TGM2, IGF1, FOXC1, NOS3, NFATC3, FLNA	1502	43	18082	3.35961	0.948697	0.0276301	1.12446
GO:0045602~negative regulation of endothelial cell differentiation	5	0.285388	0.000618856	XDH, ACVRL1, ID1, TGFBR1, NOTCH4	1502	6	18082	10.0322	0.95468	0.0285018	1.17112
GO:0034162~toll-like receptor 9 signaling pathway	5	0.285388	0.000618856	HAVCR2, UNC93B1, PIK3AP1, TNIP2, TLR9	1502	6	18082	10.0322	0.95468	0.0285018	1.17112
GO:0042102~positive regulation of T cell proliferation	15	0.856164	0.00063833	HAVCR2, ITGAL, PTPRC, CCDC88B, AIF1, IL6ST, NCKAP1L, CCL19, PNP, CD86, TNFSF13B, TFRC, CD274, JAK3, SASH3	1502	64	18082	2.82155	0.958885	0.0291176	1.20776
GO:0042060~wound healing	19	1.08447	0.000646527	TRP53, B4GALT1, CCM2L, ERBB2, TGFBR2, ELK3, TGFB1, CORO1B, SLC11A1, ADRB2, HPSE, SERPINE1, PECAM1, TGFA, CNN2, LOX, NBEAL2, PLAU, FN1	1502	94	18082	2.43334	0.960537	0.0292195	1.22318
GO:0051603~proteolysis involved in cellular protein catabolic process	14	0.799087	0.00064813	SCPEP1, CTSZ, LGMN, CTSA, CTSS, CAPN2, PSMB8, PSMB9, CTSL, CTSO, CASP8, CTSC, CTSB, CTSH	1502	57	18082	2.95685	0.960852	0.0290286	1.2262
GO:0032757~positive regulation of interleukin-8 production	9	0.513699	0.000662764	DDX58, NOD2, RIPK1, SERPINE1, TLR2, TLR3, TLR4, TLR7, TLR9	1502	25	18082	4.3339	0.963615	0.029411	1.25372
GO:1902042~negative regulation of extrinsic apoptotic signaling pathway via death domain receptors	9	0.513699	0.000662764	CFLAR, GPX1, ICAM1, HMGB2, NOL3, HMOX1, SERPINE1, HGF, TNFAIP3	1502	25	18082	4.3339	0.963615	0.029411	1.25372
GO:0031663~lipopolysaccharide-mediated signaling pathway	10	0.570776	0.000685759	CCL3, MYD88, LYN, TICAM1, TLR4, NOS3, STAT1, TREM2, TGFB1, CD14	1502	31	18082	3.88342	0.967568	0.0301487	1.29695
GO:0071404~cellular response to low-density lipoprotein particle stimulus	6	0.342466	0.000691709	CD9, NPC1, FCER1G, ITGB2, ITGB1, SYK	1502	10	18082	7.22317	0.968519	0.0301413	1.30813
GO:0055114~oxidation-reduction process	81	4.62329	0.000771016	CYB5R3, ACOX1, D2HGDH, HMGCR, G6PDX, PGD, PTGS1, DNAJC10, ALDH1L2, BC026585, FDFT1, ACOX3, GPX1, GSR, PLOD3, CH25H, HMOX1, P4HA3, CREG1, VKORC1, NOS3, MICAL1, LOX, LOXL2, DHCR24, SUOX, NOXO1, NCF2, CDO1, TECR, ALDH16A1, ALDH3B1, VAT1, DHRS7, DHRS1, DHRS3, NNT, PRDX6, SQLE, ALDH1B1, CYBRD1, TXNRD1, MECR, DEGS1, XDH, PHYHD1, ME3, SORD, CYP1B1, UGDH, EGLN3, IFI30, RRM2B, FTH1, MINA, FMO5, FMO2, IDH2…	1502	676	18082	1.4425	0.978827	0.0332506	1.45707
GO:0046597~negative regulation of viral entry into host cell	8	0.456621	0.000789282	TRIM56, IFITM2, GSN, IFITM3, MRE11A, TRIM26, TRIM25, RAD50	1502	20	18082	4.81545	0.980676	0.0337343	1.49135
GO:0048662~negative regulation of smooth muscle cell proliferation	11	0.627854	0.000822637	VIP, TRP53, APOD, ANG, AIF1, HMOX1, ILK, ACE2, NOS3, TNFAIP3, IGFBP5	1502	38	18082	3.48486	0.983645	0.0348376	1.55391
GO:0006693~prostaglandin metabolic process	7	0.399543	0.000840865	ACOX1, TNFRSF1A, TBXAS1, PTGES, PDPN, PTGS1, HPGDS	1502	15	18082	5.61802	0.98507	0.0352971	1.58808
GO:0007249~I-kappaB kinase/NF-kappaB signaling	10	0.570776	0.000884573	TIFAB, AVPR2, CARD9, IRF1, BCL3, NFKB1, MALT1, NFKB2, TNIP2, BTK	1502	32	18082	3.76207	0.988002	0.0367897	1.66997
GO:0045907~positive regulation of vasoconstriction	12	0.684932	0.000898879	ICAM1, AVPR2, TBXAS1, CYSLTR1, PDGFB, PTGS1, RHOA, OXTR, SHC1, ALOX5, PTAFR, F2R	1502	45	18082	3.2103	0.988831	0.0370655	1.69676
GO:0006879~cellular iron ion homeostasis	12	0.684932	0.000898879	SLC11A1, HIF1A, ALAS2, FTL1, TFRC, HMOX1, TTC7, CP, MYC, FTH1, TRF, BMP6	1502	45	18082	3.2103	0.988831	0.0370655	1.69676
GO:0006911~phagocytosis, engulfment	12	0.684932	0.000898879	FCGR2B, GSN, AIF1, IGHG2C, FCER1G, ABCA1, MYH9, TREM2, IGHM, FCGR1, BIN2, FCGR3	1502	45	18082	3.2103	0.988831	0.0370655	1.69676
GO:0007165~signal transduction	136	7.76256	0.000964172	GNA15, IL6ST, TLR1, TLR2, CSPG4, TLR3, RRAD, PDE3B, TLR4, TLR6, TLR7, IQGAP1, RGL1, TLR9, CD48, S1PR2, HMHA1, S1PR3, MYD88, PPP1R1A, UNC5D, FAS, HCAR2, C5AR1, SOCS3, PDPN, PLXNB2, GEM, HHEX, PLCE1, HIF1A, GPR55, CD34, LPAR6, CX3CR1, CAMK1, GLP1R, TRAF1, C3AR1, IL1R1, CYSLTR1, ADORA2B, GPR149, ERBB2, TRH, CD74, IRAK4, IRAK3, TAGAP, P2RY6, GMIP, RASAL3, RTKN2, FCER1G, TRAF5, TLR12, GPR157, TGFBR1, …	1502	1255	18082	1.30458	0.991943	0.0393807	1.81894
GO:0030855~epithelial cell differentiation	15	0.856164	0.00103264	F11R, COL4A1, CNN3, LGALS3, TAGLN2, CD63, ANXA4, ANXA7, CASP6, PIH1D1, TAGLN, UPK1B, ID3, CTSB, BMP7	1502	67	18082	2.69521	0.99428	0.0417782	1.9469
GO:0002250~adaptive immune response	24	1.36986	0.00107888	HAVCR2, GPR183, LYN, TNFRSF13B, UNC93B1, MYO1G, CTSS, LY9, CD74, BTK, CD84, CD86, LAT2, TNFRSF11A, TAP2, TAP1, ERAP1, H2-T23, JAK2, PRDM1, JAK3, PAG1, SYK, TEC	1502	139	18082	2.07861	0.995462	0.0432591	2.03324
GO:0071345~cellular response to cytokine stimulus	10	0.570776	0.00112775	PLSCR1, CD86, CXCR4, HCLS1, NFKB1, JAK3, STAT1, IL17RA, STAT3, CSF1R	1502	33	18082	3.64807	0.996446	0.0448156	2.1244
GO:0042493~response to drug	46	2.62557	0.00115679	XRCC5, CCL3, TSPO, HMGB2, APOBEC1, SORD, HMGCS1, OXTR, ABCA1, MMP2, ADA, TGFB1, B2M, APOD, PLIN2, BCL2, RHOA, TGFA, LOX, TRP53, LPL, ICAM1, CARD9, LYN, MAT2A, RELA, LGALS1, TGFBR2, CST3, NCKAP1L, SLC10A4, SMAD1, STAT1, UGT1A1, STAT3, CYBA, CCND1, NPC1, CD86, P2RX7, CYBB, SFRP1, ABCB1B, ADAM17, TGIF1, ADD3	1502	339	18082	1.63356	0.996927	0.0455814	2.17853
GO:0050707~regulation of cytokine secretion	6	0.342466	0.00118161	LYN, TLR1, TLR2, TLR4, TLR6, TLR9	1502	11	18082	6.56652	0.997286	0.0461734	2.22478
GO:0002281~macrophage activation involved in immune response	6	0.342466	0.00118161	HAVCR2, SBNO2, TICAM1, IL33, SYK, TYROBP	1502	11	18082	6.56652	0.997286	0.0461734	2.22478
GO:0045669~positive regulation of osteoblast differentiation	15	0.856164	0.00120276	MEF2C, CEBPA, IL6ST, CEBPD, FAM20C, LMNA, IGF1, CLIC1, SMAD1, DDR2, ILK, TMEM119, BMP7, BMP6, CYR61	1502	68	18082	2.65558	0.997558	0.0466166	2.26417
GO:0050727~regulation of inflammatory response	14	0.799087	0.00127376	IL1R1, SBNO2, LYN, RELA, IL1RL2, TLR4, NLRP3, TLR9, NOD2, MYD88, CLCF1, PYCARD, JAK2, PIK3AP1	1502	61	18082	2.76296	0.998288	0.0489227	2.3963
GO:0000187~activation of MAPK activity	16	0.913242	0.00128676	PTPRC, MAP2K3, MET, CSPG4, IQGAP3, IGF1, TLR4, HGF, IGHM, CD74, PLCE1, P2RX7, TGFA, SHC1, NRG1, SYK	1502	76	18082	2.53445	0.998396	0.0490334	2.42048
GO:0008202~steroid metabolic process	17	0.97032	0.00133931	CYB5R3, EBP, CYP1B1, LDLR, MVD, HMGCR, HMGCS1, FDPS, ERLIN1, FDFT1, NPC1, NPC2, CH25H, APOBR, LIPE, DHCR24, NSDHL	1502	84	18082	2.43639	0.998767	0.0506003	2.51815
GO:0002467~germinal center formation	5	0.285388	0.0013489	MEF2C, KLHL6, BCL3, ADAM17, NFKB2	1502	7	18082	8.59901	0.998825	0.0505714	2.53595
GO:0002591~positive regulation of antigen processing and presentation of peptide antigen via MHC class I	5	0.285388	0.0013489	ABCB1A, ABCB1B, TAP2, TAP1, ABCB4	1502	7	18082	8.59901	0.998825	0.0505714	2.53595
GO:0045359~positive regulation of interferon-beta biosynthetic process	5	0.285388	0.0013489	TICAM1, TLR3, TLR4, TLR7, TLR9	1502	7	18082	8.59901	0.998825	0.0505714	2.53595
GO:0002830~positive regulation of type 2 immune response	5	0.285388	0.0013489	NOD2, CLCF1, IL33, NLRP3, CD74	1502	7	18082	8.59901	0.998825	0.0505714	2.53595
GO:0044351~macropinocytosis	5	0.285388	0.0013489	DOCK2, MAPKAPK3, PYCARD, MAPKAPK2, DNM2	1502	7	18082	8.59901	0.998825	0.0505714	2.53595
GO:0010332~response to gamma radiation	10	0.570776	0.0014222	TRP53, GPX1, PTPRC, APOBEC1, BCL2, PML, CHEK2, MYC, PNP, CXCL10	1502	34	18082	3.54077	0.999186	0.0528515	2.672
GO:0045471~response to ethanol	21	1.19863	0.00147897	TRP53, ICAM1, APOBEC1, EEF1B2, TBXAS1, HMGCR, G6PDX, TLR4, CDO1, TRH, STAT3, EIF4EBP1, CCND1, SLC2A4, GSN, BCL2, CASP8, RHOA, MYC, CSF2RA, CD14	1502	117	18082	2.16078	0.999387	0.0544993	2.77723
GO:0050718~positive regulation of interleukin-1 beta secretion	8	0.456621	0.00149842	NOD2, P2RX7, CCL3, GSDMD, PYCARD, CCL19, NLRP3, AIM2	1502	22	18082	4.37768	0.999444	0.0547931	2.81327
GO:0097191~extrinsic apoptotic signaling pathway	11	0.627854	0.00155219	TNFRSF1B, P2RX7, TNFRSF10B, RIPK1, CASP8, PML, TLR3, JAK2, FAS, IL33, TGFB1	1502	41	18082	3.22987	0.999575	0.0562928	2.91281
GO:0045944~positive regulation of transcription from RNA polymerase II promoter	110	6.27854	0.00159833	MEF2C, AKNA, HMGN3, LMO2, TLR2, FSTL3, TLR3, TLR4, TGFB1, TLR9, NLRC5, SIN3A, FLI1, FOXF2, CREB3L2, IL1A, RELA, PTBP1, MLXIPL, MED19, HHEX, HIF1A, RGCC, CAMK1, NFE2L2, GLP1R, CCL3, HMGB2, ELK3, IL33, ATF1, LIF, SLC11A1, PFN1, RUNX1, PLAGL2, TRP53, ASXL2, KLF6, IKZF1, MAFB, MET, ARID3A, ATAD2, SMAD2, SMAD1, TEAD3, NOTCH3, DDX58, DLX2, ATF5, ATF3, ITGA6, SALL1, GLMP, BMP7, ENG, BMP6, BACH1, ELF1, A…	1502	995	18082	1.3309	0.999663	0.0575017	2.99816
GO:0031100~organ regeneration	13	0.742009	0.00183994	C5AR1, MKI67, CXCL5, TGFBR2, AXL, HGF, UGT1A1, ANXA3, TGFB1, LIF, CCND1, IGF2R, LCP1	1502	56	18082	2.79468	0.999899	0.0654407	3.4439
GO:0050829~defense response to Gram-negative bacterium	13	0.742009	0.00183994	LYZ2, HMGB2, GSDMD, TLR4, IGHM, TLR9, B2M, SLC11A1, SERPINE1, NAIP5, PYCARD, IIGP1, SSC5D	1502	56	18082	2.79468	0.999899	0.0654407	3.4439
GO:0016045~detection of bacterium	6	0.342466	0.00188772	NAIP6, NOD2, NOD1, NAIP2, NAIP5, PGLYRP1	1502	12	18082	6.01931	0.999921	0.0666103	3.53181
GO:0035455~response to interferon-alpha	6	0.342466	0.00188772	PLSCR1, IFNAR2, BST2, IFITM2, IFITM3, EIF2AK2	1502	12	18082	6.01931	0.999921	0.0666103	3.53181
GO:0001818~negative regulation of cytokine production	6	0.342466	0.00188772	SLC11A1, AXL, NFKB1, GPNMB, EPHA2, BTK	1502	12	18082	6.01931	0.999921	0.0666103	3.53181
GO:0010811~positive regulation of cell-substrate adhesion	11	0.627854	0.00188804	LIMS1, RSU1, ITGA6, ITGA5, SMOC1, VTN, NID1, JAK2, ITGB1, CYR61, EMILIN1	1502	42	18082	3.15297	0.999921	0.0661546	3.53239
GO:2000378~negative regulation of reactive oxygen species metabolic process	9	0.513699	0.00195072	TRP53, TRIM30A, HIF1A, BCL2, G6PDX, HK2, BIRC3, SIRT2, MT3	1502	29	18082	3.73612	0.999942	0.0678023	3.64762
GO:0032733~positive regulation of interleukin-10 production	8	0.456621	0.00200127	NOD2, CD34, TLR2, FCER1G, TLR4, HGF, SASH3, TLR9	1502	23	18082	4.18734	0.999955	0.0690193	3.74043
GO:0014068~positive regulation of phosphatidylinositol 3-kinase signaling	14	0.799087	0.00201945	PTPN6, ADORA3, PDGFB, HCLS1, ERBB2, IGF1, PDGFC, PIK3AP1, JAK2, HGF, GPER1, SEMA4D, NRG1, F2R	1502	64	18082	2.63345	0.999959	0.0691483	3.7738
GO:0001805~positive regulation of type III hypersensitivity	4	0.228311	0.00214192	FCER1G, FCGR1, FCGR3, BTK	1502	4	18082	12.0386	0.999978	0.0726927	3.99826
GO:0034154~toll-like receptor 7 signaling pathway	4	0.228311	0.00214192	HAVCR2, UNC93B1, PIK3AP1, TLR7	1502	4	18082	12.0386	0.999978	0.0726927	3.99826
GO:0048002~antigen processing and presentation of peptide antigen	4	0.228311	0.00214192	SLC11A1, H2-AA, H2-AB1, CTSS	1502	4	18082	12.0386	0.999978	0.0726927	3.99826
GO:0030513~positive regulation of BMP signaling pathway	10	0.570776	0.00219546	ACVRL1, GPC3, CRB2, KCP, ILK, SULF1, SMAD2, NEO1, ENG, CYR61	1502	36	18082	3.34406	0.999983	0.0739415	4.09624
GO:0032720~negative regulation of tumor necrosis factor production	11	0.627854	0.00228015	HAVCR2, IRAK3, TRIM30A, NOD2, TSPO, CD34, AXL, ZC3H12A, TLR4, TNFAIP3, GPNMB	1502	43	18082	3.07965	0.999989	0.0761731	4.25103
GO:0048146~positive regulation of fibroblast proliferation	14	0.799087	0.00233621	PDGFB, PML, IGF1, ITGB3, DDR2, TGFB1, CD74, ANXA2, NRAS, SERPINE1, TGIF1, PDGFC, MYC, FN1	1502	65	18082	2.59293	0.999992	0.0774567	4.35336
GO:0007166~cell surface receptor signaling pathway	32	1.82648	0.00237266	EDN3, ITGAL, CYSLTR1, OSMR, CTF1, ERBB2, FGFRL1, MAPKAPK3, CD53, CD151, TNFRSF1A, CD9, TNFRSF1B, MYD88, CLCF1, UPK1B, FCER1G, CD22, LAG3, SYK, GPR157, TNFRSF13B, TSPAN14, HS1BP3, FCGR1, FCGR3, LAMA1, CD37, FCGR2B, CD82, CD274, GLP1R	1502	219	18082	1.75907	0.999993	0.0781008	4.41983
GO:0042149~cellular response to glucose starvation	9	0.513699	0.00246918	TRP53, NUAK2, SH3GLB1, BCL2, SLC2A1, ZC3H12A, PMAIP1, NFE2L2, MYBBP1A	1502	30	18082	3.61158	0.999996	0.0806203	4.59566
GO:0002479~antigen processing and presentation of exogenous peptide antigen via MHC class I, TAP-dependent	9	0.513699	0.00246918	H2-K1, H2-Q10, H2-D1, H2-T23, H2-Q7, PSMB8, B2M, TAPBP, PSMB9	1502	30	18082	3.61158	0.999996	0.0806203	4.59566
GO:0051770~positive regulation of nitric-oxide synthase biosynthetic process	7	0.399543	0.0025109	NOD2, TLR2, TLR4, JAK2, JAK3, STAT1, TLR9	1502	18	18082	4.68168	0.999997	0.0813964	4.67156
GO:0045579~positive regulation of B cell differentiation	7	0.399543	0.0025109	IKZF1, NCKAP1L, IL2RG, INPP5D, PRDM1, PNP, SYK	1502	18	18082	4.68168	0.999997	0.0813964	4.67156
GO:0038063~collagen-activated tyrosine kinase receptor signaling pathway	5	0.285388	0.00252066	DDR1, COL4A2, COL4A1, DDR2, COL4A6	1502	8	18082	7.52413	0.999997	0.0811743	4.68931
GO:0070723~response to cholesterol	5	0.285388	0.00252066	CCL3, TGFBR1, TGFBR2, SMAD2, TGFB1	1502	8	18082	7.52413	0.999997	0.0811743	4.68931
GO:0032731~positive regulation of interleukin-1 beta production	5	0.285388	0.00252066	NOD2, P2RX7, NOD1, JAK2, AIM2	1502	8	18082	7.52413	0.999997	0.0811743	4.68931
GO:0050702~interleukin-1 beta secretion	5	0.285388	0.00252066	GBP5, TLR4, ABCA1, TLR6, AIM2	1502	8	18082	7.52413	0.999997	0.0811743	4.68931
GO:0030501~positive regulation of bone mineralization	10	0.570776	0.00269084	MEF2C, ADRB2, P2RX7, ISG15, FAM20C, BMP7, TMEM119, ANO6, TGFB1, BMP6	1502	37	18082	3.25368	0.999999	0.0858675	4.99828
GO:0006461~protein complex assembly	14	0.799087	0.00269261	TRP53, NUPR1, TAP2, SLC2A1, MITF, PML, NCKAP1L, VAMP3, LAMC1, SNAP23, H2-DMA, RIMS1, CAPN3, CD74	1502	66	18082	2.55365	0.999999	0.0853775	5.00148
GO:0002244~hematopoietic progenitor cell differentiation	18	1.0274	0.00276138	PTPN6, PTPRC, APOBEC3, PLEK, CEBPD, HERC6, PLD4, TNFRSF13B, FSTL3, DOCK7, SAMD9L, TGFB1, ARL11, SIN3A, SFRP1, PAPD4, KCP, TOP2A	1502	98	18082	2.21117	0.999999	0.0869129	5.12606
GO:0042535~positive regulation of tumor necrosis factor biosynthetic process	6	0.342466	0.0028592	CYBB, TLR1, TLR2, TLR4, MAPKAPK2, FCGR3	1502	13	18082	5.55628	0.999999	0.0892933	5.30301
GO:2000379~positive regulation of reactive oxygen species metabolic process	9	0.513699	0.0030895	XDH, TRP53, TSPO, CYP1B1, PDGFB, TGFBR2, ZC3H12A, NFE2L2, PLAU	1502	31	18082	3.49508	1	0.0955459	5.71835
GO:0070372~regulation of ERK1 and ERK2 cascade	9	0.513699	0.0030895	FAM83D, PTPN6, LYN, CLCF1, ERBB2, EPHA2, SYK, FN1, CYR61	1502	31	18082	3.49508	1	0.0955459	5.71835
GO:0032729~positive regulation of interferon-gamma production	12	0.684932	0.00312853	HAVCR2, SLC11A1, NRAS, IL12RB1, H2-M3, IRF8, PYCARD, BCL3, TLR4, RUNX1, SASH3, CD14	1502	52	18082	2.77814	1	0.0961015	5.78857
GO:0006909~phagocytosis	12	0.684932	0.00312853	ITGAL, SLC11A1, HCK, PLD4, PECAM1, IRF8, AXL, MYO1G, ITGB2, VAV1, ANXA3, DNM2	1502	52	18082	2.77814	1	0.0961015	5.78857
GO:0007179~transforming growth factor beta receptor signaling pathway	15	0.856164	0.00317349	TRP53, ACVRL1, GCNT2, PDGFB, TGFBR1, TGFBR2, PML, ITGB5, SMAD2, SMAD1, ITGB1, TGFB1, ENG, ARAP1, ADAM9	1502	75	18082	2.40772	1	0.0968217	5.86938
GO:0045429~positive regulation of nitric oxide biosynthetic process	11	0.627854	0.00325969	ICAM1, H2-M3, AIF1, TICAM1, CLU, TLR2, TLR4, ITGB2, JAK2, DDAH1, DNM2	1502	45	18082	2.94277	1	0.0987205	6.02417
GO:0043542~endothelial cell migration	8	0.456621	0.00338851	CDH13, CYP1B1, TGFBR1, PECAM1, RHOA, ITGB2, NOS3, LOXL2	1502	25	18082	3.85236	1	0.101807	6.25502
GO:0034612~response to tumor necrosis factor	8	0.456621	0.00338851	TNFRSF11A, CHIL1, RIPK1, CXCL16, CASP8, JAK2, CD14, ADAM9	1502	25	18082	3.85236	1	0.101807	6.25502
GO:0014065~phosphatidylinositol 3-kinase signaling	8	0.456621	0.00338851	PIK3CG, ERBB2, MYO16, IGF1, PIK3R5, PIK3R6, SIRT2, PLEKHA1	1502	25	18082	3.85236	1	0.101807	6.25502
GO:0033209~tumor necrosis factor-mediated signaling pathway	8	0.456621	0.00338851	TNFRSF1A, LTBR, TNFRSF11A, TXNDC17, PYCARD, JAK2, STAT1, AIM2	1502	25	18082	3.85236	1	0.101807	6.25502
GO:0042346~positive regulation of NF-kappaB import into nucleus	7	0.399543	0.00341484	1810011O10RIK, TLR2, CCL19, TLR3, TLR4, TLR7, TLR9	1502	19	18082	4.43528	1	0.101947	6.30215
GO:0034113~heterotypic cell-cell adhesion	7	0.399543	0.00341484	PTPRC, ITGAX, GLDN, ITGA5, ITGB2, ITGB3, ITGB1	1502	19	18082	4.43528	1	0.101947	6.30215
GO:0007169~transmembrane receptor protein tyrosine kinase signaling pathway	18	1.0274	0.00343284	LYN, CSF1, HCK, ERBB2, MET, CSPG4, DDR2, EPHA2, BTK, DOK1, DDR1, JAK3, PAG1, CSF1R, SYK, PILRA, LCP2, TEC	1502	100	18082	2.16695	1	0.10185	6.33434
GO:0007264~small GTPase mediated signal transduction	33	1.88356	0.00401278	RHOJ, RAB5C, ARHGAP18, RRAD, RASGEF1C, RHOU, RGL1, DOCK2, ARL11, RAC2, HMOX1, RAB29, RHOA, RAPGEF6, RHOC, ARL5C, DOCK11, RHOG, RAB27A, RHOH, RABL3, RAB4B, DOCK7, GEM, DOCK8, VAV1, ARHGAP30, NRAS, ARHGAP31, RAB32, PLCE1, RAB39, LRRK1	1502	236	18082	1.68337	1	0.117345	7.36619
GO:0060444~branching involved in mammary gland duct morphogenesis	6	0.342466	0.00414627	DDR1, TBX3, CSF1, PML, EPHA2, LRP5	1502	14	18082	5.15941	1	0.12031	7.60217
GO:0008354~germ cell migration	5	0.285388	0.0042402	CXCR4, TGFBR1, FOXC1, ITGB1, TGFB1	1502	9	18082	6.68812	1	0.122161	7.76787
GO:0002606~positive regulation of dendritic cell antigen processing and presentation	5	0.285388	0.0042402	SLC11A1, NOD2, NOD1, CCL19, CD74	1502	9	18082	6.68812	1	0.122161	7.76787
GO:0043406~positive regulation of MAP kinase activity	12	0.684932	0.00425602	AJUBA, MEF2C, PIK3CG, EDN3, PDGFB, ERBB2, ILK, PIK3R5, PDGFC, PIK3R6, TGFB1, IQGAP1	1502	54	18082	2.67525	1	0.121888	7.79575
GO:0032735~positive regulation of interleukin-12 production	8	0.456621	0.00430964	NOD2, H2-M3, IRF8, TLR2, CCL19, TLR3, TLR4, TLR9	1502	26	18082	3.70419	1	0.122629	7.8902
GO:0008217~regulation of blood pressure	13	0.742009	0.00448718	C3AR1, ACVRL1, ACTA2, PTGS1, MYH6, P2RX4, CYBA, CD34, HMOX1, ERAP1, GUCY1A3, CACNA1B, LRP5	1502	62	18082	2.52423	1	0.126639	8.20223
GO:0006694~steroid biosynthetic process	13	0.742009	0.00448718	CYB5R3, EBP, TSPO, MVD, HMGCR, HMGCS1, FDPS, TECR, FDFT1, CH25H, HSD17B7, DHCR24, NSDHL	1502	62	18082	2.52423	1	0.126639	8.20223
GO:0030097~hemopoiesis	16	0.913242	0.00452032	EBP, SGPL1, IKZF1, LYN, MYO1E, TTC7, HHEX, PICALM, SFRP1, CD34, BCL2, RTKN2, HBB-BS, CNN2, RUNX1, CSF1R	1502	86	18082	2.23974	1	0.126801	8.26036
GO:0006509~membrane protein ectodomain proteolysis	7	0.399543	0.00454009	P2RX7, ERAP1, ADAM17, SPPL2A, PSENEN, MYH9, ADAM9	1502	20	18082	4.21352	1	0.126612	8.29502
GO:0032874~positive regulation of stress-activated MAPK cascade	7	0.399543	0.00454009	NOD2, CARD9, NOD1, HMGCR, TLR4, EIF2AK2, IL1A	1502	20	18082	4.21352	1	0.126612	8.29502
GO:0030318~melanocyte differentiation	7	0.399543	0.00454009	MEF2C, EDN3, MLPH, BCL2, HPS4, MITF, RAB27A	1502	20	18082	4.21352	1	0.126612	8.29502
GO:0060326~cell chemotaxis	15	0.856164	0.00459145	GPR183, CCL3, HMGB2, CXCL5, PDGFB, ARHGEF16, CCL19, HGF, CCL4, EPHA2, CCL6, CXCL10, CCL27A, BIN2, RHOG	1502	78	18082	2.31512	1	0.127245	8.38503
GO:0071456~cellular response to hypoxia	18	1.0274	0.00468842	TRP53, P4HB, ICAM1, NOL3, LMNA, PMAIP1, SIRT2, ADRB2, EIF4EBP1, HIF1A, SFRP1, SLC2A4, HMOX1, FNDC1, BCL2, RGCC, NFE2L2, MT3	1502	103	18082	2.10384	1	0.129044	8.55471
GO:0001666~response to hypoxia	28	1.59817	0.00477474	NOL3, ACVRL1, TGFBR2, PML, CST3, TLR2, EGLN3, POSTN, WTIP, TRH, CAPN2, MMP2, TGFB1, ADA, AJUBA, CYBA, HIF1A, ALAS2, CXCR4, ANG, UCP2, HMOX1, RHOA, ADAM17, LOXL2, NFATC3, PLAU, MT3	1502	192	18082	1.75563	1	0.130547	8.70552
GO:0071726~cellular response to diacyl bacterial lipopeptide	4	0.228311	0.00502348	TLR1, TLR2, TLR6, CD14	1502	5	18082	9.63089	1	0.136137	9.13875
GO:0034123~positive regulation of toll-like receptor signaling pathway	4	0.228311	0.00502348	TLR2, TLR3, PIK3AP1, TLR9	1502	5	18082	9.63089	1	0.136137	9.13875
GO:0010942~positive regulation of cell death	11	0.627854	0.00532575	EEF1A1, NOD1, UCP2, RIPK1, ACER2, IRF1, ZC3H12A, TXNRD1, FAS, BMP7, MT3	1502	48	18082	2.75885	1	0.142962	9.66261
GO:0032689~negative regulation of interferon-gamma production	8	0.456621	0.00540804	HAVCR2, NOD2, CD274, PGLYRP1, AXL, TLR4, IL33, LGALS9	1502	27	18082	3.567	1	0.144238	9.80472
GO:0010718~positive regulation of epithelial to mesenchymal transition	9	0.513699	0.00569213	GLIPR2, GCNT2, CRB2, TGFBR1, TGFBR2, RGCC, ZFP703, SMAD2, TGFB1	1502	34	18082	3.18669	1	0.150436	10.2937
GO:0060548~negative regulation of cell death	15	0.856164	0.00579352	CST3, ITGB3, STAT3, NPC1, ABCB1A, PACRG, VPS4B, RHOA, JAK2, NFE2L2, CTSB, KDM4A, TNFAIP3, BMP7, MYC	1502	80	18082	2.25724	1	0.152107	10.4676
GO:0050921~positive regulation of chemotaxis	6	0.342466	0.00579898	RARRES2, STX3, PDGFB, CCL19, TGFB1, FN1	1502	15	18082	4.81545	1	0.151448	10.477
GO:0006672~ceramide metabolic process	6	0.342466	0.00579898	CLN3, SGPL1, PLA2G15, ACER2, ORMDL2, SMPD5	1502	15	18082	4.81545	1	0.151448	10.477
GO:0010977~negative regulation of neuron projection development	13	0.742009	0.00585253	H2-K1, GFAP, INPPL1, LGALS1, RAB29, VIM, CSPG4, H2-D1, RHOA, ADAM17, PMP22, FLNA, B2M	1502	64	18082	2.44534	1	0.151949	10.5687
GO:0016525~negative regulation of angiogenesis	14	0.799087	0.00587589	COL4A2, PML, PDE3B, STAT1, EPHA2, CXCL10, LIF, HHEX, ADRB2, SULF1, CX3CR1, RGCC, FOXC1, THBS2	1502	72	18082	2.34084	1	0.151724	10.6087
GO:0060055~angiogenesis involved in wound healing	5	0.285388	0.00660586	B4GALT1, GPX1, HPSE, PRCP, ITGB3	1502	10	18082	6.01931	1	0.16809	11.8495
GO:0070269~pyroptosis	5	0.285388	0.00660586	NAIP6, NAIP2, NAIP5, GSDMD, AIM2	1502	10	18082	6.01931	1	0.16809	11.8495
GO:0090197~positive regulation of chemokine secretion	5	0.285388	0.00660586	LPL, IL4RA, PYCARD, IL33, CSF1R	1502	10	18082	6.01931	1	0.16809	11.8495
GO:0045454~cell redox homeostasis	13	0.742009	0.00664868	P4HB, DNAJC10, PDIA5, PDIA4, GPX1, GSR, NNT, NXN, PRDX6, TXNDC5, TXNRD1, NFE2L2, SH3BGRL3	1502	65	18082	2.40772	1	0.168235	11.9218
GO:0006952~defense response	19	1.08447	0.00712069	9930111J21RIK1, IRGM1, IRGM2, RELA, TLR1, H2-D1, CST3, TLR3, TGFB1, CD74, TAPBP, LSP1, TNFRSF1A, NOD2, IGTP, NOD1, FCGR2B, TAP1, SSC5D	1502	116	18082	1.97184	1	0.178189	12.7148
GO:0048839~inner ear development	13	0.742009	0.00752781	H2-K1, CEBPA, ANP32B, CEBPD, IGFBP7, IGF1, MAPKAPK2, TGFB1, EYA4, C1QB, LRP10, H2-T23, H2-DMA	1502	66	18082	2.37124	1	0.186471	13.3934
GO:0045582~positive regulation of T cell differentiation	7	0.399543	0.0075729	PTPRC, IL1RL2, H2-AA, PIK3R6, H2-DMA, CD74, ADA	1502	22	18082	3.83047	1	0.186562	13.4683
GO:0043306~positive regulation of mast cell degranulation	6	0.342466	0.00786605	ADORA3, ADORA2B, GAB2, IL4RA, FCER1G, SYK	1502	16	18082	4.51448	1	0.192128	13.9534
GO:0031529~ruffle organization	6	0.342466	0.00786605	CORO1B, LIMA1, PLEK, PALLD, CSF1R, PLEKHA1	1502	16	18082	4.51448	1	0.192128	13.9534
GO:0045840~positive regulation of mitotic nuclear division	8	0.456621	0.00821561	EDN3, PDGFB, RGCC, MET, TGFA, IGF1, IL1A, LRP5	1502	29	18082	3.321	1	0.198823	14.5285
GO:0097421~liver regeneration	8	0.456621	0.00821561	SRSF5, CCND1, SULF2, UCP2, HMOX1, VTN, MYC, TGFB1	1502	29	18082	3.321	1	0.198823	14.5285
GO:0001819~positive regulation of cytokine production	8	0.456621	0.00821561	HAVCR2, SLC11A1, CCDC88B, TLR3, NFAM1, EIF2AK2, AGPAT2, LGALS9	1502	29	18082	3.321	1	0.198823	14.5285
GO:0001938~positive regulation of endothelial cell proliferation	13	0.742009	0.00849557	VIP, HMGB2, ACVRL1, PDGFB, TGFBR1, ITGB3, ECM1, CDH13, POLD4, CYBA, LRG1, ANG, BMP6	1502	67	18082	2.33585	1	0.203902	14.9864
GO:2001237~negative regulation of extrinsic apoptotic signaling pathway	10	0.570776	0.00907769	CFLAR, NOL3, LGALS3, ITGA6, RIPK1, TGFBR1, RELA, LMNA, IGF1, SGMS1	1502	44	18082	2.73605	1	0.215284	15.9313
GO:0043547~positive regulation of GTPase activity	22	1.25571	0.00924899	SNX9, ICAM1, F11R, LIMS1, RSU1, CCL3, ERBB2, ARHGEF5, CCL19, ASAP3, ITGB1, VAV1, CCL4, CCL6, CCL17, RGS10, ITGA6, RAPGEF6, SEMA4D, SH3BGRL3, ARAP1, NET1	1502	146	18082	1.81404	1	0.217861	16.2074
GO:0030203~glycosaminoglycan metabolic process	4	0.228311	0.0094281	GNS, HEXA, HEXB, FOXC1	1502	6	18082	8.02574	1	0.220564	16.4952
GO:0010818~T cell chemotaxis	4	0.228311	0.0094281	GPR183, CCL3, CXCL16, CXCL10	1502	6	18082	8.02574	1	0.220564	16.4952
GO:0007182~common-partner SMAD protein phosphorylation	4	0.228311	0.0094281	TGFBR2, PML, SMAD2, TGFB1	1502	6	18082	8.02574	1	0.220564	16.4952
GO:0072126~positive regulation of glomerular mesangial cell proliferation	4	0.228311	0.0094281	CFLAR, C3AR1, PDGFB, ITGB3	1502	6	18082	8.02574	1	0.220564	16.4952
GO:0061304~retinal blood vessel morphogenesis	4	0.228311	0.0094281	LAMA1, COL4A1, CYP1B1, LRP5	1502	6	18082	8.02574	1	0.220564	16.4952
GO:0060337~type I interferon signaling pathway	4	0.228311	0.0094281	IFNAR2, IFITM3, STAT1, STAT2	1502	6	18082	8.02574	1	0.220564	16.4952
GO:0002553~histamine secretion by mast cell	4	0.228311	0.0094281	ADORA3, LYN, SNAP23, BTK	1502	6	18082	8.02574	1	0.220564	16.4952
GO:0051924~regulation of calcium ion transport	9	0.513699	0.0096984	P2RY12, ADRB2, CXCR4, BCL2, RHOA, IGF1, GLP1R, CACNA1B, CACNA2D4	1502	37	18082	2.92831	1	0.2251	16.9277
GO:0032495~response to muramyl dipeptide	5	0.285388	0.00970543	NOD2, CARD9, IRF5, RELA, TNFAIP3	1502	11	18082	5.4721	1	0.224214	16.939
GO:2000637~positive regulation of gene silencing by miRNA	5	0.285388	0.00970543	AJUBA, ZFP36, NFKB1, WTIP, STAT3	1502	11	18082	5.4721	1	0.224214	16.939
GO:0008154~actin polymerization or depolymerization	5	0.285388	0.00970543	GSN, CAP1, WIPF1, WAS, VASP	1502	11	18082	5.4721	1	0.224214	16.939
GO:0003014~renal system process	5	0.285388	0.00970543	LGMN, BCL2, PKN1, FAS, RRM2B	1502	11	18082	5.4721	1	0.224214	16.939
GO:0007569~cell aging	8	0.456621	0.00996453	TRP53, ICAM1, TBX3, BCL2, ILK, PML, ZFP217, PRELP	1502	30	18082	3.2103	1	0.228439	17.3515
GO:0042517~positive regulation of tyrosine phosphorylation of Stat3 protein	8	0.456621	0.00996453	LIF, CLCF1, IL6ST, CTF1, JAK2, STAT3, CSF1R, IL6RA	1502	30	18082	3.2103	1	0.228439	17.3515
GO:0001937~negative regulation of endothelial cell proliferation	8	0.456621	0.00996453	XDH, ACVRL1, APOE, TGFBR1, RGCC, SULF1, ATOH8, STAT1	1502	30	18082	3.2103	1	0.228439	17.3515
GO:0090200~positive regulation of release of cytochrome c from mitochondria	8	0.456621	0.00996453	TRP53, TNFSF10, PYCARD, PMAIP1, GPER1, FAS, BMF, PLAUR	1502	30	18082	3.2103	1	0.228439	17.3515
GO:0007507~heart development	34	1.94064	0.0100483	NRP2, MEF2C, PDGFB, ERBB2, OXTR, BICC1, MMP2, TGFB1, CASP8, HEY2, SHC1, LOX, NRG1, NFATC3, NFATC1, ASXL2, TRP53, TGFBR1, TGFBR2, DRC1, ADIPOR2, CENPF, SMAD2, TAB2, TNNT2, TMEM67, ADAP2, PDE2A, ID1, SALL1, NCOA6, FOXC1, ID3, ENG	1502	261	18082	1.56825	1	0.229089	17.4845
GO:0030334~regulation of cell migration	14	0.799087	0.0103683	EDN3, TBCCD1, ABI3, LMNA, ITGB3, FLNA, AJUBA, DDX58, LAMA1, CXCR4, PECAM1, RHOA, TMSB4X, SPATA13	1502	77	18082	2.18884	1	0.234429	17.9905
GO:0014002~astrocyte development	6	0.342466	0.0103939	GFAP, LAMB2, LAMC3, VIM, TLR4, MT3	1502	17	18082	4.24892	1	0.233892	18.031
GO:0030048~actin filament-based movement	6	0.342466	0.0103939	WASF2, WIPF1, MYH6, MYH9, APBB2, WAS	1502	17	18082	4.24892	1	0.233892	18.031
GO:0050868~negative regulation of T cell activation	6	0.342466	0.0103939	TNFAIP8L2, SOCS6, JAK3, LAG3, TGFB1, PAG1	1502	17	18082	4.24892	1	0.233892	18.031
GO:0071560~cellular response to transforming growth factor beta stimulus	12	0.684932	0.0109202	MEF2C, COL4A2, ACVRL1, SFRP1, ID1, TGFBR1, SERPINE1, CX3CR1, NOS3, POSTN, RUNX1, TGFB1	1502	61	18082	2.36825	1	0.243139	18.8566
GO:0043491~protein kinase B signaling	9	0.513699	0.0114125	P2RY12, CCL3, ILK, AXL, IGF1, TGFB1, EPHA2, SIRT2, MT3	1502	38	18082	2.85125	1	0.251538	19.6217
GO:0072593~reactive oxygen species metabolic process	9	0.513699	0.0114125	CYBA, P2RX7, NNT, PDGFB, BCL2, MET, PMAIP1, VAV1, CYR61	1502	38	18082	2.85125	1	0.251538	19.6217
GO:0042098~T cell proliferation	7	0.399543	0.011844	PTPRC, DOCK2, P2RX7, CTPS, CXCR4, MALT1, CD151	1502	24	18082	3.51126	1	0.258623	20.2868
GO:0030574~collagen catabolic process	7	0.399543	0.011844	MRC2, MMP19, CTSB, CTSS, FURIN, MMP2, ADAM15	1502	24	18082	3.51126	1	0.258623	20.2868
GO:0005975~carbohydrate metabolic process	28	1.59817	0.0119695	GLB1L, HEXA, G6PDX, PGD, HEXB, HK2, UGDH, GLB1, GALM, MAN2B2, PPP1R3B, CHIL1, HPSE, PPP1R1A, HK3, GLO1, MAN2B1, CTBS, GGTA1, GBA, B4GALT1, GUSB, GALT, NPL, FUCA1, MAN2A1, PYGL, GFPT2	1502	206	18082	1.63632	1	0.259865	20.4792
GO:0042771~intrinsic apoptotic signaling pathway in response to DNA damage by p53 class mediator	8	0.456621	0.0119697	TRP53, NUPR1, SHISA5, PML, PYCARD, BCL3, PMAIP1, CHEK2	1502	31	18082	3.10674	1	0.25876	20.4795
GO:0001837~epithelial to mesenchymal transition	8	0.456621	0.0119697	FAM83D, HIF1A, CUL7, TGFBR1, LOXL2, FLNA, TGFB1, NFATC1	1502	31	18082	3.10674	1	0.25876	20.4795
GO:0001503~ossification	16	0.913242	0.0124959	SBNO2, COL13A1, CSF1, FSTL3, RSAD2, DDR2, ECM1, IGSF10, TNFRSF11A, BCL2, FOXC1, BMP7, RUNX1, TMEM119, EXT2, BMP6	1502	96	18082	2.00644	1	0.267381	21.2816
GO:0034605~cellular response to heat	9	0.513699	0.0133397	TRP53, 1810011O10RIK, MKI67, LYN, HMOX1, SLC52A3, MYOF, IL1A, CXCL10	1502	39	18082	2.77814	1	0.281539	22.5518
GO:2000573~positive regulation of DNA biosynthetic process	6	0.342466	0.0134259	C3AR1, CYP1B1, PDGFB, RGCC, HGF, MYC	1502	18	18082	4.01287	1	0.281911	22.6803
GO:0071276~cellular response to cadmium ion	5	0.285388	0.0136143	CYBB, GSN, HMOX1, MT2, MT3	1502	12	18082	5.01609	1	0.284092	22.9609
GO:0045926~negative regulation of growth	5	0.285388	0.0136143	HIF1A, GPC3, MT2, MT1, IGFBP5	1502	12	18082	5.01609	1	0.284092	22.9609
GO:0007252~I-kappaB phosphorylation	5	0.285388	0.0136143	TLR2, TLR3, TLR4, TLR7, TLR9	1502	12	18082	5.01609	1	0.284092	22.9609
GO:0035457~cellular response to interferon-alpha	5	0.285388	0.0136143	IFIT3, IFIT2, IFIT1, AXL, MYC	1502	12	18082	5.01609	1	0.284092	22.9609
GO:0060391~positive regulation of SMAD protein import into nucleus	5	0.285388	0.0136143	RBPMS, TGFBR1, NUP93, TGFB1, BMP6	1502	12	18082	5.01609	1	0.284092	22.9609
GO:0048844~artery morphogenesis	7	0.399543	0.0145142	NOTCH3, APOE, TGFBR1, FOXC1, PRRX2, PRDM1, ENG	1502	25	18082	3.37081	1	0.298635	24.2875
GO:0045807~positive regulation of endocytosis	7	0.399543	0.0145142	GPC3, CCL19, CD63, IGHM, ITGB1, CD14, DNM2	1502	25	18082	3.37081	1	0.298635	24.2875
GO:0006897~endocytosis	25	1.42694	0.0149926	SNX9, STON1, MSR1, LDLR, WASF2, NOSTRIN, PICALM, RINL, WIPF1, EHD2, SH3GL3, PIK3CG, CLN3, INPPL1, MYO1E, MRC2, SIGLEC1, NPC1, TFRC, RIN2, SH3KBP1, FKBP15, ANKFY1, DNM2, LRP5	1502	181	18082	1.66279	1	0.30562	24.9838
GO:0050869~negative regulation of B cell activation	4	0.228311	0.0154875	INPP5D, FAS, TNFAIP3, SAMSN1	1502	7	18082	6.87921	1	0.312751	25.6978
GO:0006725~cellular aromatic compound metabolic process	4	0.228311	0.0154875	CYP1B1, SQLE, EPHX1, ANPEP	1502	7	18082	6.87921	1	0.312751	25.6978
GO:0045730~respiratory burst	4	0.228311	0.0154875	SLC11A1, CYBA, CYBB, NCF1	1502	7	18082	6.87921	1	0.312751	25.6978
GO:0034340~response to type I interferon	4	0.228311	0.0154875	TRIM56, ISG15, STAT1, MX2	1502	7	18082	6.87921	1	0.312751	25.6978
GO:0046598~positive regulation of viral entry into host cell	4	0.228311	0.0154875	TRIM30A, P4HB, LGALS1, TRIM21	1502	7	18082	6.87921	1	0.312751	25.6978
GO:0071281~cellular response to iron ion	4	0.228311	0.0154875	TFRC, TRF, B2M, BMP6	1502	7	18082	6.87921	1	0.312751	25.6978
GO:0042130~negative regulation of T cell proliferation	9	0.513699	0.0154942	HAVCR2, PTPN6, H2-M3, CD274, H2-AA, H2-AB1, PAWR, GPNMB, TGFB1	1502	40	18082	2.70869	1	0.311629	25.7075
GO:0034446~substrate adhesion-dependent cell spreading	9	0.513699	0.0154942	SFRP1, FERMT3, ILK, AXL, VAMP3, LAMC1, ITGB3, ANTXR1, FN1	1502	40	18082	2.70869	1	0.311629	25.7075
GO:0043280~positive regulation of cysteine-type endopeptidase activity involved in apoptotic process	10	0.570776	0.0159484	TNFSF10, NOD1, PYCARD, RHOA, GPER1, FAS, NLRP3, MYC, F2R, CYR61	1502	48	18082	2.50804	1	0.317935	26.3569
GO:0007568~aging	24	1.36986	0.0164977	TSPO, HMGCR, RELA, TGFBR2, ITGB2, SERPING1, NFKB2, CTNNA1, TGFB1, ADA, STAT3, CD86, TNFRSF1B, SIN3A, APOD, GSN, APOE, UCP2, IFI27L2A, CTSC, FBXO4, SHC1, NFE2L2, IGFBP5	1502	173	18082	1.6701	1	0.325675	27.1353
GO:0031589~cell-substrate adhesion	6	0.342466	0.0170012	VWF, ITGA6, ITGA5, MYO1G, ITGB3, ITGB1	1502	19	18082	3.80167	1	0.332528	27.842
GO:0001782~B cell homeostasis	7	0.399543	0.0175756	MEF2C, TNFSF13B, LYN, BCL2, TNFRSF13B, PKN1, NCKAP1L	1502	26	18082	3.24117	1	0.340369	28.6401
GO:0038083~peptidyl-tyrosine autophosphorylation	9	0.513699	0.0178896	DDR1, LYN, HCK, JAK2, JAK3, FES, SYK, TEC, BTK	1502	41	18082	2.64262	1	0.344002	29.0729
GO:0030217~T cell differentiation	9	0.513699	0.0178896	PTPRC, IKZF1, BCL2, HS1BP3, VAV1, NFATC3, TGFB1, RHOH, GIMAP1	1502	41	18082	2.64262	1	0.344002	29.0729
GO:0001934~positive regulation of protein phosphorylation	25	1.42694	0.0180291	RARRES2, C3, AIF1, ERBB2, IQGAP3, TLR3, CHEK2, TGFB1, CXCR4, SQSTM1, FNDC1, GPNMB, CSF1R, MT3, CYR61, CLN3, GPER1, PLAUR, ANXA2, CCND1, P2RX7, RIPK1, ADAM17, SEMA4D, ENG	1502	184	18082	1.63568	1	0.34488	29.2643
GO:0006749~glutathione metabolic process	10	0.570776	0.0181407	GSTM1, GPX1, GSTM2, GSR, GGT5, G6PDX, GLO1, GSTO2, GSTO1, CTNS	1502	49	18082	2.45686	1	0.345321	29.4172
GO:0045600~positive regulation of fat cell differentiation	10	0.570776	0.0181407	CEBPA, ASXL2, ZFP36, RARRES2, CCDC3, SFRP1, CMKLR1, ZC3H12A, IGF1, LRP5	1502	49	18082	2.45686	1	0.345321	29.4172
GO:0030838~positive regulation of actin filament polymerization	10	0.570776	0.0181407	PFN1, ICAM1, BAIAP2L2, MYO1C, KIRREL, PYCARD, RHOA, NCKAP1L, LMOD1, VASP	1502	49	18082	2.45686	1	0.345321	29.4172
GO:0033690~positive regulation of osteoblast proliferation	5	0.285388	0.0183943	HPSE, ITGB3, TMEM119, LRP5, CYR61	1502	13	18082	4.63024	1	0.347933	29.7633
GO:0071803~positive regulation of podosome assembly	5	0.285388	0.0183943	ARHGEF5, RHOA, MSN, PALLD, LCP1	1502	13	18082	4.63024	1	0.347933	29.7633
GO:0045651~positive regulation of macrophage differentiation	5	0.285388	0.0183943	LIF, HCLS1, CSF1, RIPK1, CASP8	1502	13	18082	4.63024	1	0.347933	29.7633
GO:0046889~positive regulation of lipid biosynthetic process	5	0.285388	0.0183943	CCDC3, SORBS1, APOE, MLXIPL, DBI	1502	13	18082	4.63024	1	0.347933	29.7633
GO:0033197~response to vitamin E	5	0.285388	0.0183943	MEF2C, CCND1, HMGCS1, EIF2AK2, ADA	1502	13	18082	4.63024	1	0.347933	29.7633
GO:0044319~wound healing, spreading of cells	5	0.285388	0.0183943	DDR1, RHOA, RHOC, FLNA, CYR61	1502	13	18082	4.63024	1	0.347933	29.7633
GO:0032461~positive regulation of protein oligomerization	5	0.285388	0.0183943	TRP53, SNX9, SH3GLB1, PMAIP1, AIM2	1502	13	18082	4.63024	1	0.347933	29.7633
GO:0030195~negative regulation of blood coagulation	5	0.285388	0.0183943	SERPINE2, CD34, APOE, ANXA5, PROS1	1502	13	18082	4.63024	1	0.347933	29.7633
GO:0071226~cellular response to molecule of fungal origin	3	0.171233	0.0195178	CLEC7A, SYK, BTK	1502	3	18082	12.0386	1	0.363583	31.2774
GO:0032493~response to bacterial lipoprotein	3	0.171233	0.0195178	TLR1, TLR2, TLR6	1502	3	18082	12.0386	1	0.363583	31.2774
GO:0070232~regulation of T cell apoptotic process	3	0.171233	0.0195178	LGALS3, GIMAP8, JAK3	1502	3	18082	12.0386	1	0.363583	31.2774
GO:0035590~purinergic nucleotide receptor signaling pathway	3	0.171233	0.0195178	P2RX4, P2RX7, ANO6	1502	3	18082	12.0386	1	0.363583	31.2774
GO:0002291~T cell activation via T cell receptor contact with antigen bound to MHC molecule on antigen presenting cell	3	0.171233	0.0195178	ITGAL, ICAM1, APBB1IP	1502	3	18082	12.0386	1	0.363583	31.2774
GO:0032608~interferon-beta production	3	0.171233	0.0195178	TRIM56, TMEM173, IRF7	1502	3	18082	12.0386	1	0.363583	31.2774
GO:0002282~microglial cell activation involved in immune response	3	0.171233	0.0195178	CX3CR1, TLR3, IL33	1502	3	18082	12.0386	1	0.363583	31.2774
GO:0071727~cellular response to triacyl bacterial lipopeptide	3	0.171233	0.0195178	TLR1, TLR2, CD14	1502	3	18082	12.0386	1	0.363583	31.2774
GO:0002344~B cell affinity maturation	3	0.171233	0.0195178	H2-AB1, IGHM, BTK	1502	3	18082	12.0386	1	0.363583	31.2774
GO:0042110~T cell activation	8	0.456621	0.0197114	CD48, DOCK2, RAB29, TREML2, VAV1, WAS, ADA, TGFB1	1502	34	18082	2.83262	1	0.365136	31.5351
GO:0007162~negative regulation of cell adhesion	9	0.513699	0.0205392	CDH13, LPXN, ACVRL1, PODXL, PLXNB2, MYO1F, PDE3B, SEMA4D, MMP2	1502	42	18082	2.5797	1	0.375917	32.627
GO:0010507~negative regulation of autophagy	7	0.399543	0.021052	MCL1, BCL2, DAP, KDM4A, TNFAIP3, SIRT2, MT3	1502	27	18082	3.12112	1	0.381948	33.2951
GO:0030099~myeloid cell differentiation	7	0.399543	0.021052	CEBPA, PLSCR1, NCOA6, IRF8, PML, JAK2, CLEC5A	1502	27	18082	3.12112	1	0.381948	33.2951
GO:0030301~cholesterol transport	6	0.342466	0.0211549	NPC1, NPC2, MSR1, LDLR, VPS4B, ABCA1	1502	20	18082	3.61158	1	0.382071	33.4285
GO:0050679~positive regulation of epithelial cell proliferation	13	0.742009	0.0221617	C5AR1, ERBB2, IGF1, TGFB1, NOD2, HRH3, SFRP1, ID1, GRN, TGFA, MYC, SCN5A, BMP6	1502	76	18082	2.05924	1	0.394854	34.7194
GO:0050688~regulation of defense response to virus	4	0.228311	0.0232676	APOBEC3, IFIT1, CD37, GBP4	1502	8	18082	6.01931	1	0.408618	36.1102
GO:0006013~mannose metabolic process	4	0.228311	0.0232676	MAN2A1, MAN2B2, MAN2B1, MAN1C1	1502	8	18082	6.01931	1	0.408618	36.1102
GO:0002821~positive regulation of adaptive immune response	4	0.228311	0.0232676	CD44, PYCARD, SASH3, CD74	1502	8	18082	6.01931	1	0.408618	36.1102
GO:0007406~negative regulation of neuroblast proliferation	4	0.228311	0.0232676	TRP53, CTNNA1, TGFB1, KCTD11	1502	8	18082	6.01931	1	0.408618	36.1102
GO:0001798~positive regulation of type IIa hypersensitivity	4	0.228311	0.0232676	C3, FCER1G, FCGR1, FCGR3	1502	8	18082	6.01931	1	0.408618	36.1102
GO:0043304~regulation of mast cell degranulation	4	0.228311	0.0232676	LYN, RAC2, STXBP2, FES	1502	8	18082	6.01931	1	0.408618	36.1102
GO:0002576~platelet degranulation	4	0.228311	0.0232676	PFN1, LYN, PLEK, CAP1	1502	8	18082	6.01931	1	0.408618	36.1102
GO:0007167~enzyme linked receptor protein signaling pathway	4	0.228311	0.0232676	AXL, JAK2, JAK3, SYK	1502	8	18082	6.01931	1	0.408618	36.1102
GO:0045084~positive regulation of interleukin-12 biosynthetic process	4	0.228311	0.0232676	RELA, IRF1, TLR4, TLR6	1502	8	18082	6.01931	1	0.408618	36.1102
GO:0002223~stimulatory C-type lectin receptor signaling pathway	4	0.228311	0.0232676	PLCG2, FCER1G, CLEC7A, SYK	1502	8	18082	6.01931	1	0.408618	36.1102
GO:1900121~negative regulation of receptor binding	4	0.228311	0.0232676	PTPRF, B2M, ADAM15, ANXA2	1502	8	18082	6.01931	1	0.408618	36.1102
GO:0043407~negative regulation of MAP kinase activity	9	0.513699	0.0234555	IRAK3, PTPN6, LYN, CD300A, INPPL1, HMGCR, APOE, BMP7, GBA	1502	43	18082	2.51971	1	0.409763	36.3436
GO:0051592~response to calcium ion	12	0.684932	0.023611	TNNT2, ANXA7, D2HGDH, P2RX7, CCND1, APOBEC1, SLC25A13, SEC31A, PTGES, ANXA5, CAPN3, ADAM9	1502	68	18082	2.12446	1	0.410465	36.5363
GO:0001886~endothelial cell morphogenesis	5	0.285388	0.0240935	ID1, PLOD3, PECAM1, MET, NOTCH4	1502	14	18082	4.29951	1	0.415488	37.1305
GO:0033160~positive regulation of protein import into nucleus, translocation	5	0.285388	0.0240935	TNFRSF1A, TMEM173, UBR5, IGF1, JAK2	1502	14	18082	4.29951	1	0.415488	37.1305
GO:0001775~cell activation	5	0.285388	0.0240935	CCL3, CST3, IGF1, TGFB1, FN1	1502	14	18082	4.29951	1	0.415488	37.1305
GO:0060252~positive regulation of glial cell proliferation	5	0.285388	0.0240935	GFAP, TSPO, LYN, VIM, MYC	1502	14	18082	4.29951	1	0.415488	37.1305
GO:0034122~negative regulation of toll-like receptor signaling pathway	5	0.285388	0.0240935	IRAK3, TRIM30A, SMPDL3B, PIK3AP1, TLR9	1502	14	18082	4.29951	1	0.415488	37.1305
GO:0098609~cell-cell adhesion	25	1.42694	0.0241419	ARGLU1, SNX9, LIMA1, TLN1, USP8, ZC3HAV1, CNN3, RPL14, MRE11A, WASF2, PPFIBP1, ARHGEF16, TAGLN2, STAT1, VASP, TMEM2, PRDX6, PPL, CAPG, CNN2, UNC5D, FAM129B, RPL7A, EHD4, TES	1502	189	18082	1.59241	1	0.414745	37.1897
GO:0043524~negative regulation of neuron apoptotic process	22	1.25571	0.0241603	STAMBP, MEF2C, CLN3, NES, C5AR1, LGMN, AXL, ADNP, PPT1, TOX3, HIF1A, APOE, CLCF1, BCL2, HMOX1, ILK, RHOA, MT1, JAK2, GLP1R, MT3, F2R	1502	160	18082	1.65531	1	0.413616	37.2122
GO:0009636~response to toxic substance	14	0.799087	0.0246904	CCL3, CYP1B1, LYN, SLC22A8, TLR2, CST3, EPHX1, CCL4, GPX1, NUPR1, BCL2, FAS, EIF2AK2, PON3	1502	86	18082	1.95977	1	0.419153	37.8582
GO:0001889~liver development	15	0.856164	0.0247536	CEBPA, RELA, MET, HMGCS1, RPGRIP1L, HGF, SLCO2B1, UGT1A1, ADA, VWF, MAN2A1, HHEX, CCND1, IGF2R, RUNX1	1502	95	18082	1.90083	1	0.4186	37.9347
GO:0006024~glycosaminoglycan biosynthetic process	7	0.399543	0.0249653	GPC2, GPC3, NDST2, HEXA, UGDH, EXT2, SDC2	1502	28	18082	3.00965	1	0.419959	38.1906
GO:0090023~positive regulation of neutrophil chemotaxis	7	0.399543	0.0249653	C3AR1, C5AR1, RAC2, CCL19, NCKAP1L, DAPK2, CD74	1502	28	18082	3.00965	1	0.419959	38.1906
GO:0030279~negative regulation of ossification	6	0.342466	0.025917	MEF2C, ADRB2, HIF1A, SFRP1, BCL2, TGFB1	1502	21	18082	3.4396	1	0.430655	39.3287
GO:0048870~cell motility	6	0.342466	0.025917	PDPN, CD34, TGFBR1, ITGB4, ADAM17, EPHA2	1502	21	18082	3.4396	1	0.430655	39.3287
GO:0040008~regulation of growth	12	0.684932	0.0260558	IGSF11, GPC3, PAK2, SOCS3, TGFBR1, ARMC10, TGFBR2, CREG1, SOCS6, SHC1, KCTD11, IGFBP5	1502	69	18082	2.09367	1	0.431017	39.493
GO:0000165~MAPK cascade	12	0.684932	0.0260558	ZFP36, MEF2C, SLC11A1, DOK1, CCL3, MAP2K3, MAPKAPK3, SHC1, SMAD1, NRG1, MYC, TGFB1	1502	69	18082	2.09367	1	0.431017	39.493
GO:0048008~platelet-derived growth factor receptor signaling pathway	8	0.456621	0.0264847	SGPL1, PDGFB, MYO1E, PDGFC, JAK2, ITGB3, IQGAP1, PLEKHA1	1502	36	18082	2.67525	1	0.434967	39.998
GO:0045893~positive regulation of transcription, DNA-templated	62	3.53881	0.0282314	MEF2C, MMS19, ELF1, ACVRL1, PDGFB, ELF4, MITF, SPI1, NFKB1, TGFB1, PICALM, MDFIC, ZFP90, FOXF2, ILK, CREB3L2, ATOH8, MYC, RBPJL, RHOG, MT3, RELA, MLXIPL, TOX3, HIF1A, NCOA6, TMSB4X, FOXC1, NFE2L2, HMGB2, ELK3, CHEK2, TRF, LYL1, POU2F2, NPAT, BCL3, RUNX1, NFATC3, NFATC1, TRP53, CEBPA, TBX3, IKZF1, MAP2K3, TGFBR1, IGF1, ATAD2, SMAD2, STAT1, CAPN3, STAT3, ATF5, SFRP1, IRF7, SALL1, IRF8, IRF1, BMP7, …	1502	576	18082	1.29582	1	0.454736	42.0138
GO:0030336~negative regulation of cell migration	16	0.913242	0.0286667	CYP1B1, ACVRL1, BST2, PDGFB, ARHGAP4, SFRP1, BCL2, SERPINE1, SULF1, CX3CR1, CNN2, ARAP3, ENG, ARHGDIA, IGFBP5, ADAM15	1502	106	18082	1.81715	1	0.45848	42.5062
GO:0051897~positive regulation of protein kinase B signaling	15	0.856164	0.0290667	PIK3CG, GCNT2, HCLS1, TGFBR1, AXL, CCL19, IGF1, TGFB1, GPX1, CHIL1, HPSE, ILK, PIK3R5, NRG1, IGFBP5	1502	97	18082	1.86164	1	0.461759	42.9551
GO:0043473~pigmentation	9	0.513699	0.0301356	MLPH, BCL2, HPS3, MITF, DOCK7, CD63, FIG4, MYC, RAB27A	1502	45	18082	2.40772	1	0.47265	44.1383
GO:0008643~carbohydrate transport	8	0.456621	0.0304015	SLC35C1, SLC2A4, SLC2A1, SLC37A2, SLC35B4, SLC35A5, SLC35A1, SLC35A3	1502	37	18082	2.60294	1	0.474252	44.4291
GO:0051209~release of sequestered calcium ion into cytosol	8	0.456621	0.0304015	IBTK, PTPRC, P2RX7, PLCG2, CCL19, GLP1R, F2R, TPCN2	1502	37	18082	2.60294	1	0.474252	44.4291
GO:0001932~regulation of protein phosphorylation	11	0.627854	0.0306488	PIK3CG, NRAS, SOCS3, PLXNB2, PML, IGF1, TLR7, STAT2, FN1, TLR9, FNIP2	1502	62	18082	2.13588	1	0.475629	44.6982
GO:0007263~nitric oxide mediated signal transduction	5	0.285388	0.0307461	APOE, MT2, MT1, GUCY1A3, NOS3	1502	15	18082	4.01287	1	0.475318	44.8037
GO:0032695~negative regulation of interleukin-12 production	5	0.285388	0.0307461	IRAK3, NOD2, CMKLR1, TLR2, JAK3	1502	15	18082	4.01287	1	0.475318	44.8037
GO:0032026~response to magnesium ion	5	0.285388	0.0307461	D2HGDH, CCND1, PLCG2, CD14, BMP6	1502	15	18082	4.01287	1	0.475318	44.8037
GO:0033630~positive regulation of cell adhesion mediated by integrin	5	0.285388	0.0307461	PTPN6, NCKAP1L, ITGB3, SYK, ADAM9	1502	15	18082	4.01287	1	0.475318	44.8037
GO:0071360~cellular response to exogenous dsRNA	5	0.285388	0.0307461	IFIT1, TMEM173, ZC3HAV1, MB21D1, TLR3	1502	15	18082	4.01287	1	0.475318	44.8037
GO:0006956~complement activation	5	0.285388	0.0307461	C4A, MASP1, C4B, C3, RGCC	1502	15	18082	4.01287	1	0.475318	44.8037
GO:1902187~negative regulation of viral release from host cell	5	0.285388	0.0307461	TRIM56, PML, TRIM26, TRIM25, TRIM21	1502	15	18082	4.01287	1	0.475318	44.8037
GO:0045824~negative regulation of innate immune response	5	0.285388	0.0307461	HAVCR2, IRAK3, SMPDL3B, TNFAIP3, DHX58	1502	15	18082	4.01287	1	0.475318	44.8037
GO:0051091~positive regulation of sequence-specific DNA binding transcription factor activity	16	0.913242	0.0308788	HMGN3, ARHGEF5, TRIM26, TLR4, TRIM25, NFAM1, DDR2, ANXA3, TRIM21, TNFRSF11A, NCOA3, RGCC, PYCARD, JAK2, TRAF5, LRP5	1502	107	18082	1.80017	1	0.475402	44.9473
GO:0048260~positive regulation of receptor-mediated endocytosis	6	0.342466	0.0313124	SERPINE1, CCL19, VTN, PPT1, TRF, B2M	1502	22	18082	3.28326	1	0.478813	45.4142
GO:0045671~negative regulation of osteoclast differentiation	6	0.342466	0.0313124	CCL3, SFRP1, GPR55, MAFB, FSTL3, INPP5D	1502	22	18082	3.28326	1	0.478813	45.4142
GO:0022617~extracellular matrix disassembly	6	0.342466	0.0313124	LAMA1, NOXO1, MMP19, NID1, LAMC1, LCP1	1502	22	18082	3.28326	1	0.478813	45.4142
GO:0045410~positive regulation of interleukin-6 biosynthetic process	4	0.228311	0.0327813	TLR1, TLR4, TLR6, PTAFR	1502	9	18082	5.3505	1	0.493355	46.968
GO:0071223~cellular response to lipoteichoic acid	4	0.228311	0.0327813	TLR2, TLR4, TREM2, CD14	1502	9	18082	5.3505	1	0.493355	46.968
GO:0003094~glomerular filtration	4	0.228311	0.0327813	SULF2, CD34, MYO1E, SULF1	1502	9	18082	5.3505	1	0.493355	46.968
GO:0050798~activated T cell proliferation	4	0.228311	0.0327813	ITGAL, ITGAX, ITGB2, ITGAM	1502	9	18082	5.3505	1	0.493355	46.968
GO:0001960~negative regulation of cytokine-mediated signaling pathway	4	0.228311	0.0327813	PTPRC, IRAK3, PTPRF, ECM1	1502	9	18082	5.3505	1	0.493355	46.968
GO:0032836~glomerular basement membrane development	4	0.228311	0.0327813	SULF2, MYO1E, SULF1, NID1	1502	9	18082	5.3505	1	0.493355	46.968
GO:0002639~positive regulation of immunoglobulin production	4	0.228311	0.0327813	CD37, CLCF1, IL4RA, SASH3	1502	9	18082	5.3505	1	0.493355	46.968
GO:0061024~membrane organization	11	0.627854	0.033823	ACTG1, CLN3, BAIAP2L2, MYO1C, SLC2A4, SGCE, SNAP23, MYH9, EXOC2, DHCR24, EXOC1	1502	63	18082	2.10198	1	0.502955	48.0444
GO:0006508~proteolysis	62	3.53881	0.0341751	SCPEP1, AEBP1, MASP1, CNDP2, LGMN, ANPEP, MMP2, CASP6, USP18, CASP8, USP12, ERAP1, DPP7, OMA1, ADAM9, CTSZ, CAPNS1, MMP19, CPXM2, CTSS, CTSL, NAALAD2, CTSO, ST14, CTSE, PRCP, ADAM17, CTSD, CTSC, CTSB, TNFAIP3, USP24, CTSH, RNPEP, ADAM15, AMZ1, USP8, ECEL1, CTSA, PITRM1, ZMPSTE24, STAMBP, RHBDF2, CFLAR, PRSS57, RHBDF1, SPPL2A, MALT1, TMPRSS7, HGF, CAPN2, CELA1, FURIN, CAPN3, PSMB8, PSMB9, DNPEP, G…	1502	582	18082	1.28246	1	0.505209	48.4035
GO:0042327~positive regulation of phosphorylation	7	0.399543	0.0341773	ITGA6, LYN, ANG, RIPK1, ILK, NCKAP1L, TRF	1502	30	18082	2.80901	1	0.503826	48.4058
GO:0048535~lymph node development	7	0.399543	0.0341773	LTBR, TNFRSF11A, IKZF1, NFKB1, NFKB2, JAK3, TGFB1	1502	30	18082	2.80901	1	0.503826	48.4058
GO:0000902~cell morphogenesis	13	0.742009	0.034629	TBCCD1, LIPA, PDPN, TFCP2L1, CLU, UNC93B1, HGF, PTPRO, P2RX7, BCL2, RHOA, CAP1, NRG1	1502	81	18082	1.93212	1	0.507078	48.863
GO:0006605~protein targeting	8	0.456621	0.0346893	PAN3, MYO1C, MLPH, HPS4, PML, SYNGR2, RAB27A, OS9	1502	38	18082	2.53445	1	0.506298	48.9238
GO:0016042~lipid catabolic process	16	0.913242	0.035674	LPL, LIPA, PLD4, ABHD4, BSCL2, PPT1, DAGLB, PLCE1, SMPDL3B, PRDX6, PLCG2, LIPG, ASPG, PLCD4, PLCB2, LIPE	1502	109	18082	1.76714	1	0.514868	49.9062
GO:0045185~maintenance of protein location	3	0.171233	0.0368937	LGALS3, LGALS1, LGALS9	1502	4	18082	9.02896	1	0.525533	51.0983
GO:0002283~neutrophil activation involved in immune response	3	0.171233	0.0368937	FCER1G, SYK, TYROBP	1502	4	18082	9.02896	1	0.525533	51.0983
GO:0045356~positive regulation of interferon-alpha biosynthetic process	3	0.171233	0.0368937	TLR3, TLR7, TLR9	1502	4	18082	9.02896	1	0.525533	51.0983
GO:0048861~leukemia inhibitory factor signaling pathway	3	0.171233	0.0368937	LIF, IL6ST, CTF1	1502	4	18082	9.02896	1	0.525533	51.0983
GO:0070243~regulation of thymocyte apoptotic process	3	0.171233	0.0368937	TRP53, HIF1A, CASP8	1502	4	18082	9.02896	1	0.525533	51.0983
GO:0002637~regulation of immunoglobulin production	3	0.171233	0.0368937	PKN1, TNFAIP3, IGHM	1502	4	18082	9.02896	1	0.525533	51.0983
GO:0002248~connective tissue replacement involved in inflammatory response wound healing	3	0.171233	0.0368937	HIF1A, IL1A, F2R	1502	4	18082	9.02896	1	0.525533	51.0983
GO:0060333~interferon-gamma-mediated signaling pathway	3	0.171233	0.0368937	IRF1, JAK2, STAT1	1502	4	18082	9.02896	1	0.525533	51.0983
GO:0043067~regulation of programmed cell death	3	0.171233	0.0368937	CXCR4, BCL2, CST3	1502	4	18082	9.02896	1	0.525533	51.0983
GO:2001199~negative regulation of dendritic cell differentiation	3	0.171233	0.0368937	H2-M3, TMEM176B, TMEM176A	1502	4	18082	9.02896	1	0.525533	51.0983
GO:0002634~regulation of germinal center formation	3	0.171233	0.0368937	MEF2C, PKN1, TNFAIP3	1502	4	18082	9.02896	1	0.525533	51.0983
GO:0050713~negative regulation of interleukin-1 beta secretion	3	0.171233	0.0368937	PML, ZC3H12A, NLRP3	1502	4	18082	9.02896	1	0.525533	51.0983
GO:0048549~positive regulation of pinocytosis	3	0.171233	0.0368937	AXL, PPT1, ANKFY1	1502	4	18082	9.02896	1	0.525533	51.0983
GO:1901299~negative regulation of hydrogen peroxide-mediated programmed cell death	3	0.171233	0.0368937	HK3, MET, HGF	1502	4	18082	9.02896	1	0.525533	51.0983
GO:0019884~antigen processing and presentation of exogenous antigen	3	0.171233	0.0368937	PSME1, FCGR1, PSME2B	1502	4	18082	9.02896	1	0.525533	51.0983
GO:0045860~positive regulation of protein kinase activity	11	0.627854	0.0372199	SNX9, CSF1, MAP2K3, CCL19, CENPE, NRG1, DDR2, TAB2, IQGAP1, LCP2, CYR61	1502	64	18082	2.06914	1	0.527307	51.4125
GO:0071363~cellular response to growth factor stimulus	11	0.627854	0.0372199	PFN1, TNFRSF1B, SFRP1, PDGFB, RIPK1, ERBB2, TGIF1, SHC1, CPNE3, TGFB1, EHD4	1502	64	18082	2.06914	1	0.527307	51.4125
GO:0010243~response to organonitrogen compound	6	0.342466	0.0373604	CCND1, SIN3A, VKORC1, HMGCS1, ABCC4, CDO1	1502	23	18082	3.14051	1	0.527271	51.5473
GO:0006491~N-glycan processing	6	0.342466	0.0373604	MAN2A1, MAN1A, ST8SIA2, EDEM2, EDEM1, MAN1C1	1502	23	18082	3.14051	1	0.527271	51.5473
GO:0007265~Ras protein signal transduction	9	0.513699	0.0380163	TRP53, NRAS, DOK1, RSU1, PLCE1, USP8, RASGRP3, IQGAP3, DHCR24	1502	47	18082	2.30527	1	0.532171	52.1716
GO:0008631~intrinsic apoptotic signaling pathway in response to oxidative stress	5	0.285388	0.0383728	GPX1, CYP1B1, BCL2, PML, JAK2	1502	16	18082	3.76207	1	0.534164	52.5078
GO:0010759~positive regulation of macrophage chemotaxis	5	0.285388	0.0383728	C3AR1, RARRES2, C5AR1, CMKLR1, CSF1	1502	16	18082	3.76207	1	0.534164	52.5078
GO:0033280~response to vitamin D	5	0.285388	0.0383728	TRIM25, BMP7, TGFB1, TPCN2, CXCL10	1502	16	18082	3.76207	1	0.534164	52.5078
GO:0001516~prostaglandin biosynthetic process	5	0.285388	0.0383728	TBXAS1, PTGES, PTGS1, HPGDS, CD74	1502	16	18082	3.76207	1	0.534164	52.5078
GO:2000406~positive regulation of T cell migration	5	0.285388	0.0383728	AIF1, PYCARD, ITGB3, LGALS9, CXCL10	1502	16	18082	3.76207	1	0.534164	52.5078
GO:0030199~collagen fibril organization	8	0.456621	0.0393595	CYP1B1, PLOD3, TGFBR1, FOXC1, LOX, LOXL2, DDR2, ANXA2	1502	39	18082	2.46946	1	0.542013	53.4267
GO:0043124~negative regulation of I-kappaB kinase/NF-kappaB signaling	8	0.456621	0.0393595	RIPK1, CASP8, PYCARD, RHOA, ZC3H12A, STAT1, TNFAIP3, RHOH	1502	39	18082	2.46946	1	0.542013	53.4267
GO:0007040~lysosome organization	8	0.456621	0.0393595	CLN3, NAGLU, HEXA, HEXB, HPS4, PPT1, ABCA1, TPCN2	1502	39	18082	2.46946	1	0.542013	53.4267
GO:0030168~platelet activation	8	0.456621	0.0393595	P2RY12, VWF, AXL, ITGB3, ENTPD1, VAV1, F2R, SYK	1502	39	18082	2.46946	1	0.542013	53.4267
GO:0043029~T cell homeostasis	7	0.399543	0.0395072	P2RX7, BCL2, NCKAP1L, PMAIP1, FAS, JAK3, TGFB1	1502	31	18082	2.7184	1	0.54199	53.5627
GO:0045746~negative regulation of Notch signaling pathway	7	0.399543	0.0395072	DLX2, SLC35C1, 1810011O10RIK, PEAR1, HEY2, NOTCH4, BMP7	1502	31	18082	2.7184	1	0.54199	53.5627
GO:0001822~kidney development	18	1.0274	0.040749	SGPL1, MYO1E, TGFBR1, FSTL3, RPGRIP1L, CENPF, RRM2B, ANXA4, GPC3, SULF2, TIMELESS, BCL2, SALL1, SULF1, TMED10, FOXC1, BMP7, BMP6	1502	130	18082	1.66689	1	0.551935	54.692
GO:0009725~response to hormone	9	0.513699	0.0424298	SORD, LYN, MAT2A, ANG, HCLS1, NCOA6, MMP19, LOX, DHCR24	1502	48	18082	2.25724	1	0.565449	56.1792
GO:0051726~regulation of cell cycle	16	0.913242	0.0438433	TRP53, PTPRC, SGK1, SIPA1, ZFP703, CLIC1, ITGB1, STAT3, SIRT2, NRAS, ATF5, SRSF5, CCND1, BCL2, RGCC, ID3	1502	112	18082	1.7198	1	0.576218	57.3938
GO:0046638~positive regulation of alpha-beta T cell differentiation	4	0.228311	0.0439994	RHOA, PNP, ADA, SYK	1502	10	18082	4.81545	1	0.576148	57.526
GO:0033210~leptin-mediated signaling pathway	4	0.228311	0.0439994	BBS2, ADIPOR1, STAT3, MT3	1502	10	18082	4.81545	1	0.576148	57.526
GO:0015893~drug transport	4	0.228311	0.0439994	SLC22A18, ABCB1A, ABCB1B, ABCC3	1502	10	18082	4.81545	1	0.576148	57.526
GO:0006809~nitric oxide biosynthetic process	4	0.228311	0.0439994	P2RX4, CYP1B1, NOS3, DDAH1	1502	10	18082	4.81545	1	0.576148	57.526
GO:0033628~regulation of cell adhesion mediated by integrin	4	0.228311	0.0439994	LPXN, LYN, PLAU, EPHA2	1502	10	18082	4.81545	1	0.576148	57.526
GO:0032206~positive regulation of telomere maintenance	4	0.228311	0.0439994	MRE11A, PML, RAD50, GNL3	1502	10	18082	4.81545	1	0.576148	57.526
GO:0030041~actin filament polymerization	6	0.342466	0.0440753	ANG, GSN, AIF1, HCLS1, MYH9, WAS	1502	24	18082	3.00965	1	0.575404	57.5901
GO:0006826~iron ion transport	6	0.342466	0.0440753	SLC11A1, SLC39A14, FTL1, FTH1, TRF, B2M	1502	24	18082	3.00965	1	0.575404	57.5901
GO:0031623~receptor internalization	8	0.456621	0.0444219	CD9, PICALM, TFRC, FCER1G, ITGB2, ITGB1, SYK, DNM2	1502	40	18082	2.40772	1	0.576939	57.8818
GO:0002548~monocyte chemotaxis	8	0.456621	0.0444219	CCL3, LGALS3, PDGFB, CCL19, PTPRO, CCL4, CCL6, CCL17	1502	40	18082	2.40772	1	0.576939	57.8818
GO:0050776~regulation of immune response	7	0.399543	0.0453356	TNFSF13B, IRF1, SPPL2A, FCER1G, FCGR1, FCGR3, SYK	1502	32	18082	2.63345	1	0.583153	58.6416
GO:0048678~response to axon injury	7	0.399543	0.0453356	MATN4, APOD, LYN, AIF1, LGALS1, ERBB2, CST3	1502	32	18082	2.63345	1	0.583153	58.6416
GO:0043388~positive regulation of DNA binding	7	0.399543	0.0453356	HMGB2, IGF1, TLR4, JAK2, MYC, SIRT2, PLAUR	1502	32	18082	2.63345	1	0.583153	58.6416
GO:0070555~response to interleukin-1	7	0.399543	0.0453356	CYBA, IRAK3, IL1R1, TNFRSF11A, MYD88, CHIL1, RELA	1502	32	18082	2.63345	1	0.583153	58.6416
GO:0042742~defense response to bacterium	24	1.36986	0.0453735	H2-K1, COCH, LYZ2, IRGM2, H2-M3, NCF1, TLR1, IGHG2C, PGLYRP1, TLR6, FCGR1, ANXA3, NAIP6, SLC11A1, TNFRSF1A, NOD2, NOD1, NAIP2, ISG15, NAIP5, IRF8, BCL3, FCER1G, SYK	1502	191	18082	1.51271	1	0.582091	58.6728
GO:0001649~osteoblast differentiation	16	0.913242	0.0468389	MEF2C, CCL3, RRBP1, MRC2, IGF1, EPHA2, SFRP1, DNAJC13, TMSB4X, RPS11, GPNMB, TMEM119, MYBBP1A, IGFBP5, BMP6, CYR61	1502	113	18082	1.70458	1	0.592608	59.8635
GO:0090201~negative regulation of release of cytochrome c from mitochondria	5	0.285388	0.0469817	GPX1, NOL3, LMNA, IGF1, HGF	1502	17	18082	3.54077	1	0.592382	59.9778
GO:0003222~ventricular trabecula myocardium morphogenesis	5	0.285388	0.0469817	CCM2L, TGFBR1, HEY2, NRG1, ENG	1502	17	18082	3.54077	1	0.592382	59.9778
GO:0008299~isoprenoid biosynthetic process	5	0.285388	0.0469817	MVD, HMGCR, FDPS, HMGCS1, FDFT1	1502	17	18082	3.54077	1	0.592382	59.9778
GO:0045445~myoblast differentiation	5	0.285388	0.0469817	NOL3, HMGCR, LGALS1, IGF1, MBNL1	1502	17	18082	3.54077	1	0.592382	59.9778
GO:0001558~regulation of cell growth	10	0.570776	0.0484739	DDR1, SGK1, CD44, FBLN5, IGFBP7, ILK, CSF2RB, IL3RA, IGFBP5, CYR61	1502	58	18082	2.07562	1	0.602755	61.1536
GO:0007010~cytoskeleton organization	15	0.856164	0.0485023	TBCCD1, CCL3, FMNL3, HCK, WTIP, RHOU, LSP1, AJUBA, DOCK2, TAGLN, SVIL, SH3KBP1, RHOA, CNN2, CAP1	1502	104	18082	1.73634	1	0.601614	61.1756
GO:0046777~protein autophosphorylation	23	1.31279	0.0502144	LYN, HCK, STK10, ERBB2, TGFBR1, PASK, MET, MAPKAPK3, MAPKAPK2, CHEK2, FES, DDR2, BTK, IRAK3, DDR1, PAK2, RIPK1, CLK4, JAK2, JAK3, EIF2AK2, CSF1R, SYK	1502	183	18082	1.51305	1	0.613319	62.4837
GO:0030324~lung development	17	0.97032	0.0510818	CEBPA, LIPA, PDPN, TGFBR2, FSTL3, IGF1, SMAD2, ASAH1, ADA, LIF, EIF4EBP1, GPC3, CHIL1, TIMELESS, CRISPLD2, NOS3, LOX	1502	124	18082	1.65046	1	0.618426	63.1304
GO:0045453~bone resorption	6	0.342466	0.0514655	XDH, ADRB2, GPR55, RAC2, CTSS, LRRK1	1502	25	18082	2.88927	1	0.619902	63.4131
GO:0001816~cytokine production	6	0.342466	0.0514655	IRAK4, S1PR3, LIPA, CXCL5, G6PDX, PTAFR	1502	25	18082	2.88927	1	0.619902	63.4131
GO:0032956~regulation of actin cytoskeleton organization	9	0.513699	0.0522406	BST2, ILK, ARHGEF5, RHOA, ARHGAP18, MYO1F, SH3BGRL3, ITGB3, IL1A	1502	50	18082	2.16695	1	0.624204	63.9778
GO:0006865~amino acid transport	8	0.456621	0.0557534	CLN3, SLC17A5, PDPN, SLC7A1, SLC38A10, MYC, SLC7A5, SLC7A7	1502	42	18082	2.29307	1	0.647476	66.4355
GO:0006882~cellular zinc ion homeostasis	5	0.285388	0.0565691	SLC39A14, MT2, MT1, SLC30A5, MT3	1502	18	18082	3.34406	1	0.651636	66.9829
GO:0043032~positive regulation of macrophage activation	5	0.285388	0.0565691	HAVCR2, IL4RA, IL33, TNIP2, LGALS9	1502	18	18082	3.34406	1	0.651636	66.9829
GO:0014898~cardiac muscle hypertrophy in response to stress	5	0.285388	0.0565691	MEF2C, HEY2, KDM4A, MYH6, NFATC3	1502	18	18082	3.34406	1	0.651636	66.9829
GO:0031954~positive regulation of protein autophosphorylation	5	0.285388	0.0565691	PDGFB, MRE11A, PDGFC, GPNMB, RAD50	1502	18	18082	3.34406	1	0.651636	66.9829
GO:0046688~response to copper ion	5	0.285388	0.0565691	ICAM1, SORD, CP, LOXL2, IL1A	1502	18	18082	3.34406	1	0.651636	66.9829
GO:0006486~protein glycosylation	16	0.913242	0.0566807	B4GALT1, ST6GAL1, GCNT2, GALNT7, GALNT6, GALNT4, ST8SIA2, OAS2, NAGPA, NPC1, STT3A, ST8SIA6, GALNT15, EXT2, GCNT1, GALNT12	1502	116	18082	1.6605	1	0.651053	67.0572
GO:0030828~positive regulation of cGMP biosynthetic process	4	0.228311	0.0568596	ADORA2B, APOE, ADNP, GUCY1A3	1502	11	18082	4.37768	1	0.650921	67.1758
GO:0032727~positive regulation of interferon-alpha production	4	0.228311	0.0568596	DDX58, IFIH1, IRF7, TLR4	1502	11	18082	4.37768	1	0.650921	67.1758
GO:0008347~glial cell migration	4	0.228311	0.0568596	P2RY12, TSPO, CSPG4, FN1	1502	11	18082	4.37768	1	0.650921	67.1758
GO:0051272~positive regulation of cellular component movement	4	0.228311	0.0568596	LYN, PDPN, TGFBR1, ADAM17	1502	11	18082	4.37768	1	0.650921	67.1758
GO:0048762~mesenchymal cell differentiation	4	0.228311	0.0568596	TGFBR1, FOXC1, BMP7, PLAUR	1502	11	18082	4.37768	1	0.650921	67.1758
GO:0045332~phospholipid translocation	4	0.228311	0.0568596	P2RX7, ABCB1A, ABCA1, ABCB4	1502	11	18082	4.37768	1	0.650921	67.1758
GO:0042554~superoxide anion generation	4	0.228311	0.0568596	CYBA, CYBB, NCF2, NCF1	1502	11	18082	4.37768	1	0.650921	67.1758
GO:0001763~morphogenesis of a branching structure	4	0.228311	0.0568596	COL13A1, NOTCH4, PRDM1, TGFB1	1502	11	18082	4.37768	1	0.650921	67.1758
GO:0050852~T cell receptor signaling pathway	9	0.513699	0.0576494	FYB, NRAS, PTPRC, PLCG2, MALT1, THEMIS2, VASP, LCP2, RNF31	1502	51	18082	2.12446	1	0.654822	67.695
GO:0097190~apoptotic signaling pathway	9	0.513699	0.0576494	SGPL1, P2RX4, LTBR, TNFRSF11A, TICAM1, CASP8, PAWR, FAS, DAP	1502	51	18082	2.12446	1	0.654822	67.695
GO:0061042~vascular wound healing	3	0.171233	0.0581405	HPSE, CD34, ADIPOR2	1502	5	18082	7.22317	1	0.656717	68.0138
GO:0071248~cellular response to metal ion	3	0.171233	0.0581405	CD86, FSTL3, TLR9	1502	5	18082	7.22317	1	0.656717	68.0138
GO:0002906~negative regulation of mature B cell apoptotic process	3	0.171233	0.0581405	CD44, CD74, ADA	1502	5	18082	7.22317	1	0.656717	68.0138
GO:2001181~positive regulation of interleukin-10 secretion	3	0.171233	0.0581405	CD274, PYCARD, LGALS9	1502	5	18082	7.22317	1	0.656717	68.0138
GO:0002636~positive regulation of germinal center formation	3	0.171233	0.0581405	TNFSF13B, H2-DMA, ADA	1502	5	18082	7.22317	1	0.656717	68.0138
GO:0045621~positive regulation of lymphocyte differentiation	3	0.171233	0.0581405	NCKAP1L, IL2RG, INPP5D	1502	5	18082	7.22317	1	0.656717	68.0138
GO:0045351~type I interferon biosynthetic process	3	0.171233	0.0581405	IRF9, MYD88, IRF7	1502	5	18082	7.22317	1	0.656717	68.0138
GO:0032020~ISG15-protein conjugation	3	0.171233	0.0581405	ISG15, UBA7, UBE2L6	1502	5	18082	7.22317	1	0.656717	68.0138
GO:1900426~positive regulation of defense response to bacterium	3	0.171233	0.0581405	HAVCR2, CYBA, LGALS9	1502	5	18082	7.22317	1	0.656717	68.0138
GO:0010543~regulation of platelet activation	3	0.171233	0.0581405	FCER1G, SYK, TEC	1502	5	18082	7.22317	1	0.656717	68.0138
GO:0033631~cell-cell adhesion mediated by integrin	3	0.171233	0.0581405	ITGA5, ITGB1, ADAM9	1502	5	18082	7.22317	1	0.656717	68.0138
GO:0050974~detection of mechanical stimulus involved in sensory perception	3	0.171233	0.0581405	SERPINE2, IGF1, PIEZO2	1502	5	18082	7.22317	1	0.656717	68.0138
GO:0033629~negative regulation of cell adhesion mediated by integrin	3	0.171233	0.0581405	CYP1B1, ACER2, SERPINE1	1502	5	18082	7.22317	1	0.656717	68.0138
GO:0071224~cellular response to peptidoglycan	3	0.171233	0.0581405	NOD2, TLR2, TREM2	1502	5	18082	7.22317	1	0.656717	68.0138
GO:0032732~positive regulation of interleukin-1 production	3	0.171233	0.0581405	HAVCR2, TLR4, LGALS9	1502	5	18082	7.22317	1	0.656717	68.0138
GO:0050859~negative regulation of B cell receptor signaling pathway	3	0.171233	0.0581405	PTPN6, LPXN, CD300A	1502	5	18082	7.22317	1	0.656717	68.0138
GO:0014012~peripheral nervous system axon regeneration	3	0.171233	0.0581405	TSPO, APOD, MMP2	1502	5	18082	7.22317	1	0.656717	68.0138
GO:0043535~regulation of blood vessel endothelial cell migration	3	0.171233	0.0581405	PRCP, SH3BGRL3, EPHA2	1502	5	18082	7.22317	1	0.656717	68.0138
GO:1900227~positive regulation of NLRP3 inflammasome complex assembly	3	0.171233	0.0581405	GBP5, TLR4, TLR6	1502	5	18082	7.22317	1	0.656717	68.0138
GO:0010572~positive regulation of platelet activation	3	0.171233	0.0581405	PLEK, PDPN, TLR4	1502	5	18082	7.22317	1	0.656717	68.0138
GO:0038061~NIK/NF-kappaB signaling	3	0.171233	0.0581405	RELA, NFKB1, NFKB2	1502	5	18082	7.22317	1	0.656717	68.0138
GO:1905007~positive regulation of epithelial to mesenchymal transition involved in endocardial cushion formation	3	0.171233	0.0581405	TGFBR1, TGFBR2, ENG	1502	5	18082	7.22317	1	0.656717	68.0138
GO:0016125~sterol metabolic process	3	0.171233	0.0581405	EBP, LIPA, DHCR24	1502	5	18082	7.22317	1	0.656717	68.0138
GO:0032025~response to cobalt ion	3	0.171233	0.0581405	D2HGDH, CASP8, ATF1	1502	5	18082	7.22317	1	0.656717	68.0138
GO:1902004~positive regulation of beta-amyloid formation	3	0.171233	0.0581405	PICALM, CLU, GSAP	1502	5	18082	7.22317	1	0.656717	68.0138
GO:0098869~cellular oxidant detoxification	3	0.171233	0.0581405	HBA-A1, HBA-A2, HBB-BS	1502	5	18082	7.22317	1	0.656717	68.0138
GO:0034134~toll-like receptor 2 signaling pathway	3	0.171233	0.0581405	TLR2, PIK3AP1, TNIP2	1502	5	18082	7.22317	1	0.656717	68.0138
GO:0003100~regulation of systemic arterial blood pressure by endothelin	3	0.171233	0.0581405	EDN3, RHOA, NOS3	1502	5	18082	7.22317	1	0.656717	68.0138
GO:0050900~leukocyte migration	7	0.399543	0.0585199	B4GALT1, ICAM1, ITGA6, ANG, CD34, PODXL, MSN	1502	34	18082	2.47854	1	0.657869	68.2582
GO:0050715~positive regulation of cytokine secretion	7	0.399543	0.0585199	P2RX7, RGCC, TLR2, CLEC5A, CD14, IL1A, SYK	1502	34	18082	2.47854	1	0.657869	68.2582
GO:0070371~ERK1 and ERK2 cascade	6	0.342466	0.0595346	IQGAP3, OXTR, IGF1, CTSH, TRF, MT3	1502	26	18082	2.77814	1	0.663066	68.9029
GO:0046513~ceramide biosynthetic process	6	0.342466	0.0595346	P2RX7, CERS2, CERS5, SGMS1, GBA, DEGS1	1502	26	18082	2.77814	1	0.663066	68.9029
GO:0048545~response to steroid hormone	6	0.342466	0.0595346	HMGB2, BCL2, TGFBR2, OXTR, LOX, PAQR5	1502	26	18082	2.77814	1	0.663066	68.9029
GO:0010667~negative regulation of cardiac muscle cell apoptotic process	6	0.342466	0.0595346	CFLAR, NOL3, HEY2, ILK, JAK2, NFE2L2	1502	26	18082	2.77814	1	0.663066	68.9029
GO:0045740~positive regulation of DNA replication	8	0.456621	0.0620336	PDGFB, OBFC1, MET, CST3, IGF1, PDGFC, SHC1, ATF1	1502	43	18082	2.23974	1	0.677295	70.4383
GO:0046330~positive regulation of JNK cascade	11	0.627854	0.0625847	NOD2, LTBR, CARD9, NOD1, MYD88, RIPK1, PYCARD, CCL19, TLR3, TLR4, IL1A	1502	70	18082	1.89178	1	0.679341	70.767
GO:0010976~positive regulation of neuron projection development	18	1.0274	0.0649896	ARSB, EEF1A1, CFLAR, CXCL5, LYN, PLXNB2, PTBP1, MET, ADNP, FES, FIG4, ITGB1, ATF1, LIF, SERPINE2, GRN, CAMK1, NFE2L2	1502	138	18082	1.57025	1	0.69224	72.1617
GO:0010043~response to zinc ion	7	0.399543	0.0658841	CRIP1, D2HGDH, P2RX7, APOBEC1, SLC30A5, HVCN1, SLC30A7	1502	35	18082	2.40772	1	0.696095	72.6641
GO:0048514~blood vessel morphogenesis	7	0.399543	0.0658841	HIF1A, COL4A1, ACVRL1, CYP1B1, PDGFB, EPHA2, SYK	1502	35	18082	2.40772	1	0.696095	72.6641
GO:0042177~negative regulation of protein catabolic process	7	0.399543	0.0658841	IRAK3, SERPINE2, RELA, NRG1, FLNA, SIRT2, SF3B3	1502	35	18082	2.40772	1	0.696095	72.6641
GO:2000045~regulation of G1/S transition of mitotic cell cycle	5	0.285388	0.0671205	PTPN6, CCND1, PSME1, PDPN, PSME2B	1502	19	18082	3.16806	1	0.701789	73.3445
GO:0010951~negative regulation of endopeptidase activity	5	0.285388	0.0671205	RENBP, CRB2, SERPINB8, SERPINE1, VTN	1502	19	18082	3.16806	1	0.701789	73.3445
GO:0006801~superoxide metabolic process	5	0.285388	0.0671205	CYBA, CYBB, NCF2, NOXO1, NRROS	1502	19	18082	3.16806	1	0.701789	73.3445
GO:1901224~positive regulation of NIK/NF-kappaB signaling	5	0.285388	0.0671205	HAVCR2, NOD2, NOD1, TLR2, EIF2AK2	1502	19	18082	3.16806	1	0.701789	73.3445
GO:0016601~Rac protein signal transduction	5	0.285388	0.0671205	CDH13, AIF1, WASF2, RHOU, RHOG	1502	19	18082	3.16806	1	0.701789	73.3445
GO:0010039~response to iron ion	5	0.285388	0.0671205	C1QA, CASP6, CCND1, BCL2, CYBRD1	1502	19	18082	3.16806	1	0.701789	73.3445
GO:0031334~positive regulation of protein complex assembly	5	0.285388	0.0671205	AJUBA, PIH1D1, TGFB1, FNIP2, FAM178A	1502	19	18082	3.16806	1	0.701789	73.3445
GO:0032753~positive regulation of interleukin-4 production	5	0.285388	0.0671205	HAVCR2, H2-T23, IL33, NLRP3, SASH3	1502	19	18082	3.16806	1	0.701789	73.3445
GO:0071333~cellular response to glucose stimulus	11	0.627854	0.067683	MEF2C, GPX1, ICAM1, CYBA, SIN3A, UCP2, LGALS1, MLXIPL, AQP4, IGF1, GPER1	1502	71	18082	1.86514	1	0.703652	73.6487
GO:0035987~endodermal cell differentiation	6	0.342466	0.0682806	COL4A2, ITGA5, ITGB5, VTN, MMP2, FN1	1502	27	18082	2.67525	1	0.705684	73.9683
GO:0008016~regulation of heart contraction	6	0.342466	0.0682806	KCNE1L, TNNT2, MYH6, GLP1R, S100A1, CACNA1B	1502	27	18082	2.67525	1	0.705684	73.9683
GO:0019915~lipid storage	6	0.342466	0.0682806	GM2A, PLIN2, HEXA, HEXB, ABHD4, BSCL2	1502	27	18082	2.67525	1	0.705684	73.9683
GO:2001243~negative regulation of intrinsic apoptotic signaling pathway	6	0.342466	0.0682806	NOL3, MCL1, BCL2, IVNS1ABP, HELLS, PLAUR	1502	27	18082	2.67525	1	0.705684	73.9683
GO:0000082~G1/S transition of mitotic cell cycle	10	0.570776	0.0689864	EIF4EBP1, CCND1, ANP32B, POLE, RGCC, IQGAP3, RHOU, ITGB1, LATS1, NFATC1	1502	62	18082	1.94171	1	0.708275	74.341
GO:0030183~B cell differentiation	12	0.684932	0.0707922	HHEX, PTPRC, IKZF1, CLCF1, LYL1, BCL2, PLCG2, ADAM17, NFAM1, JAK3, TPD52, GIMAP1	1502	81	18082	1.7835	1	0.716646	75.2717
GO:1900017~positive regulation of cytokine production involved in inflammatory response	4	0.228311	0.0712747	NOD2, GBP5, GPSM3, IL17RA	1502	12	18082	4.01287	1	0.717938	75.5149
GO:0042989~sequestering of actin monomers	4	0.228311	0.0712747	PFN1, GSN, TMSB4X, TMSB10	1502	12	18082	4.01287	1	0.717938	75.5149
GO:0038095~Fc-epsilon receptor signaling pathway	4	0.228311	0.0712747	GAB2, MALT1, TEC, BTK	1502	12	18082	4.01287	1	0.717938	75.5149
GO:0032740~positive regulation of interleukin-17 production	4	0.228311	0.0712747	NOD2, MYD88, LY9, TGFB1	1502	12	18082	4.01287	1	0.717938	75.5149
GO:0060546~negative regulation of necroptotic process	4	0.228311	0.0712747	CFLAR, CASP8, BIRC3, RNF31	1502	12	18082	4.01287	1	0.717938	75.5149
GO:0032700~negative regulation of interleukin-17 production	4	0.228311	0.0712747	TLR2, NCKAP1L, TLR4, TGFB1	1502	12	18082	4.01287	1	0.717938	75.5149
GO:0035313~wound healing, spreading of epidermal cells	4	0.228311	0.0712747	AJUBA, ACVRL1, ITGA5, ADAM17	1502	12	18082	4.01287	1	0.717938	75.5149
GO:0071294~cellular response to zinc ion	4	0.228311	0.0712747	TSPO, MT2, MT1, HVCN1	1502	12	18082	4.01287	1	0.717938	75.5149
GO:0019370~leukotriene biosynthetic process	4	0.228311	0.0712747	GGT5, ALOX5AP, ALOX5, SYK	1502	12	18082	4.01287	1	0.717938	75.5149
GO:0097067~cellular response to thyroid hormone stimulus	4	0.228311	0.0712747	LMO2, CTSB, CTSS, CTSH	1502	12	18082	4.01287	1	0.717938	75.5149
GO:0048711~positive regulation of astrocyte differentiation	4	0.228311	0.0712747	LIF, SERPINE2, CLCF1, IL6ST	1502	12	18082	4.01287	1	0.717938	75.5149
GO:0051310~metaphase plate congression	4	0.228311	0.0712747	FAM83D, CENPF, CENPE, GEM	1502	12	18082	4.01287	1	0.717938	75.5149
GO:0002455~humoral immune response mediated by circulating immunoglobulin	4	0.228311	0.0712747	IGHG2C, BCL3, H2-AB1, IGHM	1502	12	18082	4.01287	1	0.717938	75.5149
GO:0051764~actin crosslink formation	4	0.228311	0.0712747	TNNT2, BAIAP2L2, FLNA, LCP1	1502	12	18082	4.01287	1	0.717938	75.5149
GO:0033674~positive regulation of kinase activity	4	0.228311	0.0712747	AJUBA, CD44, MRE11A, RAD50	1502	12	18082	4.01287	1	0.717938	75.5149
GO:0010038~response to metal ion	4	0.228311	0.0712747	TRP53, MT2, MT1, MT3	1502	12	18082	4.01287	1	0.717938	75.5149
GO:0045059~positive thymic T cell selection	4	0.228311	0.0712747	PTPRC, DOCK2, H2-DMA, CD74	1502	12	18082	4.01287	1	0.717938	75.5149
GO:0072015~glomerular visceral epithelial cell development	4	0.228311	0.0712747	MYO1E, PODXL, NUP93, IQGAP1	1502	12	18082	4.01287	1	0.717938	75.5149
GO:0051291~protein heterooligomerization	13	0.742009	0.0730122	LIMS1, ACVRL1, SCUBE3, MAT2A, CTNNA1, BIRC3, RAD50, TNNT2, TNFRSF1A, SQSTM1, RIPK1, ILK, CASP8	1502	91	18082	1.7198	1	0.725623	76.3721
GO:0048015~phosphatidylinositol-mediated signaling	7	0.399543	0.073764	PIK3CG, GAB2, GSN, IGF1, PTAFR, CSF1R, EXOC1	1502	36	18082	2.34084	1	0.728188	76.7341
GO:0032355~response to estradiol	14	0.799087	0.0745387	CST3, OXTR, POSTN, FCGR1, STAT3, TGFB1, CCND1, IFI27, GRN, CASP8, TFPI, NOS3, BMP7, MYC	1502	101	18082	1.66872	1	0.730828	77.1016
GO:0009612~response to mechanical stimulus	10	0.570776	0.074847	P2RX7, CHIL1, RELA, TGFBR2, RHOA, POSTN, STAT1, CLCN6, MMP2, PIEZO2	1502	63	18082	1.91089	1	0.731149	77.2463
GO:0042632~cholesterol homeostasis	10	0.570776	0.074847	LPL, TMEM97, NPC1, NPC2, LDLR, APOE, LIPG, ABCA1, MYLIP, LRP5	1502	63	18082	1.91089	1	0.731149	77.2463
GO:0006302~double-strand break repair	10	0.570776	0.074847	BACH1, XRCC5, TRP53, PARP9, MRE11A, DTX3L, BRE, PARP3, CHEK2, RAD50	1502	63	18082	1.91089	1	0.731149	77.2463
GO:0051216~cartilage development	12	0.684932	0.0759312	BBS2, DLX2, HIF1A, SULF2, CD44, TGFBR2, SULF1, CREB3L2, PRRX2, SMAD1, BMP7, BMP6	1502	82	18082	1.76175	1	0.735234	77.7484
GO:0030100~regulation of endocytosis	6	0.342466	0.077697	CDH13, PICALM, STON1, RAB5C, RAB4B, EHD4	1502	28	18082	2.5797	1	0.742447	78.5438
GO:0045765~regulation of angiogenesis	6	0.342466	0.077697	SP100, ADORA2B, ITGA5, ID1, SERPINE1, EPHA2	1502	28	18082	2.5797	1	0.742447	78.5438
GO:0055010~ventricular cardiac muscle tissue morphogenesis	6	0.342466	0.077697	TNNT2, LY6E, FOXC1, MYH6, TGFB1, TNNI1	1502	28	18082	2.5797	1	0.742447	78.5438
GO:0044130~negative regulation of growth of symbiont in host	5	0.285388	0.0786119	NOD2, MYD88, SQSTM1, IRF8, TLR2	1502	20	18082	3.00965	1	0.745532	78.9452
GO:0045780~positive regulation of bone resorption	5	0.285388	0.0786119	TFRC, MC4R, ITGB3, TRF, SYK	1502	20	18082	3.00965	1	0.745532	78.9452
GO:0007584~response to nutrient	11	0.627854	0.0786514	ARSB, SUOX, CYBB, NOD2, HMGCR, TGFBR2, LIPG, ADIPOR2, ABCA1, STAT1, UGT1A1	1502	73	18082	1.81404	1	0.744551	78.9624
GO:0006812~cation transport	11	0.627854	0.0786514	MMGT2, P2RX7, TRPM5, SLC30A5, ATP10D, PIEZO1, ANO6, PIEZO2, ATP13A5, SLC30A7, ANO10	1502	73	18082	1.81404	1	0.744551	78.9624
GO:0002230~positive regulation of defense response to virus by host	16	0.913242	0.0804044	NUP93, ANXA5, AIM2, STAT2, STOM, DDX58, SLC35C1, TMEM173, IL12RB1, SIN3A, CD93, GMIP, MB21D1, PYCARD, ZC3H12A, MYLK	1502	122	18082	1.57883	1	0.751378	79.7112
GO:0008219~cell death	7	0.399543	0.0821567	SNCAIP, HMOX1, CLU, PARP4, PMP22, EMP3, EMP1	1502	37	18082	2.27758	1	0.757991	80.4344
GO:0042158~lipoprotein biosynthetic process	3	0.171233	0.0824966	APOBEC1, APOE, ABCA1	1502	6	18082	6.01931	1	0.758336	80.5718
GO:0097527~necroptotic signaling pathway	3	0.171233	0.0824966	RIPK1, TLR3, FAS	1502	6	18082	6.01931	1	0.758336	80.5718
GO:1903351~cellular response to dopamine	3	0.171233	0.0824966	SIN3A, ID1, DNM2	1502	6	18082	6.01931	1	0.758336	80.5718
GO:1902254~negative regulation of intrinsic apoptotic signaling pathway by p53 class mediator	3	0.171233	0.0824966	SH3GLB1, PTTG1IP, RRM2B	1502	6	18082	6.01931	1	0.758336	80.5718
GO:0046931~pore complex assembly	3	0.171233	0.0824966	P2RX7, GSDMD, ANO6	1502	6	18082	6.01931	1	0.758336	80.5718
GO:0009168~purine ribonucleoside monophosphate biosynthetic process	3	0.171233	0.0824966	ADSSL1, AMPD3, ADA	1502	6	18082	6.01931	1	0.758336	80.5718
GO:0043305~negative regulation of mast cell degranulation	3	0.171233	0.0824966	CD84, CD300A, HMOX1	1502	6	18082	6.01931	1	0.758336	80.5718
GO:0006824~cobalt ion transport	3	0.171233	0.0824966	MMGT2, SLC30A5, TCN2	1502	6	18082	6.01931	1	0.758336	80.5718
GO:0019439~aromatic compound catabolic process	3	0.171233	0.0824966	UGT1A7C, EPHX1, PON3	1502	6	18082	6.01931	1	0.758336	80.5718
GO:0017121~phospholipid scrambling	3	0.171233	0.0824966	PLSCR1, P2RX7, ANO6	1502	6	18082	6.01931	1	0.758336	80.5718
GO:0032675~regulation of interleukin-6 production	3	0.171233	0.0824966	MYD88, MET, MAPKAPK2	1502	6	18082	6.01931	1	0.758336	80.5718
GO:0002309~T cell proliferation involved in immune response	3	0.171233	0.0824966	TRP53, SLC11A1, CD86	1502	6	18082	6.01931	1	0.758336	80.5718
GO:0048012~hepatocyte growth factor receptor signaling pathway	3	0.171233	0.0824966	MET, HGF, SIRT2	1502	6	18082	6.01931	1	0.758336	80.5718
GO:0002693~positive regulation of cellular extravasation	3	0.171233	0.0824966	ICAM1, PECAM1, PTAFR	1502	6	18082	6.01931	1	0.758336	80.5718
GO:0019262~N-acetylneuraminate catabolic process	3	0.171233	0.0824966	RENBP, NPL, NAGK	1502	6	18082	6.01931	1	0.758336	80.5718
GO:0019941~modification-dependent protein catabolic process	3	0.171233	0.0824966	ISG15, UBA7, UBE2L6	1502	6	18082	6.01931	1	0.758336	80.5718
GO:0033119~negative regulation of RNA splicing	3	0.171233	0.0824966	PTBP1, RPS13, PTBP3	1502	6	18082	6.01931	1	0.758336	80.5718
GO:0042270~protection from natural killer cell mediated cytotoxicity	3	0.171233	0.0824966	TAP2, TAP1, H2-T23	1502	6	18082	6.01931	1	0.758336	80.5718
GO:0010940~positive regulation of necrotic cell death	3	0.171233	0.0824966	TSPO, RIPK1, MT3	1502	6	18082	6.01931	1	0.758336	80.5718
GO:0002819~regulation of adaptive immune response	3	0.171233	0.0824966	CD48, IRF7, IRF1	1502	6	18082	6.01931	1	0.758336	80.5718
GO:2000391~positive regulation of neutrophil extravasation	3	0.171233	0.0824966	IL1R1, PAWR, IL1A	1502	6	18082	6.01931	1	0.758336	80.5718
GO:0052695~cellular glucuronidation	3	0.171233	0.0824966	UGT1A2, UGT1A5, UGT1A1	1502	6	18082	6.01931	1	0.758336	80.5718
GO:0032367~intracellular cholesterol transport	3	0.171233	0.0824966	NPC2, STARD4, ABCA1	1502	6	18082	6.01931	1	0.758336	80.5718
GO:0045588~positive regulation of gamma-delta T cell differentiation	3	0.171233	0.0824966	PTPRC, NCKAP1L, SYK	1502	6	18082	6.01931	1	0.758336	80.5718
GO:0045597~positive regulation of cell differentiation	8	0.456621	0.0833601	EDN3, SOCS3, CLU, JAK2, SMAD1, BMP7, GLP1R, CYR61	1502	46	18082	2.09367	1	0.760934	80.9168
GO:0007599~hemostasis	8	0.456621	0.0833601	P2RY12, VWF, ANXA7, TFPI, SERPING1, ANXA5, PROS1, F2R	1502	46	18082	2.09367	1	0.760934	80.9168
GO:0033138~positive regulation of peptidyl-serine phosphorylation	11	0.627854	0.0845241	LIF, ATP2B4, CD44, HCLS1, BCL2, MET, CAMK1, DOCK7, LATS1, TGFB1, FNIP2	1502	74	18082	1.78952	1	0.764759	81.3727
GO:0006633~fatty acid biosynthetic process	11	0.627854	0.0845241	ELOVL1, LPL, TBXAS1, PTGES, CH25H, PTGS1, ACLY, MECR, TECR, HPGDS, DEGS1	1502	74	18082	1.78952	1	0.764759	81.3727
GO:0055085~transmembrane transport	39	2.22603	0.0846002	SLC39A14, MMGT2, SLC22A18, ABCA9, ABCD1, MFSD1, HVCN1, TPCN2, SLC2A4, TAP2, TAP1, SLC35B4, SLC2A1, MFSD7A, SLC22A3, SLC30A5, SLC25A45, SCN5A, SLC43A3, SLC30A7, SLC12A9, TRPM5, KCND1, SLC22A8, SLC10A3, ABCB4, SLC16A3, ABCC9, SLC17A5, SLC25A13, ABCB1A, ABCB1B, SLC16A6, SLC37A2, ABCC3, MFSD10, CLCN6, SLC46A3, CACNA1B	1502	364	18082	1.28985	1	0.763965	81.4022
GO:0006979~response to oxidative stress	17	0.97032	0.0847365	TRP53, G6PDX, PTGS1, CST3, NFKB1, TLR4, RRM2B, MMP2, GPX1, RBPMS, APOE, BCL2, HMOX1, JAK2, TXNRD1, MT3, DHCR24	1502	133	18082	1.53877	1	0.763427	81.4548
GO:0001933~negative regulation of protein phosphorylation	12	0.684932	0.0868978	IBTK, XDH, LYN, KIRREL, CD109, DNAJC10, PKN1, CTDSP1, ZC3H12A, MICAL1, GBP4, TGFB1	1502	84	18082	1.7198	1	0.771263	82.2707
GO:0060411~cardiac septum morphogenesis	4	0.228311	0.0871388	TRP53, DHRS3, HEY2, BMP7	1502	13	18082	3.70419	1	0.771147	82.3595
GO:0043537~negative regulation of blood vessel endothelial cell migration	4	0.228311	0.0871388	ACVRL1, APOE, RGCC, TGFB1	1502	13	18082	3.70419	1	0.771147	82.3595
GO:0070266~necroptotic process	4	0.228311	0.0871388	TRP53, PYGL, RIPK1, BIRC3	1502	13	18082	3.70419	1	0.771147	82.3595
GO:0002024~diet induced thermogenesis	4	0.228311	0.0871388	ADRB2, CLIC5, MC4R, OMA1	1502	13	18082	3.70419	1	0.771147	82.3595
GO:0016540~protein autoprocessing	4	0.228311	0.0871388	CTSL, CTSE, PISD, CAPN2	1502	13	18082	3.70419	1	0.771147	82.3595
GO:0010761~fibroblast migration	4	0.228311	0.0871388	SGPL1, TNS1, ILK, PML	1502	13	18082	3.70419	1	0.771147	82.3595
GO:0010033~response to organic substance	10	0.570776	0.0874582	P2RX7, SQLE, RELA, CTSC, ANXA5, UGT1A1, SLC10A3, TGFB1, ASAH1, BTK	1502	65	18082	1.85209	1	0.77135	82.4766
GO:0043627~response to estrogen	11	0.627854	0.0906563	ARSB, ARPC1B, CCND1, TGFBR1, HMOX1, TGFBR2, IL4RA, TRIM25, CTNNA1, MMP2, GBA	1502	75	18082	1.76566	1	0.782865	83.6091
GO:0051384~response to glucocorticoid	11	0.627854	0.0906563	CTSL, AIF1, BCL2, RHOA, FAS, CDO1, ABCA3, ANXA3, ADAM9, GBA, BMP6	1502	75	18082	1.76566	1	0.782865	83.6091
GO:0045648~positive regulation of erythrocyte differentiation	5	0.285388	0.0910107	HMGB2, HIF1A, ISG15, NCKAP1L, INPP5D	1502	21	18082	2.86634	1	0.783158	83.7302
GO:0045879~negative regulation of smoothened signaling pathway	5	0.285388	0.0910107	SALL3, GPC3, SERPINE2, SALL1, KCTD11	1502	21	18082	2.86634	1	0.783158	83.7302
GO:0006998~nuclear envelope organization	5	0.285388	0.0910107	SUN2, LMNA, NUP93, ZMPSTE24, REEP4	1502	21	18082	2.86634	1	0.783158	83.7302
GO:0006970~response to osmotic stress	5	0.285388	0.0910107	SORD, APOBEC1, VAC14, TSC22D4, SLC2A1	1502	21	18082	2.86634	1	0.783158	83.7302
GO:0016197~endosomal transport	7	0.399543	0.0910569	AP5B1, SNX9, PICALM, E430025E21RIK, VPS4B, ABCA1, WAS	1502	38	18082	2.21764	1	0.782273	83.7459
GO:0048873~homeostasis of number of cells within a tissue	7	0.399543	0.0910569	P2RX7, LIPA, VPS54, CSF1, BCL2, SASH3, F2R	1502	38	18082	2.21764	1	0.782273	83.7459
GO:0045909~positive regulation of vasodilation	7	0.399543	0.0910569	VIP, SCPEP1, ADRB2, ADORA2B, NOS3, GPER1, PTAFR	1502	38	18082	2.21764	1	0.782273	83.7459
GO:0032870~cellular response to hormone stimulus	8	0.456621	0.0912953	AVPR2, NCF2, NCOA3, AIF1, PLOD3, IGFBP7, OXTR, STAT3	1502	47	18082	2.04913	1	0.782125	83.8269
GO:0006468~protein phosphorylation	58	3.3105	0.0913572	ACVRL1, PDGFB, NUAK2, FAM20C, PASK, FES, LATS1, DDR2, TGFB1, BTK, PAK2, PKN3, ILK, CLK4, IP6K3, SYK, PIK3CG, SGK1, PAN3, LYN, PKN1, DAPK2, CDKL2, DDR1, CCND1, RIPK1, BMP2K, CAMK1, NEK9, RIPK4, EIF2AK2, LRRK1, CCL3, STK10, ERBB2, MAPKAPK3, MAPKAPK2, CHEK2, IRAK4, IRAK3, CSF1R, TEC, HCK, MAP2K3, TGFBR1, MET, TGFBR2, AXL, SMAD2, SMAD1, EPHA2, FNIP2, LAMA1, PLK4, P2RX7, JAK2, JAK3, MYLK	1502	576	18082	1.21222	1	0.781305	83.8478
GO:0030308~negative regulation of cell growth	16	0.913242	0.0943668	TRP53, ACVRL1, BST2, D7ERTD443E, ADIPOR2, PML, ADIPOR1, RRAD, PPT1, TGFB1, SFRP1, SERPINE2, BCL2, APBB2, MT3, ADAM15	1502	125	18082	1.54094	1	0.791485	84.8361
GO:0032526~response to retinoic acid	9	0.513699	0.0973297	TRP53, PTGES, ACER2, IGF2R, IGFBP7, RUNX1, SLC10A3, CTSH, BMP6	1502	57	18082	1.90083	1	0.801002	85.7528
GO:0070301~cellular response to hydrogen peroxide	9	0.513699	0.0973297	STAT6, CYP1B1, RELA, AXL, CST3, NFE2L2, TNFAIP3, NET1, PLEKHA1	1502	57	18082	1.90083	1	0.801002	85.7528
GO:0090004~positive regulation of establishment of protein localization to plasma membrane	6	0.342466	0.0984915	SORBS1, ARHGEF16, GPER1, ITGB1, RHOG, EPHA2	1502	30	18082	2.40772	1	0.803997	86.0977
GO:0044344~cellular response to fibroblast growth factor stimulus	6	0.342466	0.0984915	ZFP36, SFRP1, CD44, POSTN, MYC, IQGAP1	1502	30	18082	2.40772	1	0.803997	86.0977
GO:0051928~positive regulation of calcium ion transport	6	0.342466	0.0984915	TSPO, CCL3, JAK3, CCL4, MYLK, F2R	1502	30	18082	2.40772	1	0.803997	86.0977
GO:0060048~cardiac muscle contraction	8	0.456621	0.0996382	KCNE1L, TNNT2, CXCR4, MAP2K3, MET, MYH6, SCN5A, TNNI1	1502	48	18082	2.00644	1	0.806883	86.4304
GO:0010862~positive regulation of pathway-restricted SMAD protein phosphorylation	8	0.456621	0.0996382	RBPMS, ACVRL1, TGFBR1, BMP7, ENG, TGFB1, LGALS9, BMP6	1502	48	18082	2.00644	1	0.806883	86.4304
GO:0001657~ureteric bud development	8	0.456621	0.0996382	SFRP1, SALL1, BCL2, FOXC1, SMAD2, SMAD1, BMP7, TGFB1	1502	48	18082	2.00644	1	0.806883	86.4304
