# Supplementary material for: Partial inhibition of mitochondrial complex I ameliorates Alzheimer’s disease pathology and cognition in APP/PS1 female mice
Source: Commun Biol. 2021 Jan 8;4:61. doi: 10.1038/s42003-020-01584-y (PMC7794523; doi:10.1038/s42003-020-01584-y)
Supplement: Supplementary file 8 — Supplementary Data 5 [file 42003_2020_1584_MOESM8_ESM.xlsx]

## Sheet: Data 4
Supplementary Data 5. List of DEGs in APP/PS1 vs. APP/PS1+CP2 gene set comparison.
						sample ID`s	sample ID`s	sample ID`s	sample ID`s	sample ID`s	sample ID`s	sample ID`s	sample ID`s	sample ID`s	sample ID`s
GeneID	Chr	GeneName	Start	Stop	CodingLength	AD.CP2.21	AD.CP2.22	AD.CP2.23	AD.CP2.24	AD.CP2.25	AD.16	AD.17	AD.18	AD.19	AD.20	s.21.RPKM	s.22.RPKM	s.23.RPKM	s.24.RPKM	s.25.RPKM	s.16.RPKM	s.17.RPKM	s.18.RPKM	s.19.RPKM	s.20.RPKM	baseMean	log2FoldChange	lfcSE	stat	pvalue	padj
ENSMUSG00000000142	chr11	Axin2	108920349	108950783	5506	1818	1968	1760	2439	1989	1773	1796	2167	1489	1779	3.15735	3.41497	3.31394	3.4911	3.6959	3.06509	3.18195	3.10749	2.79628	2.87898	1886.14	0.199647	0.0565295	3.53173	0.000412851	0.125225
ENSMUSG00000000154	chr7	Slc22a18	143473721	143499334	1718	137	164	70	129	99	170	165	241	163	130	0.762234	0.911686	0.42225	0.591534	0.589332	0.941505	0.936505	1.10715	0.980647	0.673978	144.542	-0.486863	0.208735	-2.33245	0.019677	0.512899
ENSMUSG00000000253	chr13	Gmpr	45507444	45546382	1871	3375	3356	3023	3735	2861	3771	3697	4509	3445	3513	17.2429	17.1314	16.7448	15.7272	15.6391	19.1779	19.2684	19.0213	19.032	16.7244	3506.86	-0.160243	0.0517374	-3.09724	0.00195333	0.279491
ENSMUSG00000000275	chr11	Trim25	88999376	89020293	5754	1103	1067	813	1213	914	964	1194	1673	1224	1148	1.83305	1.77173	1.46485	1.66143	1.62518	1.59471	2.02424	2.2957	2.19957	1.77777	1117.98	-0.22656	0.0993459	-2.28051	0.0225773	0.541068
ENSMUSG00000000325	chr16	Arvcf	18348182	18407076	6425	3630	3758	2973	4378	3244	3292	3586	3993	3080	3512	5.40268	5.58848	4.79735	5.37033	5.16584	4.87718	5.44467	4.90709	4.95691	4.87071	3520.63	0.0867184	0.0440891	1.96689	0.0491957	0.644166
ENSMUSG00000000346	chr15	Dazap2	100615628	100620731	1826	10425	10233	8748	11508	8453	10297	11227	13754	9635	10510	54.5734	53.5232	49.6498	49.6509	47.3449	53.6564	59.9553	59.4505	54.5399	51.2676	10389	-0.113717	0.0477648	-2.38076	0.0172769	0.499018
ENSMUSG00000000402	chrX	Egfl6	166523007	166585720	2704	158	156	180	204	173	112	129	186	117	150	0.558642	0.551106	0.690006	0.594468	0.654455	0.394185	0.465291	0.543014	0.447321	0.4942	155.827	0.392345	0.139715	2.80817	0.00498239	0.344598
ENSMUSG00000000561	chr3	Wdr77	105959369	105984600	6644	4648	4693	4224	5688	4210	4223	4567	5365	3924	4555	6.68982	6.7489	6.59138	6.7473	6.48318	6.05028	6.70561	6.37588	6.1071	6.10902	4579.56	0.101572	0.0319215	3.18193	0.00146299	0.237221
ENSMUSG00000000740	chr8	Rpl13	123102350	123105244	2352	6670	7168	6481	7339	5529	7912	8152	9310	7124	7085	27.1111	29.1108	28.5606	24.5856	24.045	32.0121	33.8022	31.2459	31.3114	26.8347	7238.29	-0.200633	0.0741252	-2.70668	0.00679599	0.37141
ENSMUSG00000000766	chr10	Oprm1	6758506	7038198	8037	549	551	601	688	679	533	504	662	461	501	0.653233	0.65506	0.775307	0.674693	0.864416	0.63129	0.611765	0.650392	0.593135	0.55548	571.995	0.268258	0.104381	2.56998	0.0101705	0.430107
ENSMUSG00000000791	chr8	Il12rb1	70808449	70821424	2873	95	113	82	136	140	128	185	222	132	178	0.316141	0.375724	0.295852	0.373008	0.498474	0.424007	0.62804	0.610002	0.474994	0.551965	139.047	-0.517472	0.178842	-2.89347	0.00381013	0.3301
ENSMUSG00000001056	chr11	Nhp2	51619735	51623714	1146	1662	1954	1715	1939	1426	2306	2240	2477	1655	1872	13.8583	16.2794	15.5042	13.3254	12.722	19.1401	19.054	17.0541	14.9223	14.5452	1911.78	-0.22331	0.10141	-2.20206	0.0276609	0.58003
ENSMUSG00000001089	chr4	Luzp1	136469761	136554780	8112	10265	9651	9149	13995	10809	8757	9474	12715	8393	9331	12.101	11.3676	11.6934	13.5974	13.6334	10.276	11.3934	12.3766	10.6988	10.25	10156.3	0.19944	0.0681946	2.92457	0.00344934	0.324654
ENSMUSG00000001123	chr11	Lgals9	78962974	78984946	2137	767	669	561	718	556	734	928	1026	890	843	3.43108	2.99017	2.72084	2.64717	2.66114	3.26842	4.23489	3.7897	4.3051	3.51397	764.187	-0.386561	0.102418	-3.77435	0.000160429	0.087578
ENSMUSG00000001289	chr15	Pfdn5	102326116	102331873	1394	7287	8386	7063	8173	6130	9128	9221	11276	7576	7849	49.9595	57.4458	52.5004	46.182	44.9663	62.2947	64.492	63.8331	56.1651	50.144	8143.11	-0.224177	0.0825999	-2.71401	0.00664745	0.370439
ENSMUSG00000001416	chr3	Cct3	88297116	88321767	6370	9085	9005	7760	11228	7949	9735	10861	12547	8505	9467	13.6383	13.5068	12.6299	13.8919	12.7675	14.5471	16.6328	15.5524	13.806	13.2429	9516.34	-0.133786	0.0508049	-2.63333	0.00845509	0.410021
ENSMUSG00000001520	chr6	Nrip2	128399296	128408932	3602	1911	1879	1818	2673	1851	1389	1521	2493	1702	1596	5.07271	4.98356	5.23211	5.84791	5.25706	3.67018	4.11877	5.46416	4.88535	3.94773	1862.91	0.275213	0.104656	2.62968	0.00854648	0.410457
ENSMUSG00000001524	chr17	Gtf2h4	35667730	35673739	3313	919	814	695	879	787	1002	1041	1028	790	1036	2.6522	2.3472	2.1746	2.09075	2.43009	2.87849	3.06479	2.44966	2.46533	2.78603	895.526	-0.208381	0.0957409	-2.17651	0.0295169	0.589186
ENSMUSG00000001627	chr12	Ifrd1	40201567	40248504	5858	2622	2694	2260	2970	2550	2707	2910	3683	2444	2836	4.28009	4.39391	3.99974	3.99575	4.45366	4.3986	4.84587	4.96413	4.31398	4.31381	2744.88	-0.0969322	0.0486618	-1.99196	0.0463759	0.637134
ENSMUSG00000001642	chr6	Akr1b3	34303934	34317497	3933	1523	1489	1391	1666	1248	1648	1668	2022	1493	1677	3.70262	3.61691	3.6664	3.33815	3.24624	3.98816	4.13679	4.05893	3.92488	3.79907	1572.34	-0.164481	0.0562281	-2.92524	0.0034419	0.324654
ENSMUSG00000001763	chr6	Tspan33	29694222	29718559	5195	2303	2342	2067	2983	2118	1457	2499	2509	1751	2194	4.23905	4.3072	4.12495	4.52533	4.17117	2.66956	4.69245	3.81326	3.48512	3.7631	2203.51	0.232848	0.114365	2.036	0.0417504	0.6257
ENSMUSG00000001918	chr7	Slc1a5	16781346	16798274	4156	298	236	231	320	228	365	358	421	312	410	0.685614	0.542512	0.576208	0.606786	0.561249	0.835915	0.840244	0.799774	0.776203	0.878987	314.954	-0.46014	0.101071	-4.55266	5.29718e-06	0.00708375
ENSMUSG00000001942	chr9	Siae	37613847	37648318	3433	1403	1565	1260	1942	1580	1926	1706	2017	1513	1898	3.90752	4.35503	3.80468	4.45774	4.70823	5.33956	4.84709	4.63843	4.55658	4.92577	1668.24	-0.181983	0.0801459	-2.27065	0.0231685	0.549103
ENSMUSG00000001995	chr8	Sipa1l2	125418063	125492710	6365	7142	6838	5892	8008	6404	4946	5718	8317	6307	6445	10.7299	10.2646	9.59718	9.91569	10.294	7.39668	8.76354	10.3173	10.2461	9.02266	6555.46	0.167004	0.0849704	1.96544	0.0493637	0.644166
ENSMUSG00000002032	chr9	Tmem25	44793776	44799307	2902	4343	4525	4044	5501	4173	3598	4028	5039	3931	4124	14.3082	14.8953	14.4448	14.9369	14.7096	11.7995	13.5377	13.7076	14.0042	12.6605	4304.8	0.173894	0.0476338	3.65065	0.000261581	0.105816
ENSMUSG00000002265	chr7	Peg3	6703892	6730421	13314	47386	47538	45428	57834	50830	43157	40045	57556	40397	40692	34.0371	34.1175	35.3777	34.238	39.0643	30.8574	29.3433	34.1362	31.3768	27.2362	46854.4	0.226396	0.0655384	3.4544	0.000551516	0.144469
ENSMUSG00000002325	chr14	Irf9	55603571	55610030	5386	1274	1443	1086	1534	1542	1246	1818	2460	1453	1647	2.26186	2.55975	2.0904	2.24463	2.92913	2.20202	3.29268	3.60623	2.78946	2.72474	1530.11	-0.255646	0.126959	-2.01361	0.0440501	0.633813
ENSMUSG00000002332	chr14	Dhrs1	55739020	55745690	2760	6065	6466	4581	6578	4757	5902	6650	8233	6899	6783	21.0091	22.3793	17.2045	18.7799	17.6306	20.3508	23.4994	23.5482	25.8417	21.8944	6239.94	-0.232953	0.0826564	-2.81833	0.00482748	0.342519
ENSMUSG00000002728	chr2	Naa20	145902099	145916425	3705	2680	2937	2641	3120	2277	2806	3051	3747	2917	3081	6.91629	7.57314	7.38942	6.63613	6.28722	7.20828	8.03228	7.98442	8.14014	7.40909	2907.63	-0.139528	0.0647251	-2.1557	0.0311073	0.590298
ENSMUSG00000002768	chr17	Mea1	46681137	46683105	840	4118	4223	3628	4531	3419	4159	4700	5216	4134	4181	46.8311	47.9847	44.732	42.4682	41.601	47.0806	54.5261	48.9787	50.8365	44.306	4206.73	-0.118992	0.0584012	-2.03749	0.0416007	0.6257
ENSMUSG00000002771	chr7	Grin2d	45831883	45870928	5862	3037	2903	2437	3461	2572	1958	2211	3366	2801	2358	4.95414	4.73156	4.31006	4.65315	4.48902	3.17938	3.67935	4.53377	4.94076	3.58428	2691.94	0.23246	0.110018	2.11292	0.0346077	0.598738
ENSMUSG00000002799	chr12	Jag2	112908590	112929495	4054	3547	3477	3150	4209	3640	3108	2976	3950	3233	3402	8.36592	8.19391	8.05503	8.18189	9.18568	7.29692	7.16052	7.69257	8.24547	7.47691	3456.47	0.163033	0.0627372	2.59867	0.00935868	0.42339
ENSMUSG00000002831	chr17	Plin4	56100591	56109803	5777	818	892	710	918	1042	2501	4243	1213	1153	2654	1.354	1.47525	1.27417	1.25236	1.8454	4.12084	7.1647	1.65786	2.06373	4.09357	1614.35	-1.3894	0.371887	-3.73609	0.000186904	0.0900274
ENSMUSG00000003452	chr6	Bicd1	149408984	149563329	13747	4724	4701	4397	6010	4798	4179	4494	5684	4383	4882	3.28635	3.26759	3.31638	3.44588	3.57126	2.89389	3.1893	3.26497	3.2971	3.16473	4796.69	0.110715	0.050811	2.17896	0.0293349	0.589186
ENSMUSG00000003526	chr16	Prodh	18060357	18090203	3461	2040	2272	2034	2419	2007	2674	3040	2722	2248	2307	5.63568	6.27132	6.09216	5.50775	5.93227	7.35333	8.56739	6.20907	6.71537	5.9388	2369	-0.222494	0.0945105	-2.35418	0.0185639	0.506004
ENSMUSG00000003810	chr4	Mast2	116306762	116464183	7645	9983	8736	7874	11177	8960	8628	8563	11149	7806	9146	12.4874	10.9183	10.6785	11.5228	11.9915	10.743	10.9268	11.5151	10.5583	10.6604	9135.18	0.0975036	0.0495919	1.96612	0.0492848	0.644166
ENSMUSG00000003955	chr16	Fam162a	36043844	36071515	635	1589	1793	1478	1983	1287	1746	1925	2454	1768	1663	23.8952	26.9402	24.0971	24.5771	20.7072	26.1358	29.5308	30.4707	28.7492	23.3031	1750.27	-0.182954	0.0815936	-2.24226	0.0249443	0.559606
ENSMUSG00000003970	chr15	Rpl8	76904071	76906318	862	18664	19060	16856	20287	15697	20020	21441	25173	18369	19739	206.841	211.052	202.531	185.299	186.126	220.853	242.402	230.351	220.128	203.842	19403	-0.155078	0.0516681	-3.00143	0.00268717	0.302482
ENSMUSG00000004098	chr9	Col5a3	20770050	20815067	6809	323	351	204	250	320	348	658	423	341	318	0.453627	0.492535	0.310621	0.289373	0.480843	0.486499	0.942716	0.490522	0.517855	0.416158	352.576	-0.472121	0.232076	-2.03434	0.0419175	0.626353
ENSMUSG00000004099	chr9	Dnmt1	20907206	20959888	6304	4808	4901	4546	6393	4986	4708	4859	5915	4145	5092	7.29328	7.42809	7.47639	7.99255	8.09223	7.10887	7.51907	7.40858	6.79893	7.1975	4999.26	0.102996	0.0473582	2.17482	0.0296436	0.590298
ENSMUSG00000004317	chrX	Clcn5	7153810	7319358	11452	2492	2512	2254	2685	2432	1556	1834	3216	2084	1793	2.081	2.09594	2.04071	1.84795	2.17293	1.29342	1.56236	2.21749	1.88183	1.39521	2269.39	0.313778	0.128583	2.44027	0.0146764	0.487536
ENSMUSG00000004415	chr5	Col26a1	136741759	136883209	5844	291	306	354	368	282	159	258	259	167	186	0.476159	0.500281	0.628009	0.496283	0.493703	0.258978	0.430663	0.349929	0.295483	0.2836	262.903	0.70285	0.152194	4.61811	3.87247e-06	0.0057654
ENSMUSG00000004610	chr7	Etfb	43444108	43457800	1139	1782	2141	1684	2296	1706	1962	2143	2658	1822	2194	14.9502	17.9469	15.3174	15.8757	15.3135	16.3849	18.3409	18.4126	16.5289	17.1518	2019.73	-0.113552	0.0574501	-1.97653	0.0480947	0.641407
ENSMUSG00000004730	chr17	Emr1	57358686	57483529	3245	1491	1563	1068	1217	935	1177	1544	2062	1736	1563	4.39312	4.60138	3.41169	2.95534	2.94757	3.45205	4.64089	5.01655	5.53098	4.2913	1425.28	-0.309476	0.155551	-1.98955	0.0466405	0.637579
ENSMUSG00000004815	chr5	Dgkq	108646693	108669672	7189	5341	5424	4934	6378	5018	4334	4799	6638	4798	5340	7.10456	7.20889	7.1157	6.99232	7.14172	5.73865	6.51215	7.29077	6.90132	6.61898	5263.93	0.121167	0.0601309	2.01505	0.0438989	0.633813
ENSMUSG00000005161	chr8	Prdx2	84969587	84974834	3050	13527	13759	11957	15698	10997	14348	15064	18332	12591	13868	42.4036	43.0945	40.6375	40.5572	36.8836	44.7712	48.1726	47.4496	42.6795	40.5089	13888.9	-0.118159	0.0521038	-2.26776	0.0233438	0.551203
ENSMUSG00000005360	chr15	Slc1a3	8634124	8710764	8537	50459	49552	38940	48057	38332	50470	49248	59253	49930	51713	56.5231	55.4603	47.2919	44.3676	45.9416	56.2764	56.2775	54.8049	60.4792	53.9787	48380.8	-0.161429	0.0763414	-2.11457	0.0344669	0.598738
ENSMUSG00000005611	chr7	Mrvi1	110868266	110982461	6827	471	566	527	758	474	217	572	512	334	438	0.659737	0.792137	0.800321	0.875067	0.710372	0.302563	0.817344	0.592164	0.505887	0.571688	482.204	0.482998	0.205362	2.35194	0.018676	0.506181
ENSMUSG00000005980	chr16	Dnase1	4036942	4040024	3083	829	760	678	1072	767	683	678	958	661	730	2.57089	2.35492	2.27962	2.73997	2.54497	2.10841	2.14495	2.45311	2.2166	2.10954	773.801	0.194881	0.0719893	2.70709	0.00678767	0.37141
ENSMUSG00000006205	chr7	Htra1	130936111	130985660	2879	7693	7481	6856	8443	7126	11333	11308	9907	7377	8440	25.5474	24.8224	24.6846	23.1084	25.3194	37.4629	38.3085	27.1653	26.4904	26.1173	8562.01	-0.315522	0.115332	-2.73577	0.0062235	0.363898
ENSMUSG00000006378	chr15	Gcat	79030874	79043558	3851	892	808	798	1101	698	824	1182	1391	906	949	2.21474	2.00448	2.14815	2.25303	1.85426	2.03653	2.99387	2.85172	2.43244	2.19563	942.351	-0.235273	0.10641	-2.21101	0.0270351	0.57745
ENSMUSG00000006527	chr14	Sfmbt1	30714849	30822713	8629	3879	3495	3609	4692	3527	3393	3737	4430	3132	3741	4.29885	3.87003	4.33634	4.28561	4.18211	3.74302	4.22488	4.05376	3.75329	3.86327	3739.62	0.111868	0.0535295	2.08983	0.0366329	0.610667
ENSMUSG00000006651	chr7	Aplp1	30434981	30445582	2391	105580	108985	95821	126936	91868	111925	115923	140932	100771	113198	422.147	435.395	415.381	418.301	393.01	445.467	472.836	465.279	435.688	421.751	110304	-0.08832	0.0332924	-2.65286	0.00798134	0.396864
ENSMUSG00000007021	chr17	Syngr3	24685092	24689955	2071	12753	12119	12220	16359	12009	11463	12135	15299	10511	13029	58.8662	55.8926	61.1546	62.2347	59.3086	52.6694	57.1416	58.3094	52.4632	56.0402	12694.2	0.121183	0.0511193	2.3706	0.0177593	0.499118
ENSMUSG00000007041	chr17	Clic1	35049966	35058749	1799	1372	1446	874	1142	850	1036	1337	2174	1620	1438	7.28996	7.67668	5.03485	5.00103	4.83223	5.47945	7.24705	9.53789	9.30772	7.11975	1312.23	-0.36007	0.175173	-2.0555	0.0398303	0.6257
ENSMUSG00000007603	chr17	Dus3l	56764751	56770092	2303	3810	3998	3639	4581	3950	3806	3609	4338	3313	3815	15.8156	16.582	16.3775	15.6727	17.5435	15.7266	15.2829	14.8687	14.871	14.7567	3873.17	0.133702	0.0511705	2.61287	0.00897852	0.420951
ENSMUSG00000007777	chr11	0610009B22Rik	51685386	51688874	998	1008	1181	984	1234	969	1154	1234	1507	1203	1093	9.65025	11.297	10.2136	9.73678	9.92565	10.9974	12.0518	11.9128	12.4538	9.75064	1149.53	-0.15255	0.0733937	-2.07852	0.0376612	0.615017
ENSMUSG00000007872	chr4	Id3	136143497	136145755	1791	2424	2499	2145	3099	2169	2397	2834	3807	2686	3304	12.9371	13.3262	12.4119	13.6317	12.3858	12.7344	15.4299	16.7768	15.5013	16.4316	2704.45	-0.233817	0.0756367	-3.09131	0.00199275	0.279491
ENSMUSG00000008153	chr6	Clstn3	124430759	124464794	4968	33877	33408	32473	43417	33281	33948	33372	40472	29093	34697	65.2048	64.2479	67.7643	68.8742	68.5375	65.0421	65.5263	64.3207	60.5509	62.2302	34590.1	0.0909337	0.0431071	2.10948	0.0349028	0.598738
ENSMUSG00000008393	chr16	Carhsp1	8658587	8672153	2849	4258	4382	3513	4568	3694	5288	4434	5631	4248	4473	14.2891	14.6928	12.7815	12.6342	13.2633	17.6643	15.1793	15.6029	15.4149	13.9873	4421.84	-0.188203	0.0714774	-2.63305	0.0084623	0.410021
ENSMUSG00000008682	chrX	Rpl10	74270812	74273135	2053	6301	7146	5871	7082	4728	6925	7203	9272	6611	6958	29.3395	33.246	29.6387	27.1782	23.5547	32.0973	34.2149	35.6483	33.2865	30.19	6750.19	-0.194099	0.083094	-2.33589	0.0194968	0.510879
ENSMUSG00000008845	chr6	Cd163	124304651	124330527	4492	134	261	206	278	228	515	377	260	234	399	0.285241	0.555113	0.475421	0.487724	0.519277	1.09124	0.818667	0.456985	0.538617	0.791434	288.882	-0.660702	0.258518	-2.55573	0.0105964	0.438227
ENSMUSG00000008855	chr11	Hdac5	102194432	102230166	8780	16895	17574	14209	19816	15321	15361	14625	19467	15216	16273	18.4017	19.1251	16.779	17.7884	17.8543	16.6542	16.25	17.5073	17.9208	16.5159	16374.6	0.0982032	0.0453108	2.16732	0.0302102	0.590298
ENSMUSG00000009246	chr7	Trpm5	143069153	143094642	6398	110	113	117	126	88	129	139	140	144	153	0.164408	0.16875	0.189592	0.155212	0.140725	0.191923	0.211936	0.172775	0.232729	0.213087	125.785	-0.304276	0.154039	-1.97532	0.0482321	0.642193
ENSMUSG00000009281	chr6	Rarres2	48569698	48572670	708	1347	1411	967	1126	924	1386	1607	1661	1433	1141	18.1704	19.0177	14.1425	12.5187	13.336	18.6109	22.1142	18.5007	20.9026	14.3423	1294.95	-0.274245	0.139118	-1.97131	0.0486886	0.643765
ENSMUSG00000009291	chr10	Pttg1ip	77581720	77598732	3426	5109	5251	4152	5719	4457	5719	5395	6629	5144	5300	14.2582	14.6422	12.5629	13.1544	13.3085	15.8875	15.3596	15.2756	15.5234	13.7829	5251.57	-0.143944	0.0509262	-2.82652	0.00470561	0.342519
ENSMUSG00000009292	chr10	Trpm2	77907722	77970563	12323	4253	4349	3814	5424	4162	4027	4082	5127	3829	4455	3.30056	3.37221	3.20905	3.46923	3.45582	3.11085	3.23164	3.28531	3.21318	3.22162	4321.9	0.0803188	0.0364616	2.20283	0.0276066	0.579632
ENSMUSG00000009563	chr2	Tor2a	32757234	32762244	3050	1529	1564	1445	1905	1449	1838	1762	2081	1567	1592	4.79302	4.8986	4.91103	4.92174	4.8599	5.73526	5.63464	5.38636	5.31163	4.65028	1662.31	-0.11491	0.0582674	-1.97211	0.0485975	0.643765
ENSMUSG00000009640	chr4	Dmap1	117674681	117682273	2636	1719	1763	1629	2089	1605	1951	2139	2377	1715	1834	6.23461	6.38881	6.40558	6.24445	6.22825	7.04363	7.91412	7.11843	6.72597	6.19823	1868.9	-0.134236	0.0558291	-2.4044	0.016199	0.493107
ENSMUSG00000009734	chr13	Pou6f2	18121101	18382041	6554	222	268	249	342	249	127	228	320	169	227	0.32391	0.390697	0.393889	0.411263	0.388712	0.184451	0.339363	0.385516	0.266634	0.308625	237.094	0.381018	0.178826	2.13066	0.0331175	0.596005
ENSMUSG00000009863	chr4	Sdhb	140961203	140979193	2239	8652	9010	8486	10314	7626	9818	10553	11965	8466	9484	36.9413	38.4374	39.2828	36.2948	34.8377	41.7277	45.9653	42.1823	39.0869	37.7331	9372.15	-0.136036	0.0558876	-2.4341	0.0149289	0.489962
ENSMUSG00000009927	chr9	Rps25	44407714	44410405	683	10444	11546	9953	11071	7786	11129	11809	15232	11340	10613	146.034	161.307	150.885	127.584	116.482	154.899	168.445	175.86	171.458	138.28	11014	-0.185975	0.0938094	-1.98248	0.0474257	0.639346
ENSMUSG00000010175	chr1	Prox1	190118035	190170714	8390	4306	4097	3900	5025	3867	1523	3209	4955	3696	3395	4.90799	4.66584	4.81946	4.7205	4.71586	1.72797	3.73128	4.66332	4.55532	3.60582	3767.97	0.402473	0.198343	2.02917	0.0424408	0.628698
ENSMUSG00000010358	chr11	Ifi35	101448407	101458698	1727	268	375	193	323	247	247	389	459	372	392	1.48332	2.07379	1.15814	1.47341	1.4627	1.36083	2.19638	2.09766	2.22638	2.02172	322.672	-0.358169	0.171916	-2.08339	0.0372159	0.612547
ENSMUSG00000010607	chr9	Pigyl	22156846	22158358	777	954	1157	988	1162	1055	1191	1475	1542	1128	1228	11.7277	14.2112	13.1681	11.7731	13.8763	14.5741	18.4976	15.652	14.9944	14.0669	1181.17	-0.246803	0.0857932	-2.87672	0.00401828	0.3301
ENSMUSG00000010825	chr5	Grid2ip	143357338	143392152	4786	519	572	882	905	596	458	506	516	366	632	1.03693	1.14185	1.91052	1.49022	1.27404	0.91086	1.03131	0.851239	0.790712	1.17661	595.568	0.543157	0.188789	2.87706	0.00401398	0.3301
ENSMUSG00000011832	chr8	Evi5l	4166567	4211257	8524	9796	9699	8983	12019	9548	9157	8960	11569	8424	9477	10.99	10.872	10.9263	11.1132	11.4609	10.2261	10.2545	10.7168	10.2194	9.90729	9704.74	0.124801	0.0333098	3.74668	0.000179193	0.0889285
ENSMUSG00000012483	chr6	Rpa3	8255936	8259173	1136	317	394	359	449	344	415	437	588	421	378	2.6665	3.31141	3.27402	3.1128	3.09598	3.47486	3.74993	4.08397	3.82933	2.96285	406.509	-0.209526	0.102385	-2.04645	0.0407122	0.6257
ENSMUSG00000012848	chr7	Rps5	12922290	12926686	1734	13161	14591	12236	13796	10429	14073	15462	19347	14467	13213	72.5493	80.3643	73.1286	62.6786	61.5098	77.2212	86.9498	88.0602	86.2343	67.8704	13981.8	-0.19609	0.0879088	-2.2306	0.0257075	0.5679
ENSMUSG00000013076	chr9	Amotl1	14541966	14615483	9798	7836	9286	8746	9983	7365	5482	8254	8476	6318	7967	7.64815	9.05575	9.25497	8.03055	7.69116	5.32607	8.21836	6.83085	6.66805	7.24589	7943.95	0.299971	0.106988	2.80377	0.00505084	0.346092
ENSMUSG00000013236	chr17	Ptprs	56412431	56476483	6970	36455	35413	32737	45314	35914	33976	34392	41244	31529	38253	50.0156	48.5451	48.6958	51.2393	52.7193	46.4009	48.1354	46.723	46.7752	48.9045	36320.1	0.0989399	0.0447832	2.20931	0.0271534	0.579025
ENSMUSG00000013495	chr5	Tmem175	108629770	108647770	3875	3393	3394	2955	4018	2910	3461	3529	4183	3304	3918	8.37228	8.36769	7.90535	8.17131	7.68263	8.50095	8.88321	8.52255	8.81571	9.00864	3483.04	-0.0962687	0.0472873	-2.03583	0.0417677	0.6257
ENSMUSG00000013646	chr11	Sh3bp5l	58330724	58347728	6352	4110	4171	3674	5149	3837	3893	3999	4858	3538	3972	6.18738	6.27392	5.99664	6.38866	6.18036	5.83385	6.1415	6.03871	5.75943	5.57197	4090.85	0.0965542	0.0281607	3.42869	0.000606502	0.148249
ENSMUSG00000014426	chr17	Map3k4	12227621	12318660	5305	4973	4723	3946	6116	4933	4418	4683	5792	4119	4735	8.96385	8.50605	7.71147	9.08586	9.5136	7.92698	8.61111	8.62038	8.02833	7.953	4804.55	0.105125	0.0529936	1.98373	0.0472861	0.638421
ENSMUSG00000014498	chr10	Ankrd52	128377115	128408704	8401	7817	8104	6761	10359	8352	7494	7376	9155	6624	7744	8.89818	9.2171	8.34402	9.71854	10.1721	8.49142	8.56526	8.6048	8.15339	8.21412	7921.25	0.155809	0.0526147	2.96132	0.00306325	0.312259
ENSMUSG00000014503	chr18	Pkd2l2	34409423	34442789	2666	2168	1897	1827	2582	2073	1808	1804	2645	1635	1955	7.77463	6.79707	7.10334	7.63131	7.95384	6.45394	6.59957	7.83191	6.34009	6.53284	2020.39	0.158394	0.0718434	2.20472	0.0274739	0.579632
ENSMUSG00000014592	chr4	Camta1	150917322	151861876	14570	30794	28916	27164	37004	31287	26465	27720	38332	26659	28327	20.2125	18.9638	19.3309	20.0182	21.9723	17.2915	18.5612	20.7748	18.9215	17.3257	30051.2	0.13081	0.0573967	2.27905	0.0226643	0.541068
ENSMUSG00000014846	chr8	Tppp3	105467493	105471526	1848	3483	4149	3075	3499	2933	3518	5769	5407	4092	3834	18.0161	21.4429	17.2447	14.9167	16.2321	18.1138	30.4415	23.0932	22.8876	18.4796	3948.07	-0.342524	0.132795	-2.57934	0.00989889	0.427319
ENSMUSG00000014980	chr1	Tsen15	152370735	152386688	4195	1249	1257	1087	1577	1164	1104	1196	1465	1028	1149	2.84689	2.86271	2.68622	2.96252	2.83869	2.50486	2.78098	2.75719	2.53372	2.44041	1217.6	0.141755	0.0459132	3.08745	0.00201879	0.279491
ENSMUSG00000015335	chr2	Zdhhc12	30090944	30093648	1785	365	353	323	427	318	409	415	450	390	405	1.95459	1.88873	1.87529	1.88457	1.82199	2.18017	2.26709	1.98974	2.25831	2.02093	383.667	-0.16767	0.079966	-2.09676	0.0360146	0.603696
ENSMUSG00000015478	chr17	Rnf5	34601091	34603690	1483	4030	4270	3553	4410	3252	4061	4477	5447	3826	4222	25.9726	27.4961	24.8261	23.4245	22.4242	26.0524	29.4344	28.986	26.6632	25.355	4121.79	-0.120171	0.0603777	-1.99031	0.0465565	0.637134
ENSMUSG00000015484	chr1	Fam163a	156075966	156205026	3882	506	638	745	763	655	422	615	665	487	546	1.24631	1.57011	1.98946	1.5489	1.72613	1.03465	1.54529	1.35244	1.29707	1.25315	603.778	0.338786	0.142044	2.38507	0.0170757	0.497595
ENSMUSG00000015568	chr8	Lpl	68880491	68907448	6810	4394	4088	3274	4272	3165	4449	4395	4645	4039	4767	6.17011	5.73558	4.98443	4.94409	4.75514	6.21872	6.29579	5.38567	6.13287	6.23753	4131.39	-0.174339	0.0872143	-1.99897	0.0456117	0.637134
ENSMUSG00000015575	chr17	Atp6v0e	26676396	26699644	3261	1810	2091	1404	1961	1567	1919	2117	2268	2020	2056	5.30687	6.12558	4.46304	4.7387	4.91571	5.60068	6.33197	5.49066	6.40425	5.61717	1911.53	-0.190897	0.0866354	-2.20345	0.0275627	0.579632
ENSMUSG00000015745	chr3	Plekho1	95988429	95996001	2172	2093	2271	1773	2284	1859	2289	2080	2767	2188	2306	9.21198	9.987	8.46051	8.28518	8.75428	10.0285	9.33912	10.0558	10.4133	9.45754	2178.28	-0.127553	0.0642711	-1.98462	0.0471871	0.638421
ENSMUSG00000015790	chr2	Surf1	26913381	26916530	1753	3599	3729	3369	4193	3337	3761	4152	5067	3658	3725	19.6244	20.3161	19.9168	18.8435	19.4683	20.4138	23.0956	22.8132	21.5683	18.9267	3831.72	-0.10428	0.0486986	-2.14134	0.0322468	0.591046
ENSMUSG00000015879	chr5	Fam184b	45529706	45639501	4122	551	591	556	648	497	1363	663	682	588	690	1.27815	1.36978	1.39833	1.23887	1.23351	3.14726	1.56893	1.30628	1.47491	1.49147	683.339	-0.453301	0.225276	-2.0122	0.0441992	0.633813
ENSMUSG00000015947	chr3	Fcgr1	96282909	96293969	2589	709	675	495	646	480	548	763	1012	809	750	2.61812	2.49047	1.98177	1.96607	1.89645	2.01433	2.87427	3.08565	3.23035	2.58071	682.021	-0.31548	0.140091	-2.25195	0.0243251	0.558234
ENSMUSG00000015950	chr5	Ncf1	134220053	134229625	3663	1487	1412	1037	1164	949	1275	1621	1892	1732	1933	3.8815	3.68262	2.93475	2.50417	2.6504	3.31287	4.31648	4.07785	4.8887	4.7017	1443.29	-0.431686	0.147016	-2.93632	0.00332132	0.322488
ENSMUSG00000016150	chrX	Tenm1	42527866	43429126	17747	7463	7362	7424	9623	7476	6626	7314	8566	6230	7527	4.02168	3.96391	4.33746	4.27392	4.31043	3.55428	4.02076	3.81148	3.63027	3.77964	7520.91	0.17021	0.0519683	3.27527	0.0010556	0.198707
ENSMUSG00000016256	chr2	Ctsz	174427493	174439039	1441	7955	8529	5797	7126	4927	6626	7963	9798	9545	9736	52.7617	56.5211	41.6855	38.9535	34.9638	43.7457	53.8783	53.6584	68.456	60.1719	7760.84	-0.304172	0.148065	-2.05431	0.0399455	0.6257
ENSMUSG00000016319	chrX	Slc25a5	36795651	36798807	1646	14041	14492	12728	16618	11957	16434	16756	19491	13083	13851	81.5357	84.0838	80.1335	79.5336	74.2898	94.9946	99.2611	93.4557	82.1513	74.949	14816.5	-0.136696	0.0686424	-1.99142	0.0464348	0.637134
ENSMUSG00000016496	chr19	Cd274	29367455	29388095	3622	427	468	392	520	417	360	619	967	531	577	1.12721	1.2344	1.12193	1.13136	1.17779	0.945984	1.66696	2.10777	1.51575	1.41934	517.975	-0.381936	0.16636	-2.29584	0.0216848	0.536794
ENSMUSG00000016624	chr15	Phf21b	84785381	84856049	4264	556	542	509	742	639	519	495	552	438	475	1.24681	1.21439	1.2375	1.37136	1.53314	1.1585	1.13237	1.02208	1.06208	0.992552	544.97	0.315127	0.0924783	3.40758	0.000655419	0.15112
ENSMUSG00000016637	chr15	Ift27	78159465	78174108	1012	903	974	890	1142	841	1193	1094	1397	938	1031	8.52554	9.18813	9.1102	8.88633	8.49547	11.2119	10.5368	10.8906	9.57622	9.07043	1031.19	-0.198023	0.0698249	-2.836	0.00456829	0.342519
ENSMUSG00000017144	chr2	Rnd3	51130438	51149111	4432	1160	1275	953	1214	1354	1131	912	1261	1003	786	2.50267	2.74846	2.22917	2.15867	3.12552	2.42893	2.00724	2.24638	2.33994	1.58017	1104.58	0.283085	0.134442	2.10564	0.0352359	0.601103
ENSMUSG00000017286	chr11	Glod4	76120987	76243725	6005	5296	5416	5097	6599	4906	5608	5903	7128	5176	6319	8.43347	8.61729	8.79988	8.66081	8.35878	8.88939	9.58936	9.37233	8.91271	9.37652	5703.01	-0.0904552	0.0417761	-2.16524	0.0303694	0.590298
ENSMUSG00000017404	chr11	Rpl19	98026710	98030492	1022	9800	10384	8882	10589	7844	11200	11798	13817	10418	10498	91.6208	96.9988	90.029	81.5915	78.4626	104.23	112.521	106.66	105.32	91.4554	10452.3	-0.22865	0.0674862	-3.3881	0.000703778	0.157887
ENSMUSG00000017418	chr2	Arl5b	15049395	15082456	10428	2095	2415	1927	2824	2779	2279	2166	2505	1904	2042	1.92125	2.21285	1.91596	2.13446	2.72676	2.08042	2.02637	1.89684	1.8881	1.74498	2285.69	0.194148	0.0987808	1.96544	0.0493635	0.644166
ENSMUSG00000017697	chr2	Ada	163726584	163750239	2002	91	64	75	78	83	98	135	120	108	148	0.434514	0.305335	0.388264	0.306958	0.424031	0.465795	0.65759	0.473114	0.557627	0.658505	99.8297	-0.584412	0.195614	-2.98757	0.00281206	0.306158
ENSMUSG00000017707	chr2	Serinc3	163623272	163645131	3840	25277	25790	21999	31555	23249	27134	30586	33416	24261	30839	62.9397	64.163	59.389	64.7574	61.9385	67.2541	77.6928	68.703	65.3229	71.5541	27179.2	-0.147239	0.047861	-3.07639	0.00209525	0.282754
ENSMUSG00000017734	chr2	Dbndd2	164486106	164493319	4389	14910	15744	12109	15398	11177	13879	16585	21627	16492	15020	32.483	34.2711	28.6017	27.6481	26.0532	30.0984	36.8598	38.9043	38.8517	30.4919	15157	-0.215916	0.0929943	-2.32182	0.0202426	0.51799
ENSMUSG00000017740	chr2	Slc12a5	164960816	164999727	7177	56316	57141	51807	70292	56645	56349	52850	69206	49343	56898	75.0364	76.0715	74.8397	77.1913	80.7531	74.7364	71.8363	76.1387	71.0924	70.6435	57315.7	0.0902066	0.0391127	2.30632	0.0210925	0.530371
ENSMUSG00000017929	chr2	B4galt5	167298444	167349183	4308	4721	4519	3893	5821	4229	4134	4147	5404	3870	4665	10.4785	10.0217	9.36818	10.6485	10.043	9.13363	9.38987	9.90385	9.28828	9.64836	4501.7	0.108738	0.0451234	2.4098	0.0159613	0.49216
ENSMUSG00000018042	chr15	Cyb5r3	83153494	83172592	4298	5902	5852	4717	6127	5087	5458	6303	7760	5614	6113	13.1303	13.0081	11.3775	11.2343	12.1086	12.0869	14.3048	14.2547	13.5053	12.6726	5848.83	-0.118798	0.0568893	-2.08823	0.0367768	0.610667
ENSMUSG00000018166	chr10	Erbb3	128567523	128589652	6016	1874	2072	1517	2289	1749	1683	1521	2240	1625	1419	2.97874	3.29069	2.61428	2.99869	2.97448	2.66289	2.46633	2.93991	2.79302	2.10175	1784.13	0.212411	0.087081	2.43923	0.0147184	0.487942
ENSMUSG00000018287	chr11	Spag7	70663771	70669416	1480	2285	2621	2346	3021	2331	2610	2898	3387	2346	2877	14.7562	16.9118	16.4256	16.0791	16.106	16.7778	19.0917	18.0603	16.3823	17.3126	2651.35	-0.110113	0.0544927	-2.0207	0.0433109	0.630924
ENSMUSG00000018379	chr11	Srsf1	88047373	88053755	5710	12381	13006	10768	14925	11854	12150	11873	14658	11094	12028	20.7342	21.7625	19.5511	20.6	21.24	20.2541	20.2839	20.2688	20.0899	18.7698	12398.8	0.0749101	0.0310164	2.41518	0.0157276	0.49216
ENSMUSG00000018401	chr11	Mtmr4	87592162	87616302	6240	9432	9193	8434	12686	9259	9356	8949	11356	8032	9537	14.4542	14.076	14.0129	16.0227	15.1814	14.272	13.9902	14.3693	13.3098	13.6187	9542.59	0.0994987	0.0492311	2.02105	0.0432744	0.630924
ENSMUSG00000018474	chr11	Chd3	69343273	69369406	8443	64896	65762	56283	77111	58237	57931	58870	73175	57093	67136	73.5044	74.4225	69.1156	71.9836	70.5751	65.3149	68.0218	68.4352	69.9255	70.8575	63270.4	0.0840046	0.0416342	2.01768	0.0436242	0.632802
ENSMUSG00000018486	chr11	Wnt9b	103727364	103749821	4518	146	161	263	276	177	20	178	132	54	183	0.308997	0.340456	0.603477	0.481429	0.400804	0.0421344	0.384308	0.230673	0.123581	0.3609	158.464	0.928562	0.456665	2.03335	0.0420167	0.627263
ENSMUSG00000018599	chr11	Mief2	60728398	60732951	2716	1563	1554	1404	1909	1273	1324	1482	1854	1264	1380	5.5019	5.46561	5.35827	5.53837	4.79446	4.63925	5.32183	5.38872	4.81125	4.52656	1487.39	0.128283	0.060698	2.11346	0.0345616	0.598738
ENSMUSG00000018678	chr11	Sp2	96953340	96982959	3415	1174	1202	1058	1340	1066	1308	1222	1569	1212	1266	3.28696	3.36251	3.21155	3.09209	3.1933	3.64535	3.49024	3.62719	3.66932	3.30289	1234.4	-0.120406	0.0527147	-2.2841	0.0223654	0.539437
ENSMUSG00000018750	chr11	Zbtb4	69765912	69784023	8117	15864	15948	14016	19569	15344	14402	15018	18813	14260	16096	18.6899	18.773	17.9029	19.0014	19.3415	16.8897	18.0495	18.301	18.1665	17.6704	15830.1	0.0882711	0.0325197	2.71439	0.00663978	0.370439
ENSMUSG00000018819	chr7	Lsp1	142460809	142494867	5174	717	689	487	590	389	653	773	953	624	867	1.32511	1.27229	0.975812	0.898685	0.769201	1.2013	1.45738	1.45428	1.24702	1.49309	666.747	-0.37341	0.15109	-2.47144	0.0134571	0.481196
ENSMUSG00000019039	chr9	Dalrd3	108569886	108572774	2458	6686	6965	5975	7999	6069	5968	6396	8255	5969	6518	26.0047	27.067	25.1957	25.6415	25.2557	23.1057	25.3777	26.5109	25.1041	23.623	6631.35	0.07803	0.0352762	2.21197	0.0269684	0.57745
ENSMUSG00000019146	chr15	Cacng2	77991748	78120028	5510	6946	6531	6124	8285	6201	6544	5766	8268	5617	6328	12.0545	11.3247	11.5226	11.8503	11.5142	11.3048	10.2081	11.8477	10.5408	10.2333	6609.9	0.121525	0.0538245	2.2578	0.0239581	0.556542
ENSMUSG00000019173	chr11	Rab5c	100715009	100738215	2194	9999	10567	9076	11672	8482	10453	10905	13030	9921	10947	43.5678	46.0039	42.8753	41.9157	39.5425	45.3373	48.4723	46.8787	46.7436	44.4467	10433.7	-0.100697	0.0428956	-2.34748	0.0189007	0.506831
ENSMUSG00000019179	chr5	Mdh2	135778480	135790398	2089	17929	18006	16157	21661	16145	19693	20376	23775	16784	19026	82.0452	82.3282	80.1608	81.6955	79.0483	89.7047	95.1207	89.8338	83.052	81.1297	18807.3	-0.0981116	0.0376774	-2.60399	0.00921446	0.420951
ENSMUSG00000019194	chr7	Scn1b	31116524	31126945	1801	24652	24576	22433	30948	23555	24572	23981	29930	22053	23298	130.84	130.327	129.086	135.377	133.761	129.818	129.842	131.165	126.565	115.224	24832.7	0.0761091	0.0349299	2.17891	0.0293384	0.589186
ENSMUSG00000019297	chr14	Nop9	55745693	55755500	3694	1154	1125	890	1271	955	1173	1135	1507	1157	1190	2.987	2.90948	2.4976	2.71142	2.64478	3.02227	2.99698	3.2208	3.23832	2.87019	1146.13	-0.14359	0.0613617	-2.34006	0.0192804	0.506831
ENSMUSG00000019647	chr18	Sema6a	47235598	47368870	8778	3529	3277	3026	3758	2945	2081	2500	4044	3078	2669	3.84459	3.56705	3.57414	3.37425	3.43274	2.25671	2.77842	3.63774	3.62597	2.70946	3071.17	0.263506	0.1212	2.17414	0.0296949	0.590298
ENSMUSG00000019710	chr3	Mrpl24	87919506	87923672	2255	2546	2698	2152	3054	2188	2829	2792	3455	2538	2567	10.7935	11.4283	9.89123	10.6708	9.92451	11.9383	12.0748	12.0941	11.6347	10.1406	2658.56	-0.118823	0.0540244	-2.19944	0.0278468	0.58318
ENSMUSG00000019737	chr7	Syne4	30314807	30319046	2946	155	212	172	214	241	182	125	161	154	153	0.503031	0.687437	0.605195	0.5724	0.836831	0.58795	0.41384	0.431431	0.540432	0.46269	177.678	0.407278	0.180915	2.25122	0.0243718	0.558234
ENSMUSG00000019828	chr10	Grm1	10686059	11082356	7648	8105	8475	7776	10311	7674	6641	8116	8557	5884	8041	10.1343	10.588	10.5414	10.6258	10.2664	8.26567	10.3524	8.8345	7.95552	9.3688	7911.21	0.236578	0.0686408	3.44662	0.000567656	0.144469
ENSMUSG00000019837	chr10	Gtf3c6	40249203	40257665	1020	909	886	754	1058	713	902	995	1242	880	987	8.51494	8.2925	7.6576	8.16819	7.14603	8.41066	9.50823	9.60641	8.91369	8.61529	923.043	-0.163134	0.0620672	-2.62834	0.00858029	0.410875
ENSMUSG00000019897	chr10	Ccdc59	105841067	105847833	4314	1752	1799	1633	2108	1580	1828	1892	2343	1840	1877	3.88326	3.98408	3.92421	3.85084	3.74694	4.03315	4.27802	4.28802	4.40999	3.8767	1853.21	-0.0908718	0.0456476	-1.99072	0.0465112	0.637134
ENSMUSG00000019899	chr10	Lama2	26980036	27619758	16338	1941	1844	1466	2067	1576	1470	1579	2069	1417	1761	1.13617	1.07848	0.93037	0.997196	0.987033	0.856528	0.942885	1	0.896902	0.960533	1705.34	0.15348	0.065282	2.35104	0.0187211	0.506181
ENSMUSG00000019948	chr10	Actr6	89711973	89732295	1703	1341	1458	1344	1724	1146	1664	1627	1929	1385	1515	7.52667	8.17646	8.17856	7.97505	6.88202	9.29679	9.3158	8.9398	8.40584	7.92358	1501.01	-0.162817	0.0697996	-2.33264	0.0196671	0.512899
ENSMUSG00000019977	chr10	Hbs1l	21295979	21368889	4893	3393	3227	2836	4062	3125	3019	3257	3831	2649	3232	6.63076	6.30104	6.00883	6.54247	6.53412	5.87285	6.49316	6.18178	5.59782	5.88553	3238.51	0.108179	0.042942	2.51919	0.0117624	0.450077
ENSMUSG00000020022	chr10	Ndufa12	94198955	94221443	1334	3029	3525	2727	3544	2625	3267	3861	4569	3116	3231	21.7001	25.2322	21.1812	20.9256	20.121	23.2979	28.2176	27.0275	24.1389	21.5692	3317.61	-0.168957	0.0746134	-2.26444	0.0235473	0.553278
ENSMUSG00000020056	chr10	Ccdc53	88201093	88246158	4536	838	1006	774	1054	747	993	1036	1235	982	885	1.76652	2.11888	1.76897	1.83121	1.68482	2.08367	2.22789	2.14963	2.23843	1.73841	947.63	-0.169562	0.0824634	-2.05622	0.0397618	0.6257
ENSMUSG00000020111	chr10	Micu1	59702477	59864132	9234	6402	6361	5936	7829	5656	7429	7116	8225	6167	6966	6.63013	6.58212	6.66506	6.68244	6.2672	7.65849	7.51798	7.03338	6.90618	6.72241	6763.64	-0.1107	0.0492406	-2.24814	0.0245674	0.559163
ENSMUSG00000020135	chr10	Apc2	80295977	80318263	11281	18572	18212	17077	22514	17919	17292	16114	22434	16753	17907	15.744	15.4258	15.6954	15.7301	16.2528	14.5918	13.9354	15.7031	15.357	14.1454	18370.9	0.112162	0.0474501	2.36379	0.0180888	0.50097
ENSMUSG00000020225	chr10	Tmbim4	120201590	120224917	2581	2387	2412	2137	2592	1942	2570	2673	3076	2214	2453	8.84178	8.92686	8.58214	7.91306	7.69651	9.47603	10.1005	9.40796	8.86793	8.46681	2429.8	-0.125973	0.0610088	-2.06484	0.0389381	0.624463
ENSMUSG00000020227	chr10	Irak3	120141648	120202130	3676	174	195	151	200	122	267	208	247	213	164	0.452584	0.506779	0.425825	0.428748	0.339521	0.691301	0.551915	0.53048	0.599083	0.397492	192.883	-0.346131	0.168888	-2.04947	0.040416	0.6257
ENSMUSG00000020235	chr10	Fzr1	81366222	81378516	4488	5213	5318	4895	6269	5079	5106	5201	6225	4675	5291	11.1066	11.3208	11.3071	11.0082	11.5779	10.8288	11.3042	10.951	10.7704	10.5043	5300.87	0.0667538	0.0338127	1.97422	0.0483565	0.643289
ENSMUSG00000020262	chr10	Adarb1	77290726	77418270	11272	24152	26880	25732	33751	22577	20134	23822	25702	19317	24779	20.4907	22.786	23.6691	23.6	20.494	17.0036	20.6177	18.005	17.7215	19.5895	24548.2	0.272969	0.0738131	3.6981	0.000217217	0.0961451
ENSMUSG00000020265	chr10	Sumo3	77606097	77641543	3826	7897	8354	7577	9810	7203	10174	9080	10985	7371	8889	19.7355	20.86	20.5299	20.2058	19.26	25.3095	23.1489	22.6677	19.9191	20.7001	8666.41	-0.13591	0.0680183	-1.99814	0.0457012	0.637134
ENSMUSG00000020300	chr11	Cpeb4	31872211	31935634	6369	10884	10686	9818	14356	11625	10139	10237	12515	8945	10801	16.3415	16.0307	15.982	17.7648	18.6747	15.1532	15.6796	15.5152	14.5225	15.1113	10928.3	0.173582	0.0544229	3.18951	0.00142516	0.23612
ENSMUSG00000020333	chr11	Acsl6	54303798	54364756	9914	22156	21245	18563	25383	19876	19080	18869	26017	19391	20133	21.3719	20.4758	19.4135	20.1798	20.5134	18.3204	18.5677	20.7219	20.2259	18.0965	20928.2	0.103321	0.0454449	2.27354	0.0229939	0.546547
ENSMUSG00000020380	chr11	Rad50	53649519	53707319	5375	1518	1673	1486	2140	1491	1800	1854	2217	1651	1926	2.70057	2.97382	2.8662	3.13776	2.83804	3.18759	3.36475	3.25665	3.17606	3.19283	1759.73	-0.140175	0.0513697	-2.72874	0.00635759	0.365327
ENSMUSG00000020431	chr11	Adcy1	7063489	7178506	12522	71712	68064	62530	96484	71898	54447	68715	69516	53116	68936	54.768	51.9382	51.7759	60.7313	58.7502	41.3919	53.5359	43.8371	43.865	49.0587	68103.5	0.278288	0.0783909	3.55001	0.000385222	0.125225
ENSMUSG00000020451	chr11	Limk2	3344256	3409189	6099	9449	9535	8318	11070	8475	8188	8552	11182	8462	8970	14.8149	14.9372	14.1396	14.3049	14.2171	12.779	13.6786	14.4762	14.3464	13.1051	9161.25	0.0982524	0.0389945	2.51965	0.0117473	0.450077
ENSMUSG00000020458	chr11	Rtn4	29692947	29744331	6991	51064	53008	44864	63210	45778	53914	54820	67246	47534	54189	69.8485	72.4465	66.534	71.2607	66.9971	73.409	76.4962	75.9504	70.3078	69.0698	53098.5	-0.0577748	0.0286836	-2.01421	0.0439874	0.633813
ENSMUSG00000020460	chr11	Rps27a	29545846	29548109	1972	8562	9420	7950	8457	6414	9167	9296	12621	9532	8666	41.5042	45.6248	41.7818	33.7874	33.2662	44.2333	45.9697	50.5164	49.9641	39.1444	8951.65	-0.212501	0.100488	-2.11469	0.034456	0.598738
ENSMUSG00000020547	chr12	Bzw2	36091846	36156825	1860	2039	2106	1728	2391	1893	2540	2408	2520	1998	2281	10.4789	10.8141	9.62819	10.1274	10.4089	12.9938	12.6244	10.6935	11.1032	10.9234	2178.75	-0.166299	0.0694322	-2.39513	0.0166145	0.494112
ENSMUSG00000020566	chr12	Atp6v1c2	17284721	17329359	2070	159	189	110	154	149	260	276	253	134	158	0.734278	0.872086	0.550757	0.586147	0.736219	1.19521	1.30026	0.96473	0.669153	0.679916	182.344	-0.449354	0.217922	-2.06199	0.0392082	0.624463
ENSMUSG00000020576	chr12	Nbas	13269127	13583810	7239	5163	5025	5027	7055	5491	5125	4857	6214	4557	4926	6.82036	6.63247	7.19975	7.68111	7.76093	6.73914	6.54533	6.77794	6.5094	6.06365	5310.46	0.161744	0.0608949	2.65611	0.00790471	0.396864
ENSMUSG00000020593	chr12	Lpin1	16535669	16589770	5725	3515	3439	3222	4422	3679	2792	2958	4716	3221	3134	5.87107	5.73929	5.83474	6.08742	6.57475	4.64209	5.04022	6.50411	5.81755	4.87782	3479.94	0.180983	0.0895624	2.02075	0.0433057	0.630924
ENSMUSG00000020601	chr12	Trib2	15791727	15816877	4290	2932	3240	2848	4207	3155	3180	3005	3659	2454	2714	6.53505	7.21546	6.88222	7.72822	7.52388	7.05534	6.83263	6.73394	5.91448	5.63676	3114.45	0.174245	0.0721678	2.41444	0.0157594	0.49216
ENSMUSG00000020648	chr12	Dus4l	31640055	31654826	1768	348	370	207	453	287	378	447	526	371	354	1.88146	1.99872	1.21336	2.01853	1.66018	2.03429	2.46537	2.34814	2.16894	1.78342	368.089	-0.282543	0.138683	-2.03733	0.0416169	0.6257
ENSMUSG00000020650	chr12	Bcap29	31595354	31634658	2008	3349	3486	3328	4257	3080	3694	3620	4696	3407	4030	15.9433	16.5815	17.1771	16.7028	15.6881	17.5052	17.5805	18.4592	17.5385	17.8774	3666.62	-0.100547	0.0487692	-2.0617	0.0392363	0.624463
ENSMUSG00000020657	chr12	Dnajc27	4082574	4110612	4713	15270	14841	14651	17538	14165	12305	13156	19101	13363	14631	30.9808	30.0851	32.2274	29.3262	30.7488	24.8509	27.2293	31.9987	29.3167	27.6607	14810.1	0.137841	0.0676212	2.03844	0.0415064	0.6257
ENSMUSG00000020709	chr11	Adap2	80154105	80178958	1785	538	478	445	582	497	550	563	693	633	643	2.88101	2.55755	2.5836	2.56866	2.84758	2.93178	3.0756	3.0642	3.66541	3.20854	559.906	-0.232202	0.0909068	-2.55429	0.0106404	0.438935
ENSMUSG00000020716	chr11	Nf1	79339693	79581612	15820	13167	12345	11217	15948	13273	11945	11665	15348	11388	13074	7.9597	7.45649	7.35174	7.94581	8.58491	7.18789	7.19371	7.66096	7.44414	7.36467	12855.9	0.10743	0.0521851	2.05864	0.0395287	0.625469
ENSMUSG00000020775	chr11	Mrpl38	116131817	116138868	2550	2368	2478	2289	2982	2076	2567	2726	3212	2482	2649	8.87799	9.28257	9.30428	9.21431	8.32756	9.57999	10.426	9.9433	10.0622	9.25444	2564.42	-0.113578	0.0484224	-2.34557	0.0189981	0.506831
ENSMUSG00000020802	chr11	Ube2o	116537740	116581447	5288	13671	13430	12658	17004	13395	13441	12827	16186	11968	13857	24.7212	24.265	24.8164	25.3421	25.9161	24.194	23.6621	24.1675	23.4018	23.3493	13763.4	0.089601	0.0389624	2.29968	0.0214664	0.534279
ENSMUSG00000020844	chr11	Nxn	76257198	76399140	3239	1191	1307	949	1209	1003	1240	1429	1541	1355	1217	3.51569	3.85486	3.03717	2.94135	3.16779	3.64356	4.30318	3.75598	4.32509	3.34753	1238.53	-0.214151	0.0932874	-2.2956	0.0216986	0.536794
ENSMUSG00000020857	chr11	Nme2	93949814	93956259	1171	5977	6117	4907	6049	4368	5938	6397	7699	5938	5798	48.7752	49.8756	43.4146	40.6838	38.1378	48.235	53.2538	51.8767	52.3978	44.0889	5878.11	-0.161234	0.0794553	-2.02925	0.0424331	0.628698
ENSMUSG00000020863	chr11	Luc7l3	94287890	94321988	7278	12706	13467	10954	14545	11643	12089	11598	14567	11402	11343	16.6948	17.6798	15.6044	15.751	16.3679	15.8113	15.5458	15.8039	16.1998	13.8878	12370	0.103136	0.047141	2.18782	0.028683	0.589186
ENSMUSG00000020866	chr11	Cacna1g	94408391	94474198	10137	10495	11017	9701	12945	10554	8501	8848	10919	8635	10319	9.90088	10.3846	9.92228	10.065	10.6528	7.98302	8.5152	8.50542	8.80868	9.07118	10153.9	0.261987	0.0531398	4.93014	8.21711e-07	0.00224286
ENSMUSG00000020868	chr11	Xylt2	94663851	94677515	3979	2441	3026	2682	3185	2615	2387	2629	2929	2059	2485	5.86581	7.26546	6.98752	6.30801	6.72341	5.70977	6.4448	5.81168	5.35025	5.56444	2634.1	0.215622	0.0721276	2.98945	0.00279483	0.306158
ENSMUSG00000020903	chr11	Stx8	67966193	68207148	7137	1589	1704	1441	1859	1322	1616	1782	2298	1746	1685	2.12907	2.28124	2.09332	2.0529	1.8952	2.15533	2.43575	2.54237	2.5297	2.10379	1689.95	-0.153991	0.068125	-2.26043	0.0237949	0.554891
ENSMUSG00000020922	chr11	Lsm12	102162497	102185296	2388	2066	2065	1904	2503	1844	1921	1884	2529	1754	2041	8.27099	8.26003	8.26415	8.25868	7.89852	7.65527	7.69426	8.35984	7.59302	7.61387	2035.79	0.0886369	0.0442279	2.0041	0.0450597	0.637134
ENSMUSG00000020926	chr11	Adam11	102761439	102780262	5669	12506	12302	11676	16606	12752	8405	11952	13455	11162	13629	21.095	20.7334	21.353	23.0859	23.0142	14.1125	20.5665	18.7398	20.3592	21.422	12375.3	0.214363	0.104941	2.0427	0.0410817	0.6257
ENSMUSG00000020935	chr11	Dcakd	102994047	103028333	2556	2201	2188	1700	2413	1775	1621	2054	2222	1766	1932	8.23252	8.177	6.89391	7.43862	7.10344	6.03534	7.8374	6.86244	7.14267	6.73372	1974.96	0.14494	0.0725176	1.99869	0.0456421	0.637134
ENSMUSG00000020948	chr12	Klhl28	64942440	64965536	2854	1407	1422	1360	1793	1417	1336	1381	1595	1118	1342	4.71337	4.75961	4.93947	4.9504	5.07884	4.45502	4.71943	4.41184	4.04983	4.18914	1409.48	0.179471	0.0546593	3.28344	0.00102547	0.196308
ENSMUSG00000021023	chr12	1110008L16Rik	55299577	55382533	4452	585	607	571	736	499	695	702	855	600	653	1.25645	1.30261	1.32963	1.30284	1.1467	1.48587	1.53811	1.51628	1.39348	1.30689	644.572	-0.174869	0.0704198	-2.48324	0.0130193	0.471561
ENSMUSG00000021038	chr12	Vipas39	87238875	87266286	2701	3851	3810	3242	4583	3694	4055	4249	5022	3476	4352	13.6311	13.4746	12.4416	13.37	13.9898	14.2875	15.3428	14.6777	13.3044	14.3543	4000.85	-0.0901323	0.0442006	-2.03917	0.0414335	0.6257
ENSMUSG00000021091	chr12	Serpina3n	104406729	104414329	2064	10677	9629	5616	7871	5229	5058	11603	16530	14872	14507	49.4507	44.5593	28.2003	30.0452	25.9119	23.3189	54.8217	63.2147	74.4818	62.6089	10031.5	-0.631314	0.292558	-2.15791	0.0309348	0.590298
ENSMUSG00000021094	chr12	Dhrs7	72650356	72664828	1301	1511	1539	1345	1797	1398	2077	1688	2055	1519	1677	11.0993	11.2955	10.7117	10.8793	10.9875	15.1871	12.6492	12.4642	12.0656	11.4789	1650	-0.201196	0.0799319	-2.51709	0.0118328	0.450665
ENSMUSG00000021097	chr12	Clmn	104763114	104865076	11962	11276	12397	10950	14818	11832	8806	11768	11946	9230	11832	9.01485	9.90271	9.4912	9.76372	10.1209	7.0079	9.59765	7.88584	7.97926	8.81448	11434.1	0.242246	0.0792199	3.0579	0.00222897	0.287392
ENSMUSG00000021098	chr12	4930447C04Rik	72881109	72940774	5981	389	323	579	807	494	506	335	345	327	395	0.621938	0.515981	1.00364	1.06339	0.845048	0.805292	0.546387	0.455447	0.56533	0.588477	449.33	0.467256	0.22955	2.03553	0.0417974	0.6257
ENSMUSG00000021215	chr13	Net1	3882565	3918220	3734	2189	2175	1823	2693	2088	2484	2818	2676	2404	3298	5.6053	5.56476	5.06108	5.68344	5.72059	6.33156	7.36127	5.65797	6.65648	7.86934	2451.68	-0.281694	0.0970845	-2.90153	0.00371343	0.3301
ENSMUSG00000021222	chr12	Dcaf4	83520466	83541988	2081	1331	1502	1174	1611	1172	1746	1542	1850	1371	1481	6.11422	6.89393	5.84702	6.09931	5.76033	7.98386	7.22613	7.01708	6.81016	6.33947	1466.84	-0.188926	0.0741583	-2.5476	0.0108467	0.442584
ENSMUSG00000021260	chr12	Hhipl1	108306270	108328300	2605	542	597	528	597	597	431	462	645	536	474	1.98915	2.18916	2.10091	1.80578	2.34423	1.57453	1.7297	1.95457	2.12712	1.621	540.411	0.227327	0.110417	2.05879	0.0395139	0.625469
ENSMUSG00000021277	chr12	Traf3	111166370	111267153	7350	6684	6416	5350	7402	6074	4580	5341	7586	5753	5364	8.69628	8.34056	7.54666	7.93722	8.4553	5.93155	7.08889	8.14951	8.09373	6.50311	6014.35	0.212951	0.0838229	2.54049	0.0110699	0.444892
ENSMUSG00000021301	chr13	Hecw1	14226438	14523226	9460	7404	7326	6739	10076	7591	7054	7026	8442	6002	7120	7.48468	7.39958	7.38594	8.39493	8.21037	7.09819	7.24558	7.0465	6.56084	6.70689	7422.91	0.18135	0.0519884	3.48828	0.000486142	0.140162
ENSMUSG00000021302	chr13	Ggps1	14052449	14063401	2367	2926	3205	2785	4363	2806	2571	2891	4023	2690	2685	11.8178	12.9337	12.1953	14.5234	12.1257	10.3364	11.9116	13.4163	11.7482	10.1051	3056.61	0.163058	0.0798386	2.04235	0.0411173	0.6257
ENSMUSG00000021303	chr13	Gng4	13784059	13827897	3229	3146	3139	3522	3883	2914	3293	3033	3652	2352	2901	9.31536	9.2868	11.3067	9.47612	9.23183	9.70596	9.16162	8.92881	7.5307	8.00431	3171.21	0.184174	0.0930774	1.97872	0.0478474	0.64088
ENSMUSG00000021306	chr13	Gpr137b	13357623	13393624	2978	2264	2317	1747	2471	1905	2240	2420	2937	2194	2842	7.26858	7.43247	6.08093	6.53835	6.54373	7.15858	7.92587	7.78572	7.6167	8.50221	2314.29	-0.19048	0.0717299	-2.65551	0.00791889	0.396864
ENSMUSG00000021366	chr13	Hivep1	42052021	42185026	8753	7961	7641	7262	10262	8416	7238	6948	9559	6633	8050	8.6977	8.34106	8.60195	9.24041	9.83785	7.87157	7.74382	8.62325	7.83618	8.19536	7941.11	0.166106	0.0613297	2.70841	0.00676065	0.37141
ENSMUSG00000021420	chr13	Fars2	36117411	36537592	2125	1394	1506	1402	1504	1300	1611	1759	1899	1367	1611	6.27109	6.76923	6.83805	5.57635	6.25721	7.21409	8.07244	7.05386	6.64976	6.75322	1529.09	-0.155981	0.077214	-2.02011	0.0433717	0.630924
ENSMUSG00000021427	chr13	Ssr1	37971401	37994190	9306	13427	13327	12035	16301	12557	14278	14755	17211	12300	15056	13.7979	13.6836	13.4086	13.8061	13.8063	14.6052	15.4679	14.6037	13.6677	14.4171	14022.2	-0.0714812	0.0351658	-2.03269	0.0420841	0.627696
ENSMUSG00000021448	chr13	Shc3	51431041	51567084	1537	3283	3100	3229	4098	2665	3220	2720	2547	2335	2775	20.4154	19.2612	21.77	21.003	17.7313	19.9319	17.255	13.0779	15.7011	16.08	2995.48	0.302218	0.116656	2.59068	0.0095787	0.423974
ENSMUSG00000021461	chr13	Fancc	63304709	63497278	7884	694	722	761	1037	682	605	671	878	667	707	0.841785	0.87501	1.00076	1.03668	0.885082	0.730471	0.830277	0.879343	0.874833	0.799091	736.692	0.191063	0.0898737	2.12591	0.0335111	0.598738
ENSMUSG00000021495	chr13	Fam193b	55539319	55571120	4338	5196	5803	4373	6827	5329	5241	4565	5559	4890	5040	11.4531	12.7803	10.4505	12.4024	12.5677	11.4994	10.2649	10.1175	11.6552	10.3519	5257.3	0.159028	0.0736316	2.15978	0.0307895	0.590298
ENSMUSG00000021497	chr13	Txndc15	55714650	55726221	1521	4611	4589	4325	5424	4095	4766	5436	6125	4504	4970	28.975	28.8125	29.4658	28.0912	27.5321	29.8118	34.8471	31.7802	30.6044	29.1018	4851.56	-0.110622	0.0467226	-2.36763	0.0179025	0.499471
ENSMUSG00000021514	chr13	Zfp369	65278814	65304221	5896	1542	1545	1348	2056	1457	1481	1520	1549	1301	1424	2.5009	2.50366	2.37032	2.74826	2.5283	2.39097	2.51487	2.07437	2.28164	2.15207	1514.03	0.164901	0.0678345	2.43094	0.0150599	0.49216
ENSMUSG00000021549	chr13	Rasa1	85214780	85289029	7296	5224	5216	4575	6359	4711	4576	4924	6125	4816	5091	6.84703	6.83079	6.50121	6.86926	6.60647	5.97023	6.58379	6.62868	6.82563	6.21781	5127.64	0.0784434	0.0398584	1.96805	0.0490619	0.64406
ENSMUSG00000021579	chr13	Lrrc14b	74359578	74364005	2755	1340	1459	1207	1864	1155	1162	1318	1600	1101	1224	4.65017	5.05887	4.54125	5.33129	4.28848	4.01399	4.66593	4.58465	4.13151	3.95804	1328.63	0.178118	0.0691674	2.57518	0.0100189	0.430107
ENSMUSG00000021590	chr13	Spata9	75967739	75998968	1053	158	165	122	188	158	184	179	259	159	206	1.43371	1.49596	1.20024	1.40599	1.53397	1.66198	1.65697	1.94055	1.56012	1.74183	175.556	-0.264272	0.116306	-2.27222	0.0230734	0.547642
ENSMUSG00000021598	chr13	Med10	69809882	69816094	862	1125	1178	1060	1412	1198	1282	1316	1685	1157	1264	12.4677	13.044	12.7363	12.897	14.2052	14.1425	14.8781	15.4189	13.8651	13.0531	1257.58	-0.111175	0.0559123	-1.98838	0.0467691	0.637579
ENSMUSG00000021708	chr13	Rasgrf2	91880400	92131656	8810	14520	14577	13041	17157	13637	13734	14637	17051	11844	12970	15.761	15.8096	15.3473	15.3491	15.8378	14.8396	16.208	15.2823	13.9019	13.1188	14228.1	0.108025	0.0439859	2.45591	0.0140529	0.48552
ENSMUSG00000021750	chr14	Fam107a	8296274	8318023	3870	19432	19876	17628	20912	16686	32710	29704	21057	20932	25496	48.0107	49.0663	47.2201	42.5832	44.1093	80.4464	74.8676	42.9575	55.9227	58.6985	22460.5	-0.424233	0.147305	-2.87996	0.00397728	0.3301
ENSMUSG00000021782	chr14	Dlg5	24133953	24245920	8491	5081	4886	4134	5963	4732	3558	4579	5761	4315	4754	5.72246	5.49821	5.04787	5.53504	5.70211	3.98883	5.26093	5.35739	5.25499	4.98916	4740.8	0.162558	0.075858	2.14292	0.0321194	0.591046
ENSMUSG00000021811	chr14	Dnajc9	20384638	20388910	1631	1865	1832	1689	2221	1737	1983	2045	2707	1834	1978	10.9295	10.7271	10.7314	10.7274	10.8913	11.5678	12.2257	13.0989	11.622	10.8015	1971.27	-0.11909	0.0464231	-2.56532	0.0103082	0.430657
ENSMUSG00000021876	chr14	Rnase4	51091077	51106151	1996	1933	2569	1831	2206	1420	2104	2361	3517	2504	2678	9.25758	12.2932	9.50731	8.70749	7.27631	10.0304	11.5351	13.9078	12.9675	11.9512	2285.35	-0.345428	0.130251	-2.65201	0.00800137	0.396864
ENSMUSG00000021903	chr14	Galnt15	32028989	32062197	6326	724	617	433	594	562	672	711	1011	806	790	1.09442	0.93189	0.709639	0.740039	0.908949	1.01116	1.09641	1.26188	1.31746	1.11278	686.344	-0.390106	0.127828	-3.0518	0.00227477	0.287392
ENSMUSG00000021913	chr14	Ogdhl	32322019	32347820	3449	12046	11858	10127	13876	10437	12936	13373	15336	11678	11791	33.3939	32.845	30.4375	31.7038	30.9569	35.6969	37.8192	35.1041	35.0066	30.4586	12258.9	-0.111037	0.0473845	-2.34332	0.0191129	0.506831
ENSMUSG00000021939	chr14	Ctsb	63122462	63145919	4739	64264	66555	53838	72238	49688	60334	72371	88699	67748	69381	129.668	134.178	117.776	120.13	107.269	121.181	148.966	147.777	147.815	130.449	65910.6	-0.176448	0.0705845	-2.49981	0.012426	0.463956
ENSMUSG00000021974	chr14	Fgf9	58070547	58112337	4266	1481	1448	1316	1858	1357	1263	1340	1877	1301	1296	3.31953	3.24282	3.19802	3.43233	3.2543	2.81793	3.06397	3.47382	3.15323	2.70683	1440.43	0.129406	0.0628792	2.05801	0.0395887	0.6257
ENSMUSG00000021983	chr14	Atp8a2	59647531	60197179	6419	3922	3743	3469	5298	3909	3368	3613	4714	3358	3686	5.84273	5.57137	5.60295	6.50493	6.23062	4.99444	5.49079	5.79856	5.40937	5.1168	3873.19	0.166743	0.0567415	2.93865	0.00329644	0.322488
ENSMUSG00000022089	chr14	Bin3	70100145	70138191	1712	744	806	660	887	666	790	913	963	783	885	4.15393	4.4963	3.99516	4.08161	3.97848	4.39055	5.20015	4.4395	4.72721	4.60431	804.7	-0.157802	0.065544	-2.40758	0.0160588	0.49216
ENSMUSG00000022146	chr15	Osmr	6813577	6874969	12113	2668	2302	1253	1654	1311	1851	2622	3735	3092	2348	2.1064	1.81591	1.07253	1.07625	1.10743	1.45468	2.11177	2.43483	2.63969	1.72738	2258.78	-0.515105	0.213545	-2.41216	0.0158584	0.49216
ENSMUSG00000022178	chr14	Ajuba	54567469	54577661	3503	167	174	126	246	175	205	242	290	228	169	0.455823	0.474529	0.372867	0.553397	0.511063	0.55698	0.673835	0.653581	0.672933	0.429834	199.505	-0.314235	0.152897	-2.05521	0.0398589	0.6257
ENSMUSG00000022184	chr15	Fbxo4	3965445	3979573	2047	400	429	283	474	428	496	461	565	443	440	1.86799	2.00173	1.43286	1.82437	2.13853	2.30569	2.19621	2.17863	2.23704	1.9147	438.455	-0.211012	0.106497	-1.98138	0.0475487	0.63959
ENSMUSG00000022194	chr14	Pabpn1	54892500	54898169	3035	6201	6755	5708	7824	6850	6161	6075	7323	5598	6314	19.5346	21.2619	19.4953	20.3139	23.0882	19.3196	19.523	19.0481	19.0692	18.5345	6452.07	0.13357	0.052721	2.53352	0.0112923	0.446687
ENSMUSG00000022211	chr14	Lrrc16b	55491093	55508246	4580	3633	3544	3312	4604	3825	3107	3318	4730	3088	3341	7.58488	7.39283	7.49682	7.92211	8.54421	6.45699	7.06673	8.15391	6.97136	6.49972	3619.33	0.165036	0.0669506	2.46505	0.0136995	0.48211
ENSMUSG00000022214	chr14	Dcaf11	55560006	55570065	8070	5789	6049	5124	7518	5421	6546	6793	7744	5417	6927	6.85993	7.16199	6.58308	7.34244	6.8731	7.72144	8.21176	7.5771	6.94116	7.64885	6275.45	-0.11477	0.0490326	-2.34069	0.0192479	0.506831
ENSMUSG00000022216	chr14	Psme1	55578123	55581529	2209	2541	2605	2146	2956	2279	2435	2855	3734	2413	2859	10.9965	11.264	10.069	10.5433	10.5524	10.4895	12.6042	13.3428	11.2919	11.5292	2653.16	-0.133273	0.0581924	-2.29021	0.022009	0.538856
ENSMUSG00000022231	chr15	Sema5a	32244813	32696341	10809	7542	7562	6737	8366	7578	4953	5905	8101	6282	6828	6.67274	6.6848	6.46232	6.10039	7.17348	4.36206	5.32962	5.91804	6.00998	5.6292	6961.87	0.295952	0.0881243	3.35835	0.000784105	0.167211
ENSMUSG00000022244	chr15	Amacr	10981756	10996624	2575	743	748	656	926	624	779	973	923	731	871	2.75859	2.77481	2.64062	2.83355	2.47879	2.879	3.68527	2.82957	2.93476	3.01336	791.455	-0.168307	0.0832999	-2.02049	0.0433323	0.630924
ENSMUSG00000022283	chr15	Pabpc1	36595661	36608973	5768	9940	10428	8267	11296	8674	10828	10383	12052	9737	11199	16.4789	17.2734	14.8592	15.4344	15.3858	17.8689	17.56	16.4977	17.4552	17.3004	10221.8	-0.112644	0.0516995	-2.17882	0.0293453	0.589186
ENSMUSG00000022312	chr15	Eif3h	51786558	51865481	1253	8213	8689	7677	9698	7232	8722	9413	11069	8210	8871	62.6394	66.214	63.4806	60.9608	59.0149	66.2168	73.2374	69.707	67.709	63.0454	8719.02	-0.105437	0.0418006	-2.52238	0.0116564	0.450077
ENSMUSG00000022336	chr15	Eif3e	43250040	43282736	1541	6093	6124	5736	6830	5065	6292	7221	8492	6160	6545	37.7912	37.9514	38.572	34.9142	33.6121	38.8467	45.6894	43.4902	41.314	37.8272	6409.4	-0.162146	0.0588731	-2.75416	0.00588434	0.363652
ENSMUSG00000022359	chr15	Wdyhv1	58141436	58158652	1322	959	986	851	1250	801	1030	1084	1388	948	1108	6.9327	7.12188	6.66987	7.44759	6.19546	7.41185	7.99414	8.28505	7.41053	7.46377	1028.48	-0.149659	0.0610161	-2.45278	0.0141756	0.485853
ENSMUSG00000022370	chr15	Mrpl13	55534094	55557748	7936	1934	1990	1799	2340	1606	2085	2239	2901	1913	1965	2.33047	2.39593	2.35029	2.32394	2.07057	2.50092	2.75233	2.8864	2.49264	2.2064	2055.49	-0.144212	0.06804	-2.11952	0.0340468	0.598738
ENSMUSG00000022490	chr15	Ppp1r1a	103530279	103537992	1295	3915	4178	3375	4660	3075	5667	4947	5017	3931	4358	28.8915	30.8064	27.0033	28.3431	24.2796	41.6292	37.2425	30.5706	31.3689	29.9682	4284.21	-0.279119	0.103495	-2.69694	0.00699809	0.378243
ENSMUSG00000022548	chr16	Apod	31296192	31314808	2577	17103	20485	12102	16406	12401	12044	28557	35797	26650	22432	63.4502	75.933	48.6767	50.1632	49.2237	44.4772	108.077	109.655	106.909	77.5467	20083.9	-0.616165	0.20756	-2.96861	0.00299149	0.312259
ENSMUSG00000022556	chr15	Hsf1	76477445	76500972	2018	2406	2399	2021	2998	2293	2259	2247	2774	2023	2346	11.3973	11.3546	10.3795	11.7047	11.6217	10.652	10.8585	10.8501	10.3624	10.3555	2358.95	0.104362	0.0396733	2.63054	0.00852492	0.410457
ENSMUSG00000022561	chr15	Gpaa1	76331231	76334907	2846	2696	2662	2243	3311	2525	2308	2573	3184	2384	2563	9.05683	8.93507	8.16938	9.16722	9.07559	7.71788	8.81768	8.83183	8.66003	8.02305	2624.36	0.0947494	0.0442986	2.13888	0.0324455	0.591046
ENSMUSG00000022664	chr16	Slc35a5	45139573	45158706	8105	4155	4586	3086	4443	3398	4388	4634	5822	3937	4262	4.90239	5.40636	3.94763	4.32051	4.28961	5.15359	5.57766	5.67193	5.02296	4.68582	4227.19	-0.176197	0.0781098	-2.25576	0.0240858	0.557924
ENSMUSG00000022724	chr16	Mina	59471775	59492461	5290	884	799	697	1074	708	977	956	1072	867	894	1.59793	1.44307	1.36597	1.60005	1.36929	1.75795	1.76288	1.60001	1.69466	1.50584	885.41	-0.15668	0.0741485	-2.11305	0.0345963	0.598738
ENSMUSG00000022769	chr16	Sdf2l1	17130138	17132383	1108	801	895	652	858	659	618	669	858	615	747	6.90788	7.71203	6.09626	6.09848	6.08072	5.30526	5.88568	6.10972	5.73514	6.00299	732.561	0.193309	0.0841043	2.29845	0.0215363	0.534788
ENSMUSG00000022772	chr16	Senp5	31962506	32003287	4426	3548	3696	3397	4643	3640	3353	3686	4282	3041	3768	7.6651	7.97811	7.95671	8.26713	8.41381	7.21063	8.12359	7.6384	7.10408	7.58542	3681.25	0.112863	0.0478975	2.35634	0.0184559	0.506004
ENSMUSG00000022790	chr16	Igsf11	38901471	39027159	3620	2811	2733	2279	3135	2540	2756	2862	3656	2730	2868	7.42465	7.21255	6.52624	6.82456	7.17804	7.24603	7.71158	7.97339	7.79713	7.05877	2815.86	-0.0882372	0.0432191	-2.04163	0.0411884	0.6257
ENSMUSG00000022801	chr16	Lrch3	32914100	33015647	6610	4067	3991	3295	4735	3959	3608	3687	4426	3593	3708	5.8837	5.76889	5.16816	5.64571	6.12801	5.19576	5.44137	5.287	5.62071	4.99863	3887.89	0.12247	0.0498064	2.45893	0.0139353	0.484453
ENSMUSG00000022827	chr16	Rabl3	37539885	37572385	6369	639	731	482	660	540	742	726	893	622	758	0.959412	1.09662	0.784612	0.816714	0.867471	1.10896	1.11199	1.10708	1.00984	1.06049	673.491	-0.241734	0.0926661	-2.60866	0.00908968	0.420951
ENSMUSG00000022887	chr16	Masp1	23451785	23520590	2752	694	677	504	749	599	604	722	966	720	800	2.411	2.34996	1.89833	2.14458	2.22649	2.08872	2.55878	2.771	2.70475	2.58978	696.464	-0.190423	0.0928795	-2.05022	0.0403433	0.6257
ENSMUSG00000022906	chr16	Parp9	35938470	35972605	4872	534	608	475	710	605	458	774	1072	775	787	1.04807	1.1923	1.01075	1.14849	1.27046	0.894785	1.5497	1.73726	1.64477	1.43932	670.827	-0.340142	0.156226	-2.17725	0.0294622	0.589186
ENSMUSG00000022951	chr16	Rcan1	92391953	92466146	2506	3678	3610	3292	4472	3328	4524	4155	4669	3509	3981	14.0314	13.7604	13.6161	14.0609	13.5841	17.1798	16.1703	14.7074	14.4754	14.152	3896.74	-0.13569	0.0618769	-2.1929	0.0283143	0.588774
ENSMUSG00000022982	chr16	Sod1	90220742	90226322	646	11478	11981	10480	13021	9551	13002	13442	15824	10790	11925	169.67	176.956	167.959	158.637	151.059	191.318	202.704	193.142	172.472	164.26	12053.4	-0.147202	0.0611041	-2.40904	0.0159946	0.49216
ENSMUSG00000022994	chr15	Adcy6	98589994	98607633	6017	4468	4431	3709	6005	4745	3514	4306	5043	3589	4645	7.10076	7.03602	6.39075	7.8655	8.06835	5.55903	6.9811	6.61762	6.16768	6.87879	4407.56	0.193997	0.080504	2.40978	0.0159623	0.49216
ENSMUSG00000022995	chr1	Enah	181896384	182019990	21452	17353	16623	15299	20188	17124	13995	14772	20157	15126	16661	7.73624	7.40455	7.39473	7.41773	8.16804	6.21061	6.71821	7.41999	7.29184	6.92136	16638.9	0.156892	0.0585576	2.67927	0.00737824	0.387287
ENSMUSG00000023019	chr15	Gpd1	99717515	99725005	2961	6584	6053	5291	7726	6146	7429	7501	8767	6392	7675	21.2593	19.5282	18.5225	20.5606	21.2329	23.8778	24.7079	23.3739	22.3179	23.0925	6899.35	-0.200287	0.0479404	-4.17783	2.94308e-05	0.0253678
ENSMUSG00000023033	chr15	Scn8a	100870683	101045929	12141	32539	29342	27431	41696	33220	30942	29644	37179	26431	31696	25.6305	23.0928	23.426	27.0689	27.9969	24.2609	23.8204	24.1809	22.5125	23.2644	31774.9	0.122934	0.0626869	1.96107	0.0498706	0.647685
ENSMUSG00000023046	chr15	Igfbp6	102144362	102149511	1112	1497	1616	1344	2040	1344	2605	2103	1824	1494	1858	12.8638	13.8747	12.5214	14.4478	12.3568	22.2824	18.4351	12.9418	13.8821	14.8775	1762.71	-0.30581	0.143214	-2.13533	0.0327337	0.593031
ENSMUSG00000023067	chr17	Cdkn1a	29090979	29100722	2223	583	719	477	705	823	1497	1326	659	652	843	2.50713	3.08938	2.22398	2.49873	3.78674	6.40821	5.81716	2.34	3.03189	3.37809	831.058	-0.559415	0.262092	-2.13442	0.0328082	0.593031
ENSMUSG00000023192	chr9	Grm2	106644537	106656109	3320	3518	3315	3240	4980	3766	2592	3023	3889	3057	3940	10.1314	9.53876	10.1163	11.8202	11.6041	7.43046	8.8812	9.24771	9.51979	10.5732	3506.4	0.234727	0.105331	2.22848	0.0258484	0.568979
ENSMUSG00000023224	chr2	Serping1	84765387	84775444	2325	1739	1656	862	1654	950	909	2328	2846	1884	2025	7.15045	6.80343	3.84277	5.60521	4.17941	3.72052	9.76507	9.66252	8.37668	7.75879	1650.66	-0.492742	0.236246	-2.08572	0.0370042	0.611055
ENSMUSG00000023791	chr16	Pigx	32084418	32099738	2394	758	849	726	901	598	778	951	1123	805	832	3.02696	3.3875	3.14325	2.96541	2.55503	3.0926	3.87416	3.70288	3.47609	3.09597	824.507	-0.17534	0.0892499	-1.96459	0.0494611	0.644411
ENSMUSG00000023795	chr17	Pisd-ps2	3076578	3084183	2108	2868	2883	1823	2223	2633	3080	3618	3135	3009	3721	13.0061	13.0631	8.96308	8.30861	12.7754	13.9035	16.7376	11.7389	14.7552	15.7239	2899.28	-0.36557	0.147301	-2.48179	0.0130725	0.471561
ENSMUSG00000023800	chr17	Tiam2	3326573	3519397	6281	2731	2812	2653	3707	2669	6147	3533	3389	2554	3829	4.15784	4.27755	4.37912	4.65147	4.34762	9.31568	5.48716	4.26029	4.20459	5.43208	3390.61	-0.385699	0.193628	-1.99195	0.0463762	0.637134
ENSMUSG00000023805	chr17	Synj2	5941280	6044290	8342	8305	8357	8084	11448	8467	6563	8839	9938	6562	8765	9.52053	9.57206	10.0473	10.8162	10.385	7.4891	10.3367	9.4068	8.1342	9.36285	8460.27	0.188192	0.0830146	2.26697	0.023392	0.551203
ENSMUSG00000023845	chr17	Lnpep	17527723	17624489	5181	7164	6741	6352	9124	7275	6137	6446	7401	6176	6992	13.2221	12.431	12.7104	13.8789	14.366	11.2748	12.1365	11.2787	12.3257	12.0249	6950.47	0.188746	0.0598047	3.15604	0.00159925	0.252747
ENSMUSG00000023904	chr17	Hcfc1r1	23673596	23675227	958	3719	4062	3380	4449	3270	4158	4316	5249	3597	4138	37.0895	40.4761	36.5465	36.5687	34.8923	41.2777	43.9102	43.2238	38.7903	38.4548	3998.78	-0.13217	0.0471714	-2.80191	0.00508003	0.346092
ENSMUSG00000023951	chr17	Vegfa	46016993	46032377	4293	3985	4376	4007	5539	4552	4406	2742	5037	3455	4138	8.87585	9.73852	9.6762	10.168	10.8478	9.76859	6.23028	9.2635	8.32122	8.58829	4197.47	0.23727	0.120975	1.96132	0.049842	0.647685
ENSMUSG00000024066	chr17	Xdh	73883908	73950182	4587	839	821	650	1169	1122	1277	1411	1999	1111	1762	1.74897	1.71	1.46905	2.00843	2.50248	2.64982	3.00058	3.44076	2.50433	3.42264	1195.17	-0.656592	0.146533	-4.48085	7.43474e-06	0.00811725
ENSMUSG00000024073	chr17	Birc6	74528295	74703356	28830	17416	16147	14636	21738	17647	16565	16600	18269	14488	17075	5.7774	5.35192	5.26393	5.94327	6.26343	5.46992	5.6176	5.00404	5.19696	5.27812	16972.5	0.120882	0.0614271	1.96789	0.0490802	0.64406
ENSMUSG00000024074	chr17	Crim1	78200248	78376592	5995	8974	8702	8425	11589	8835	5647	8510	10556	7192	9117	14.3142	13.8687	14.5699	15.2353	15.0781	8.96614	13.8475	13.9028	12.4048	13.5509	8682.07	0.239106	0.106572	2.2436	0.0248581	0.559205
ENSMUSG00000024109	chr17	Nrxn1	90033644	91092805	17739	36323	37674	36714	54487	41011	30043	38382	39571	31843	41375	19.5827	20.2939	21.4598	24.2106	23.6563	16.1228	21.1094	17.6152	18.5636	20.7856	38520.1	0.228609	0.0935715	2.44315	0.0145597	0.487536
ENSMUSG00000024180	chr17	Tmem8	26113316	26123254	3464	1476	1567	1295	1757	1299	1227	1212	1635	1354	1379	4.07405	4.32159	3.87538	3.997	3.83625	3.37125	3.41273	3.72632	4.04125	3.54682	1412.53	0.166259	0.0673317	2.46926	0.0135394	0.482031
ENSMUSG00000024181	chr17	Mrpl28	26123520	26126613	1274	2722	2645	2277	3074	2295	2722	3112	3468	2538	2804	20.4184	19.8241	18.5183	19.0046	18.4193	20.3249	23.814	21.48	20.5865	19.5996	2744.34	-0.120567	0.0491879	-2.45115	0.0142401	0.485853
ENSMUSG00000024222	chr17	Fkbp5	28399095	28517524	6363	2502	2556	2823	3767	2783	3780	3909	3205	3036	4564	3.76011	3.83803	4.59968	4.66585	4.47491	5.65472	5.99291	3.97707	4.9337	6.39137	3283.36	-0.323917	0.137465	-2.35635	0.0184554	0.506004
ENSMUSG00000024241	chr17	Sos1	80393752	80480453	8919	6660	6298	5592	8016	6283	5431	5820	8049	5820	6043	7.1409	6.74707	6.50054	7.08367	7.2078	5.79648	6.36591	7.12594	6.74775	6.03763	6349.8	0.128984	0.0558572	2.30917	0.020934	0.529407
ENSMUSG00000024338	chr17	Psmb8	34197721	34201454	2736	699	652	524	632	583	592	827	1409	793	821	2.44256	2.27641	1.9852	1.82015	2.17969	2.05919	2.94804	4.06538	2.9964	2.67329	740.549	-0.443007	0.1543	-2.87108	0.00409077	0.3301
ENSMUSG00000024369	chr17	Nelfe	34850391	34856372	2076	1404	1365	1230	1566	1197	1413	1467	1807	1435	1495	6.46508	6.2802	6.14067	5.94321	5.89737	6.47672	6.89122	6.87048	7.14523	6.4148	1429.17	-0.12166	0.0510531	-2.38302	0.0171714	0.497727
ENSMUSG00000024521	chr18	Pmaip1	66458604	66465550	2646	335	325	206	269	168	400	452	489	308	257	1.21042	1.17329	0.806976	0.801058	0.649466	1.43865	1.66605	1.45888	1.20337	0.865282	316.86	-0.495435	0.207681	-2.38555	0.0170535	0.497595
ENSMUSG00000024537	chr18	Psmg2	67641599	67654162	1059	1056	1139	991	1258	912	1268	1236	1679	1080	1099	9.528	10.2682	9.69427	9.35493	8.8042	11.3884	11.3767	12.5086	10.537	9.23996	1159.68	-0.191007	0.0769149	-2.48336	0.0130148	0.471561
ENSMUSG00000024598	chr18	Fbn2	58008623	58209926	10480	621	579	331	630	499	307	364	477	480	297	0.566673	0.527902	0.327471	0.473809	0.48719	0.278859	0.338845	0.359402	0.47363	0.252541	456.145	0.500149	0.183211	2.7299	0.00633534	0.365327
ENSMUSG00000024608	chr18	Rps14	60774510	60778546	1384	14812	16237	15136	16481	11994	16930	18046	21037	16300	16427	102.284	112.03	113.321	93.7993	88.6166	116.374	127.126	119.95	121.713	105.703	16255.2	-0.194324	0.07943	-2.44648	0.0144259	0.486995
ENSMUSG00000024640	chr19	Psat1	15904678	15947337	4254	9351	9746	8262	10769	8076	10905	11942	13178	9539	10552	21.0185	21.8879	20.1341	19.9499	19.4222	24.3992	27.3829	24.4577	23.1848	22.1011	10151.9	-0.229944	0.0509667	-4.51165	6.43239e-06	0.00752451
ENSMUSG00000024646	chr18	Cyb5a	84851338	84880401	2143	2966	3052	2343	3307	2259	3393	3139	3937	2937	2868	13.2309	13.6031	11.3317	12.1584	10.7818	15.0664	14.2846	14.5013	14.1671	11.9216	2993.55	-0.179284	0.0776922	-2.30762	0.0210204	0.530371
ENSMUSG00000024778	chr19	Fas	34290659	34327770	1801	206	210	159	188	144	193	238	410	270	264	1.09334	1.11363	0.914934	0.822373	0.817727	1.01965	1.28862	1.79678	1.54956	1.30565	224.759	-0.5322	0.169793	-3.1344	0.00172203	0.261127
ENSMUSG00000024782	chr19	Ak3	29020833	29047961	3120	8382	8953	7174	10032	7749	9228	9752	10849	8262	9390	25.6861	27.4127	23.835	25.3372	25.407	28.149	30.4861	27.4512	27.3774	26.8133	8914.51	-0.120504	0.0401221	-3.00343	0.00266956	0.302482
ENSMUSG00000024785	chr19	Rcl1	29101375	29143843	1803	1109	1213	1160	1439	1053	1327	1360	1715	1146	1436	5.87948	6.42542	6.66759	6.28767	5.973	7.003	7.35537	7.50746	6.56975	7.09409	1284.55	-0.170386	0.0621503	-2.74152	0.00611552	0.363898
ENSMUSG00000024798	chr19	Htr7	35958734	36057507	3399	1401	1348	1428	1729	1220	868	1316	1755	1048	1155	3.94097	3.78868	4.35508	4.0085	3.67182	2.43047	3.77641	4.07628	3.18774	3.02748	1314.43	0.282251	0.12088	2.33497	0.0195448	0.511318
ENSMUSG00000024851	chr19	Pitpnm1	4099998	4113965	6889	17221	17563	15710	20178	16834	16859	16938	19064	14364	16907	23.9047	24.3589	23.6431	23.0847	25.0017	23.295	23.9853	21.8504	21.5604	21.8688	17096.5	0.107645	0.044021	2.44531	0.0144727	0.486995
ENSMUSG00000024875	chr19	Yif1a	5088538	5092879	1493	1180	1060	889	1274	901	1108	1100	1537	1202	1322	7.55397	6.78005	6.17019	6.72178	6.17128	7.06055	7.18364	8.12435	8.3206	7.88605	1146.73	-0.193953	0.0809693	-2.39539	0.0166026	0.494112
ENSMUSG00000024902	chr19	Mrpl11	4962306	4966995	2882	2287	2334	2150	2646	2045	2638	2660	3082	2175	2377	7.58691	7.73631	7.73288	7.23454	7.25854	8.71123	9.002	8.44215	7.80217	7.3479	2423.49	-0.120539	0.0581304	-2.0736	0.0381168	0.617447
ENSMUSG00000024911	chr19	Fibp	5460607	5465052	1240	2239	2247	1927	2495	2065	2482	2441	2800	2060	2470	17.2554	17.3025	16.1012	15.8476	17.0274	19.0405	19.191	17.8177	17.1671	17.738	2309.37	-0.108093	0.0508945	-2.12387	0.0336814	0.598738
ENSMUSG00000024990	chr19	Rbp4	38116620	38125321	1297	610	746	577	721	453	1001	740	967	642	709	4.49468	5.49214	4.60944	4.37851	3.57128	7.34191	5.56236	5.88325	5.11518	4.86799	710.009	-0.337258	0.139626	-2.41545	0.0157158	0.49216
ENSMUSG00000024999	chr19	Noc3l	38788128	38819237	3977	1397	1438	1103	1686	1297	1484	1575	1841	1389	1470	3.35873	3.45439	2.87513	3.34086	3.33638	3.55156	3.86294	3.65472	3.61109	3.2933	1455.46	-0.118881	0.0525263	-2.26327	0.0236191	0.554169
ENSMUSG00000025016	chr19	Tm9sf3	41210842	41264004	6144	17868	18612	16950	22668	17064	16643	17880	22644	16458	18445	27.8098	28.9433	28.6019	29.0775	28.4158	25.7845	28.3889	29.1002	27.6985	26.7507	18390.4	0.0689909	0.0331976	2.07819	0.0376921	0.615017
ENSMUSG00000025044	chr8	Msr1	39581700	39642678	3998	145	150	53	97	51	121	136	236	279	109	0.346785	0.358441	0.137427	0.191199	0.130503	0.28806	0.33181	0.466043	0.721529	0.242915	136.458	-0.803539	0.3722	-2.15889	0.0308587	0.590298
ENSMUSG00000025092	chr19	Hspa12a	58795751	58860984	5733	21094	21102	21687	31721	20922	17349	22131	25198	17518	23159	35.184	35.1677	39.2183	43.6069	37.3376	28.8049	37.657	34.7035	31.5957	35.9949	21984	0.192078	0.0877269	2.1895	0.0285605	0.589186
ENSMUSG00000025155	chr11	Dus1l	120789201	120796403	3758	1977	1966	1578	2186	1693	1995	2118	2507	1814	1979	5.03012	4.99791	4.35293	4.58399	4.60877	5.05266	5.49738	5.26681	4.99075	4.69193	1965.73	-0.0973584	0.0485165	-2.00671	0.0447808	0.637134
ENSMUSG00000025192	chr19	Entpd7	43689672	43733697	8963	1074	1017	922	1422	1130	1015	840	1145	815	996	1.1459	1.08417	1.06654	1.25044	1.28996	1.07799	0.914281	1.00872	0.940279	0.99023	1030.66	0.256758	0.0841941	3.04959	0.00229153	0.287392
ENSMUSG00000025224	chr19	Gbf1	46152509	46286510	9062	9553	9309	8353	12731	9253	8772	9181	11420	7924	9931	10.0812	9.81541	9.55692	11.0728	10.4475	9.21459	9.88372	9.95083	9.04218	9.76561	9555.48	0.106169	0.0501254	2.11807	0.0341691	0.598738
ENSMUSG00000025255	chr3	Zfhx4	5218526	5415857	15737	3273	3099	2669	3735	3354	2491	2613	3780	2772	2418	1.98902	1.8817	1.75852	1.87071	2.18079	1.50686	1.61991	1.89674	1.82156	1.36926	3002.44	0.254425	0.0887976	2.86523	0.00416712	0.331775
ENSMUSG00000025260	chrX	Hsd17b10	152001845	152004442	1298	1553	1531	1299	1845	1314	1758	1918	2029	1538	1523	11.4342	11.2627	10.3692	11.1957	10.3511	12.8843	14.4059	12.335	12.2447	10.4489	1617.86	-0.172347	0.071919	-2.39641	0.0165565	0.494112
ENSMUSG00000025290	chr14	Rps24	24490681	24496146	840	7284	8098	6465	7545	5373	7517	8075	10595	7873	7210	82.8357	92.0151	79.7113	70.7178	65.3765	85.0938	93.6804	99.4879	96.8155	76.4043	7543.66	-0.191293	0.0959984	-1.99267	0.0462979	0.637134
ENSMUSG00000025316	chr8	Banp	121949750	122029258	6632	2000	1916	1635	2584	1932	1570	1903	1745	1657	1917	2.88379	2.76034	2.55597	3.07078	2.98056	2.2534	2.79918	2.07755	2.58353	2.57567	1878.69	0.228244	0.0918238	2.48567	0.0129308	0.471561
ENSMUSG00000025337	chr5	Sbds	130245731	130255530	2033	3920	4451	3548	4495	3727	4195	4425	5447	4108	4529	18.4323	20.9114	18.0876	17.4199	18.7503	19.635	21.2258	21.1481	20.8872	19.844	4257.47	-0.119417	0.0497163	-2.40196	0.0163074	0.493912
ENSMUSG00000025352	chr10	Gdf11	128882295	128891718	4062	2361	2576	1940	2591	1800	1431	1802	2512	2035	1844	5.55767	6.05866	4.95111	5.02674	4.53343	3.35307	4.32723	4.88245	5.17986	4.04476	2075.44	0.278234	0.115759	2.40357	0.0162358	0.493308
ENSMUSG00000025362	chr10	Rps26	128624530	128626506	447	4500	4822	4429	5035	3900	5493	5880	7253	4728	4919	96.0679	102.855	102.512	88.5905	89.0815	116.73	128.056	127.851	109.144	97.8537	5052	-0.2557	0.0766492	-3.33597	0.000850009	0.171859
ENSMUSG00000025370	chr15	Cdh9	16778101	16857094	3219	1590	1579	1205	1614	1268	1830	1734	1906	1384	1734	4.72264	4.68602	3.88042	3.95106	4.02962	5.41059	5.25407	4.67447	4.44509	4.79923	1574.07	-0.19517	0.0833728	-2.34093	0.0192356	0.506831
ENSMUSG00000025427	chr18	Rnf165	77456110	77565147	10134	4488	4254	4129	6296	4808	4344	4150	4717	3654	4803	4.23519	4.01099	4.22443	4.89674	4.85447	4.08052	3.99509	3.67542	3.7286	4.22345	4537.79	0.187137	0.0822633	2.27485	0.022915	0.545488
ENSMUSG00000025475	chr7	Gpr123	139834174	139878088	5386	6902	6807	6993	9310	6583	4792	6651	8782	5655	7190	12.2538	12.075	13.4606	13.6229	12.5048	8.46875	12.046	12.8739	10.8564	11.8949	6899.95	0.205546	0.100745	2.04027	0.0413232	0.6257
ENSMUSG00000025492	chr7	Ifitm3	141009586	141010770	678	1259	1441	757	1102	976	909	1804	2433	1306	1331	17.7337	20.2802	11.5604	12.7932	14.7089	12.7451	25.922	28.2968	19.8918	17.4698	1306.4	-0.416439	0.200888	-2.07299	0.038173	0.617746
ENSMUSG00000025503	chr7	Taldo1	141392199	141402968	1998	6165	6090	4952	6903	5115	6090	7073	8178	5912	6361	29.4961	29.1127	25.6871	27.2202	26.1839	29.0037	34.5218	32.3072	30.586	28.359	6227.98	-0.151828	0.0513776	-2.95514	0.0031253	0.315944
ENSMUSG00000025509	chr7	Pnpla2	141455198	141460743	3020	1269	1465	1187	1577	1377	1448	1835	1892	1455	1675	4.01749	4.63409	4.07425	4.11478	4.66427	4.56318	5.92635	4.94579	4.98096	4.94132	1508.3	-0.221406	0.0749972	-2.95219	0.00315524	0.317015
ENSMUSG00000025735	chr17	Rhbdl1	25834465	25837295	1723	3788	3804	3548	4340	3769	3534	3494	4618	3420	3597	21.0144	21.0853	21.34	19.8435	22.3712	19.5155	19.7737	21.1535	20.5159	18.5944	3774.49	0.101691	0.0497435	2.04431	0.0409228	0.6257
ENSMUSG00000025757	chr3	Hspa4l	40744495	40796103	11792	21080	21263	19379	28764	21272	17619	19555	26640	18436	20264	17.0958	17.2297	17.0394	19.2261	18.458	14.2235	16.1784	17.8392	16.1675	15.3137	21227	0.176409	0.0584892	3.01609	0.0025606	0.299536
ENSMUSG00000025813	chr7	Homer2	81600481	81706925	11149	6496	5778	6166	9091	6215	4833	5931	5612	4663	6763	5.57205	4.95199	5.73424	6.42691	5.70384	4.12659	5.18986	3.97473	4.32505	5.40559	6124.53	0.316651	0.110353	2.86945	0.00411189	0.3301
ENSMUSG00000025877	chr13	Hk3	55005985	55021385	3682	364	314	211	290	246	326	384	385	318	457	0.945243	0.814714	0.594057	0.620672	0.683493	0.842685	1.01726	0.825514	0.892948	1.10584	327.612	-0.345932	0.155759	-2.22095	0.0263544	0.574708
ENSMUSG00000025892	chr9	Gria4	4417899	4796234	6146	9831	9440	8927	12089	9084	8480	8648	12267	8487	8968	15.296	14.6753	15.0588	15.5022	15.1222	13.1335	13.7263	15.7594	14.2788	13.002	9543.48	0.131023	0.0509474	2.57173	0.0101192	0.430107
ENSMUSG00000025922	chr15	Gm5045	59210908	59211720	813	150	173	132	166	110	186	225	234	170	185	1.76242	2.03095	1.6815	1.60749	1.38283	2.17539	2.69687	2.27016	2.15986	2.02547	171.487	-0.402596	0.132682	-3.0343	0.00241098	0.290459
ENSMUSG00000025967	chr1	Eef1b2	63176825	63180486	2532	9853	10089	8705	10765	7959	10891	11264	13173	9568	10444	37.2029	38.0619	35.6353	33.5	32.1532	40.9338	43.387	41.0691	39.0649	36.746	10198.5	-0.171972	0.0563524	-3.05173	0.00227528	0.287392
ENSMUSG00000026029	chr1	Casp8	58795374	58847503	2893	305	365	265	347	232	313	363	448	382	357	1.00796	1.20524	0.949499	0.945141	0.820333	1.02966	1.2238	1.22249	1.3651	1.09938	335.07	-0.253347	0.120107	-2.10935	0.0349145	0.598738
ENSMUSG00000026074	chr1	Map4k4	39900913	40026310	9579	11936	11762	9402	13458	10538	9933	10013	13773	10386	10647	11.9162	11.7326	10.1766	11.0734	11.2562	9.87107	10.1977	11.3535	11.212	9.90468	11103.7	0.110916	0.0537623	2.06309	0.0391044	0.624463
ENSMUSG00000026104	chr1	Stat1	52119440	52161865	7105	3338	3352	2753	4151	3644	2784	4716	6594	3669	4243	4.49267	4.50771	4.01725	4.60461	5.24752	3.72987	6.47516	7.32806	5.33978	5.32141	3858.45	-0.281455	0.141325	-1.99155	0.046421	0.637134
ENSMUSG00000026110	chr1	Mgat4a	37439340	37541016	12881	4630	4527	4082	5595	4408	4332	4179	5252	3834	4763	3.43749	3.35819	3.28577	3.4236	3.50154	3.20151	3.16513	3.21964	3.07801	3.29515	4532.59	0.105853	0.0444505	2.38137	0.0172485	0.499018
ENSMUSG00000026141	chr1	Col19a1	24261890	24587472	6887	1459	1259	1095	1714	1502	1242	1215	1231	1119	1184	2.02584	1.74667	1.64842	1.96148	2.2314	1.71663	1.72102	1.41134	1.68011	1.53192	1299.33	0.26857	0.0987121	2.72074	0.00651357	0.36911
ENSMUSG00000026154	chr1	1110058L19Rik	23995939	24005656	874	1124	1209	929	1243	1013	1154	1305	1529	1153	1151	12.2858	13.2037	11.0092	11.1977	11.8468	12.5559	14.5514	13.7995	13.6277	11.7232	1172.47	-0.137723	0.0650406	-2.11749	0.0342179	0.598738
ENSMUSG00000026181	chr16	Ppm1f	16896469	16927364	4922	9295	9099	7626	10780	8175	8146	8546	10823	7992	8940	18.0577	17.6621	16.0625	17.2606	16.9926	15.753	16.937	17.3613	16.7891	16.184	8875.85	0.066606	0.0335168	1.98724	0.0468957	0.637579
ENSMUSG00000026224	chr1	4933407L21Rik	85928483	85940624	3343	270	282	212	234	146	340	284	372	277	240	0.77222	0.805861	0.657381	0.551589	0.446774	0.96797	0.828618	0.8785	0.856672	0.639622	263.731	-0.35138	0.178322	-1.97049	0.0487826	0.643765
ENSMUSG00000026303	chr1	Mlph	90915085	90951142	5357	424	511	343	450	221	455	641	544	485	771	0.756845	0.911372	0.663802	0.662027	0.422076	0.808459	1.16723	0.801792	0.936138	1.28242	480.646	-0.537652	0.207197	-2.59488	0.0094624	0.423711
ENSMUSG00000026313	chr1	Hdac4	91928779	92180341	15375	5590	5398	4428	6959	5155	5195	5201	5913	4676	5305	3.47706	3.3548	2.98615	3.56754	3.43073	3.21656	3.30024	3.0369	3.14508	3.07483	5345.1	0.106838	0.050911	2.09852	0.035859	0.603112
ENSMUSG00000026315	chr1	Serpinb8	107590006	107610484	4795	374	331	263	533	362	638	646	435	280	614	0.745823	0.659517	0.568622	0.876019	0.772379	1.26646	1.31418	0.716268	0.603781	1.14095	443.037	-0.464862	0.224517	-2.0705	0.0384056	0.617847
ENSMUSG00000026333	chr1	Gin1	97770172	97793709	6048	537	545	454	638	463	646	575	757	537	564	0.849052	0.860975	0.778251	0.831386	0.783246	1.01671	0.927441	0.988275	0.918103	0.830948	566.395	-0.174491	0.0728505	-2.39519	0.0166116	0.494112
ENSMUSG00000026347	chr1	Tmem163	127486546	127679548	4292	1957	1880	1819	2309	1860	1233	1734	2407	1663	1775	4.35987	4.1848	4.39359	4.23964	4.43356	2.73433	3.94085	4.42772	4.0062	3.68482	1849.79	0.220038	0.106052	2.07481	0.0380037	0.616225
ENSMUSG00000026380	chr1	Tfcp2l1	118627945	118685168	9438	1336	1316	752	1130	938	1969	1389	1229	1390	1557	1.35371	1.33232	0.826112	0.943666	1.0169	1.98595	1.43575	1.02823	1.52296	1.47008	1300.93	-0.437183	0.184358	-2.37139	0.0177215	0.499118
ENSMUSG00000026384	chr1	Ptpn4	119652467	119837613	11321	13595	15869	16140	19755	13757	11315	15836	14165	10592	15448	11.4842	13.3938	14.7818	13.7537	12.4337	9.51439	13.6466	9.88004	9.6751	12.1598	14593.7	0.280496	0.11511	2.43677	0.0148192	0.488573
ENSMUSG00000026404	chr1	Ddx59	136415271	136440158	2953	618	567	449	599	569	692	640	841	550	612	2.00088	1.83421	1.5761	1.59839	1.97107	2.23021	2.11384	2.24828	1.92554	1.84637	608.851	-0.192493	0.0940492	-2.04673	0.0406844	0.6257
ENSMUSG00000026433	chr1	Rab29	131867224	131872887	1468	430	409	306	466	275	329	508	633	522	432	2.79956	2.6606	2.15997	2.50052	1.91563	2.13218	3.37399	3.40288	3.67493	2.62084	425.663	-0.318326	0.159071	-2.00116	0.0453749	0.637134
ENSMUSG00000026475	chr1	Rgs16	153740349	153745468	2339	1295	1820	2111	2677	1868	822	1676	1099	640	1418	5.29295	7.43247	9.35448	9.01775	8.16887	3.3443	6.98812	3.70892	2.82856	5.40056	1538.98	0.839669	0.23419	3.58541	0.000336546	0.122854
ENSMUSG00000026484	chr1	Rnf2	151458004	151500955	4127	2540	2692	2261	3338	2320	2736	2852	3350	2565	3129	5.88488	6.23179	5.67948	6.374	5.75108	6.30995	6.74081	6.40871	6.42612	6.7553	2754.55	-0.11073	0.050078	-2.21115	0.0270252	0.57745
ENSMUSG00000026489	chr1	Adck3	180165238	180199602	5293	4213	3915	3826	5161	3753	4488	4419	5485	3962	4768	7.61116	7.06684	7.49391	7.6845	7.2543	8.07083	8.14409	8.18197	7.73983	8.02658	4364.49	-0.0985091	0.0456358	-2.15859	0.0308818	0.590298
ENSMUSG00000026494	chr1	Kif26b	178529125	178939200	14696	3483	3267	2955	3649	3052	2050	2295	3795	3062	2901	2.26657	2.12421	2.08486	1.95709	2.12499	1.32793	1.52355	2.03915	2.15465	1.75913	3037.17	0.277472	0.12348	2.2471	0.0246337	0.559169
ENSMUSG00000026578	chr1	Ccdc181	164275585	164287847	1909	1539	1497	1327	1769	1317	1905	1975	2050	1310	1611	7.70635	7.48973	7.20419	7.30063	7.05591	9.49535	10.0887	8.4759	7.09314	7.51693	1616.2	-0.197677	0.0920265	-2.14804	0.0317105	0.590298
ENSMUSG00000026614	chr1	Slc30a10	185454848	185468762	5836	1748	2106	1650	2221	1814	1803	1789	2168	1588	1692	2.86415	3.44783	2.93117	2.99933	3.18016	2.94073	2.99036	2.93315	2.8136	2.58339	1847.51	0.128477	0.059227	2.16923	0.0300652	0.590298
ENSMUSG00000026679	chr2	Enkur	21180731	21205365	1561	116	186	88	155	131	161	345	233	154	181	0.710265	1.13791	0.584183	0.782197	0.858205	0.981283	2.15497	1.17799	1.01963	1.0327	172.773	-0.623216	0.250214	-2.49074	0.0127479	0.466522
ENSMUSG00000026697	chr1	Myoc	162639155	162649693	2074	1137	763	1712	3212	2306	1083	1020	1240	674	775	5.24066	3.51386	8.55526	12.2018	11.3721	4.96889	4.79606	4.71921	3.35925	3.3286	1377.09	0.972405	0.34648	2.80653	0.0050079	0.344598
ENSMUSG00000026701	chr1	Prdx6	161240112	161251219	4804	22406	22706	15433	20669	15459	21846	23956	28886	24941	23145	44.5979	45.157	33.3046	33.9072	32.9222	43.2841	48.6433	47.4744	53.6811	42.9282	21795.3	-0.299609	0.104315	-2.87216	0.00407671	0.3301
ENSMUSG00000026821	chr2	Ralgds	28513125	28553081	6159	8082	8206	6907	9623	7965	8812	9076	10579	7913	8778	12.5482	12.73	11.6267	12.3139	13.2314	13.6189	14.3753	13.5622	13.285	12.6997	8536.49	-0.0975047	0.0372945	-2.61445	0.00893707	0.420581
ENSMUSG00000026826	chr2	Nr4a2	57106830	57124003	4059	3263	2972	2685	5186	4502	2243	2719	4040	2263	3351	7.68661	6.9952	6.8575	10.0687	11.347	5.2596	6.53409	7.85816	5.76447	7.35575	3280.17	0.405514	0.158007	2.56644	0.0102749	0.430365
ENSMUSG00000026837	chr2	Col5a1	27886425	28039514	8490	1454	1658	1242	1836	1864	954	1278	1509	1340	1659	1.63776	1.86596	1.51674	1.70443	2.2464	1.06964	1.4685	1.40345	1.6321	1.74127	1476.23	0.306266	0.14422	2.1236	0.0337037	0.598738
ENSMUSG00000026841	chr2	Fibcd1	31813290	31846005	4751	3348	3164	3878	5531	4778	1290	2279	4288	3063	3649	6.73833	6.36264	8.46211	9.17472	10.2889	2.58442	4.67918	7.12596	6.66609	6.84346	3500.8	0.573333	0.288718	1.98579	0.0470567	0.637579
ENSMUSG00000026858	chr2	Fam73b	30364233	30385521	6249	7124	7125	6550	8556	6760	6617	6466	8506	6457	7272	10.9015	10.8939	10.867	10.7909	11.068	10.0793	10.0939	10.7476	10.6844	10.3694	7103.42	0.0838934	0.040578	2.06746	0.0386909	0.621217
ENSMUSG00000026955	chr2	Sapcd2	25372321	25378213	3499	124	126	123	157	131	159	162	238	173	157	0.338842	0.344017	0.364405	0.353588	0.383005	0.432492	0.451595	0.537	0.511186	0.39977	153.468	-0.371121	0.126388	-2.93637	0.00332082	0.322488
ENSMUSG00000026956	chr2	Uap1l1	25359889	25365682	4071	1632	1774	1346	1772	1391	1547	1860	2425	1718	1668	3.83315	4.16316	3.42756	3.43022	3.49559	3.61686	4.45664	4.70294	4.36331	3.65062	1696.89	-0.163006	0.0818334	-1.99192	0.0463796	0.637134
ENSMUSG00000026961	chr2	Lrrc26	25289915	25291180	1190	131	124	124	135	149	126	101	128	91	97	1.05197	0.994918	1.07959	0.893486	1.28019	1.00718	0.827393	0.848718	0.790188	0.725836	120.824	0.34893	0.159246	2.19114	0.028442	0.588867
ENSMUSG00000026979	chr2	Psd4	24367580	24414954	11786	194	197	159	280	164	231	229	291	275	287	0.157414	0.159713	0.139875	0.187249	0.142378	0.186577	0.189555	0.194964	0.241285	0.216999	228.321	-0.371415	0.131747	-2.81916	0.00481492	0.342519
ENSMUSG00000026986	chr2	Hnmt	24002910	24049394	1769	1550	1846	1565	2023	1477	2006	2004	2394	1734	1960	8.37533	9.96634	9.16829	9.00924	8.53902	10.7896	11.0466	10.6811	10.1316	9.86873	1841.16	-0.205154	0.0581694	-3.52684	0.00042055	0.125225
ENSMUSG00000027067	chr2	Ssrp1	85037234	85047109	3737	6541	6481	6015	7940	6051	6638	6976	8561	6365	7362	16.7359	16.5684	16.6857	16.7435	16.5649	16.9063	18.2083	18.0863	17.61	17.5523	6844.45	-0.0695297	0.0319439	-2.17662	0.0295087	0.589186
ENSMUSG00000027074	chr2	Slc43a3	84936579	84958509	4464	217	254	151	154	127	183	241	312	342	258	0.464817	0.543613	0.350673	0.271872	0.29106	0.390193	0.526621	0.551821	0.792146	0.514964	223.333	-0.517294	0.237983	-2.17366	0.0297306	0.590298
ENSMUSG00000027078	chr2	Ube2l6	84798828	84810335	1996	776	719	621	943	592	623	1035	1509	788	1067	3.71644	3.44055	3.22449	3.7222	3.0335	2.97002	5.05667	5.96728	4.08083	4.76173	849.154	-0.395141	0.154788	-2.55279	0.0106864	0.439316
ENSMUSG00000027087	chr2	Itgav	83724397	83806916	10744	7657	7627	6582	9410	6901	9640	8190	9247	7481	8735	6.81547	6.78305	6.35183	6.90318	6.57213	8.54122	7.43669	6.7961	7.20036	7.24494	8099.84	-0.141927	0.0707605	-2.00574	0.044884	0.637134
ENSMUSG00000027170	chr2	Eif3m	104999656	105017080	2590	4969	5432	4858	5908	4210	5327	5945	7117	5159	5338	18.3419	20.0341	19.4418	17.9738	16.6271	19.5733	22.3865	21.6918	20.592	18.3607	5385.05	-0.132931	0.0628352	-2.11555	0.0343827	0.598738
ENSMUSG00000027201	chr2	Myef2	125084628	125123661	5936	5705	5756	5053	6724	5311	5358	5212	6787	4718	5410	9.19035	9.2647	8.8253	8.92743	9.15398	8.59182	8.56524	9.02768	8.21848	8.12099	5565.99	0.108336	0.0323818	3.34558	0.000821095	0.170216
ENSMUSG00000027203	chr2	Dut	125247190	125258608	2410	1556	1564	1389	1801	1377	1702	1682	2102	1527	1651	6.17243	6.19893	5.97382	5.8882	5.84437	6.72066	6.80661	6.88495	6.55002	6.10279	1623.12	-0.120976	0.0433455	-2.79096	0.00525514	0.347144
ENSMUSG00000027284	chr2	Cdan1	120716154	120850128	11421	8100	7875	7222	10355	8109	6677	7179	9747	7250	7753	6.78245	6.58849	6.55636	7.14618	7.26484	5.5653	6.13231	6.73898	6.56442	6.04931	7967.71	0.161169	0.0576766	2.79436	0.0052002	0.346818
ENSMUSG00000027300	chr2	Ubox5	130590002	130630038	5585	1370	1374	1308	1783	1360	1698	1772	1871	1337	1754	2.34565	2.35052	2.42803	2.51603	2.49137	2.89392	3.09503	2.64508	2.47532	2.79838	1551.35	-0.18126	0.0702893	-2.57877	0.00991521	0.427319
ENSMUSG00000027342	chr2	Pcna	132249162	132253314	2400	1877	2020	1730	2230	1864	2207	2372	2507	2043	2034	7.4768	8.03964	7.47139	7.32114	7.94428	8.75104	9.63884	8.2457	8.79989	7.54983	2078.8	-0.151366	0.0620928	-2.43773	0.0147796	0.488573
ENSMUSG00000027375	chr2	Mal	127633226	127656695	2778	15067	16586	14101	19004	15017	18494	21100	21256	15089	16963	51.8539	57.0336	52.6149	53.9041	55.2962	63.3566	74.0792	60.403	56.153	54.3992	17142.5	-0.170201	0.0704125	-2.41719	0.0156408	0.49216
ENSMUSG00000027577	chr2	Chrna4	181018380	181043546	4938	5646	5645	5158	7541	5661	3158	4678	7182	4583	5461	10.9332	10.922	10.829	12.0353	11.7288	6.08727	9.24109	11.4834	9.59647	9.85398	5410.33	0.304688	0.130912	2.32742	0.0199429	0.515963
ENSMUSG00000027646	chr2	Src	157418444	157471862	4371	10678	10455	9803	12580	9770	8949	9984	11212	9386	10532	23.359	22.8518	23.2502	22.6812	22.8673	19.4869	22.2806	20.252	22.2025	21.4689	10298.6	0.137353	0.0517161	2.65591	0.00790956	0.396864
ENSMUSG00000027654	chr2	Fam83d	158768093	158786637	3991	91	57	108	142	141	369	314	111	83	341	0.218019	0.136446	0.280531	0.280391	0.361434	0.880005	0.767435	0.219583	0.215025	0.761276	175.961	-1.14401	0.425097	-2.69117	0.00712016	0.381068
ENSMUSG00000027668	chr3	Mfn1	32529465	32579239	6114	6165	6222	5266	7829	5927	5227	5749	7484	5397	5934	9.64229	9.72324	8.92959	10.092	9.91835	8.13777	9.17272	9.66502	9.1276	8.64828	6067.9	0.126102	0.0452085	2.78935	0.00528137	0.347144
ENSMUSG00000027677	chr3	Ttc14	33800195	33816634	11072	15368	16094	12049	17686	15177	14097	13091	15483	13346	13312	13.2738	13.8892	11.2832	12.5901	14.0256	12.1202	11.5348	11.0422	12.4648	10.7141	14521.5	0.182112	0.0678341	2.68467	0.0072602	0.385682
ENSMUSG00000027750	chr3	Postn	54361109	54391034	7833	283	243	180	252	228	376	319	272	275	302	0.345499	0.296415	0.238252	0.253561	0.297819	0.456934	0.397292	0.274189	0.363036	0.343559	272.937	-0.345749	0.163547	-2.11407	0.0345094	0.598738
ENSMUSG00000027859	chr3	Ngf	102469928	102521013	1187	151	148	137	208	162	115	175	128	99	139	1.21564	1.19048	1.19578	1.38011	1.3954	0.921575	1.43722	0.850861	0.861826	1.04274	145.592	0.338116	0.169745	1.99191	0.0463814	0.637134
ENSMUSG00000027860	chr3	Vangl1	102156701	102204693	4038	530	616	495	715	506	351	574	517	402	492	1.25501	1.45742	1.2708	1.3954	1.28197	0.827338	1.38657	1.01084	1.02933	1.0856	516.701	0.337132	0.121521	2.77427	0.00553258	0.353708
ENSMUSG00000027875	chr3	Hmgcs2	98280435	98310738	3290	478	639	325	509	297	1189	1122	572	634	406	1.38913	1.85546	1.02401	1.21915	0.923484	3.43956	3.32634	1.37257	1.99233	1.09945	616.439	-0.792712	0.303142	-2.61498	0.00892322	0.420581
ENSMUSG00000027887	chr3	Sypl2	108211472	108226648	4377	269	222	247	378	309	222	231	297	220	267	0.587652	0.484568	0.585017	0.680584	0.722243	0.482755	0.5148	0.53573	0.519694	0.543518	264.448	0.252576	0.128552	1.96478	0.0494403	0.644411
ENSMUSG00000027889	chr3	Ampd2	108074062	108086651	5069	5584	5306	4862	6048	5183	4887	4692	6663	4587	4919	10.5337	10.0008	9.94384	9.40307	10.461	9.17664	9.02926	10.3783	9.35668	8.64664	5242.41	0.127853	0.0549327	2.32745	0.0199412	0.515963
ENSMUSG00000027896	chr3	Slc16a4	107291230	107312115	3879	416	387	307	556	372	331	276	439	342	343	1.02543	0.95314	0.820454	1.12956	0.981097	0.812168	0.694032	0.893507	0.911581	0.787845	372.978	0.274787	0.11519	2.38552	0.0170549	0.497595
ENSMUSG00000027937	chr3	Jtb	90231597	90235838	1531	2130	2214	1844	2382	1834	2292	2413	2740	2059	2167	13.2973	13.8101	12.481	12.256	12.2501	14.2431	15.3674	14.124	13.8995	12.606	2193.32	-0.11564	0.0535295	-2.1603	0.0307492	0.590298
ENSMUSG00000027950	chr3	Chrnb2	89753448	89764632	5384	6467	6120	6001	8158	6212	5464	6054	7582	5182	6885	11.4858	10.8603	11.5554	11.9416	11.8045	9.65994	10.9688	11.1189	9.95205	11.3945	6364.88	0.134243	0.0624892	2.14826	0.0316935	0.590298
ENSMUSG00000027951	chr3	Adar	89715022	89753446	6786	17036	16402	15047	21041	16871	16136	15753	20302	14404	17045	24.0067	23.0939	22.989	24.4374	25.4369	22.6343	22.6458	23.6225	21.9486	22.3819	16887.3	0.0984798	0.0409286	2.40613	0.0161223	0.49216
ENSMUSG00000027953	chr3	Slc50a1	89268246	89270570	1466	1441	1659	1333	1744	1453	1666	1842	2159	1644	1565	9.39458	10.8067	9.42209	9.37092	10.1353	10.8117	12.2507	11.6222	11.5897	9.50742	1639.33	-0.166051	0.0661826	-2.50899	0.0121077	0.457939
ENSMUSG00000027959	chr3	Sass6	116595008	116630984	4241	564	531	500	755	579	421	495	677	506	530	1.2716	1.19619	1.22221	1.40295	1.39672	0.944846	1.13851	1.26033	1.23362	1.11348	551.165	0.206071	0.0946665	2.17681	0.0294946	0.589186
ENSMUSG00000027966	chr3	Col11a1	114030540	114220718	9657	767	779	686	1150	1130	846	620	775	691	763	0.759542	0.770775	0.736519	0.938591	1.19727	0.833936	0.626335	0.633694	0.739932	0.70407	819.381	0.326752	0.154478	2.11519	0.0344134	0.598738
ENSMUSG00000027981	chr3	Rnpc3	113605067	113630149	6627	3486	3835	3077	4049	3579	3646	2994	3976	3010	3028	5.03024	5.52918	4.81385	4.81538	5.52561	5.23701	4.40729	4.73728	4.69661	4.07148	3455.34	0.165903	0.0763337	2.1734	0.0297505	0.590298
ENSMUSG00000027985	chr3	Lef1	131110471	131224356	8654	818	995	1076	1347	1031	446	625	1020	773	783	0.90392	1.09858	1.28912	1.22678	1.21897	0.490588	0.704555	0.930676	0.923662	0.806256	887.097	0.59156	0.171771	3.4439	0.000573395	0.144469
ENSMUSG00000027999	chr3	Pla2g12a	129878622	129895821	1654	926	981	890	1191	840	1159	1024	1268	907	1229	5.35127	5.66433	5.57621	5.67257	5.19376	6.66707	6.03676	6.05043	5.66774	6.61809	1033.4	-0.163401	0.0770331	-2.12118	0.0339069	0.598738
ENSMUSG00000028015	chr3	Ctso	81932601	81956725	5123	3536	3454	2963	3691	2912	3303	3726	4811	3854	3770	6.60004	6.44155	5.99611	5.67807	5.81545	6.1369	7.09473	7.41467	7.77864	6.55708	3577.91	-0.180149	0.0711294	-2.53269	0.0113192	0.446687
ENSMUSG00000028037	chr3	Ifi44	151730922	151749947	6116	114	117	82	122	152	78	263	474	206	189	0.178242	0.182778	0.139003	0.157212	0.254276	0.121396	0.419488	0.611935	0.348281	0.275361	173.887	-0.936877	0.34072	-2.7497	0.00596507	0.363898
ENSMUSG00000028081	chr3	Rps3a1	86137940	86142702	977	13049	14306	12043	14065	10381	13590	15133	19212	14434	13605	127.609	139.784	127.686	113.362	108.618	132.291	150.969	155.131	152.633	123.976	13878.5	-0.194728	0.0802188	-2.42746	0.0152051	0.49216
ENSMUSG00000028082	chr3	Sh3d19	85971109	86130526	8888	2381	2522	1906	3022	2326	1273	2401	2218	1720	2348	2.56183	2.71125	2.2234	2.67983	2.67767	1.36341	2.63537	1.97049	2.00113	2.35409	2196.48	0.332032	0.142969	2.3224	0.0202111	0.51799
ENSMUSG00000028128	chr3	F3	121723537	121735052	1876	3432	3504	2839	3461	3098	3444	3984	4389	3704	3742	17.4875	17.8393	15.6837	14.5346	16.8895	17.4682	20.7089	18.4657	20.4083	17.7672	3545.74	-0.186166	0.0702471	-2.65016	0.00804535	0.396864
ENSMUSG00000028158	chr3	Mttp	138089855	138143388	4410	1407	1419	1200	1605	1127	1453	1511	1998	1302	1441	3.05071	3.07413	2.82092	2.86816	2.61449	3.13601	3.34218	3.57704	3.05263	2.91142	1431.01	-0.134476	0.0626671	-2.14588	0.0318827	0.59103
ENSMUSG00000028180	chr3	Zranb2	157534160	157548390	4301	15793	15999	14432	18546	14256	14375	14787	18478	13956	14195	35.1106	35.5386	34.7859	33.9817	33.91	31.8117	33.536	33.9195	33.5499	29.4065	15396.5	0.112219	0.0367917	3.05012	0.00228753	0.287392
ENSMUSG00000028199	chr3	Cryz	154596711	154623182	6195	1440	1724	1340	2033	1279	2063	1736	2208	1679	1752	2.22277	2.65891	2.24254	2.58638	2.11232	3.16984	2.73364	2.81419	2.80246	2.52	1708.35	-0.233378	0.085623	-2.72565	0.00641755	0.367483
ENSMUSG00000028224	chr4	Nbn	15957925	15992589	2533	1434	1407	1338	1675	1225	1427	1707	1950	1406	1560	5.41235	5.30597	5.47516	5.21043	4.94687	5.36126	6.57248	6.07706	5.73825	5.48651	1501.28	-0.132285	0.059724	-2.21493	0.0267646	0.57745
ENSMUSG00000028233	chr4	Tgs1	3574875	3616619	5314	2589	2855	2476	3623	2757	3072	3261	3682	2660	3400	4.65878	5.13311	4.83053	5.37317	5.30804	5.50259	5.98618	5.47074	5.17582	5.70104	3012.09	-0.122523	0.0591328	-2.07199	0.0382659	0.617779
ENSMUSG00000028234	chr4	Rps20	3831334	3835665	4080	10847	11382	10001	11416	8505	12767	13091	15308	11362	10831	25.4206	26.652	25.4111	22.0502	21.326	29.7832	31.2974	29.6222	28.7931	23.6527	11478.6	-0.226058	0.0831512	-2.71864	0.00655515	0.370185
ENSMUSG00000028341	chr4	Nr4a3	48045153	48086447	5987	2819	2530	2531	3912	4482	2053	3190	2743	1807	2665	4.50253	4.03753	4.38286	5.14971	7.65933	3.26405	5.1977	3.61751	3.12088	3.96638	2867.62	0.443837	0.181651	2.44336	0.0145513	0.487536
ENSMUSG00000028358	chr4	Zfp618	62965573	63139708	9352	975	1024	814	1161	1025	858	826	1107	929	875	0.997005	1.04623	0.902445	0.978469	1.12143	0.873345	0.861651	0.934678	1.02723	0.83375	955.414	0.17001	0.0800572	2.1236	0.0337032	0.598738
ENSMUSG00000028364	chr4	Tnc	63959785	64047015	7772	731	767	509	889	617	317	610	796	497	642	0.89944	0.94294	0.67901	0.901527	0.812264	0.388258	0.765673	0.808704	0.661254	0.73608	628.787	0.350107	0.173646	2.01622	0.0437773	0.633813
ENSMUSG00000028394	chr4	Pole3	62522649	62525068	2040	1928	1904	1693	2051	1612	2142	2263	2818	1877	1856	9.03457	8.91459	8.60124	7.92115	8.08207	9.99139	10.8179	10.9034	9.51091	8.10426	1997.23	-0.194758	0.0758278	-2.56842	0.0102163	0.430107
ENSMUSG00000028399	chr4	Ptprd	75941238	78211961	22702	22062	22299	19672	28745	22876	18918	19669	25861	19069	22361	9.29405	9.38598	8.98489	9.98033	10.3109	7.93307	8.45281	8.99554	8.68651	8.77782	21998	0.177249	0.0531172	3.33695	0.000847033	0.171859
ENSMUSG00000028416	chr4	Bag1	40936398	40948294	1349	6997	7415	6286	8418	5885	7938	7275	9595	7125	7429	49.5703	52.4874	48.2823	49.152	44.6081	55.9792	52.5777	56.1276	54.5823	49.0428	7376.02	-0.121072	0.0537705	-2.25165	0.0243447	0.558234
ENSMUSG00000028434	chr4	Epb4.1l4b	56991972	57143437	8858	4631	4114	4359	5976	4590	3591	4191	5205	4000	4528	4.99958	4.43769	5.10211	5.31731	5.30187	3.85905	4.61567	4.63982	4.66956	4.55512	4491.37	0.188194	0.0755088	2.49234	0.0126903	0.465984
ENSMUSG00000028480	chr4	Glipr2	43957401	43979118	2320	587	630	328	502	371	491	665	847	770	504	2.41884	2.59384	1.46537	1.70488	1.63568	2.01398	2.79543	2.88186	3.43097	1.93524	564.156	-0.395127	0.195519	-2.02091	0.0432889	0.630924
ENSMUSG00000028495	chr4	Rps6	86854660	86857412	1586	4884	5420	4692	5742	4236	5191	5866	7159	5073	5336	29.4335	32.6362	30.6569	28.5202	27.3137	31.1404	36.0635	35.6238	33.0589	29.9652	5316.8	-0.141192	0.0602149	-2.3448	0.0190373	0.506831
ENSMUSG00000028555	chr4	Ttc39a	109406623	109444745	4904	498	507	410	547	488	315	373	591	408	354	0.971033	0.987749	0.866747	0.879051	1.01808	0.611394	0.741946	0.951511	0.860245	0.643195	445.955	0.327411	0.123809	2.64448	0.00818155	0.401165
ENSMUSG00000028603	chr4	Scp2	108043839	108144998	3478	8813	9847	7627	9805	7699	9487	10396	11800	9736	8992	24.2277	27.0475	22.7325	22.2156	22.6454	25.9611	29.1551	26.7851	28.9419	23.0346	9367.55	-0.1551	0.06923	-2.24036	0.0250675	0.561431
ENSMUSG00000028643	chr4	Ccdc23	119195306	119201298	1065	690	717	661	776	572	784	734	995	790	775	6.19064	6.42746	6.42971	5.73813	5.49085	7.00178	6.71802	7.37108	7.66427	6.47922	744.817	-0.203242	0.0795022	-2.55643	0.0105753	0.438227
ENSMUSG00000028649	chr4	Macf1	123349633	123684360	26689	58116	54150	47453	66570	56364	48952	51999	65207	50566	55579	20.8253	19.3877	18.4358	19.6606	21.61	17.4611	19.0085	19.2935	19.5934	18.5584	55188.4	0.104444	0.0509484	2.05	0.0403648	0.6257
ENSMUSG00000028651	chr4	Ppie	123127115	123139951	1719	842	885	734	938	670	829	947	1232	896	845	4.68195	4.91691	4.42502	4.29873	3.98609	4.58855	5.37185	5.6565	5.38741	4.37831	873.659	-0.16872	0.0834539	-2.02171	0.0432064	0.630924
ENSMUSG00000028655	chr4	Mfsd2a	122946850	122961188	2250	1083	1174	1143	1457	1121	1787	1819	1616	1141	1602	4.60147	4.98391	5.26524	5.10211	5.09602	7.55785	7.88423	5.66932	5.24217	6.34257	1385.9	-0.367859	0.117995	-3.11758	0.00182344	0.271478
ENSMUSG00000028656	chr4	Cap1	122859047	122886056	3494	17566	18138	15137	21666	15815	22815	19674	22480	16155	19702	48.0695	49.5929	44.9097	48.8649	46.3045	62.1474	54.9222	50.7942	47.8036	50.2391	18773.7	-0.147576	0.0735878	-2.00544	0.0449155	0.637134
ENSMUSG00000028664	chr4	Ephb2	136647539	136835988	12608	2109	1903	1609	2743	2066	1193	1445	2489	1805	1899	1.5997	1.44223	1.32319	1.71479	1.67668	0.90076	1.11812	1.55887	1.48046	1.34222	1904.1	0.291995	0.141523	2.06324	0.0390899	0.624463
ENSMUSG00000028690	chr4	Mmachc	116702279	116708406	2224	1006	1098	969	1324	963	1178	1348	1351	1049	1256	4.32426	4.71574	4.51587	4.69055	4.42891	5.0404	5.91102	4.79502	4.8758	5.03081	1146.4	-0.161176	0.0675749	-2.38514	0.0170726	0.497595
ENSMUSG00000028730	chr4	Cfap57	118554551	118620777	4020	119	127	120	118	112	146	256	205	118	135	0.283046	0.301819	0.309453	0.23132	0.285026	0.345675	0.621167	0.40261	0.303493	0.299211	144.452	-0.459926	0.212809	-2.16122	0.0306787	0.590298
ENSMUSG00000028744	chr4	Pqlc2	139294029	139310708	3516	954	1033	837	1248	942	862	808	1143	793	1050	2.5943	2.80676	2.46775	2.7971	2.74081	2.33337	2.24151	2.56649	2.33186	2.6607	958.799	0.15642	0.0763168	2.04961	0.0404024	0.6257
ENSMUSG00000028753	chr4	Vwa5b1	138565360	138635884	7805	761	982	822	839	1051	501	829	1066	553	643	0.932394	1.20215	1.09192	0.847226	1.37776	0.611025	1.03616	1.07843	0.732651	0.73411	801.862	0.400915	0.173598	2.30944	0.020919	0.529407
ENSMUSG00000028766	chr4	Alpl	137741733	137796384	4033	640	914	611	962	779	441	473	800	667	658	1.51736	2.16515	1.57055	1.87977	1.97607	1.04076	1.144	1.5661	1.70998	1.45368	689.708	0.409825	0.156054	2.62618	0.00863497	0.411087
ENSMUSG00000028797	chr4	Tmem234	129600668	129624059	4273	4904	5059	4313	5599	4350	5452	5149	6229	4826	5082	10.9739	11.3112	10.4639	10.3262	10.4149	12.1443	11.7541	11.5093	11.6776	10.5969	5066.98	-0.093543	0.0458368	-2.04079	0.0412722	0.6257
ENSMUSG00000028821	chr4	Syf2	134930898	134937548	2043	2863	3217	2742	3407	2561	2937	3573	4285	3041	3223	13.3963	15.04	13.9102	13.1388	12.8212	13.6796	17.0551	16.5552	15.3864	14.0526	3158.18	-0.149965	0.0650235	-2.30632	0.0210929	0.530371
ENSMUSG00000028822	chr4	Tmem50a	134897849	134915024	1270	5001	5204	4789	6105	4612	5463	5795	6740	4850	5686	37.6318	39.1263	39.0703	37.8622	37.1317	40.92	44.4846	41.8774	39.4636	39.8694	5386.74	-0.0984272	0.0390506	-2.52051	0.0117186	0.450077
ENSMUSG00000028836	chr4	Slc30a2	134343181	134354484	3564	196	125	185	272	201	128	117	180	110	205	0.525824	0.335064	0.538096	0.601416	0.576949	0.341822	0.320205	0.398729	0.319105	0.512475	170.567	0.457219	0.213911	2.13743	0.0325634	0.591231
ENSMUSG00000028837	chr4	Psmb2	126677630	126709714	1204	3272	3391	3015	3950	2793	3465	4195	4643	3153	3555	25.9699	26.8917	25.9446	25.839	23.7184	27.3757	33.9662	30.4282	27.0606	26.2924	3510.39	-0.158607	0.0643156	-2.46607	0.0136604	0.48211
ENSMUSG00000028842	chr4	Ago3	126331704	126429556	16571	5690	5719	4568	7671	6258	5725	4885	5815	4772	5727	3.28383	3.29779	2.85824	3.64874	3.86422	3.2889	2.87602	2.77102	2.97801	3.07986	5651.73	0.188688	0.0896454	2.10482	0.035307	0.601155
ENSMUSG00000028843	chr4	Sh3bgrl3	134127406	134128789	821	4480	4584	3759	5325	3856	6167	5150	5432	4222	5535	52.1254	53.2906	47.4185	51.0638	48.0027	71.4252	61.1276	52.1859	53.1187	60.0101	4822.03	-0.22958	0.0936227	-2.45218	0.0141994	0.485853
ENSMUSG00000028885	chr4	Smpdl3b	132732966	132757252	2006	246	235	197	261	197	439	350	274	252	277	1.17228	1.11892	1.01781	1.02508	1.00443	2.08241	1.70146	1.07812	1.29854	1.23002	272.403	-0.454617	0.184652	-2.46202	0.0138159	0.483467
ENSMUSG00000028919	chr4	Arhgef19	141239499	141257564	4242	1433	1555	1493	2150	1466	1046	1199	1735	1433	1653	3.23011	3.50215	3.64867	3.99421	3.53559	2.34697	2.75707	3.22918	3.4928	3.47199	1505.02	0.241492	0.121512	1.98739	0.0468787	0.637579
ENSMUSG00000028933	chr5	Xrcc2	25689812	25705825	5216	661	634	624	875	599	495	593	861	572	539	1.21178	1.1613	1.24026	1.32207	1.17492	0.903304	1.10901	1.30331	1.1339	0.92076	638.452	0.205384	0.10152	2.02309	0.0430635	0.630924
ENSMUSG00000028943	chr4	Espn	152120331	152152371	5979	401	350	317	513	397	256	283	477	352	327	0.641338	0.559299	0.549674	0.67621	0.679345	0.407557	0.461729	0.629916	0.608755	0.487332	363.611	0.275218	0.138085	1.99311	0.0462495	0.637134
ENSMUSG00000028950	chr4	Tas1r1	152027914	152038568	4776	413	372	379	448	355	315	286	396	375	350	0.826872	0.744158	0.822681	0.739245	0.760456	0.627776	0.584135	0.654644	0.811852	0.652967	368.731	0.239964	0.114269	2.09999	0.0357294	0.603112
ENSMUSG00000028954	chr5	Nub1	24685815	24710555	3455	8361	8141	7532	10370	7611	8990	9615	11375	7687	9177	23.1381	22.5103	22.5987	23.6522	22.5356	24.7648	27.1442	25.9922	23.003	23.6649	8805.38	-0.105565	0.041747	-2.52869	0.0114489	0.450077
ENSMUSG00000029022	chr4	Miip	147860778	147868816	3354	789	952	851	1167	1035	892	700	909	753	926	2.2492	2.71158	2.63017	2.74185	3.15681	2.53117	2.03567	2.13962	2.32115	2.45978	895.525	0.243559	0.113886	2.13861	0.0324669	0.591046
ENSMUSG00000029036	chr4	Atad3a	155740641	155761093	3765	2451	2445	2369	3013	2345	2360	2351	2910	2169	2485	6.22453	6.20406	6.52277	6.30644	6.37182	5.96597	6.0908	6.10208	5.95635	5.88064	2476.89	0.0920303	0.0425945	2.16062	0.030725	0.590298
ENSMUSG00000029063	chr4	Nadk	155562378	155591001	3747	4598	4540	3821	5496	4248	4931	5095	5847	4365	5261	11.7331	11.5753	10.5712	11.5588	11.5981	12.5252	13.2632	12.3197	12.0444	12.5097	4783.86	-0.120828	0.0397789	-3.03749	0.00238555	0.290459
ENSMUSG00000029071	chr4	Dvl1	155847402	155859303	4996	7217	7067	6665	8230	6664	6583	6902	7472	6020	7124	13.8131	13.5146	13.8305	12.9824	13.6467	12.5419	13.4762	11.8084	12.4591	12.7055	6975.49	0.121179	0.0518663	2.33636	0.0194723	0.510879
ENSMUSG00000029108	chr5	Pcdh7	57718021	58133234	10478	13847	13668	13161	19310	12735	13477	13983	16726	11560	13084	12.638	12.4641	13.0232	14.5254	12.436	12.244	13.0192	12.6048	11.4088	11.1275	14025.7	0.125	0.0573582	2.17928	0.0293107	0.589186
ENSMUSG00000029175	chr5	Slc35f6	30647933	30659731	3311	2748	2817	2381	3162	2361	2749	2983	3559	2815	3043	7.93542	8.12782	7.45446	7.52553	7.29468	7.90194	8.7875	8.486	8.79	8.18823	2842.37	-0.121259	0.0449817	-2.69574	0.0070232	0.378352
ENSMUSG00000029217	chr5	Tec	72755718	72868483	3632	274	280	251	263	240	330	310	345	279	315	0.721321	0.736496	0.7164	0.570632	0.676	0.864765	0.832527	0.749927	0.794218	0.772723	288.169	-0.217433	0.107638	-2.02004	0.0433791	0.630924
ENSMUSG00000029234	chr5	Tmem165	76183880	76209245	2588	2136	2174	2012	2610	1940	2251	2289	3001	2173	2298	7.89065	8.02426	8.0583	7.94647	7.6678	8.27738	8.62613	9.15375	8.68018	7.91036	2270.19	-0.0912164	0.0431952	-2.11173	0.0347098	0.598738
ENSMUSG00000029310	chr5	Nudt9	104046306	104065379	2392	3193	3462	2692	3477	2962	3191	3884	4209	3346	3801	12.7614	13.8249	11.6649	11.4532	12.6661	12.695	15.8358	13.89	14.4605	14.1558	3402.25	-0.172466	0.0664703	-2.59463	0.00946927	0.423711
ENSMUSG00000029388	chr5	Eif2b1	124570213	124579131	2577	1480	1549	1431	1789	1422	1718	1839	2039	1495	1688	5.49063	5.74177	5.75578	5.47007	5.6444	6.34439	6.95987	6.24597	5.99735	5.83536	1634.92	-0.142718	0.0526101	-2.71275	0.00667274	0.370439
ENSMUSG00000029465	chr5	Arpc3	122391878	122406179	2581	6544	6584	6252	7943	5678	7643	8113	8772	5909	7257	24.2399	24.3675	25.1079	24.249	22.503	28.181	30.6568	26.8292	23.6678	25.0484	7014.88	-0.140192	0.0680871	-2.05901	0.0394936	0.625469
ENSMUSG00000029480	chr5	Dhx37	125414406	125434048	4139	1617	1556	1395	1900	1428	1396	1432	1814	1349	1544	3.73554	3.59159	3.49399	3.61759	3.52963	3.21022	3.37478	3.46021	3.36986	3.32373	1533.08	0.117478	0.0429768	2.73352	0.00626606	0.363898
ENSMUSG00000029499	chr5	Pxmp2	110274282	110286186	1200	289	365	237	329	298	385	392	368	382	355	2.30143	2.90421	2.04622	2.15933	2.53907	3.05188	3.18453	2.41975	3.28943	2.63429	339.55	-0.272659	0.13072	-2.08582	0.0369949	0.611055
ENSMUSG00000029516	chr5	Cit	115845278	116008947	15387	13169	12790	12809	17116	12742	12255	12319	13179	9449	12741	8.18492	7.94266	8.63138	8.7677	8.47337	7.58194	7.8108	6.76341	6.35045	7.37904	12797.6	0.242479	0.0712362	3.40387	0.000664384	0.15112
ENSMUSG00000029524	chr5	Sirt4	115478010	115484725	2398	980	1079	751	1245	1005	973	874	965	806	789	3.90696	4.29802	3.24606	4.09077	4.28683	3.86129	3.55454	3.1766	3.47461	2.93106	942.04	0.236754	0.0970043	2.44066	0.0146606	0.487536
ENSMUSG00000029561	chr5	Oasl2	114896936	114912234	3879	720	801	586	858	937	546	1686	2179	1147	1123	1.77478	1.97278	1.56608	1.7431	2.4712	1.33971	4.23963	4.43497	3.05726	2.57945	1034.93	-0.690291	0.251467	-2.74505	0.00605011	0.363898
ENSMUSG00000029570	chr5	Lfng	140607341	140615543	2282	1310	1363	1325	1668	1425	1466	1503	1904	1580	1741	5.48794	5.70515	6.01807	5.75912	6.38719	6.11333	6.42326	6.58607	7.15735	6.79628	1521.13	-0.157313	0.0735466	-2.13896	0.0324388	0.591046
ENSMUSG00000029578	chr5	Wipi2	142629542	142670588	8041	10393	10571	9404	13029	9909	10119	10382	12405	8971	10778	12.3601	12.5612	12.1254	12.7706	12.6086	11.9791	12.5956	12.1814	11.5366	11.9441	10523.5	0.0668631	0.030237	2.2113	0.0270149	0.57745
ENSMUSG00000029608	chr5	Rph3a	120940502	121009518	4127	29856	28111	27080	34546	27151	28849	25445	35190	23903	24629	69.1728	65.075	68.0231	65.9666	67.3049	66.5335	60.1402	67.3201	59.8844	53.1723	28299.1	0.145091	0.0629636	2.30437	0.0212018	0.530467
ENSMUSG00000029614	chr5	Rpl6	121204481	121209241	2433	8370	8873	7716	9290	7183	9106	10067	12483	8462	8803	32.8888	34.8359	32.8715	30.0858	30.1986	35.6169	40.3535	40.5008	35.9545	32.2321	8959.07	-0.180637	0.0621969	-2.90427	0.00368105	0.3301
ENSMUSG00000029641	chr5	Rasl11a	146845071	146847726	1126	257	283	243	337	292	157	290	189	140	252	2.18099	2.39961	2.23578	2.35707	2.65131	1.32625	2.51059	1.32435	1.28471	1.99276	243.663	0.503984	0.198792	2.53523	0.0112373	0.446687
ENSMUSG00000029722	chr5	Agfg2	137650483	137684726	3802	3431	3630	2972	4180	3209	4212	5405	4361	3442	4156	8.62855	9.12132	8.10345	8.66394	8.63464	10.5441	13.8667	9.05576	9.3602	9.7393	3876.43	-0.267324	0.102406	-2.61045	0.00904243	0.420951
ENSMUSG00000029723	chr5	Tsc22d4	137745730	137768450	7509	7240	7859	5812	7000	5780	7395	8264	9976	7960	7592	9.22024	10.0001	8.02478	7.34723	7.87569	9.37449	10.7362	10.4902	10.9616	9.00938	7442.21	-0.236041	0.0858587	-2.74918	0.00597443	0.363898
ENSMUSG00000029780	chr6	Nt5c3	56882400	56923932	4250	2976	3207	2931	3829	2752	3630	3825	4346	2991	3624	6.69554	7.20917	7.14944	7.10003	6.62458	8.12952	8.77895	8.07354	7.27656	7.59759	3382.31	-0.179885	0.0548101	-3.28197	0.00103086	0.196308
ENSMUSG00000029790	chr6	Cep41	30653457	30693749	4979	555	578	492	654	449	624	599	715	570	600	1.06588	1.10911	1.02443	1.03518	0.922609	1.1929	1.17354	1.13381	1.18371	1.07374	579.643	-0.142431	0.0718472	-1.98242	0.0474327	0.639346
ENSMUSG00000029798	chr6	Herc6	57580992	57665136	5279	1344	1359	1028	1628	1187	1363	1692	1928	1422	1621	2.4345	2.45959	2.01886	2.43045	2.30048	2.4576	3.12657	2.88362	2.78526	2.73607	1441.38	-0.248518	0.0681358	-3.6474	0.000264911	0.105816
ENSMUSG00000029814	chr6	Igf2bp3	49085221	49214954	4344	492	494	364	691	526	457	390	452	391	459	1.08298	1.08646	0.868678	1.25359	1.23879	1.00133	0.875744	0.821512	0.930653	0.941459	468.504	0.287698	0.117891	2.44038	0.014672	0.487536
ENSMUSG00000030047	chr6	Arhgap25	87458545	87533259	4250	650	624	467	735	590	800	856	919	604	893	1.4624	1.40272	1.13913	1.36289	1.42024	1.79163	1.96465	1.70722	1.46942	1.87214	706.309	-0.361828	0.097549	-3.70919	0.000207921	0.0945869
ENSMUSG00000030048	chr6	Gkn3	87383268	87388935	844	185	250	176	398	250	113	78	224	174	187	2.09391	2.82723	2.15975	3.71272	3.0275	1.27313	0.900617	2.09342	2.12958	1.97226	200.332	0.7323	0.263863	2.77531	0.00551497	0.353708
ENSMUSG00000030057	chr6	Cnbp	87842615	87851106	2536	17544	18203	16536	20529	14923	18787	20834	25637	17328	17810	66.1381	68.5646	67.5861	63.7842	60.1917	70.4996	80.1225	79.8017	70.6364	62.5636	18646.1	-0.137537	0.0620488	-2.2166	0.0266507	0.57745
ENSMUSG00000030084	chr6	Plxna1	89316316	89362613	9025	12998	12115	11255	15730	13154	9009	11968	15019	11150	12934	13.7729	12.8264	12.93	13.7372	14.9129	9.50234	12.9368	13.1405	12.7756	12.7707	12449.6	0.174052	0.0880257	1.97728	0.0480097	0.641407
ENSMUSG00000030086	chr6	Chchd6	89383146	89595652	1126	3551	3662	3222	4269	3105	4014	4449	4808	3377	3639	30.1349	31.0507	29.6448	29.8585	28.1928	33.9081	38.516	33.6904	30.989	28.7764	3779.16	-0.13787	0.0641184	-2.15025	0.0315358	0.590298
ENSMUSG00000030094	chr6	Xpc	91489305	91515884	5490	1522	1714	1281	1776	1364	1937	1675	2036	1432	1816	2.65098	2.98289	2.41905	2.54951	2.54193	3.35836	2.97622	2.92814	2.69707	2.94743	1642.65	-0.168639	0.0783164	-2.15331	0.0312944	0.590298
ENSMUSG00000030098	chr6	Grip2	91761509	91827250	5849	2745	2758	2288	3334	2677	2209	2309	3236	2454	2377	4.48776	4.50522	4.05553	4.49237	4.68267	3.59492	3.85097	4.36836	4.3383	3.62119	2619.87	0.184336	0.0653097	2.82249	0.00476525	0.342519
ENSMUSG00000030107	chr6	Usp18	121245906	121270916	1770	225	236	195	265	242	176	447	596	297	319	1.21509	1.27342	1.14173	1.17949	1.39829	0.946114	2.46258	2.65762	1.73436	1.60528	293.261	-0.575086	0.229108	-2.5101	0.0120696	0.457554
ENSMUSG00000030168	chr6	Adipor2	119353150	119417704	5979	6041	6094	6009	8399	6543	6889	8863	9172	6211	8310	9.66165	9.7382	10.4195	11.0711	11.1964	10.9674	14.4604	12.1123	10.7414	12.3845	7186.52	-0.202173	0.0837972	-2.41264	0.0158373	0.49216
ENSMUSG00000030220	chr6	Arhgdib	136923523	136941899	1839	902	837	803	955	578	1084	941	1366	992	999	4.68848	4.34695	4.52528	4.09121	3.21448	5.60868	4.9897	5.86271	5.57564	4.83867	936.608	-0.348889	0.110685	-3.15208	0.00162112	0.252747
ENSMUSG00000030246	chr6	Ldhb	142490249	142507957	1570	33467	34200	30585	39630	28889	40102	38852	47414	31443	34071	203.744	208.031	201.874	198.845	188.173	243.018	241.29	238.339	206.99	193.28	35552.3	-0.148766	0.063442	-2.34492	0.0190311	0.506831
ENSMUSG00000030255	chr6	Sspn	145931641	145965223	4996	543	623	875	1117	955	787	507	726	527	527	1.03928	1.1914	1.81571	1.76201	1.95567	1.49939	0.989922	1.14734	1.09069	0.939896	717.961	0.471586	0.200982	2.34641	0.0189552	0.506831
ENSMUSG00000030259	chr6	Rassf8	145746748	145821079	5559	2258	2257	2016	2897	2411	1802	2015	2773	2082	2057	3.88412	3.87913	3.75979	4.10714	4.43735	3.08553	3.53592	3.93859	3.87264	3.29714	2241.25	0.195291	0.0754586	2.58805	0.009652	0.425637
ENSMUSG00000030263	chr6	Lrmp	145115653	145174934	4070	243	234	192	244	183	290	304	341	364	432	0.570885	0.549278	0.489043	0.472448	0.459993	0.678182	0.728576	0.661483	0.924701	0.945717	281.657	-0.621099	0.151952	-4.08746	4.36125e-05	0.034839
ENSMUSG00000030298	chr6	Sec13	113728067	113740743	1663	3367	3188	2815	3636	2626	3290	3728	4377	3062	3240	19.3523	18.3081	17.5417	17.2241	16.1489	18.8231	21.8587	20.7725	19.0306	17.3528	3304.69	-0.12567	0.0628079	-2.00086	0.0454078	0.637134
ENSMUSG00000030317	chr6	Timp4	115245616	115251849	1416	2016	2129	1852	2249	1618	2107	2663	2796	2367	1866	13.6071	14.3576	13.5525	12.5108	11.6845	14.1561	18.336	15.5823	17.2754	11.736	2154	-0.210195	0.106737	-1.96928	0.048921	0.64406
ENSMUSG00000030495	chr7	Slc7a10	35186385	35204898	2463	3825	4198	3421	4500	3480	2873	3203	5017	3427	3067	14.8468	16.2809	14.3966	14.3959	14.4524	11.1005	12.6829	16.0794	14.3838	11.0931	3668.67	0.204867	0.0951291	2.15357	0.0312738	0.590298
ENSMUSG00000030499	chr7	Kctd15	34639014	34655509	2991	982	963	794	1010	768	675	792	980	800	808	3.13902	3.07569	2.75173	2.66088	2.62664	2.14779	2.58265	2.5866	2.76522	2.40673	853.424	0.206483	0.084448	2.44509	0.0144817	0.486995
ENSMUSG00000030527	chr7	Crtc3	80586627	80688877	9850	1912	1790	1496	2052	1709	1576	1721	2092	1514	1698	1.85631	1.7364	1.5747	1.64196	1.77526	1.52309	1.70452	1.67705	1.58945	1.53616	1745.2	0.111638	0.0512879	2.17669	0.0295037	0.589186
ENSMUSG00000030541	chr7	Idh2	80094846	80115392	2588	3249	3406	2458	3370	2636	2992	3895	4215	3325	3409	12.0022	12.5716	9.84458	10.2604	10.4187	11.0022	14.6784	12.8567	13.2819	11.7347	3270.73	-0.189619	0.0840826	-2.25515	0.0241237	0.558014
ENSMUSG00000030600	chr7	Lrfn1	28451980	28468242	3919	4396	4411	3753	5487	4113	3620	4147	5156	3819	4428	10.7254	10.753	9.9275	11.0335	10.7368	8.79168	10.3217	10.387	10.0754	10.067	4298.74	0.114592	0.0496969	2.30582	0.0211205	0.530371
ENSMUSG00000030621	chr7	Me3	89632392	89854359	14624	4205	4123	2931	5000	4394	5845	4743	5720	4128	5611	2.74988	2.69398	2.0781	2.69488	3.07443	3.80485	3.16417	3.08863	2.91907	3.41919	4630.88	-0.292407	0.108539	-2.69404	0.00705917	0.379042
ENSMUSG00000030623	chr7	Prss23os	89510007	89511368	1362	624	581	461	599	459	855	764	732	546	625	4.37857	4.07341	3.50713	3.46415	3.44602	5.972	5.4689	4.24112	4.14283	4.0866	621.314	-0.326446	0.133495	-2.44538	0.0144698	0.486995
ENSMUSG00000030638	chr7	Sh3gl3	82173840	82307419	4319	2459	2613	1980	2465	2186	3042	2923	3374	2330	2491	5.444	5.78007	4.75257	4.49779	5.17806	6.70386	6.60157	6.16775	5.57793	5.13888	2569.61	-0.219085	0.0874118	-2.50635	0.0121983	0.459246
ENSMUSG00000030659	chr7	Nucb2	116504369	116540554	2301	998	1043	995	1169	951	1411	1207	1382	912	1227	4.14638	4.32969	4.48193	4.0029	4.22743	5.83541	5.11569	4.74098	4.09723	4.75026	1123.18	-0.196992	0.0985123	-1.99967	0.0455361	0.637134
ENSMUSG00000030688	chr7	Stard10	101317086	101346626	2383	2708	3305	2445	3509	2693	5186	3119	4502	3258	3422	10.8639	13.2478	10.6346	11.6023	11.5593	20.7098	12.7647	14.913	14.1334	12.7924	3387.6	-0.3676	0.133781	-2.74778	0.00600001	0.363898
ENSMUSG00000030711	chr7	Sult1a1	126672865	126676432	1507	537	604	446	581	579	882	1067	629	530	762	3.40578	3.82748	3.06677	3.03697	3.92896	5.56822	6.90344	3.29393	3.63476	4.50331	661.036	-0.453522	0.188828	-2.40177	0.016316	0.493912
ENSMUSG00000030717	chr7	Nupr1	126623249	126630861	2514	463	446	219	388	206	454	541	710	475	344	1.7607	1.69463	0.902929	1.21607	0.838166	1.71857	2.09875	2.22939	1.95324	1.21899	417.131	-0.505934	0.225465	-2.24396	0.0248349	0.559205
ENSMUSG00000030730	chr7	Atp2a1	126445858	126463108	3483	132	205	174	188	166	51	172	82	75	154	0.362359	0.562281	0.517867	0.425349	0.487563	0.139361	0.481673	0.185866	0.22263	0.393932	140.595	0.744762	0.320544	2.32344	0.0201557	0.51799
ENSMUSG00000030744	chr7	Rps3	99477896	99483738	4483	23788	26306	23411	25917	18946	25090	27427	34088	27266	25119	50.7383	56.0618	54.1379	45.5601	43.2367	53.2702	59.6781	60.0345	62.8864	49.9247	25593.6	-0.176745	0.0862631	-2.04891	0.0404708	0.6257
ENSMUSG00000030830	chr7	Itgal	127296260	127335137	6380	147	122	165	154	98	176	216	257	164	190	0.220329	0.182704	0.268128	0.190238	0.157159	0.262587	0.330269	0.31806	0.265801	0.265365	167.317	-0.482353	0.166953	-2.88916	0.00386271	0.3301
ENSMUSG00000030844	chr7	Rgs10	128373621	128418758	1711	2535	2639	2243	2630	1808	2753	2648	3448	2757	2678	14.1618	14.7304	13.5854	12.1093	10.8068	15.3092	15.0909	15.9048	16.6546	13.9407	2597.17	-0.218174	0.0899261	-2.42615	0.01526	0.49216
ENSMUSG00000030846	chr7	Tial1	128439777	128461717	5861	7301	7697	5994	8466	7027	7094	6588	8321	6329	6557	11.9119	12.5474	10.6027	11.3841	12.2666	11.5211	10.965	11.2097	11.1658	9.96868	7098.02	0.113286	0.0519419	2.18101	0.029183	0.589186
ENSMUSG00000030870	chr7	Ubfd1	122067175	122082194	9629	7193	7067	6150	8430	6751	6122	6102	8894	6160	6589	7.14377	7.01272	6.62211	6.90028	7.17369	6.05224	6.18227	7.2935	6.61539	6.09778	6891	0.128109	0.0527851	2.427	0.0152245	0.49216
ENSMUSG00000030890	chr7	Ilk	105736592	105742925	2744	5472	5791	4779	6364	4845	5956	6022	7343	5347	5804	19.0655	20.1599	18.0527	18.2748	18.0614	20.6567	21.4043	21.125	20.1451	18.8436	5728.74	-0.11046	0.0383689	-2.8789	0.0039906	0.3301
ENSMUSG00000030921	chr7	Trim30a	104409025	104465193	4419	636	605	444	714	589	461	778	1234	841	803	1.37619	1.30801	1.04162	1.27333	1.36362	0.992952	1.71735	2.20474	1.96777	1.61909	698.68	-0.400383	0.176005	-2.27483	0.022916	0.545488
ENSMUSG00000030942	chr7	Thumpd1	119715096	119720765	2653	3560	3799	3351	4641	3431	4123	4283	4951	3422	4309	12.829	13.6787	13.0924	13.784	13.2288	14.7898	15.7452	14.7319	13.3346	14.4695	3953.06	-0.117814	0.0473085	-2.49035	0.0127619	0.466522
ENSMUSG00000030965	chr7	Fam175b	132859225	132885111	5427	2566	2401	2126	2947	2254	2656	2979	3405	2408	2622	4.52127	4.22698	4.06135	4.27963	4.24928	4.65841	5.35467	4.95385	4.58794	4.30498	2613.9	-0.143793	0.0500496	-2.87301	0.00406578	0.3301
ENSMUSG00000031026	chr7	Trim66	109449006	109508134	10125	5197	4637	4663	6174	5407	4438	4451	6055	4055	4845	4.90861	4.37599	4.77502	4.80612	5.46411	4.17252	4.28866	4.72217	4.14146	4.26417	4962.32	0.188587	0.0674562	2.7957	0.00517877	0.346818
ENSMUSG00000031027	chr7	Stk33	109279223	109439081	2654	128	137	126	127	113	146	182	201	151	132	0.461094	0.493098	0.4921	0.377055	0.435527	0.523525	0.66882	0.597856	0.588184	0.443086	143.582	-0.303562	0.146216	-2.07611	0.0378836	0.615496
ENSMUSG00000031028	chr7	Tub	109010825	109034460	6919	18719	19047	16028	22853	18957	15741	18090	21792	15792	19691	25.8714	26.3026	24.0171	26.0317	28.0327	21.6559	25.5056	24.8689	23.6011	25.3595	18546	0.121294	0.0560162	2.16533	0.0303623	0.590298
ENSMUSG00000031072	chr7	Oraov1	144915100	144930748	4400	2064	2289	1818	2378	1782	2135	2246	2830	2317	2331	4.48541	4.97018	4.28341	4.25918	4.1434	4.61845	4.97921	5.07809	5.44472	4.7203	2204.29	-0.150836	0.0640768	-2.35399	0.0185731	0.506004
ENSMUSG00000031101	chrX	Sash3	48146436	48161565	2677	307	323	256	347	225	315	313	404	380	464	1.09641	1.15258	0.991235	1.02137	0.859751	1.11982	1.14034	1.19134	1.46749	1.54414	331.247	-0.324548	0.141512	-2.29343	0.0218233	0.537445
ENSMUSG00000031111	chrX	Igsf1	49782536	49797749	5768	2225	2165	2061	1843	1483	802	1659	2422	1575	1315	3.6887	3.5862	3.70446	2.5182	2.63052	1.3235	2.80574	3.31542	2.82345	2.03144	1747.35	0.415695	0.209771	1.98166	0.047517	0.63959
ENSMUSG00000031137	chrX	Fgf13	59062145	59568071	4019	9774	9832	9123	12411	9475	7339	10051	10801	8198	9889	23.2536	23.3719	23.532	24.3358	24.1187	17.3804	24.3941	21.2179	21.0903	21.9232	9631.69	0.179177	0.0747865	2.39585	0.0165819	0.494112
ENSMUSG00000031161	chrX	Hdac6	7930120	7947889	5817	3868	3785	3371	4784	3549	3503	3568	4765	3263	3624	6.35852	6.21684	6.00803	6.48161	6.24213	5.73213	5.98347	6.46777	5.80022	5.55128	3774.91	0.100095	0.0385443	2.59689	0.00940719	0.423711
ENSMUSG00000031168	chrX	Ebp	8185329	8193512	2310	1246	1185	967	1287	979	1158	1339	1623	1215	1319	5.15658	4.9	4.33884	4.3898	4.33494	4.77044	5.65305	5.54605	5.43722	5.08655	1221.72	-0.180692	0.0674363	-2.67945	0.00737442	0.387287
ENSMUSG00000031200	chrX	Mtcp1	75410444	75416588	4478	790	820	626	953	775	773	740	829	663	660	1.6869	1.74949	1.44924	1.67717	1.7706	1.64304	1.61195	1.46163	1.53085	1.31323	759.021	0.156541	0.0784411	1.99565	0.0459723	0.637134
ENSMUSG00000031210	chrX	Gpr165	96713441	96719388	4545	1608	1726	1890	1707	1482	1191	1225	1839	1441	1200	3.38299	3.62818	4.31102	2.95985	3.33595	2.4942	2.62911	3.19461	3.2782	2.3525	1532.47	0.356657	0.127328	2.80109	0.00509301	0.346092
ENSMUSG00000031255	chrX	Sytl4	133936385	133981812	5125	172	199	297	173	137	94	175	204	102	140	0.320918	0.370981	0.600793	0.266032	0.273491	0.174582	0.33309	0.31428	0.205789	0.243404	170.043	0.554286	0.271029	2.04512	0.0408429	0.6257
ENSMUSG00000031256	chrX	Cstf2	134059187	134086819	9180	8790	9065	7874	10636	9171	8827	8327	10132	7556	8695	9.15677	9.43529	8.89309	9.13175	10.2218	9.15319	8.84913	8.71506	8.51143	8.4403	8866.45	0.115768	0.0488586	2.36944	0.0178149	0.499311
ENSMUSG00000031283	chrX	Chrdl1	143285674	143394262	6755	860	819	702	990	705	1046	1057	1026	792	944	1.21745	1.15844	1.07744	1.15508	1.06783	1.47398	1.52647	1.19929	1.21237	1.24526	888.241	-0.213869	0.0883455	-2.42082	0.0154856	0.49216
ENSMUSG00000031284	chrX	Pak3	143518591	143797796	9552	13253	12993	13008	16925	12490	12310	13582	16243	11485	13164	13.2684	12.9971	14.1195	13.9654	13.379	12.2678	13.8716	13.4274	12.4335	12.2808	13453	0.0929717	0.0458894	2.02599	0.0427654	0.630924
ENSMUSG00000031304	chrX	Il2rg	101264378	101268255	2387	140	108	77	101	107	92	154	240	203	175	0.560709	0.432182	0.334352	0.33339	0.458512	0.366778	0.6292	0.793674	0.879149	0.653104	138.223	-0.633918	0.246771	-2.56885	0.0102037	0.430107
ENSMUSG00000031320	chrX	Rps4x	102184941	102189394	1631	17740	19436	16160	18470	13726	18291	20560	25462	19601	18516	103.963	113.806	102.676	89.2098	86.0646	106.701	122.915	123.208	124.211	101.113	18670.7	-0.204344	0.0851497	-2.39982	0.0164031	0.494112
ENSMUSG00000031344	chrX	Gabrq	72825178	72842602	5352	616	908	1151	645	500	495	536	946	514	347	1.10059	1.62094	2.22959	0.949791	0.955814	0.880354	0.976944	1.39559	0.99304	0.577711	667.749	0.537347	0.269414	1.9945	0.0460975	0.637134
ENSMUSG00000031347	chrX	Cetn2	72913532	72918411	1646	2342	2691	2094	2845	2150	2753	2810	3277	2405	2567	13.5999	15.6134	13.1835	13.6162	13.3581	15.9134	16.6462	15.7126	15.1016	13.8903	2573.47	-0.139504	0.0559001	-2.49559	0.0125748	0.465042
ENSMUSG00000031376	chrX	Atp2b3	73503086	73571005	4820	14437	13203	12241	18630	14320	10677	13989	16318	11969	14355	28.6407	26.1706	26.3286	30.4608	30.3953	21.0844	28.3108	26.7298	25.6757	26.5366	13899.8	0.1624	0.079306	2.04776	0.0405837	0.6257
ENSMUSG00000031391	chrX	L1cam	73853778	73896105	7347	14175	13868	13140	18509	14025	11908	13279	15982	11372	15392	18.45	18.0352	18.5427	19.8554	19.5315	15.4283	17.6319	17.1762	16.0055	18.6683	14065.9	0.167859	0.0656158	2.55822	0.0105211	0.437319
ENSMUSG00000031398	chrX	Plxna3	74329066	74344689	7880	3178	3266	2700	3770	2978	2420	2541	3676	2773	3167	3.8567	3.96016	3.55246	3.77073	3.86673	2.92337	3.14576	3.68349	3.63889	3.58134	3025.87	0.177024	0.0753715	2.34869	0.0188395	0.506831
ENSMUSG00000031400	chrX	G6pdx	74409483	74429194	3080	3576	3622	3092	3929	2955	3396	3971	5151	3696	3861	11.1007	11.234	10.4063	10.0521	9.81446	10.4936	12.5751	13.2028	12.4063	11.1683	3691.51	-0.168997	0.0638118	-2.64836	0.00808831	0.397785
ENSMUSG00000031523	chr8	Dlc1	36567751	36953143	14694	5791	5361	4948	7701	5384	4237	5370	6532	4642	5700	3.76901	3.48621	3.49146	4.13089	3.74918	2.74497	3.56539	3.51028	3.2669	3.45688	5512.88	0.187252	0.0773019	2.42234	0.0154209	0.49216
ENSMUSG00000031529	chr8	Tnks	34829179	34965690	6444	9102	8726	8027	11837	8877	8357	8762	10305	7608	8911	13.507	12.9381	12.9145	14.4772	14.0943	12.3446	13.2642	12.6267	12.2081	12.322	8986.53	0.12983	0.0432363	3.0028	0.00267504	0.302482
ENSMUSG00000031557	chr8	Plekha2	25039144	25102194	5397	1570	1592	1292	1748	1282	2043	1789	1855	1680	2127	2.7817	2.8183	2.48186	2.55255	2.43028	3.60317	3.23355	2.71379	3.21868	3.51167	1690.93	-0.306212	0.0972279	-3.14943	0.0016359	0.252747
ENSMUSG00000031558	chr5	Slit2	47983155	48306282	15079	3890	3454	3370	5201	3541	2360	3298	4223	2831	3298	2.46713	2.18876	2.31727	2.71864	2.40284	1.48991	2.13379	2.21149	1.94151	1.94907	3509.41	0.332704	0.0987003	3.37085	0.000749357	0.165841
ENSMUSG00000031561	chr8	Tenm3	48227682	48844026	11132	10430	9543	9945	14477	11326	9117	8686	11935	8389	11492	8.96016	8.19125	9.26275	10.2502	10.4103	7.79631	7.61219	8.46595	7.79289	9.19945	10459.2	0.217763	0.0917514	2.3734	0.017625	0.499118
ENSMUSG00000031574	chr8	Star	25808474	25814723	2787	501	452	393	523	413	442	326	460	412	372	1.71865	1.54926	1.46166	1.47868	1.51586	1.50931	1.14085	1.30296	1.52829	1.18913	428.52	0.225622	0.113624	1.98569	0.047068	0.637579
ENSMUSG00000031584	chr8	Gsr	33652523	33698163	2754	2359	2439	1940	2526	2017	2396	2523	3371	2505	2329	8.18936	8.45995	7.30176	7.22732	7.49178	8.2797	8.93507	9.66279	9.40344	7.53401	2420.67	-0.163627	0.0697375	-2.34633	0.0189594	0.506831
ENSMUSG00000031609	chr8	Sap30	57482707	57487860	1178	292	329	225	383	299	372	384	489	319	442	2.36871	2.66661	1.97886	2.56065	2.59512	3.00385	3.17775	3.27537	2.79819	3.34108	348.817	-0.344534	0.101203	-3.40439	0.000663129	0.15112
ENSMUSG00000031610	chr8	Scrg1	57455923	57477585	700	2092	2724	1712	2157	1518	2172	2838	2940	2371	2346	28.5422	37.1336	25.324	24.2548	22.1592	29.4979	39.5	33.1203	34.9796	29.8256	2270.24	-0.264686	0.129619	-2.04203	0.0411488	0.6257
ENSMUSG00000031641	chr8	Cbr4	61487734	61503482	3047	673	733	674	872	575	776	771	927	789	788	2.11176	2.29809	2.29294	2.25511	1.93043	2.4238	2.46798	2.40176	2.67709	2.30404	753.085	-0.15608	0.0770734	-2.02508	0.0428591	0.630924
ENSMUSG00000031667	chr8	Aktip	91112041	91134465	2992	7537	7737	6416	9008	6668	7675	9177	10717	7005	8565	24.0844	24.7026	22.2282	23.724	22.7976	24.413	29.9155	28.2769	24.2048	25.5035	7966.21	-0.153915	0.0536246	-2.87024	0.00410164	0.3301
ENSMUSG00000031760	chr8	Mt3	94152607	94154148	538	19468	20929	16198	23386	14673	19425	21912	24303	20203	23718	345.443	371.054	311.616	342.005	278.568	343.101	396.639	356.071	387.639	392.164	20254.9	-0.172579	0.0795691	-2.16892	0.0300886	0.590298
ENSMUSG00000031762	chr8	Mt2	94172618	94173567	556	7484	8006	7007	8476	6155	9345	10393	12191	11351	12875	128.506	137.353	130.444	119.95	113.077	159.725	182.049	172.842	210.756	206.002	9273.79	-0.552456	0.0959858	-5.7556	8.63335e-09	7.06941e-05
ENSMUSG00000031765	chr8	Mt1	94179089	94180325	540	14161	17505	12869	16000	11662	19066	21726	22848	19975	19678	250.346	309.202	246.658	233.125	220.585	335.515	391.818	333.516	381.848	324.162	17439	-0.472575	0.0898708	-5.25838	1.45332e-07	0.00047602
ENSMUSG00000031807	chr8	Pgls	71592176	71601092	3770	1275	1426	1249	1645	1260	1598	1586	1930	1362	1453	3.23368	3.6136	3.43442	3.43855	3.41912	4.03431	4.10345	4.04172	3.73526	3.4339	1466.54	-0.158352	0.0559941	-2.82801	0.00468383	0.342519
ENSMUSG00000031816	chr8	Mthfsd	121095012	121108392	4894	1723	1789	1560	2265	1800	1693	1658	2120	1578	1678	3.36648	3.49249	3.3046	3.64738	3.76288	3.29271	3.30472	3.42018	3.33392	3.05505	1774.2	0.114965	0.049755	2.31063	0.0208535	0.529407
ENSMUSG00000031897	chr8	Psmb10	105935728	105938392	1270	2569	2681	2264	2787	2207	2622	3007	3682	2832	2970	19.3313	20.1571	18.4705	17.2845	17.7688	19.6398	23.0829	22.8772	23.0435	20.8252	2742.62	-0.218909	0.0597855	-3.66157	0.000250674	0.105264
ENSMUSG00000031948	chr8	Kars	111993440	112011323	2249	4779	4819	4405	5922	4551	5580	5464	6745	4416	5329	20.3141	20.4669	20.3007	20.7468	20.6978	23.6103	23.6936	23.6736	20.2977	21.1077	5155.45	-0.116169	0.0489708	-2.37221	0.0176818	0.499118
ENSMUSG00000031963	chr9	Bmper	23223076	23485202	3793	876	857	820	1040	801	690	687	1073	718	760	2.20826	2.15854	2.24111	2.16074	2.16041	1.73142	1.7667	2.23341	1.95717	1.78523	825.946	0.22165	0.0792178	2.79799	0.00514222	0.34656
ENSMUSG00000031994	chr9	Adamts8	30942562	30963838	4613	305	260	319	368	315	181	297	277	218	308	0.632217	0.538485	0.716903	0.628689	0.698608	0.373465	0.628031	0.474097	0.48863	0.59491	284.601	0.346738	0.159657	2.17176	0.0298735	0.590298
ENSMUSG00000032000	chr9	Birc3	7848699	7873186	5009	275	252	167	295	251	279	279	412	321	261	0.524975	0.480663	0.345642	0.464141	0.512669	0.530171	0.543336	0.649419	0.662625	0.464281	276.092	-0.275918	0.139898	-1.97228	0.0485776	0.643765
ENSMUSG00000032114	chr9	Slc37a4	44398176	44402963	2083	1422	1418	1275	1778	1306	1541	1606	1810	1372	1656	6.52598	6.50214	6.34395	6.72512	6.41278	7.0397	7.51883	6.85877	6.80859	7.08176	1507.45	-0.103171	0.0481091	-2.14452	0.0319911	0.591046
ENSMUSG00000032131	chr9	Abcg4	44273188	44288615	5211	6071	5940	5431	7643	5520	5098	5790	6903	5543	6000	11.1404	10.8908	10.8049	11.5591	10.8377	9.31204	10.8387	10.4592	10.9987	10.2595	5955.07	0.106692	0.0497718	2.14362	0.0320631	0.591046
ENSMUSG00000032198	chr9	Dock6	21800184	21852635	6556	1759	1879	1446	2276	1875	1417	1564	2329	1605	1487	2.56569	2.73841	2.28671	2.73611	2.92615	2.05738	2.3272	2.80498	2.53146	2.02108	1746.23	0.191542	0.0932147	2.05485	0.0398934	0.6257
ENSMUSG00000032238	chr9	Rora	68653786	69388246	13071	10871	12957	14495	16649	11832	7127	12714	11215	8361	11944	7.95373	9.47196	11.498	10.0395	9.26226	5.19056	9.48948	6.77521	6.6148	8.14303	11788.1	0.433435	0.14912	2.90661	0.00365373	0.3301
ENSMUSG00000032288	chr9	Imp3	56937475	56938398	924	1859	1945	1626	2079	1393	1952	2179	2547	1757	1993	19.2212	20.0935	18.2275	17.7165	15.4103	20.0904	22.9836	21.7447	19.644	19.2019	1915.22	-0.176303	0.0745457	-2.36504	0.0180284	0.500424
ENSMUSG00000032293	chr9	Ireb2	54863755	54912534	5808	6636	6628	5686	8037	6244	6307	6533	7786	5770	6577	10.9257	10.9033	10.1497	10.9058	10.9992	10.3364	10.9727	10.5847	10.2725	10.0903	6575.84	0.0598295	0.0268304	2.22991	0.0257534	0.5679
ENSMUSG00000032301	chr9	Psma4	54950790	54958030	2370	5506	5863	5165	6741	4697	5858	6471	7997	5498	5798	22.21	23.6301	22.5884	22.4109	20.2717	23.5216	26.6282	26.6355	23.9814	21.7934	5903.18	-0.123588	0.0559756	-2.20788	0.0272523	0.579304
ENSMUSG00000032303	chr9	Chrna3	55011343	55026559	3123	225	205	197	231	269	73	147	280	158	174	0.688835	0.627076	0.653887	0.582863	0.881134	0.222465	0.459101	0.707803	0.523054	0.496383	194.642	0.52995	0.255022	2.07806	0.0377042	0.615017
ENSMUSG00000032327	chr9	Stra6	58063788	58153996	5829	738	876	611	1180	734	703	632	698	708	730	1.21069	1.43586	1.08673	1.59544	1.28833	1.14799	1.05767	0.94548	1.25593	1.11592	755.433	0.272882	0.121554	2.24495	0.0247713	0.559205
ENSMUSG00000032338	chr9	Hcn4	58823512	58860955	3798	641	822	836	1026	707	361	651	744	563	678	1.61374	2.06766	2.28184	2.12884	1.90437	0.904664	1.67191	1.54657	1.53264	1.59052	699.411	0.483183	0.163179	2.96105	0.00306589	0.312259
ENSMUSG00000032342	chr9	Mto1	78448208	78475348	4078	1783	1857	1480	2066	1601	1919	2092	2383	1546	2002	4.18063	4.35046	3.76232	3.99248	4.01641	4.47889	5.00392	4.61355	3.91973	4.3741	1855.72	-0.125762	0.0620395	-2.02712	0.0426498	0.630394
ENSMUSG00000032388	chr9	Spg21	65460937	65488470	2690	2652	2765	1847	2429	2127	2608	2779	3585	2598	2828	9.42548	9.81881	7.11706	7.11508	8.08825	9.22663	10.0757	10.5206	9.9845	9.36579	2600.71	-0.228525	0.0920769	-2.4819	0.0130686	0.471561
ENSMUSG00000032399	chr9	Rpl4	64173387	64178562	1422	35653	37830	33665	39825	29933	37450	39529	50375	36013	37506	239.626	254.044	245.313	220.606	215.251	250.551	271.027	279.56	261.731	234.895	37504.2	-0.126125	0.0581278	-2.16978	0.0300233	0.590298
ENSMUSG00000032449	chr9	Slc25a36	97074961	97111157	9594	6862	6489	5697	7780	6674	5602	5953	8038	6064	5886	6.83989	6.46264	6.15671	6.39146	7.11774	5.55837	6.05331	6.61559	6.53604	5.46706	6466.19	0.14161	0.0619049	2.28754	0.0221641	0.539437
ENSMUSG00000032462	chr9	Pik3cb	99036654	99140621	7193	3185	3120	2712	3803	3185	2797	2884	3902	2703	3117	4.23431	4.1444	3.90901	4.16698	4.53043	3.70145	3.91135	4.28334	3.88576	3.8614	3117.48	0.11035	0.0503069	2.19354	0.0282687	0.588774
ENSMUSG00000032498	chr9	Mlh1	111228228	111271608	4818	792	705	797	1004	789	663	720	910	701	703	1.57185	1.39801	1.71494	1.64226	1.67541	1.3098	1.45773	1.49125	1.5044	1.3001	774.916	0.197977	0.082953	2.38662	0.0170041	0.497595
ENSMUSG00000032536	chr9	Trak1	121366958	121474916	4883	12608	12441	10860	15685	12309	12614	12173	14121	10569	12217	24.6896	24.342	23.0569	25.3148	25.7898	24.5882	24.3178	22.8326	22.3799	22.2929	12484.3	0.0966443	0.0451555	2.14026	0.032334	0.591046
ENSMUSG00000032551	chr9	1110059G10Rik	122945089	122951000	3361	843	885	677	890	715	965	877	1113	755	912	2.39813	2.51549	2.08804	2.08669	2.17625	2.73262	2.5451	2.61434	2.32247	2.41755	856.486	-0.151713	0.0758781	-1.99943	0.0455617	0.637134
ENSMUSG00000032564	chr9	Cpne4	104547286	105034544	5243	5538	5599	5596	7988	5613	5149	6309	5462	4042	5790	10.1003	10.2029	11.0653	12.0072	10.953	9.34781	11.7382	8.22535	7.9714	9.83998	5677.93	0.222065	0.10539	2.10707	0.0351112	0.599599
ENSMUSG00000032567	chr9	Aste1	105395392	105412229	6367	1503	1384	1104	1666	1465	1013	1302	1694	1012	1390	2.25735	2.07688	1.79768	2.06223	2.35416	1.51445	1.99485	2.10076	1.64353	1.94532	1340.49	0.212812	0.101341	2.09995	0.0357329	0.603112
ENSMUSG00000032596	chr9	Uba7	107975505	107984060	6692	545	660	454	654	501	495	638	1002	758	712	0.778788	0.942325	0.703368	0.770234	0.765981	0.704099	0.930041	1.18226	1.17125	0.948064	633.925	-0.30217	0.140185	-2.15551	0.0311217	0.590298
ENSMUSG00000032624	chr17	Eml4	83350931	83480361	5445	3080	3180	2711	3924	3216	2988	3009	3423	2607	2983	5.409	5.57991	5.16178	5.67959	6.04281	5.22339	5.39072	4.96357	4.95067	4.88151	3095.61	0.148761	0.0506729	2.93571	0.00332786	0.322488
ENSMUSG00000032667	chr6	Pon2	5264147	5298455	4655	3196	3205	2603	3349	2537	3171	3309	3907	2910	3513	6.56504	6.57798	5.79707	5.6698	5.57581	6.48385	6.93404	6.62668	6.46369	6.72425	3148.64	-0.124366	0.0597409	-2.08176	0.0373641	0.61397
ENSMUSG00000032740	chr11	Ccdc88a	29373658	29510808	10891	7671	7808	6344	9341	7396	7288	6979	8678	6983	7076	6.73578	6.8503	6.03953	6.76007	6.94848	6.37016	6.25155	6.29183	6.63033	5.78973	7512.59	0.104016	0.0469743	2.21431	0.0268076	0.57745
ENSMUSG00000032776	chr7	Mctp2	72077830	72306595	5789	240	410	315	424	247	150	366	247	160	235	0.396439	0.676679	0.56413	0.577235	0.436535	0.246639	0.616744	0.336887	0.285787	0.361716	277.422	0.543908	0.241573	2.25153	0.0243521	0.558234
ENSMUSG00000032845	chr18	Alpk2	65265529	65393888	7782	114	162	111	205	141	75	139	119	83	104	0.140088	0.198905	0.147885	0.207622	0.185384	0.091741	0.174249	0.120744	0.110289	0.119087	124.011	0.534356	0.195767	2.72955	0.00634204	0.365327
ENSMUSG00000032878	chr11	Ccdc85a	28385685	28584324	6971	6850	6819	6342	8537	6684	5347	6574	8095	5931	6628	9.39673	9.34632	9.43227	9.65192	9.81025	7.30133	9.19972	9.16906	8.79774	8.47234	6735.78	0.166843	0.0587203	2.84131	0.00449284	0.342519
ENSMUSG00000032890	chr4	Rims3	120854816	120896579	7972	23518	24462	24913	29444	23442	19195	21885	24886	18738	22570	28.2112	29.3189	32.4005	29.1099	30.0866	22.9201	26.781	24.649	24.3054	25.2283	23242.1	0.284586	0.0608748	4.67494	2.94044e-06	0.00488535
ENSMUSG00000033009	chr8	Ogfod1	94037198	94067921	5846	13139	13014	12454	17253	13473	11436	13283	16636	11530	13574	21.4918	21.2694	22.0863	23.2593	23.5794	18.6205	22.1649	22.4689	20.3937	20.6897	13472.6	0.115242	0.0554138	2.07966	0.0375571	0.615017
ENSMUSG00000033022	chr18	Cdo1	46713205	46728342	1530	1427	1810	1514	1841	1156	2711	1994	2031	1599	1607	8.91441	11.2975	10.2541	9.4786	7.72651	16.8579	12.7073	10.4761	10.8013	9.35447	1760.99	-0.321489	0.159949	-2.00994	0.0444373	0.635035
ENSMUSG00000033220	chr15	Rac2	78559169	78572783	3036	528	456	361	500	264	419	530	621	568	619	1.66277	1.43482	1.23256	1.29775	0.889529	1.31347	1.70268	1.61478	1.93421	1.81645	482.383	-0.349076	0.166335	-2.09864	0.0358488	0.603112
ENSMUSG00000033282	chr8	Rpgrip1l	91217030	91313262	9855	3148	3133	2894	4596	3340	3332	2996	3700	2815	2934	3.05476	3.03765	3.0447	3.67574	3.46774	3.2185	2.96581	2.9646	2.95378	2.653	3263.7	0.157575	0.0753088	2.09239	0.0364037	0.60773
ENSMUSG00000033355	chr16	Rtp4	23609919	23614222	1573	306	299	208	362	279	223	531	716	345	389	1.85935	1.81528	1.37027	1.81288	1.81385	1.34881	3.29149	3.59231	2.26681	2.20254	356.709	-0.527712	0.220826	-2.38972	0.0168611	0.496643
ENSMUSG00000033356	chr15	Pus7l	94522688	94543547	3291	195	217	167	275	195	248	247	300	244	264	0.566524	0.629908	0.526022	0.658474	0.606144	0.717202	0.732048	0.719659	0.766533	0.714698	232.908	-0.271142	0.0982247	-2.76042	0.00577271	0.361161
ENSMUSG00000033373	chr12	Fntb	76765589	76921412	3987	3022	3311	2803	3727	2778	3469	3336	4188	3003	3282	7.24741	7.9338	7.28812	7.36665	7.12817	8.2813	8.16156	8.2931	7.78755	7.33435	3266.4	-0.0930316	0.0440769	-2.11067	0.0348011	0.598738
ENSMUSG00000033383	chr16	Rtp1	23429133	23433960	3120	84	88	82	132	74	130	447	128	91	338	0.257412	0.269443	0.272438	0.333385	0.242627	0.396551	1.39738	0.323878	0.301542	0.965165	157.786	-1.27882	0.405364	-3.15474	0.00160641	0.252747
ENSMUSG00000033392	chr9	Clasp2	113812586	113919697	5690	25911	26079	23227	33274	24495	24627	25214	31162	23115	25264	43.5451	43.7905	42.3206	46.0874	44.0443	41.1976	43.227	43.2416	42.0055	39.5633	26041.7	0.0869497	0.0264888	3.28251	0.00102887	0.196308
ENSMUSG00000033453	chr9	Adamts15	30899155	30922452	5928	788	988	897	1182	913	355	979	718	562	816	1.27113	1.5924	1.56877	1.57145	1.57576	0.570028	1.61103	0.956331	0.980293	1.22656	817.232	0.524647	0.21206	2.47405	0.013359	0.478731
ENSMUSG00000033475	chr17	Tomm6	47686646	47688386	1131	4751	4789	3839	5028	4006	4869	4898	5862	4765	4686	40.1404	40.4274	35.1657	35.0118	36.2131	40.949	42.2158	40.8945	43.5329	36.8922	4723.36	-0.113937	0.0573605	-1.98632	0.0469973	0.637579
ENSMUSG00000033502	chr3	Cdc14a	116272553	116424032	11335	553	394	371	440	345	482	542	659	496	476	0.466561	0.332134	0.339361	0.305956	0.31143	0.404796	0.466489	0.459083	0.452504	0.374219	472.41	-0.279885	0.127879	-2.18867	0.028621	0.589186
ENSMUSG00000033597	chr17	Caskin1	24488783	24508905	6172	15333	15313	12899	17940	15273	12553	12598	18215	13163	14918	23.7561	23.7051	21.6674	22.9082	25.318	19.3598	19.9117	23.3023	22.0526	21.5374	14721.4	0.158983	0.0630309	2.5223	0.011659	0.450077
ENSMUSG00000033671	chr1	Cep350	155844964	155973255	16487	7257	6897	6452	8897	7834	7107	6492	8258	6248	7261	4.20952	3.99733	4.05764	4.25345	4.86202	4.10363	3.84161	3.95523	3.91899	3.9247	7237.96	0.129174	0.0651027	1.98416	0.0472381	0.638421
ENSMUSG00000033721	chr3	Vav3	109340653	109685698	6005	1188	1417	1392	1597	1453	780	1350	1197	944	1141	1.8918	2.25456	2.40326	2.09597	2.4756	1.2364	2.19306	1.57389	1.6255	1.69309	1246.08	0.438246	0.136023	3.22186	0.00127359	0.22189
ENSMUSG00000033880	chr11	Lgals3bp	118392751	118402092	2847	4199	4364	2850	4368	3850	2961	6428	7348	5832	5464	14.101	14.6427	10.3765	12.0895	13.8332	9.89801	22.0211	20.3749	21.1777	17.0982	4709.48	-0.459343	0.176293	-2.60556	0.00917242	0.420951
ENSMUSG00000033916	chr7	Chmp2a	13032006	13034777	927	4424	4824	4102	4969	3666	4971	5189	6215	4495	4696	45.5943	49.6749	45.8348	42.2072	40.4246	50.9971	54.5554	52.8882	50.0936	45.0981	4720.88	-0.163953	0.0635288	-2.58076	0.00985828	0.427319
ENSMUSG00000034023	chr6	Fancd2	113531682	113597017	7937	331	281	240	387	317	488	365	420	291	515	0.398805	0.338277	0.313507	0.384296	0.408648	0.585273	0.448626	0.417834	0.379125	0.578195	360.576	-0.376896	0.160146	-2.35345	0.0186001	0.506004
ENSMUSG00000034024	chr10	Cct2	117050998	117063814	1962	10936	10847	9764	13422	9547	11226	12828	14641	9895	11941	53.2822	52.804	51.5768	53.8968	49.7677	54.4445	63.7589	58.9001	52.131	54.2124	11397.6	-0.100027	0.0482906	-2.07135	0.0383259	0.617779
ENSMUSG00000034059	chr2	Ypel4	84734058	84738655	2614	3809	3704	3041	4408	3551	3434	3432	4029	3285	3454	13.931	13.5356	12.0585	13.2873	13.8957	12.502	12.8049	12.1672	12.9917	11.7714	3596.64	0.115068	0.047513	2.42183	0.0154427	0.49216
ENSMUSG00000034111	chr12	Tmed8	87166242	87200229	7179	5579	5804	5846	7760	6169	5384	5434	6885	4804	6389	7.43148	7.72468	8.44271	8.51928	8.79207	7.13888	7.3841	7.5726	6.91957	7.93025	5969.26	0.162174	0.0719456	2.25412	0.0241885	0.558234
ENSMUSG00000034211	chr5	Mrps17	129715497	129718875	2330	2385	2606	2132	2887	2090	2663	2802	3257	2335	2583	9.78565	10.6834	9.48402	9.76271	9.17497	10.8762	11.7281	11.0342	10.3597	9.87553	2552.81	-0.12364	0.0499624	-2.47466	0.0133363	0.478731
ENSMUSG00000034218	chr9	Atm	53439149	53536740	10338	2549	2451	2172	3315	2769	2247	2522	2704	2347	2475	2.35795	2.26539	2.17835	2.52738	2.7406	2.06906	2.37996	2.06535	2.34766	2.13341	2544.01	0.150027	0.0756226	1.98389	0.0472684	0.638421
ENSMUSG00000034263	chr9	Vwa9	64960832	64986974	3208	1591	1573	1331	1796	1395	1734	1766	2069	1459	1751	4.74181	4.68421	4.30086	4.41166	4.44842	5.14433	5.36937	5.09162	4.70204	4.8629	1633.8	-0.141076	0.0478902	-2.94583	0.00322094	0.319693
ENSMUSG00000034285	chr11	Nipsnap1	4873951	4894200	2649	5246	4874	4636	6283	4563	5359	6037	6771	4810	6012	18.9333	17.5759	18.1403	18.689	17.62	19.2525	22.2268	20.1777	18.7715	20.2186	5414.26	-0.129627	0.0511639	-2.53357	0.0112908	0.446687
ENSMUSG00000034324	chr5	Tmem132c	127241808	127565793	5850	1109	1138	1100	1163	1003	513	906	1355	913	829	1.81278	1.85862	1.94944	1.56681	1.75417	0.834712	1.51078	1.82883	1.61377	1.26271	997.497	0.364581	0.169574	2.14998	0.0315569	0.590298
ENSMUSG00000034336	chr19	Ina	47014698	47025327	3240	14921	15714	15881	21916	17307	13363	15034	19585	13215	15854	44.0314	46.3324	50.8096	53.3025	54.6441	39.2531	45.2582	47.721	42.1686	43.5952	16155.5	0.209914	0.0755659	2.7779	0.00547121	0.353708
ENSMUSG00000034353	chr1	Ramp1	91179822	91225196	3022	4372	4737	3959	4926	3478	4562	5020	6097	4617	4799	13.832	14.9742	13.5798	12.8446	11.7731	14.367	16.202	15.9273	15.7951	14.1479	4621.27	-0.173546	0.0653153	-2.65704	0.00788293	0.396864
ENSMUSG00000034422	chr16	Parp14	35832874	35871544	9306	693	773	507	843	671	566	784	1357	811	1019	0.712143	0.793683	0.564866	0.713976	0.737757	0.57897	0.82188	1.15142	0.901181	0.97576	787.818	-0.316345	0.160504	-1.97095	0.0487298	0.643765
ENSMUSG00000034424	chr8	Gcsh	116981810	116993537	1579	2962	2960	2540	3206	2359	2814	3893	3840	2906	3545	17.9296	17.9024	16.6696	15.9946	15.2782	16.9557	24.0397	19.1928	19.0213	19.9957	3080.15	-0.226754	0.086306	-2.62732	0.00860595	0.410903
ENSMUSG00000034459	chr19	Ifit1	34640871	34650009	2656	523	675	546	639	712	408	1024	1691	966	775	1.88258	2.42767	2.13083	1.89572	2.74214	1.4619	3.7602	5.02594	3.75999	2.59949	780.355	-0.558642	0.252243	-2.21469	0.0267811	0.57745
ENSMUSG00000034460	chr12	Six4	73099609	73113456	10855	222	267	188	300	258	151	190	286	183	170	0.195581	0.235028	0.179571	0.21783	0.243193	0.132421	0.17076	0.208047	0.174334	0.139559	219.273	0.392885	0.14349	2.73808	0.00617997	0.363898
ENSMUSG00000034486	chr1	Gbx2	89927956	89931179	2177	179	204	331	259	198	139	156	109	107	199	0.786029	0.895055	1.57586	0.937363	0.930268	0.607584	0.698826	0.395215	0.508074	0.81428	190.484	0.77724	0.259185	2.99879	0.00271057	0.302482
ENSMUSG00000034570	chr11	Inpp5j	3494375	3504821	5092	4844	4975	4530	6172	4584	4642	4997	5511	4107	5049	9.09649	9.33463	9.22299	9.55252	9.21026	8.67723	9.57278	8.5452	8.33973	8.83507	4911.57	0.0938735	0.0451934	2.07715	0.0377875	0.615017
ENSMUSG00000034574	chr12	Daam1	71831078	71992367	6004	6516	6640	6187	8588	6291	5326	6041	7762	6280	6388	10.378	10.5665	10.6835	11.2731	10.7203	8.44379	9.81518	10.2077	10.8155	9.48048	6559.66	0.153343	0.0646587	2.37158	0.0177122	0.499118
ENSMUSG00000034575	chr13	Papd7	69497959	69533839	3972	3791	3551	3420	4677	3411	3723	3397	4466	3117	3435	9.12597	8.54102	8.92596	9.27929	8.78545	8.92121	8.34217	8.87698	8.1137	7.70525	3671.66	0.106082	0.0526535	2.01471	0.0439346	0.633813
ENSMUSG00000034591	chr10	Slc41a2	83230848	83337882	5349	1911	1999	1842	2420	1939	1819	1833	2196	1572	2009	3.41626	3.57056	3.57012	3.56556	3.70873	3.23689	3.3428	3.24148	3.03878	3.34661	1943.77	0.152435	0.052624	2.89668	0.00377139	0.3301
ENSMUSG00000034708	chr11	Grn	102430315	102437048	3474	17377	18414	16490	18294	13999	14308	23813	20651	27608	24311	47.8259	50.6373	49.2054	41.4973	41.2233	39.1989	66.8593	46.9301	82.1639	62.3486	19565.1	-0.353755	0.169942	-2.08162	0.0373773	0.61397
ENSMUSG00000034738	chr2	Nostrin	69135800	69189330	1888	212	203	245	348	203	338	442	383	252	255	1.07337	1.02693	1.34487	1.45216	1.09968	1.70347	2.28293	1.60115	1.37965	1.20306	284.666	-0.421267	0.179197	-2.35086	0.0187303	0.506181
ENSMUSG00000034771	chr10	Tle2	81574561	81590845	6221	1330	1469	1172	1554	1706	1266	1203	1433	1211	1352	2.0444	2.25616	1.95319	1.96873	2.80576	1.9371	1.88642	1.81879	2.01287	1.93653	1369.48	0.214191	0.106273	2.01548	0.043854	0.633813
ENSMUSG00000034867	chr7	Ankrd27	35586244	35639226	5258	2923	2949	2465	3709	2921	2636	2683	3553	2585	2846	5.31581	5.35857	4.86028	5.55929	5.68367	4.7719	4.9776	5.33528	5.08345	4.82292	2903.57	0.114779	0.0476638	2.4081	0.0160358	0.49216
ENSMUSG00000034908	chr9	Sidt2	45937857	45955247	5135	6588	6796	5766	8138	6460	6474	6291	7137	5982	6511	12.268	12.6446	11.6412	12.4899	12.8709	12.0004	11.9508	10.9738	12.0454	11.298	6586.47	0.101972	0.0474241	2.15021	0.0315388	0.590298
ENSMUSG00000034957	chr7	Cebpa	35119293	35121926	2634	2108	2363	1510	1901	1505	1919	2487	2626	2822	2649	7.65127	8.5696	5.94215	5.68679	5.84463	6.93336	9.20868	7.87008	11.0759	8.95942	2182.73	-0.374328	0.14721	-2.54281	0.0109964	0.444663
ENSMUSG00000034987	chr13	Hrh2	54192129	54222432	2789	372	409	345	473	400	295	315	433	314	411	1.27521	1.40087	1.28222	1.33636	1.46709	1.00662	1.10156	1.2256	1.16393	1.31285	374.488	0.230942	0.100849	2.28999	0.0220222	0.538856
ENSMUSG00000035045	chrX	Zc3h12b	95711678	95932637	8032	2550	2511	2248	3345	2674	2292	2385	2978	2085	2719	3.03603	2.98708	2.90179	3.28234	3.40631	2.71635	2.89676	2.9276	2.68429	3.01655	2559.33	0.147053	0.063987	2.29817	0.0215522	0.534788
ENSMUSG00000035104	chr6	Eva1a	82041043	82093099	2805	742	737	658	800	744	765	896	1165	806	822	2.52906	2.50991	2.43156	2.24734	2.71323	2.59551	3.11546	3.27871	2.97063	2.61073	807.063	-0.212784	0.0798595	-2.66448	0.00771077	0.394932
ENSMUSG00000035126	chr4	Wdr78	103038065	103114555	7307	1146	1127	875	1424	1119	863	1140	1296	797	1092	1.49979	1.47368	1.24153	1.53595	1.56687	1.12425	1.52198	1.40046	1.12787	1.33169	1076.57	0.185676	0.094293	1.96914	0.0489369	0.64406
ENSMUSG00000035199	chr6	Arl6ip5	97210689	97233315	1442	8009	8067	7140	10207	7221	8859	9254	10705	7343	9049	53.083	53.4224	51.3073	55.7568	51.2073	58.4478	62.5699	58.5849	52.6269	55.8873	8505.89	-0.105837	0.045384	-2.33203	0.0196992	0.512899
ENSMUSG00000035208	chr11	Slfn8	83002158	83020810	4091	254	288	208	296	300	235	415	599	420	371	0.593665	0.672565	0.527078	0.570193	0.750216	0.546741	0.989498	1.156	1.06149	0.80801	333.757	-0.532335	0.187702	-2.83607	0.0045673	0.342519
ENSMUSG00000035273	chr5	Hpse	100679484	100719716	3516	256	270	254	211	224	200	375	497	293	388	0.696163	0.733616	0.748874	0.472907	0.651743	0.541386	1.04031	1.11596	0.861581	0.983191	293.747	-0.441247	0.20071	-2.19843	0.0279186	0.583938
ENSMUSG00000035284	chr9	Vps13c	67840396	67995634	11523	10011	9678	9866	14927	10733	10025	9820	9921	8649	10310	8.30841	8.02527	8.87739	10.2102	9.53057	8.28191	8.31401	6.79857	7.76182	7.97322	10348.7	0.214472	0.0899687	2.38385	0.0171324	0.497727
ENSMUSG00000035297	chr5	Cops4	100518309	100547803	5006	5234	5625	4947	6557	5014	5700	6788	7500	5294	5559	9.99769	10.7355	10.245	10.3227	10.2473	10.8379	13.2272	11.829	10.9347	9.89458	5774.6	-0.119412	0.0588079	-2.03055	0.0423007	0.628698
ENSMUSG00000035376	chr16	Ptplb	35022421	35109175	3603	3298	3477	2977	3902	2851	3397	3942	4725	3485	3865	8.75204	9.21929	8.56528	8.53431	8.09493	8.97347	10.6717	10.3534	10.0004	9.55748	3561.37	-0.182739	0.0492126	-3.71325	0.000204615	0.0945869
ENSMUSG00000035399	chr2	Oser1	163405822	163424697	2600	757	806	646	1029	770	878	883	1286	849	824	2.78355	2.96123	2.57537	3.11846	3.02936	3.21369	3.31225	3.9045	3.37573	2.82335	861.318	-0.18388	0.0833488	-2.20615	0.0273733	0.579304
ENSMUSG00000035513	chr2	Ntng2	29194541	29253005	3990	2603	2501	2162	3236	2437	2302	1970	2867	2344	2502	6.23787	5.98838	5.61722	6.39135	6.24848	5.49127	4.816	5.67298	6.07403	5.58707	2476.55	0.154153	0.0760301	2.02752	0.0426091	0.630361
ENSMUSG00000035561	chr4	Aldh1b1	45799022	45804604	2298	653	704	592	808	576	897	679	957	696	758	2.71655	2.92625	2.67012	2.77037	2.5638	3.71452	2.8816	3.28729	3.13091	2.93839	725.911	-0.211216	0.0895678	-2.35817	0.0183653	0.505492
ENSMUSG00000035640	chr10	Dos	80130451	80140835	4996	21520	23267	22673	27214	21896	22852	20742	25919	19187	20721	41.1885	44.4947	47.0486	42.9288	44.839	43.5376	40.4989	40.9613	39.7099	36.9556	22517.4	0.145303	0.0602147	2.41308	0.0158182	0.49216
ENSMUSG00000035666	chr2	Gtf3c4	28822299	28840360	7230	5187	5204	4825	6413	4991	4714	5086	6221	4575	5405	6.86059	6.87728	6.91905	6.99083	7.06301	6.20641	6.86247	6.79402	6.54325	6.66156	5229.2	0.0855526	0.0377108	2.26865	0.0232896	0.551177
ENSMUSG00000035681	chr10	Kcnc2	112271123	112466304	6196	12011	12419	12382	15596	11045	7619	11031	13095	9266	11707	18.5371	19.1506	20.7184	19.838	18.2383	11.7049	17.3674	16.6874	15.4636	16.8361	11544.5	0.323602	0.0994113	3.25518	0.0011332	0.206204
ENSMUSG00000035692	chr4	Isg15	156199424	156200818	756	233	183	186	281	249	129	443	649	342	308	2.94377	2.31011	2.54779	2.92601	3.36592	1.62235	5.70966	6.7704	4.6723	3.62605	292.793	-0.641106	0.293411	-2.18501	0.0288878	0.589186
ENSMUSG00000035726	chr14	Supt16	52160419	52197239	4491	6148	6388	5315	7011	5435	6717	6186	8178	5828	7016	13.0899	13.5895	12.269	12.3029	12.3811	14.2359	13.4361	14.3771	13.4178	13.9197	6373.64	-0.111026	0.0471391	-2.35529	0.0185084	0.506004
ENSMUSG00000035829	chr2	Ppp1r26	28446800	28455508	5619	2874	2793	2560	3357	2545	2221	2574	3448	2393	2685	4.89096	4.74911	4.72336	4.70848	4.63396	3.76237	4.46863	4.84503	4.40359	4.25781	2723.85	0.141589	0.0592452	2.38988	0.0168541	0.496643
ENSMUSG00000036026	chr17	Tmem63b	45660171	45686905	5098	9691	9822	8835	12425	9607	9152	9015	11842	8798	10085	18.1772	18.4074	17.9667	19.2078	19.2798	17.0876	17.2498	18.3403	17.8443	17.6266	9858.37	0.0927443	0.0402519	2.30409	0.0212173	0.530467
ENSMUSG00000036046	chr15	5031439G07Rik	84943936	84988551	9604	14684	15759	13078	17567	14371	13507	13142	18505	13748	13621	14.6215	15.6787	14.1186	14.4167	15.3105	13.3879	13.3495	15.2145	14.8028	12.6383	14703	0.11125	0.0532733	2.08828	0.0367722	0.610667
ENSMUSG00000036138	chr9	Acaa1a	119339676	119350299	4414	3085	3150	3286	4728	3460	2807	2926	3657	2941	3047	6.68295	6.81801	7.71763	8.44136	8.01948	6.05287	6.46615	6.54123	6.88914	6.15064	3288.94	0.247968	0.0802708	3.08914	0.00200734	0.279491
ENSMUSG00000036168	chr10	Ccdc38	93540632	93584327	4305	454	517	358	475	387	502	573	699	453	439	1.00838	1.14734	0.862097	0.869531	0.919682	1.10989	1.29832	1.28194	1.08799	0.908592	480.683	-0.225209	0.111139	-2.02636	0.0427279	0.630924
ENSMUSG00000036188	chr12	Ankmy2	36157124	36197291	2446	3187	3244	3100	4171	2994	3919	3907	4287	3051	3996	12.4564	12.6685	13.1364	13.4361	12.5204	15.2472	15.578	13.8352	12.8946	14.5536	3558.75	-0.151659	0.0652924	-2.32277	0.0201914	0.51799
ENSMUSG00000036299	chr18	BC031181	75005900	75009933	1047	7074	7475	6215	8085	5866	7421	7836	9533	6542	7449	64.5576	68.1597	61.4932	60.8113	57.2772	67.4141	72.9517	71.8346	64.558	63.3454	7286.83	-0.10669	0.05091	-2.09566	0.0361128	0.604723
ENSMUSG00000036501	chr18	Fam13b	34442352	34506823	3343	7014	6656	6491	9203	7484	6217	6453	9052	5768	7044	20.0606	19.0206	20.1276	21.6935	22.9017	17.6996	18.8277	21.3768	17.8386	18.7729	7075.25	0.151745	0.0687161	2.20829	0.0272241	0.579304
ENSMUSG00000036594	chr17	H2-Aa	34282744	34287827	1874	357	181	247	164	377	477	852	724	164	341	1.821	0.922475	1.36598	0.689459	2.05751	2.42196	4.43344	3.04932	0.904573	1.62081	382.747	-0.825693	0.381954	-2.16176	0.0306368	0.590298
ENSMUSG00000036622	chr4	Atp13a2	140986873	141007330	6000	14077	14398	13429	17752	13799	12816	12592	16696	13341	14058	22.4352	22.9275	23.2042	23.3179	23.5302	20.3319	20.4726	21.9712	22.9914	20.8775	14223.1	0.129229	0.0501044	2.57919	0.00990332	0.427319
ENSMUSG00000036760	chr15	Kcnk9	72512119	72546279	1209	1662	1666	1564	2129	1750	1093	1394	2018	1309	1481	13.1368	13.1573	13.4029	13.8693	14.7997	8.59972	11.2403	13.1705	11.1881	10.9081	1593.64	0.328513	0.0960333	3.42082	0.000624328	0.150362
ENSMUSG00000036790	chrX	Slitrk2	66649318	66661393	8080	3068	2888	2632	3814	2725	2935	2798	3513	2566	2684	3.63106	3.41515	3.37729	3.72033	3.45066	3.45774	3.3782	3.43304	3.28392	2.96003	2939.7	0.108057	0.0498834	2.16619	0.0302965	0.590298
ENSMUSG00000036835	chr7	Psenen	30561868	30563184	648	1805	1830	1583	1953	1393	1923	2109	2653	1698	1884	26.5997	26.9454	25.292	23.7205	21.9638	28.2088	31.7055	32.2818	27.0579	25.8711	1864.02	-0.203303	0.0750177	-2.71007	0.00672697	0.37141
ENSMUSG00000036860	chr11	Mrpl55	59202486	59206134	1027	758	1024	780	1085	773	1264	835	1301	904	1291	7.05212	9.51885	7.86772	8.3196	7.69462	11.7059	7.92493	9.99423	9.09444	11.1921	992.102	-0.29381	0.131937	-2.22689	0.0259543	0.569437
ENSMUSG00000036887	chr4	C1qa	136895917	136898803	1040	9518	11016	7847	9219	6182	7586	11940	15221	14877	12595	87.4457	101.123	78.1628	69.807	60.7686	69.3764	111.907	115.467	147.797	107.827	10526.5	-0.460065	0.176669	-2.60411	0.00921119	0.420951
ENSMUSG00000036896	chr4	C1qc	136889804	136893065	1931	6279	6995	6793	7346	5298	5164	7877	10331	9363	10790	31.0833	34.5986	36.4588	29.9716	28.0612	25.4465	39.7792	42.228	50.1197	49.7729	7578.1	-0.35752	0.164076	-2.179	0.029332	0.589186
ENSMUSG00000036898	chr5	Zfp157	138441468	138460694	8782	1900	1944	2028	2188	1712	1455	1835	2331	1517	1440	2.06897	2.1151	2.39427	1.96368	1.99463	1.57714	2.03843	2.09587	1.78626	1.46116	1825.63	0.255727	0.101264	2.52536	0.0115579	0.450077
ENSMUSG00000036915	chr7	Kirrel2	30447534	30457690	3939	229	355	222	317	278	610	353	414	330	283	0.555882	0.861013	0.584257	0.634204	0.72202	1.47395	0.874139	0.829792	0.866201	0.640131	337.659	-0.468534	0.218043	-2.14882	0.0316487	0.590298
ENSMUSG00000037010	chrX	Apln	48025146	48034853	3149	1405	1350	1495	1780	1408	1242	976	1729	1361	1124	4.26589	4.09544	4.92128	4.45426	4.57397	3.75371	3.02302	4.33461	4.46836	3.18005	1381.72	0.26719	0.122558	2.18012	0.0292487	0.589186
ENSMUSG00000037016	chr3	Frem2	53513939	53657355	12347	559	553	857	1457	329	512	447	504	485	481	0.432971	0.427963	0.719667	0.930098	0.272647	0.394751	0.353194	0.322329	0.406206	0.347158	608.863	0.627699	0.274713	2.28492	0.0223173	0.539437
ENSMUSG00000037020	chr7	Wdr62	30240138	30280419	5743	142	158	131	165	167	168	215	220	201	182	0.236438	0.262857	0.236485	0.226431	0.297511	0.278448	0.365196	0.302464	0.361895	0.282381	174.364	-0.319575	0.13512	-2.36511	0.0180246	0.500424
ENSMUSG00000037035	chr1	Inhbb	119415465	119422248	4255	751	818	720	923	679	497	627	887	634	649	1.68765	1.83666	1.7542	1.70949	1.63256	1.11174	1.43737	1.64584	1.54059	1.35901	713.362	0.297965	0.0982036	3.03416	0.00241207	0.290459
ENSMUSG00000037089	chr17	Slc35b2	45563964	45567669	2326	2012	1938	1777	2062	1860	1986	2320	2696	2142	2104	8.26942	7.95857	7.91842	6.98486	8.17932	8.12517	9.72733	9.14932	9.51971	8.05801	2080.49	-0.164265	0.069614	-2.35965	0.0182919	0.504322
ENSMUSG00000037108	chr5	Zcwpw1	137787798	137822621	2541	492	495	421	549	456	548	515	703	499	551	1.85111	1.86083	1.71733	1.7024	1.83565	2.05236	1.97667	2.18396	2.03014	1.93177	518.812	-0.1689	0.0675951	-2.4987	0.0124651	0.463956
ENSMUSG00000037259	chr2	Dzank1	144470557	144527414	8262	33242	32977	33674	44575	32418	29869	27714	43807	29555	32788	38.4763	38.1374	42.2575	42.5226	40.1466	34.4138	32.7238	41.8669	36.9908	35.3635	33772.7	0.168748	0.0744274	2.26729	0.0233727	0.551203
ENSMUSG00000037266	chr4	Rsrp1	134923592	134927671	3349	22870	24264	19485	27156	23687	22527	19573	24514	20275	23038	65.2927	69.2142	60.3119	63.8979	72.3546	64.0189	57.0052	57.7876	62.5917	61.2884	22664.3	0.141501	0.0671039	2.10869	0.0349715	0.598969
ENSMUSG00000037341	chrX	Slc9a7	20105755	20291807	3819	2704	2670	2606	3623	2885	2587	2851	3085	2257	2878	6.76997	6.67921	7.07389	7.47602	7.72829	6.44737	7.28176	6.3776	6.11039	6.71438	2798.91	0.133616	0.0674439	1.98115	0.0475747	0.63959
ENSMUSG00000037363	chr8	Letm2	25578492	25597487	2098	758	783	671	1041	700	690	703	805	678	679	3.45383	3.56473	3.3148	3.90935	3.41261	3.12958	3.26772	3.02865	3.34055	2.88294	745.742	0.192114	0.0689004	2.78828	0.00529889	0.347144
ENSMUSG00000037400	chr3	Atp11b	35754138	35856271	4859	6942	7198	6214	8664	7417	6736	5888	8054	6368	6884	13.6613	14.1531	13.2581	14.0523	15.6168	13.1952	11.8204	13.087	13.5509	12.6236	7004.39	0.151831	0.0639987	2.3724	0.0176727	0.499118
ENSMUSG00000037411	chr5	Serpine1	137061504	137072272	3024	233	272	200	212	189	245	313	280	352	359	0.736672	0.859253	0.68557	0.552429	0.639348	0.771064	1.00953	0.730967	1.20342	1.05766	266.118	-0.446531	0.180814	-2.46957	0.0135277	0.482031
ENSMUSG00000037416	chr18	Dmxl1	49832670	49965473	21860	9437	8986	7926	11513	9003	8425	9114	10465	8060	8358	4.12864	3.92802	3.75951	4.1513	4.21423	3.66901	4.06763	3.78037	3.81299	3.4073	9072.23	0.123758	0.043381	2.85281	0.0043334	0.336342
ENSMUSG00000037447	chr1	Arid5a	36307733	36324029	12540	1082	1058	1005	1141	1148	809	994	1164	844	951	0.825161	0.806178	0.830962	0.717165	0.936722	0.614138	0.773315	0.73297	0.696003	0.675813	1017.98	0.253733	0.0860355	2.94917	0.00318632	0.318185
ENSMUSG00000037563	chr7	Rps16	28350652	28352696	807	5950	6610	6188	6670	4719	7021	7474	8439	6442	6552	70.4286	78.1749	79.412	65.0699	59.764	82.7251	90.2493	82.4793	82.4537	72.2672	6572.09	-0.198992	0.0883777	-2.25161	0.0243472	0.558234
ENSMUSG00000037625	chr3	Cldn11	31149920	31164324	1870	12300	14030	9964	14284	11661	12281	14477	16850	13741	14692	62.8746	71.6575	55.2214	60.1786	63.7768	62.4898	75.4931	71.1199	75.9531	69.9819	13332.3	-0.164274	0.0695083	-2.36338	0.0181092	0.50097
ENSMUSG00000037649	chr17	H2-DMa	34135182	34139101	1641	1113	1064	736	963	735	1364	1070	1397	1062	1078	6.48284	6.19221	4.64785	4.62295	4.58052	7.90844	6.35789	6.71875	6.68886	5.85092	1050.8	-0.325069	0.126648	-2.56671	0.0102669	0.430365
ENSMUSG00000037731	chr4	Themis2	132781843	132796387	3079	236	205	171	270	189	255	260	308	328	266	0.732833	0.636034	0.575695	0.691001	0.627931	0.788205	0.823616	0.789706	1.10135	0.769679	247.421	-0.371383	0.134797	-2.75512	0.00586698	0.363652
ENSMUSG00000037742	chr9	Eef1a1	78478449	78489151	2493	132190	136277	117266	152033	112668	151363	161639	173471	131367	149258	506.927	522.16	487.554	480.515	462.28	577.794	632.342	549.282	544.742	533.359	140814	-0.190188	0.0505297	-3.76389	0.000167293	0.0883792
ENSMUSG00000037772	chr7	Mrpl23	142532799	142540747	1777	693	670	589	696	493	675	764	944	674	668	3.72774	3.60098	3.43503	3.08563	2.83737	3.61428	4.19241	4.19281	3.92039	3.34829	680.973	-0.189933	0.0939938	-2.02069	0.0433116	0.630924
ENSMUSG00000037905	chr5	Bri3bp	125441568	125460872	6975	13893	12985	12267	16975	12553	10107	12682	16772	11181	13558	19.0473	17.7874	18.2339	19.1809	18.4137	13.7932	17.7371	18.9864	16.5758	17.3208	13174.9	0.151681	0.0735518	2.06224	0.039185	0.624463
ENSMUSG00000038026	chr1	Kcnj9	172320501	172329318	4288	9126	10291	10198	14473	9790	7713	9298	10210	7707	11712	20.3502	22.9287	24.6551	26.5992	23.3576	17.1205	21.1512	18.799	18.5836	24.3362	9984.19	0.251407	0.111241	2.26003	0.0238193	0.554891
ENSMUSG00000038085	chr2	Cnbd2	156312299	156375638	3879	1360	1663	1457	1725	1355	1745	1742	2157	1450	1806	3.35236	4.09579	3.89381	3.50448	3.57362	4.28167	4.38045	4.39019	3.86489	4.14825	1633.76	-0.178319	0.0706767	-2.52303	0.0116349	0.450077
ENSMUSG00000038178	chr11	Slc43a2	75531694	75577575	10042	7154	7230	6448	9382	7081	6755	6567	8503	6789	6799	6.81285	6.87943	6.65747	7.36373	7.21493	6.40341	6.37978	6.68612	6.99106	6.03337	7223.84	0.119771	0.0488114	2.45375	0.0141375	0.485853
ENSMUSG00000038274	chr19	Fau	6057888	6059524	815	6074	6510	5614	6359	5182	7042	7640	8680	6375	6540	71.1915	76.2374	71.3394	61.4277	64.9842	82.159	91.3493	84.003	80.7962	71.4276	6562.95	-0.229652	0.0710541	-3.23208	0.00122893	0.216411
ENSMUSG00000038290	chr11	Smg6	74925823	75164448	8453	4861	4768	4194	5794	4435	4306	4562	5856	4291	4692	5.49929	5.38954	5.14415	5.40234	5.36824	4.8491	5.26496	5.47021	5.24925	4.94623	4740.95	0.0719682	0.0332266	2.16598	0.0303125	0.590298
ENSMUSG00000038332	chr10	Sesn1	41810574	41908424	3327	4104	4723	4275	5600	4135	5298	5525	5619	4164	5596	11.7942	13.5616	13.3199	13.2639	12.7143	15.1558	16.1976	13.3334	12.9398	14.9856	4873.44	-0.152327	0.0772852	-1.97097	0.0487271	0.643765
ENSMUSG00000038393	chr3	Txnip	96557957	96561883	3031	1811	2053	1425	2413	2038	1649	3156	2587	2200	2893	5.71259	6.47049	4.87341	6.27327	6.87822	5.17775	10.1557	6.73802	7.50403	8.5035	2204.01	-0.318591	0.155558	-2.04806	0.0405545	0.6257
ENSMUSG00000038510	chr10	Rpf2	40223246	40247036	1924	963	1119	990	1224	926	1070	1200	1399	1127	1133	4.78453	5.55491	5.33276	5.01206	4.92245	5.29179	6.08209	5.73921	6.05472	5.24539	1108.6	-0.133122	0.0664696	-2.00275	0.0452036	0.637134
ENSMUSG00000038555	chr18	Reep2	34840589	34847463	1926	7031	7329	7001	8846	6793	7278	6864	8268	6168	7283	34.8963	36.3446	37.6726	36.1852	36.0729	35.9567	34.7534	33.8832	33.1027	33.6827	7251.83	0.0955235	0.0487311	1.96022	0.0499706	0.648469
ENSMUSG00000038594	chr10	Cep85l	53278081	53379851	2691	1021	997	822	1209	1028	817	974	1127	802	939	3.62739	3.53914	3.16624	3.54011	3.90768	2.88933	3.53009	3.30609	3.08106	3.10863	967.104	0.175649	0.0677469	2.59273	0.0095217	0.423974
ENSMUSG00000038607	chr4	Gng10	59035088	59041903	1314	2836	3034	2643	2725	2272	3422	3243	3661	2671	3163	20.6264	22.0479	20.841	16.3345	17.68	24.7744	24.0615	21.9856	21.0063	21.4364	2956.27	-0.20029	0.0942393	-2.12534	0.0335586	0.598738
ENSMUSG00000038633	chr1	Degs1	182275772	182282804	2591	6273	6608	5203	7991	5442	6481	7297	8882	6092	6859	23.1464	24.362	20.8145	24.3014	21.4845	23.8044	27.467	27.0608	24.3067	23.5833	6635.85	-0.12916	0.0512917	-2.51814	0.0117977	0.450374
ENSMUSG00000038679	chr15	Trps1	50654752	50890463	13380	3474	3301	2713	3871	3177	2826	2734	3658	3022	3212	2.48305	2.35741	2.10237	2.28034	2.42957	2.01063	1.99348	2.15884	2.33564	2.13927	3182.92	0.14489	0.0664969	2.17889	0.0293397	0.589186
ENSMUSG00000038697	chr8	Taf5l	123996318	124021309	3033	1182	1261	1174	1537	1111	1489	1372	1751	1282	1419	3.72602	3.97171	4.01236	3.99323	3.74713	4.67228	4.41205	4.5576	4.36992	4.16817	1347.17	-0.173675	0.0554619	-3.13143	0.00173955	0.261364
ENSMUSG00000038844	chr2	Kif16b	142617474	142901531	6635	1576	1640	1501	2073	1540	1316	1459	2035	1376	1591	2.2714	2.36165	2.34543	2.4624	2.37474	1.88799	2.14512	2.42172	2.14443	2.13669	1596.36	0.154157	0.0637768	2.41713	0.0156434	0.49216
ENSMUSG00000038872	chr8	Zfhx3	108703100	108961630	17569	3009	3092	2682	3234	2868	2173	2227	3192	2837	2638	1.63792	1.68169	1.58283	1.45089	1.67035	1.17744	1.23666	1.43468	1.66989	1.33808	2790.9	0.241283	0.0981495	2.45832	0.0139588	0.484453
ENSMUSG00000039089	chr10	L3mbtl3	26274468	26375185	4651	2084	2238	1771	2707	2168	1959	2151	2401	1863	2088	4.28451	4.59725	3.94754	4.58685	4.76892	4.00907	4.51131	4.07585	4.14166	4.00009	2129.13	0.112925	0.0550611	2.05091	0.040276	0.6257
ENSMUSG00000039137	chr4	Whrn	63414910	63495991	7337	3706	3644	3196	4493	3521	3269	3147	3854	3254	3525	4.83027	4.74546	4.51623	4.82641	4.91009	4.24118	4.18429	4.14762	4.58607	4.28114	3545.79	0.166608	0.0514414	3.23879	0.00120038	0.213681
ENSMUSG00000039163	chr9	Cmc1	118064529	118150196	1181	1058	1038	880	1168	910	1044	1172	1570	930	1157	8.56075	8.39184	7.71992	7.78917	7.87816	8.40877	9.67414	10.4893	8.13704	8.72357	1080.04	-0.155816	0.0713195	-2.18476	0.0289063	0.589186
ENSMUSG00000039210	chr1	Gpatch2	187215508	187351704	7684	1997	1925	1619	2470	1758	1799	1881	2268	1621	1859	2.48529	2.39367	2.18449	2.53349	2.34086	2.22862	2.38807	2.33058	2.18142	2.15583	1902.95	0.0975081	0.045282	2.15335	0.031291	0.590298
ENSMUSG00000039233	chr13	Tbce	13997949	14039638	4540	3768	3867	3091	4276	3450	3525	3112	4221	3317	3293	7.93602	8.13767	7.05821	7.42253	7.77443	7.39021	6.68637	7.34056	7.55431	6.46277	3573.13	0.127577	0.0596431	2.139	0.0324357	0.591046
ENSMUSG00000039252	chr5	Lgi2	52537864	52566303	1950	2784	2501	2711	3992	2807	2600	2090	3636	2439	2510	13.6476	12.2499	14.4085	16.1287	14.7226	12.6872	10.4518	14.7174	12.9287	11.4656	2778.68	0.209197	0.105892	1.97556	0.048205	0.642193
ENSMUSG00000039385	chr15	Cdh6	13034200	13173639	2632	662	779	773	1016	848	755	684	715	493	837	2.40464	2.82725	3.04422	3.04165	3.29569	2.72989	2.53459	2.14447	1.93641	2.83304	754.065	0.275703	0.137551	2.00436	0.0450314	0.637134
ENSMUSG00000039405	chr7	Prss23	89507785	89517586	3226	1074	1076	843	1121	840	1518	1287	1334	1043	1128	3.18309	3.18633	2.70879	2.73825	2.66367	4.47839	3.89118	3.26454	3.34261	3.11522	1120.33	-0.306775	0.112083	-2.73704	0.00619954	0.363898
ENSMUSG00000039427	chr16	Alg1	5233621	5244912	2682	2072	2152	2029	2598	1905	2320	2373	2786	2102	2303	7.38606	7.66477	7.84167	7.63281	7.26566	8.23222	8.62937	8.20022	8.10238	7.64983	2249.22	-0.0944217	0.0452817	-2.08521	0.0370506	0.611055
ENSMUSG00000039563	chr5	2210406O10Rik	36447611	36464853	2472	148	131	148	229	160	118	80	163	138	140	0.572376	0.506203	0.620562	0.729923	0.662059	0.454263	0.315623	0.52051	0.577106	0.504525	144.487	0.395255	0.193526	2.04238	0.0411134	0.6257
ENSMUSG00000039607	chr9	Rbms3	116572746	117629913	10413	3079	2782	2459	3493	2780	1760	2186	3523	2258	2367	2.82772	2.5528	2.44843	2.64391	2.73167	1.60896	2.04802	2.67153	2.24237	2.02563	2642.84	0.335027	0.108662	3.0832	0.00204789	0.279491
ENSMUSG00000039686	chr2	Zer1	30097283	30124585	9784	17097	16414	14301	20469	15986	16151	16276	19366	14251	16774	16.711	16.0299	15.1549	16.4893	16.7178	15.714	16.2289	15.6295	15.0621	15.2776	16597.7	0.0729133	0.0346457	2.10454	0.0353314	0.601155
ENSMUSG00000039765	chr5	Cc2d2a	43662379	43740972	6776	2476	2550	2103	3100	2618	2420	2312	2711	2186	2417	3.49427	3.59567	3.21773	3.6057	3.95306	3.3996	3.32853	3.15906	3.3359	3.17847	2477.86	0.137712	0.059797	2.303	0.0212791	0.530467
ENSMUSG00000039943	chr2	Plcb4	135659011	136014593	8970	8182	9213	8981	10629	8703	5542	8680	10818	6484	7844	8.72293	9.81381	10.3808	9.33936	9.92725	5.88132	9.4402	9.52295	7.47486	7.79247	8445.01	0.285738	0.113381	2.52016	0.01173	0.450077
ENSMUSG00000039960	chr8	Rhou	123653929	123663884	3806	4010	4387	3416	4839	4112	3789	5212	5853	4172	5135	10.0741	11.0119	9.30427	10.0193	11.0528	9.47526	13.3575	12.1412	11.3335	12.0209	4452.62	-0.1646	0.0820387	-2.00637	0.0448172	0.637134
ENSMUSG00000040048	chr17	Ndufb10	24722060	24724478	1217	5294	5677	4963	6310	4885	6325	6584	7351	4830	5967	41.57	44.5399	42.2517	40.8364	41.041	49.4382	52.7406	47.6611	41.011	43.6604	5773.78	-0.140817	0.0638316	-2.20608	0.0273787	0.579304
ENSMUSG00000040136	chr7	Abcc8	46104523	46180033	4952	2339	2222	2134	2862	2295	2189	2075	2592	1813	2406	4.51654	4.287	4.46759	4.55478	4.74149	4.20753	4.08745	4.13268	3.78556	4.32918	2279.77	0.149775	0.06183	2.42237	0.0154194	0.49216
ENSMUSG00000040174	chr2	Alkbh3	93980550	94010807	3159	780	696	667	914	724	836	793	1038	764	845	2.36076	2.10475	2.1887	2.27995	2.34451	2.51865	2.44843	2.59403	2.50039	2.38313	799.596	-0.126719	0.061001	-2.07734	0.0377706	0.615017
ENSMUSG00000040209	chr3	Zfp704	9427020	9610085	15255	7537	7288	6747	9781	7674	6841	6831	8302	6361	7869	4.725	4.56505	4.58582	5.05369	5.14733	4.26902	4.36864	4.29742	4.31207	4.59682	7478.82	0.154495	0.0572188	2.70008	0.00693222	0.377172
ENSMUSG00000040264	chr3	Gbp5	142496934	142619179	5844	481	470	288	519	358	313	410	1336	555	685	0.787053	0.768406	0.510923	0.69992	0.626757	0.509811	0.684387	1.80504	0.981995	1.04444	522.759	-0.550107	0.276109	-1.99235	0.0463322	0.637134
ENSMUSG00000040265	chr1	Dnm3	161982453	162478034	24452	21035	20839	19664	26180	20744	19204	18626	27648	17637	19797	8.22724	8.14371	8.33848	8.43924	8.68083	7.47668	7.43173	8.92888	7.45922	7.21516	20956	0.136192	0.0568579	2.3953	0.0166069	0.494112
ENSMUSG00000040269	chr3	Mrps28	8802146	8923918	783	667	760	636	791	524	806	943	981	821	694	8.13679	9.2635	8.41179	7.95291	6.83937	9.78742	11.7354	9.88139	10.83	7.889	757.287	-0.284587	0.110104	-2.58471	0.00974622	0.425637
ENSMUSG00000040296	chr4	Ddx58	40203773	40239828	7050	758	760	578	866	731	588	970	1419	928	862	1.02816	1.03001	0.850011	0.968128	1.06088	0.793919	1.34222	1.58927	1.36113	1.08952	833.113	-0.303567	0.15253	-1.99021	0.0465683	0.637134
ENSMUSG00000040351	chr5	Ankib1	3690000	3803109	6610	5734	5543	5006	7355	5621	5279	5448	6698	4850	5675	8.29534	8.01226	7.85183	8.76963	8.70056	7.60211	8.0403	8.00098	7.58709	7.65028	5678.04	0.114103	0.0406526	2.80678	0.005004	0.344598
ENSMUSG00000040364	chr7	Sec1	45677689	45694402	2467	344	262	223	472	351	175	274	325	304	211	1.33308	1.01446	0.93693	1.50752	1.45533	0.67506	1.0832	1.03993	1.27388	0.761931	291.319	0.389927	0.198708	1.96231	0.0497263	0.647351
ENSMUSG00000040423	chr1	Rc3h1	160906418	160974978	11308	5694	5567	5033	6686	5634	5123	5215	6611	5191	5615	4.81545	4.70408	4.61477	4.66024	5.09793	4.3127	4.49917	4.61645	4.74709	4.42491	5610.19	0.0953354	0.0455022	2.09518	0.036155	0.60479
ENSMUSG00000040430	chr11	Pitpnc1	107207892	107470699	6612	6406	7175	6208	8219	6197	6684	6098	6719	5401	6085	9.26471	10.3681	9.73421	9.79684	9.58923	9.62249	8.99686	8.02364	8.44649	8.2005	6496.93	0.186061	0.0641831	2.89891	0.00374462	0.3301
ENSMUSG00000040441	chr10	Slc26a10	127172426	127180645	2215	271	251	377	426	346	193	218	387	163	160	1.16962	1.08238	1.76408	1.51532	1.59774	0.829157	0.959818	1.37913	0.760709	0.643471	276.787	0.666417	0.216145	3.08319	0.00204793	0.279491
ENSMUSG00000040455	chr4	Usp45	21767156	21837872	6226	4802	4855	4453	6651	4875	4888	4770	5660	4165	4931	7.37542	7.45054	7.41517	8.41926	8.01118	7.47312	7.4738	7.17799	6.91731	7.05724	4968.07	0.114658	0.0529276	2.16631	0.0302876	0.590298
ENSMUSG00000040472	chr14	Rabggta	55715873	55722257	2630	3148	3112	2807	3744	2888	3351	3524	4020	2950	3306	11.4435	11.3031	11.0629	11.2171	11.2325	12.1256	13.0682	12.0662	11.5958	11.1985	3262.7	-0.0777243	0.0382767	-2.03059	0.0422963	0.628698
ENSMUSG00000040483	chr11	Xaf1	72301629	72313733	4689	490	674	472	718	607	617	775	1307	708	752	0.999233	1.3733	1.04356	1.20675	1.32439	1.25245	1.61225	2.20074	1.56121	1.42897	698.196	-0.419784	0.145111	-2.89286	0.00381754	0.3301
ENSMUSG00000040488	chr7	Ltbp4	27305136	27337692	6463	4563	5589	4361	7059	5444	3848	3918	5945	4741	4777	6.75138	8.26248	6.99571	8.6081	8.61822	5.66739	5.91378	7.263	7.58524	6.58616	4982.98	0.262802	0.103607	2.53653	0.0111957	0.446687
ENSMUSG00000040521	chr10	Tsfm	127011572	127030840	2904	968	1029	906	1188	900	1055	1059	1403	1030	1037	3.18693	3.38491	3.23392	3.22356	3.17028	3.45745	3.55674	3.81397	3.66684	3.18135	1049.06	-0.109799	0.0545958	-2.01112	0.0443131	0.633813
ENSMUSG00000040586	chrX	Ofd1	166390033	166440704	4453	772	825	757	957	770	929	916	1123	826	840	1.65772	1.77003	1.76235	1.69366	1.76905	1.98571	2.00654	1.99111	1.91792	1.68077	865.837	-0.130822	0.0616208	-2.12302	0.0337523	0.598738
ENSMUSG00000040624	chr10	Plekhg1	3740364	3967303	8739	3595	4387	4639	5392	3989	1455	4375	3098	2382	4015	3.93397	4.7966	5.50377	4.863	4.67039	1.5849	4.88392	2.79921	2.81859	4.09404	3728.15	0.57548	0.229083	2.5121	0.0120014	0.456025
ENSMUSG00000040724	chr3	Kcna2	107101567	107106879	3456	7802	7717	7293	10955	8599	7017	7519	9210	6727	7444	21.5849	21.3318	21.8753	24.9792	25.4536	19.3242	21.2209	21.039	20.1244	19.1905	7970.7	0.208097	0.0619777	3.35762	0.000786179	0.167211
ENSMUSG00000040746	chr11	Rnf167	70647235	70651421	3539	4497	4439	3828	5063	3945	4692	4923	5745	4027	4892	12.1496	11.9828	11.2128	11.2738	11.4037	12.6184	13.5684	12.816	11.7647	12.3158	4570.84	-0.105175	0.0414067	-2.54005	0.0110836	0.444892
ENSMUSG00000040813	chr9	Tex264	106658746	106685927	2874	4550	4788	4124	5728	3865	4763	5622	5954	4453	5125	15.1362	15.9145	14.874	15.7047	13.7566	15.7722	19.079	16.3545	16.0183	15.8867	4856.42	-0.123817	0.0580249	-2.13385	0.0328549	0.593031
ENSMUSG00000040952	chr7	Rps19	24884371	24889806	4685	6282	6714	6348	7090	5365	8010	7946	9386	6595	6870	12.8215	13.6917	14.0469	11.9264	11.7157	16.2735	16.5443	15.8177	14.555	13.0657	7015.01	-0.229992	0.0775302	-2.96648	0.00301228	0.312259
ENSMUSG00000041014	chr14	Nrg3	38368952	39473088	6817	3281	3151	3000	4164	3312	2808	3083	3776	2800	3562	4.60249	4.4164	4.56259	4.81415	4.97089	3.92093	4.41183	4.37361	4.24719	4.65603	3273.17	0.127533	0.0641248	1.98882	0.0467206	0.637579
ENSMUSG00000041037	chr7	Irgq	24530648	24538599	6123	9997	9904	8529	12477	9854	9587	9340	11535	8581	10024	15.6127	15.4544	14.4414	16.0598	16.4656	14.9038	14.8804	14.8747	14.4912	14.5876	9916.23	0.0962193	0.0398961	2.41174	0.0158764	0.49216
ENSMUSG00000041046	chr11	Ramp3	6658521	6677475	1380	980	1345	1590	1822	1117	567	1226	637	511	1287	6.78697	9.30692	11.9385	10.3997	8.27676	3.90876	8.66162	3.6426	3.82673	8.30545	1109.25	0.737746	0.269808	2.73434	0.00625058	0.363898
ENSMUSG00000041079	chr16	Rwdd2b	87433407	87440573	2009	694	630	581	830	565	781	687	850	687	776	3.30223	2.99517	2.99728	3.25498	2.87643	3.69917	3.33475	3.33955	3.53477	3.44068	702.99	-0.154168	0.075733	-2.03567	0.0417832	0.6257
ENSMUSG00000041205	chr16	Map6d1	20233310	20241358	3273	3900	4079	3648	5082	3761	4190	3588	4668	3241	3746	11.3928	11.9056	11.5538	12.2355	11.7551	12.1839	10.6924	11.2595	10.2377	10.1969	3962.3	0.12376	0.0600433	2.06118	0.0392859	0.624646
ENSMUSG00000041245	chrX	Wnk3	151198078	151320152	10589	4791	4654	4555	6160	4820	4656	4710	5857	4375	4635	4.32687	4.1996	4.46005	4.58512	4.65749	4.18568	4.33938	4.36762	4.27251	3.90061	4891.45	0.0942993	0.0460735	2.04671	0.0406862	0.6257
ENSMUSG00000041362	chr19	4930506M07Rik	58973358	59076069	4081	3372	3409	3543	4311	3203	2878	3074	4281	2878	3357	7.90056	7.98053	9.00006	8.32474	8.02943	6.71224	7.34739	8.28204	7.29153	7.3292	3406.98	0.175026	0.0680793	2.57092	0.0101429	0.430107
ENSMUSG00000041396	chr1	Mettl18	163994889	163997243	1513	339	293	294	340	244	321	368	445	322	360	2.1415	1.84935	2.01358	1.77019	1.64917	2.0185	2.37151	2.32113	2.19953	2.11912	330.128	-0.210915	0.0992274	-2.12557	0.0335392	0.598738
ENSMUSG00000041530	chr4	Ago1	126435012	126468583	8120	9162	8901	7506	11029	8792	8090	7699	10752	8160	8657	10.7901	10.4739	9.58399	10.7051	11.0784	9.48393	9.24969	10.4555	10.3916	9.50028	8811.88	0.115135	0.0539641	2.13355	0.0328798	0.593031
ENSMUSG00000041608	chr9	Entpd3	120539818	120568318	3746	1034	1061	1039	1486	1117	1116	955	1288	850	906	2.63925	2.70588	2.87527	3.12609	3.05049	2.8355	2.48669	2.71455	2.34604	2.15488	1076.88	0.216346	0.0895924	2.41478	0.0157448	0.49216
ENSMUSG00000041623	chr11	D11Wsu47e	113684412	113694647	2382	642	675	534	857	580	724	706	876	704	732	2.57664	2.70681	2.32362	2.8348	2.4906	2.89244	2.89057	2.90299	3.05527	2.73757	696.367	-0.145841	0.0677024	-2.15415	0.0312282	0.590298
ENSMUSG00000041642	chr1	Kif21b	136131389	136177998	12184	9794	9509	8184	11018	9072	9112	7190	10124	8077	9260	7.68738	7.45739	6.96446	7.12759	7.61866	7.11931	5.75712	6.56133	6.85528	6.77273	9099.04	0.16854	0.0745528	2.26068	0.0237791	0.554891
ENSMUSG00000041650	chr14	Pcca	122534324	122891100	5210	2445	2550	2038	2858	2266	2531	2799	3259	2418	2529	4.48747	4.67624	4.05537	4.32322	4.44979	4.62403	5.24064	4.93888	4.79884	4.3252	2549.47	-0.105206	0.0460234	-2.28592	0.0222589	0.539437
ENSMUSG00000041702	chr12	Btbd7	102784656	102878406	4298	1814	1750	1487	2097	1732	1601	1552	2062	1469	1695	4.03565	3.88999	3.58667	3.845	4.1227	3.54547	3.5223	3.7878	3.53391	3.51383	1714.48	0.135985	0.0490751	2.77096	0.00558907	0.353827
ENSMUSG00000041707	chr14	1810011H11Rik	32785963	32817968	1473	123	110	74	125	82	230	110	173	122	139	0.798089	0.713137	0.520573	0.668464	0.569269	1.48552	0.728111	0.92686	0.855979	0.840419	127.489	-0.555057	0.229579	-2.41771	0.0156183	0.49216
ENSMUSG00000041710	chrX	Trpc5	144381671	144688180	5014	1531	1328	1408	2095	1552	1012	1332	1572	1238	1615	2.91976	2.53049	2.91125	3.2929	3.16681	1.92114	2.59141	2.47541	2.553	2.86999	1458.48	0.271228	0.116524	2.32765	0.0199304	0.515963
ENSMUSG00000041842	chr3	Fhdc1	84442198	84480429	6270	1007	1153	783	1227	975	618	895	1246	851	902	1.53581	1.75699	1.29471	1.54232	1.59099	0.938212	1.39248	1.56909	1.40344	1.28188	955.589	0.245707	0.123397	1.99119	0.0464599	0.637134
ENSMUSG00000041870	chr5	Ankrd13a	114774677	114806200	4098	4227	4042	3554	4688	3901	4673	4975	5756	4242	4829	9.86275	9.42314	8.99056	9.0152	9.73865	10.8534	11.8418	11.0894	10.7027	10.4992	4457.3	-0.209778	0.03986	-5.26286	1.41831e-07	0.00047602
ENSMUSG00000042063	chr12	Zfp386	116047724	116063360	8753	1579	1680	1248	1833	1304	1549	1698	2231	1619	1638	1.72512	1.83392	1.47828	1.65052	1.5243	1.68459	1.89249	2.0126	1.91267	1.66758	1620.74	-0.143135	0.0681376	-2.10067	0.0356697	0.603112
ENSMUSG00000042213	chr6	Zfand4	116264222	116330298	3597	477	526	345	482	386	510	594	770	527	634	1.26795	1.39702	0.994272	1.05597	1.09781	1.34946	1.61075	1.69003	1.51478	1.57039	519.024	-0.398653	0.103794	-3.84081	0.000122627	0.0772406
ENSMUSG00000042284	chr13	Itga1	114958079	115101964	5984	607	595	535	927	663	500	483	739	510	507	0.969992	0.950015	0.926909	1.2209	1.13357	0.795345	0.787382	0.975092	0.881266	0.754957	599.794	0.327113	0.106469	3.07237	0.00212363	0.282754
ENSMUSG00000042323	chr14	Pbrm1	31019138	31121592	8846	6521	6574	5663	8260	6396	6025	6176	8049	5845	6697	7.04956	7.10086	6.6374	7.35952	7.39798	6.48351	6.81104	7.18474	6.83265	6.74626	6568.31	0.0766938	0.0388019	1.97655	0.0480925	0.641407
ENSMUSG00000042353	chr8	Frem3	80611080	80695356	6384	168	248	441	346	156	172	234	157	66	167	0.251647	0.371166	0.716185	0.42715	0.250014	0.256458	0.357567	0.19418	0.106902	0.233096	216.52	0.840411	0.351012	2.39425	0.0166544	0.494112
ENSMUSG00000042359	chr2	Osbpl6	76406508	76600647	10063	6177	5814	5210	7816	6499	5496	5428	6984	5381	5943	5.87017	5.52054	5.36802	6.12181	6.6081	5.19907	5.26225	5.48023	5.52959	5.26276	6037.63	0.156158	0.0618078	2.52651	0.0115201	0.450077
ENSMUSG00000042541	chr6	Shfm1	6557294	6578658	1472	2711	3053	2610	2999	1968	3112	3239	3800	2953	2804	17.6023	19.8062	18.3732	16.0487	13.6717	20.1134	21.4541	20.3726	20.733	16.965	2906	-0.203207	0.0989899	-2.0528	0.0400915	0.6257
ENSMUSG00000042605	chr5	Atxn2	121711337	121816493	7161	7762	7398	6554	9560	7285	7207	7373	9061	6673	7333	10.3653	9.87092	9.48898	10.5218	10.4087	9.58009	10.0441	9.99096	9.6358	9.12485	7564.28	0.0823826	0.0340088	2.42239	0.0154188	0.49216
ENSMUSG00000042694	chr19	Obfc1	47501033	47537507	4045	821	859	699	918	648	980	1131	1122	850	896	1.94071	2.02883	1.79142	1.78847	1.63889	2.30595	2.72734	2.18994	2.17267	1.97361	885.686	-0.28942	0.0889059	-3.25536	0.0011325	0.206204
ENSMUSG00000042707	chr4	Dnali1	125055338	125065703	2133	183	180	124	196	197	182	376	278	204	206	0.820163	0.806038	0.602524	0.723981	0.944654	0.811945	1.71908	1.02876	0.988636	0.860303	210.735	-0.450484	0.209017	-2.15525	0.0311422	0.590298
ENSMUSG00000042747	chr3	Krtcap2	89245966	89249906	1522	1737	1776	1455	1894	1375	1758	1955	2389	1630	1888	10.908	11.1435	9.90628	9.8027	9.23855	10.9893	12.5242	12.3874	11.0685	11.0479	1769.09	-0.170005	0.0615931	-2.76013	0.00577787	0.361161
ENSMUSG00000042793	chr1	Lgr6	134983301	135105276	6851	260	227	331	334	353	148	223	374	205	230	0.362911	0.316582	0.500908	0.384233	0.527179	0.205633	0.317534	0.431042	0.309412	0.29915	267.368	0.442398	0.20971	2.10957	0.0348951	0.598738
ENSMUSG00000042842	chr13	Serpinb6b	32965209	32979067	2200	115	145	85	157	120	151	175	232	144	164	0.499714	0.629543	0.400448	0.562271	0.557907	0.65314	0.775747	0.832402	0.676618	0.664052	146.339	-0.426841	0.141811	-3.00994	0.00261299	0.302482
ENSMUSG00000042851	chr2	Zc3h6	128967402	129018563	5668	1834	1816	1713	2225	1670	2115	1993	2475	1891	2126	3.09412	3.06117	3.13327	3.09378	3.01447	3.55184	3.43007	3.44774	3.44974	3.34222	1972.74	-0.146256	0.0458619	-3.18906	0.00142736	0.23612
ENSMUSG00000043013	chr9	Onecut1	74861921	74891781	4113	176	165	111	119	166	31	78	137	128	58	0.409159	0.383263	0.279773	0.228007	0.4129	0.0717376	0.184983	0.262979	0.321771	0.125644	117.447	0.84585	0.355685	2.37809	0.0174026	0.499118
ENSMUSG00000043192	chr8	Gm1840	5639584	5640996	1413	1014	1267	934	1219	913	1296	1065	1697	1161	1410	6.85855	8.56258	6.84928	6.79548	6.60727	8.7258	7.34856	9.47759	8.49148	8.88686	1185.46	-0.255165	0.0981396	-2.60003	0.0093217	0.422885
ENSMUSG00000043716	chr1	Rpl7	16101295	16104662	2687	14623	16020	13798	15327	11484	15741	17296	20938	16083	15169	52.0296	56.9522	53.2273	44.9463	43.7184	55.751	62.7796	61.5136	61.8783	50.2928	15553.9	-0.202103	0.0845524	-2.39027	0.0168359	0.496643
ENSMUSG00000043866	chr7	Taf10	105739393	105744361	4584	7421	7748	6473	8702	6294	7841	7943	9633	7336	7607	15.4798	16.1483	14.6391	14.9605	14.0472	16.281	16.9024	16.5916	16.5471	14.7861	7643.47	-0.0917065	0.0431962	-2.12302	0.0337518	0.598738
ENSMUSG00000043909	chr2	Trp53bp1	121193281	121271407	14164	13431	12889	11719	16509	12900	12979	13215	16109	11285	12805	9.0685	8.69521	8.5787	9.18692	9.3191	8.72317	9.10234	8.98085	8.23921	8.05641	13286.2	0.0736271	0.037209	1.97875	0.0478446	0.64088
ENSMUSG00000044072	chr11	Eml6	29743048	30026033	9279	3536	3273	2855	4134	3681	3068	2955	3841	2849	3249	3.64425	3.37035	3.19011	3.51146	4.059	3.14744	3.10679	3.2686	3.17501	3.12018	3326.48	0.182613	0.0655526	2.78575	0.00534038	0.348444
ENSMUSG00000044139	chr7	Prss53	127885841	127890970	2134	237	210	227	271	184	200	189	199	170	219	1.06168	0.939937	1.10249	1.00055	0.881903	0.891829	0.863706	0.736072	0.823478	0.914165	210.31	0.253182	0.126011	2.0092	0.0445157	0.635601
ENSMUSG00000044197	chr5	Gpr146	139377697	139396415	6786	2152	2078	1781	2167	1938	2312	2252	3078	2085	2209	3.03255	2.9258	2.72103	2.51679	2.92198	3.24309	3.23737	3.58143	3.17709	2.90066	2188.51	-0.177343	0.0655296	-2.70631	0.00680362	0.37141
ENSMUSG00000044211	chr6	Gm7887	48524372	48525105	734	563	548	526	732	556	441	635	628	414	489	7.32596	7.12477	7.42071	7.85036	7.74084	5.71216	8.42924	6.74742	5.82524	5.92925	549.123	0.218624	0.105053	2.08108	0.0374264	0.614161
ENSMUSG00000044258	chr13	Ctla2a	60934155	60936625	1373	400	490	318	479	333	532	420	636	442	453	2.78431	3.4079	2.39987	2.74799	2.48004	3.68616	2.98239	3.65541	3.32687	2.93826	445.163	-0.25005	0.116079	-2.15414	0.0312293	0.590298
ENSMUSG00000044442	chr16	N6amt1	87354185	87368742	6135	1173	1350	1230	1460	1112	1435	1612	1836	1362	1509	1.82834	2.10245	2.07858	1.87557	1.85447	2.22647	2.5632	2.36294	2.29558	2.19171	1398.27	-0.240372	0.0640529	-3.75271	0.000174933	0.0889285
ENSMUSG00000044534	chr9	Ackr2	121898464	121911064	2784	139	110	88	100	114	334	152	211	109	249	0.477346	0.377437	0.327646	0.283035	0.418871	1.14175	0.532501	0.598305	0.404764	0.796806	159.547	-0.878239	0.286459	-3.06584	0.00217057	0.286673
ENSMUSG00000044548	chr12	Dact1	71309884	71320107	3761	531	534	498	720	557	420	529	646	375	570	1.34996	1.35644	1.37264	1.50862	1.51509	1.06287	1.37195	1.35606	1.03089	1.35031	532.75	0.218023	0.104791	2.08055	0.0374755	0.614351
ENSMUSG00000044583	chrX	Tlr7	167304929	167330558	4082	955	1020	633	898	582	1067	1245	1332	1212	1555	2.23701	2.38725	1.60758	1.73365	1.45863	2.48791	2.97504	2.57626	3.0699	3.39414	1041.42	-0.612059	0.149946	-4.08188	4.46735e-05	0.034839
ENSMUSG00000044676	chr8	Zfp612	110079764	110090181	2301	2535	2724	2688	3534	2741	2502	2600	3345	2317	2537	10.5321	11.3078	12.108	12.1012	12.1844	10.3474	11.0197	11.4751	10.4093	9.82186	2733.6	0.151203	0.0599622	2.52163	0.0116812	0.450077
ENSMUSG00000044712	chr12	Slc38a6	73286779	73354049	7783	7020	7023	6888	9932	8919	7076	5944	8258	6718	7355	8.62537	8.62179	9.17567	10.0577	11.725	8.65435	7.45038	8.37794	8.92561	8.4209	7485.96	0.218215	0.100543	2.17036	0.0299794	0.590298
ENSMUSG00000044730	chr4	9930104L06Rik	124937048	124944656	5592	912	915	1097	1503	1192	818	783	941	780	1219	1.55953	1.56334	2.0338	2.11826	2.18088	1.39238	1.3659	1.32865	1.44228	1.94239	1013.28	0.351429	0.15535	2.26217	0.0236869	0.554891
ENSMUSG00000044788	chr11	Fads6	115279622	115297663	6653	4158	4176	4139	5150	4238	3181	3480	5234	3888	3575	5.97648	5.99729	6.45	6.10085	6.51747	4.55125	5.10268	6.21178	6.04288	4.78819	4098.9	0.235732	0.0889336	2.65065	0.00803381	0.396864
ENSMUSG00000044811	chr11	AF251705	114996721	115001880	1275	792	754	528	591	325	543	891	907	1003	1012	5.93633	5.64674	4.29072	3.65092	2.60635	4.05134	6.81286	5.61335	8.12926	7.06819	731.62	-0.504582	0.233865	-2.15758	0.0309603	0.590298
ENSMUSG00000044933	chr15	Sstr3	78537015	78544345	3928	2075	1830	1998	2691	1823	1640	1729	2125	1504	2303	5.05103	4.45089	5.27304	5.3988	4.74794	3.97385	4.29354	4.27112	3.95883	5.22385	1958.48	0.212077	0.103967	2.03985	0.0413651	0.6257
ENSMUSG00000045071	chr4	E130308A19Rik	59626211	59761439	12617	1475	1436	1165	1727	1361	1084	1251	1649	1186	1303	1.11801	1.08753	0.957376	1.07887	1.10374	0.817877	0.967317	1.03204	0.972064	0.920306	1352.82	0.198184	0.0650564	3.04635	0.0023164	0.287392
ENSMUSG00000045083	chr4	Lingo2	35706647	36951747	8297	1987	2029	1993	2596	1869	1825	1907	2319	1713	2054	2.29017	2.33661	2.49047	2.46602	2.30482	2.09382	2.24223	2.20695	2.13494	2.206	2017.03	0.143203	0.0527766	2.71339	0.00665991	0.370439
ENSMUSG00000045107	chr14	Saysd1	20075646	20083172	2294	427	456	423	485	350	529	532	616	425	547	1.77946	1.89871	1.9112	1.66581	1.56058	2.19443	2.26168	2.11965	1.91517	2.12414	475.6	-0.253177	0.0896738	-2.82331	0.004753	0.342519
ENSMUSG00000045128	chr8	Rpl18a	70894722	70897443	1291	8905	9586	8274	9060	6763	9509	10454	12749	9609	8870	65.9197	70.901	66.4049	55.2753	53.5646	70.0683	78.9446	77.9254	76.916	61.1842	9319.15	-0.207771	0.0919223	-2.26029	0.0238032	0.554891
ENSMUSG00000045345	chr5	9530056K15Rik	143397248	143399563	2315	144	144	194	169	135	107	99	135	93	110	0.594658	0.594157	0.868581	0.575193	0.59648	0.43984	0.41706	0.460321	0.415284	0.423285	133.455	0.59823	0.167891	3.56321	0.000366347	0.125225
ENSMUSG00000045503	chr2	Sys1	164456964	164479638	4958	2990	3115	2746	3591	2735	3439	3553	4159	2959	3244	5.76661	6.00263	5.74188	5.70804	5.6437	6.60218	6.99042	6.62308	6.17095	5.82996	3228.36	-0.141911	0.0441698	-3.21284	0.00131428	0.226568
ENSMUSG00000045757	chr7	Zfp764	127403668	127406822	2508	353	404	275	390	286	367	395	469	432	436	1.34561	1.53871	1.13653	1.22526	1.16645	1.39256	1.53603	1.47617	1.78067	1.54869	378.34	-0.256176	0.111238	-2.30296	0.0212809	0.530467
ENSMUSG00000045761	chr17	Fam179a	71673261	71729669	5624	380	440	254	363	288	569	556	450	395	381	0.646107	0.747494	0.468229	0.508686	0.523927	0.963029	0.964394	0.631765	0.726232	0.603644	406.02	-0.411475	0.176851	-2.32668	0.0199823	0.516168
ENSMUSG00000045854	chr4	Lyrm2	32800253	32801559	1140	771	726	588	842	566	729	767	962	759	796	6.46267	6.08035	5.34366	5.81691	5.07612	6.08263	6.55861	6.65817	6.8795	6.21736	744.042	-0.154878	0.0767033	-2.01918	0.0434689	0.631668
ENSMUSG00000045871	chr14	Slitrk6	110748578	110755149	4242	510	614	735	739	469	279	546	462	281	480	1.14958	1.38284	1.79623	1.37289	1.1311	0.626009	1.25551	0.859873	0.684911	1.0082	510.832	0.645964	0.201849	3.20023	0.00137317	0.234254
ENSMUSG00000046020	chr2	Pofut1	153241533	153270247	9912	2522	2708	2417	3674	2424	2170	2244	3245	2504	2366	2.43323	2.61048	2.52824	2.92146	2.50224	2.08403	2.20861	2.58509	2.61234	2.1271	2602.44	0.17829	0.0815764	2.18555	0.0288483	0.589186
ENSMUSG00000046229	chr2	Scand1	156311847	156312704	759	2301	3000	2376	2708	2062	3070	3077	3578	2514	2825	28.9565	37.7212	32.4175	28.0867	27.7636	38.4569	39.5017	37.1785	34.21	33.1271	2732.83	-0.219754	0.0916282	-2.39832	0.0164703	0.494112
ENSMUSG00000046287	chrX	Pnma3	73064787	73068191	3405	1875	1880	1854	2099	1709	1170	1546	2229	1660	1727	5.26502	5.27461	5.64433	4.85773	5.1345	3.27032	4.42861	5.1681	5.04039	4.51883	1766.53	0.240759	0.113982	2.11226	0.034664	0.598738
ENSMUSG00000046318	chr18	Ccbe1	66045302	66302739	9511	456	348	551	853	577	285	408	410	394	569	0.458497	0.349611	0.600658	0.706875	0.620733	0.285248	0.418495	0.34039	0.428376	0.533113	482.789	0.462918	0.221662	2.08839	0.0367625	0.610667
ENSMUSG00000046364	chr7	Rpl27a	109519147	109522367	2774	6608	7220	6147	7336	5145	7623	7722	9566	6770	6940	22.7746	24.8629	22.9693	20.8383	18.9724	26.1525	27.15	27.2228	25.2305	22.2882	7051.05	-0.196382	0.0766794	-2.56108	0.0104348	0.434838
ENSMUSG00000046410	chr7	Kcnk6	29221928	29232522	4089	572	621	430	579	409	621	580	672	654	698	1.33757	1.45093	1.09017	1.11589	1.02329	1.4455	1.38359	1.29751	1.65369	1.52093	581.13	-0.267288	0.121301	-2.20351	0.0275586	0.579632
ENSMUSG00000046721	chr7	Rpl14-ps1	45324941	45325651	710	1362	1476	468	626	455	1728	1638	1878	1293	1463	18.3211	19.8378	6.82533	6.94018	6.54851	23.1379	22.4774	20.8589	18.8074	18.3381	1224.33	-0.817253	0.369651	-2.21088	0.0270443	0.57745
ENSMUSG00000046768	chr12	Rhoj	75308322	75401456	6484	454	504	330	496	374	432	697	786	648	572	0.66956	0.742674	0.527657	0.602889	0.59015	0.634196	1.04864	0.957145	1.03339	0.786076	523.396	-0.491521	0.142557	-3.4479	0.000564963	0.144469
ENSMUSG00000046854	chr2	Pip5kl1	32574797	32583782	2494	373	377	334	450	366	338	280	394	302	281	1.42982	1.44394	1.38811	1.4217	1.50111	1.28972	1.09494	1.24707	1.25181	1.00372	348.068	0.302912	0.0932395	3.24875	0.00115912	0.208603
ENSMUSG00000046879	chr11	Irgm1	48861968	48871683	5810	1227	1252	1037	1365	1200	1031	1838	3112	1499	1551	2.01947	2.05888	1.85044	1.8516	2.11315	1.68911	3.08601	4.22916	2.66779	2.3787	1477.24	-0.482715	0.180478	-2.67465	0.00748083	0.391417
ENSMUSG00000047033	chr18	Pcdhb15	37473540	37476340	2801	397	412	361	463	451	343	342	398	364	400	1.35508	1.4051	1.33594	1.3025	1.64706	1.1654	1.19086	1.12171	1.34349	1.27224	393.17	0.222953	0.10413	2.14111	0.032265	0.591046
ENSMUSG00000047123	chr17	Ticam1	56269319	56276786	2992	502	520	399	576	438	527	560	632	547	580	1.60413	1.66025	1.38234	1.51699	1.4975	1.67631	1.82551	1.66754	1.89009	1.72703	524.822	-0.181686	0.0753659	-2.41072	0.015921	0.49216
ENSMUSG00000047215	chr5	Rpl9	65388364	65391443	3080	10082	10322	9463	11383	8144	11325	11908	13963	9766	10811	31.2967	32.0147	31.8482	29.1226	27.0487	34.9942	37.7094	35.7892	32.7813	31.2718	10635.8	-0.171708	0.062533	-2.74588	0.00603481	0.363898
ENSMUSG00000047428	chr17	Dlk2	46297421	46303271	2113	1614	2101	1969	2410	1488	1822	1534	2043	1448	1546	7.30201	9.49726	9.65802	8.98624	7.20276	8.20527	7.07983	7.63183	7.08377	6.51753	1786.7	0.240309	0.108671	2.21134	0.0270122	0.57745
ENSMUSG00000047446	chr12	Arl4a	40005447	40038025	7701	2847	2849	2708	3693	2390	3530	3946	3687	2709	3175	3.53531	3.53481	3.6458	3.77956	3.17538	4.36336	4.99869	3.78038	3.63753	3.67383	3129.19	-0.192844	0.0924585	-2.08573	0.0370029	0.611055
ENSMUSG00000047459	chr2	Dynlrb1	155236533	155250277	1009	5778	6462	5427	6853	4748	6445	6820	8288	5748	6258	54.7142	61.1397	55.7168	53.4841	48.105	60.7507	65.8818	64.8028	58.8567	55.2195	6228.06	-0.144445	0.0645463	-2.23784	0.0252313	0.561431
ENSMUSG00000047606	chr9	Ankrd34c	89728249	89738475	2483	585	639	626	822	696	585	542	559	456	651	2.25241	2.45825	2.61318	2.60847	2.8672	2.24209	2.12887	1.77716	1.89852	2.33565	615.51	0.315029	0.114912	2.74147	0.00611641	0.363898
ENSMUSG00000047654	chr8	Tssk6	69902184	69903518	1335	55	95	89	94	59	108	124	111	128	105	0.393731	0.679508	0.690766	0.554609	0.451904	0.769603	0.90556	0.656118	0.990842	0.700425	96.7595	-0.518603	0.217278	-2.38682	0.0169947	0.497595
ENSMUSG00000047675	chr4	Rps8	117153827	117156243	1726	7592	7525	7065	8429	6059	9131	8903	10836	7233	7824	42.0443	41.6382	42.4197	38.4724	35.9012	50.3356	50.2975	49.5498	43.3139	40.3752	7994.3	-0.20433	0.0746794	-2.7361	0.00621726	0.363898
ENSMUSG00000047735	chr6	Samd9l	3372257	3399571	5425	814	884	685	990	772	553	1111	1879	1017	1164	1.43479	1.55686	1.30906	1.43821	1.45592	0.970275	1.99773	2.73472	1.93839	1.91184	965.946	-0.388944	0.198264	-1.96175	0.0497913	0.647682
ENSMUSG00000047824	chr3	Pygo2	89430214	89435128	3631	3789	3901	3386	4656	3448	3511	3685	4418	3103	3908	9.97751	10.2638	9.66693	10.1049	9.71454	9.20311	9.89906	9.60606	8.83561	9.58931	3753.04	0.0923516	0.0400599	2.30534	0.0211475	0.530371
ENSMUSG00000047910	chr18	Pcdhb16	37477814	37483038	5225	1204	1117	929	1495	1040	1000	996	1125	1025	955	2.20344	2.0425	1.84329	2.25495	2.03641	1.82171	1.85948	1.7	2.02841	1.62859	1082.56	0.216136	0.0788388	2.74149	0.00611603	0.363898
ENSMUSG00000048106	chr3	4632415L05Rik	19894886	19895962	1077	731	828	742	892	716	615	680	944	688	636	6.48548	7.33988	7.13728	6.52247	6.79665	5.43133	6.15449	6.91542	6.6004	5.25795	743.066	0.192496	0.0858334	2.24267	0.0249181	0.559606
ENSMUSG00000048232	chr4	Fbxo10	45034247	45084604	4691	4441	4570	4277	5662	4266	3987	4530	5254	4107	4456	9.05245	9.30756	9.45211	9.51213	9.30387	8.0898	9.41982	8.84295	9.05248	8.46381	4529.64	0.10479	0.0439726	2.38309	0.0171681	0.497727
ENSMUSG00000048355	chrX	Arxes1	136033367	136034946	1580	1683	2046	1591	1998	1236	2004	2068	2759	1673	1925	10.1811	12.3666	10.4348	9.96161	7.99995	12.0674	12.7621	13.7811	10.9437	10.8512	1874.85	-0.228738	0.106415	-2.14948	0.0315962	0.590298
ENSMUSG00000048483	chr12	Zdhhc22	86983381	86988676	792	1306	1530	1570	2026	1397	1068	1532	1411	944	1577	15.7512	18.4372	20.5293	20.1387	18.027	12.8218	18.849	14.0514	12.3112	17.723	1428.03	0.311163	0.135672	2.29349	0.0218199	0.537445
ENSMUSG00000048592	chrX	Gm5946	150220716	150226021	2724	121	135	107	170	122	150	162	195	143	162	0.424681	0.473418	0.40716	0.491754	0.458136	0.524052	0.58003	0.565111	0.542713	0.529818	145.082	-0.263825	0.114959	-2.29494	0.0217365	0.536922
ENSMUSG00000048732	chr11	Klhl11	100462614	100472741	2393	3147	3543	3627	4854	3781	3183	3642	4017	2890	3396	12.5723	14.1424	15.7098	15.9824	16.1616	12.6579	14.8429	13.2508	12.4846	12.6422	3587.86	0.196795	0.0828727	2.37467	0.0175648	0.499118
ENSMUSG00000048865	chr1	Arhgap30	171388954	171410298	8591	703	817	526	662	474	629	740	926	779	984	0.782537	0.908668	0.634803	0.607337	0.564527	0.696957	0.84031	0.851103	0.937657	1.02066	718.747	-0.302903	0.151259	-2.00255	0.0452259	0.637134
ENSMUSG00000048960	chr1	Prex2	10993465	11303681	16609	7723	7713	6890	10558	7588	6944	6139	7406	6751	7342	4.44693	4.43743	4.30127	5.01046	4.67475	3.98006	3.60604	3.52111	4.20339	3.93934	7472.63	0.261114	0.0761177	3.4304	0.0006027	0.148249
ENSMUSG00000049092	chr14	Gpr137c	45219719	45281230	3679	1577	1961	1923	2488	1884	1741	1717	2268	1461	1833	4.09852	5.09222	5.4185	5.32928	5.23883	4.50402	4.55224	4.86699	4.10585	4.43908	1871.51	0.180785	0.0880221	2.05385	0.0399899	0.6257
ENSMUSG00000049130	chr7	C5ar1	16246743	16259540	2570	97	108	69	134	88	106	153	146	151	202	0.360839	0.40142	0.278288	0.410836	0.350253	0.392512	0.580619	0.448452	0.607401	0.700209	124.224	-0.586134	0.20302	-2.88707	0.00388847	0.3301
ENSMUSG00000049232	chr6	Tigd2	59208870	59212033	3007	1187	1084	1049	1395	960	1254	1327	1568	1128	1228	3.77413	3.44373	3.61614	3.65563	3.26583	3.96889	4.30423	4.11655	3.87822	3.6383	1207.63	-0.147451	0.0599869	-2.45805	0.0139695	0.484453
ENSMUSG00000049517	chr13	Rps23	90923131	90924942	756	4432	5255	4723	5124	3736	5272	5520	6665	5049	4963	55.9948	66.3368	64.6948	53.3555	50.5024	66.3024	71.1452	69.5296	68.978	58.4288	5045.29	-0.183152	0.0870955	-2.10289	0.0354752	0.602674
ENSMUSG00000049608	chr1	Gpr55	85938318	85961007	3721	124	118	110	142	87	188	199	161	111	158	0.318632	0.302958	0.306453	0.300731	0.23919	0.480874	0.52165	0.341598	0.308423	0.37832	138.746	-0.450071	0.182357	-2.46808	0.0135839	0.48211
ENSMUSG00000049744	chr2	Arhgap15	43748824	44395953	8818	821	879	679	859	688	779	1239	1168	810	919	0.890364	0.952461	0.798358	0.767785	0.798307	0.840945	1.37074	1.0459	0.949875	0.928698	876.472	-0.268388	0.119278	-2.2501	0.0244424	0.558871
ENSMUSG00000049775	chrX	Tmsb4x	167207093	167209315	1371	51063	54544	42019	52087	37117	48382	57296	69610	55150	54074	355.956	379.901	317.57	299.255	276.834	335.722	407.448	400.666	415.712	351.247	51741.1	-0.213452	0.0892722	-2.39102	0.0168015	0.496643
ENSMUSG00000050103	chr12	Agmo	37241641	37582202	6285	608	692	557	679	509	729	701	902	665	673	0.925066	1.05198	0.918815	0.851454	0.828599	1.10409	1.08804	1.13318	1.09408	0.954156	666.52	-0.216387	0.0807042	-2.68124	0.00733499	0.387287
ENSMUSG00000050195	chr19	Scd4	44333092	44346743	3768	85	75	52	117	76	243	280	406	288	206	0.215693	0.190157	0.143062	0.244695	0.206342	0.613804	0.724827	0.850678	0.790255	0.487102	178.413	-1.77057	0.186946	-9.47102	2.7713e-21	4.53855e-17
ENSMUSG00000050272	chr16	Dscam	96592079	97170752	7498	6600	6369	5991	7897	6385	4831	5551	7635	5258	6344	8.41752	8.11606	8.28406	8.30089	8.71281	6.13314	7.22221	8.04028	7.25134	7.53943	6243.33	0.225145	0.0683703	3.29302	0.000991161	0.195569
ENSMUSG00000050299	chr16	Gm9843	76403209	76403712	504	2264	2363	1973	2326	1930	2660	2863	3285	2341	2374	42.8774	44.7146	40.5119	36.3065	39.1081	50.1464	55.3136	51.37	47.9414	41.8955	2421.23	-0.25992	0.0746278	-3.48289	0.00049604	0.140162
ENSMUSG00000050335	chr14	Lgals3	47367751	47386160	1858	291	365	217	321	210	199	511	637	519	432	1.49712	1.87625	1.2104	1.3611	1.15595	1.01911	2.68191	2.70598	2.88728	2.07101	364.429	-0.659746	0.246768	-2.67355	0.00750525	0.391444
ENSMUSG00000050390	chr4	C77080	129219578	129261404	5770	2105	1929	1873	2502	2112	1835	1960	2430	1723	2035	3.48855	3.19417	3.36538	3.41745	3.74493	3.02715	3.31365	3.32522	3.0877	3.14262	2038.53	0.130307	0.0556092	2.34326	0.0191162	0.506831
ENSMUSG00000050541	chr11	Adra1b	43774606	43901210	3382	1082	1164	1323	1457	1100	1093	1164	1249	713	1152	3.05893	3.28797	4.05513	3.39487	3.3273	3.07587	3.35701	2.91559	2.17966	3.03479	1144.95	0.251673	0.125087	2.01198	0.0442223	0.633813
ENSMUSG00000050605	chr7	Zfp61	24291039	24301232	3431	866	869	754	1015	876	1068	917	1232	852	985	2.41332	2.41964	2.27809	2.33123	2.61191	2.9626	2.6069	2.83484	2.5674	2.55781	936.436	-0.152744	0.0696781	-2.19214	0.0283694	0.588774
ENSMUSG00000050621	chr9	Rps27rt	114982371	114982740	370	4472	5055	4601	4653	3205	5379	5140	6469	5149	4721	115.285	130.204	128.595	98.861	88.4005	138.031	135.173	137.698	143.532	113.407	4861.89	-0.233093	0.113839	-2.04757	0.0406018	0.6257
ENSMUSG00000050830	chr11	Vwc2	11114223	11268931	6041	1152	1216	1254	1384	1000	637	1059	1229	1004	944	1.82354	1.92323	2.15211	1.8056	1.69364	1.00371	1.71008	1.60634	1.71852	1.39242	1084.86	0.359527	0.138504	2.59578	0.00943766	0.423711
ENSMUSG00000050947	chr3	Amigo1	108186335	108192286	5540	9183	9199	8560	11832	8856	9288	9075	10733	7840	9056	15.8504	15.8646	16.0189	16.832	16.355	15.9582	15.9794	15.2967	14.6328	14.5655	9302.69	0.0981904	0.0413428	2.37503	0.0175475	0.499118
ENSMUSG00000050954	chr13	Zfp169	48487647	48513451	8017	1252	1357	1097	1618	1262	1311	1100	1451	1058	1241	1.49342	1.6173	1.41869	1.59066	1.61062	1.55663	1.33853	1.42911	1.36465	1.37938	1266.29	0.142823	0.0674117	2.11867	0.0341184	0.598738
ENSMUSG00000051022	chr5	Hs3st1	39613935	39755475	2230	1433	1540	1490	1817	1358	1084	1405	1739	1386	1323	6.14314	6.59627	6.92523	6.41979	6.22875	4.62572	6.14439	6.15553	6.42487	5.28492	1450.38	0.192894	0.0898233	2.14748	0.0317551	0.590298
ENSMUSG00000051391	chr5	Ywhag	135908409	135934616	5500	89829	88157	82454	117165	86085	76486	85792	112934	77232	92669	156.178	153.141	155.424	167.889	160.135	132.37	152.162	162.124	145.197	150.131	90059.6	0.111886	0.052976	2.11201	0.0346855	0.598738
ENSMUSG00000051427	chr11	Ccdc157	4141123	4160293	5589	2644	2944	2645	3588	2658	2583	2773	3119	2225	2688	4.52369	5.03273	4.90638	5.05949	4.86569	4.39908	4.83994	4.40625	4.11641	4.28545	2769.21	0.161938	0.052284	3.09727	0.00195314	0.279491
ENSMUSG00000051451	chr7	Crebzf	90442729	90447717	4989	6143	6491	5617	7637	5533	5995	5606	6969	5824	5732	11.774	12.4305	11.6722	12.0639	11.3465	11.4377	10.9611	11.029	12.0704	10.2373	6124.02	0.104284	0.052269	1.99515	0.0460269	0.637134
ENSMUSG00000051951	chr1	Xkr4	3205901	3671498	6094	4201	4008	4136	6185	4685	3492	4703	4190	3507	4490	6.59208	6.28393	7.03646	7.99893	7.86569	5.45444	7.52841	5.42882	5.95063	6.56525	4339.29	0.226836	0.10807	2.09898	0.035819	0.603112
ENSMUSG00000052125	chr12	F730043M19Rik	33111711	33147597	4610	2219	2023	1903	2872	2085	1085	1973	2457	1905	1770	4.60263	4.19255	4.27948	4.9097	4.62713	2.24019	4.17479	4.208	4.27268	3.42103	2011.36	0.323911	0.147921	2.18976	0.028542	0.589186
ENSMUSG00000052139	chr5	Bre	31697684	32084962	4781	2218	2315	1935	2870	2157	2715	2976	3073	2067	2632	4.43604	4.62614	4.19584	4.73084	4.61574	5.40517	6.07191	5.07479	4.47025	4.90518	2472.78	-0.181371	0.0735757	-2.46509	0.0136979	0.48211
ENSMUSG00000052160	chr12	Pld4	112760655	112768986	1978	1707	1687	1281	1488	1274	1322	1633	2412	1951	2036	8.24957	8.14604	6.71198	5.92684	6.58756	6.35968	8.05087	9.62491	10.1956	9.16876	1666.9	-0.271044	0.137644	-1.96916	0.0489342	0.64406
ENSMUSG00000052301	chr7	Doc2a	126847416	126852705	2803	2946	3033	3104	3844	3068	2825	2937	3864	2520	2999	10.0484	10.3365	11.4787	10.8062	11.1964	9.59157	10.2195	10.8824	9.29444	9.53184	3093.35	0.13854	0.0615815	2.2497	0.0244679	0.558871
ENSMUSG00000052353	chr7	Cemip	83932857	84086502	12232	2195	1972	1689	3021	2253	1450	1581	2252	1659	2174	1.71611	1.54046	1.43167	1.94663	1.88464	1.12846	1.26096	1.45379	1.40254	1.58382	2004.62	0.331273	0.116559	2.84209	0.00448185	0.342519
ENSMUSG00000052384	chr16	Nrros	32142785	32165594	4177	651	652	539	784	568	814	898	921	847	942	1.49024	1.49127	1.33773	1.47915	1.39117	1.85484	2.09706	1.74083	2.0966	2.00937	756.709	-0.431132	0.0791804	-5.44493	5.1826e-08	0.000282918
ENSMUSG00000052397	chr17	Ezr	6738041	6782784	3290	4124	4469	2820	4099	3252	5943	5285	4714	4240	4419	11.9849	12.9766	8.88523	9.81784	10.1117	17.192	15.6682	11.3117	13.3241	11.9667	4320.78	-0.357076	0.132892	-2.68695	0.0072107	0.384657
ENSMUSG00000052456	chr8	Asna1	85017934	85025278	1250	6120	6261	5589	7289	5432	6405	7041	8297	5882	6306	46.7883	47.826	46.3259	45.9279	44.4328	48.7429	54.9135	52.3756	48.626	44.9237	6411.26	-0.0922647	0.0430278	-2.14431	0.0320083	0.591046
ENSMUSG00000052479	chr8	A330008L17Rik	99416642	99733438	5730	431	406	388	589	454	378	353	439	352	363	0.719268	0.676976	0.702019	0.810122	0.810637	0.627929	0.600961	0.604922	0.635204	0.564488	413.101	0.310945	0.0880746	3.53047	0.000414822	0.125225
ENSMUSG00000052539	chr3	Magi3	104013259	104220374	6773	5715	5731	4972	7092	5658	5149	5683	6754	4987	5739	8.06891	8.08468	7.61085	8.25257	8.5471	7.23648	8.1853	7.87374	7.61369	7.55039	5709.07	0.0925893	0.0377914	2.45001	0.0142853	0.486384
ENSMUSG00000052712	chr17	BC004004	29268788	29302881	6017	3984	3971	3961	4760	3233	4342	4592	5475	3952	4437	6.33156	6.30558	6.82496	6.23477	5.49736	6.8689	7.44478	7.18451	6.7915	6.57076	4239.23	-0.142817	0.064239	-2.22321	0.0262017	0.573005
ENSMUSG00000052776	chr5	Oas1a	120896256	120907521	1885	128	134	102	168	151	105	213	333	219	189	0.6491	0.678954	0.560797	0.702156	0.819287	0.530026	1.10189	1.39434	1.20089	0.893097	170.858	-0.566288	0.232049	-2.44038	0.014672	0.487536
ENSMUSG00000052812	chr12	Atad2b	4917404	5044047	4688	1120	1046	873	1331	1132	943	959	1058	899	999	2.28445	2.13171	1.93055	2.2375	2.4704	1.91461	1.99545	1.78185	1.98281	1.89873	1032.16	0.222246	0.075821	2.9312	0.00337657	0.324327
ENSMUSG00000052926	chr8	Rnaseh2a	84956610	84969767	3509	3662	3674	3231	4273	3038	3964	4169	4803	3402	3715	9.97826	10.0025	9.54503	9.59603	8.85689	10.7517	11.5885	10.8061	10.0237	9.43257	3762.52	-0.115614	0.0537213	-2.1521	0.0313893	0.590298
ENSMUSG00000052928	chr18	Ctif	75431224	75697696	6173	10380	10566	9763	13061	10039	8739	9951	12971	9423	10815	16.0796	16.3539	16.397	16.6754	16.6389	13.4755	15.7254	16.591	15.7842	15.6113	10494.5	0.105973	0.0536871	1.9739	0.048393	0.643289
ENSMUSG00000052949	chr11	Rnf157	116336353	116413032	9537	23714	21997	19690	28554	21419	21733	19266	26356	20082	21456	23.7789	22.0386	21.406	23.598	22.9796	21.6926	19.7077	21.8216	21.7746	20.0479	22275	0.129867	0.0520725	2.49397	0.0126322	0.465939
ENSMUSG00000052981	chr13	Ube2ql1	69702835	69739897	2679	12720	12734	12025	16693	12375	11197	13089	15715	11325	13122	45.3937	45.4054	46.5262	49.0982	47.251	39.7756	47.6512	46.3068	43.7023	43.6359	12998.9	0.0969134	0.048143	2.01303	0.0441115	0.633813
ENSMUSG00000053004	chr6	Hrh1	114397936	114483296	4450	1105	1142	1150	1554	1044	777	958	1387	871	1191	2.37437	2.45181	2.67909	2.75207	2.40018	1.66193	2.09996	2.46084	2.02377	2.38469	1106.61	0.267751	0.110897	2.41442	0.0157603	0.49216
ENSMUSG00000053080	chr19	2700081O15Rik	7417625	7425904	7032	3448	3604	3068	4394	3692	3050	3251	3906	3141	3726	4.68889	4.8969	4.52337	4.92476	5.37183	4.12866	4.51002	4.38588	4.61879	4.72151	3510.55	0.139842	0.0638055	2.1917	0.0284015	0.588774
ENSMUSG00000053334	chr5	Ficd	113735782	113740600	3154	1399	1405	1211	1618	1174	1233	1193	1625	1187	1282	4.24094	4.25554	3.98008	4.04245	3.80776	3.7206	3.68929	4.06742	3.89092	3.62132	1323.25	0.113276	0.0532867	2.12578	0.0335216	0.598738
ENSMUSG00000053714	chr7	4732471J01Rik	25384805	25385573	438	253	225	175	233	196	230	247	358	223	268	5.51188	4.89774	4.13353	4.18367	4.5687	4.98784	5.48952	6.43997	5.25341	5.44062	238.062	-0.23256	0.117066	-1.98658	0.0469692	0.637579
ENSMUSG00000053898	chr7	Ech1	28825217	28832247	2284	2981	3900	2811	3676	2377	3765	3543	4849	3595	3907	12.4773	16.3101	12.7562	12.681	10.645	15.6866	15.1282	16.7584	16.271	15.2383	3505.88	-0.271992	0.0971812	-2.79881	0.00512911	0.34656
ENSMUSG00000054000	chr4	Tusc1	93334138	93335511	1374	344	349	338	462	262	354	467	592	381	373	2.39276	2.42549	2.54895	2.64853	1.94984	2.45104	3.31372	3.40004	2.86565	2.4176	386.545	-0.250922	0.124638	-2.0132	0.0440933	0.633813
ENSMUSG00000054072	chr18	Iigp1	60376029	60392627	3121	222	246	204	180	260	174	385	1355	383	511	0.680086	0.752973	0.677555	0.45447	0.852199	0.530598	1.20318	3.42745	1.26872	1.4587	373.553	-1.18059	0.36971	-3.19328	0.00140665	0.23612
ENSMUSG00000054083	chr7	Capn12	28881656	28893585	2828	456	553	420	554	463	583	542	710	463	561	1.54161	1.86797	1.53944	1.54363	1.67475	1.96194	1.86926	1.98194	1.69258	1.76729	525.898	-0.169843	0.0819872	-2.07158	0.0383049	0.617779
ENSMUSG00000054178	chr19	Gm9938	23723279	23725034	1756	830	729	789	1098	888	696	689	850	707	802	4.51804	3.96491	4.65642	4.92602	5.1718	3.77126	3.82604	3.82043	4.16149	4.068	804.894	0.25737	0.0923049	2.78826	0.00529926	0.347144
ENSMUSG00000054196	chr15	Cthrc1	39076932	39087121	1480	311	357	566	688	644	291	366	488	297	284	2.00839	2.30351	3.96286	3.66184	4.44971	1.87063	2.41117	2.60214	2.07397	1.709	428.043	0.644253	0.22501	2.86322	0.00419353	0.331775
ENSMUSG00000054383	chr12	Pnma1	84146131	84148489	2359	301	370	293	459	304	402	370	524	329	455	1.21983	1.49819	1.28737	1.53309	1.31814	1.62167	1.52965	1.75341	1.44173	1.71822	375.532	-0.220293	0.102671	-2.14563	0.0319027	0.59103
ENSMUSG00000054405	chr4	Dnajc8	132535550	132553742	2555	5470	5990	5263	6507	5022	6055	6375	7950	5328	6022	20.4677	22.3946	21.3511	20.0671	20.1056	22.5529	24.3345	24.5624	21.5578	20.9971	5949.75	-0.110201	0.0493658	-2.23234	0.0255922	0.566574
ENSMUSG00000054545	chr1	Ugt1a6a	88134809	88218997	4312	540	626	316	446	220	492	677	692	637	624	1.19745	1.38699	0.759722	0.815119	0.521968	1.08601	1.53148	1.26704	1.52743	1.28939	522.166	-0.504871	0.226175	-2.23221	0.0256008	0.566574
ENSMUSG00000054667	chrX	Irs4	141710998	141725263	6294	540	935	1006	513	529	397	549	805	392	214	0.82043	1.41936	1.6571	0.642373	0.859925	0.600405	0.850901	1.00987	0.644008	0.302968	591.238	0.697409	0.310806	2.24388	0.0248404	0.559205
ENSMUSG00000054717	chr8	Hmgb2	57511843	57515999	2692	312	337	275	292	216	372	408	462	388	373	1.10806	1.19583	1.05887	0.854697	0.820764	1.31509	1.47818	1.35479	1.49003	1.23439	341.697	-0.43197	0.124391	-3.47269	0.000515278	0.140162
ENSMUSG00000054792	chr9	Klhl18	110425930	110476694	4526	3013	2939	2583	3761	2677	2791	2659	3507	2583	2993	6.3655	6.20393	5.91645	6.54875	6.05116	5.86947	5.73073	6.11773	5.90085	5.89216	2927.06	0.0897999	0.0445002	2.01797	0.0435947	0.632802
ENSMUSG00000054889	chr13	Dsp	38151328	38198577	9625	1138	887	689	1232	960	310	831	792	721	650	1.13068	0.880552	0.7422	1.00886	1.02053	0.306595	0.842282	0.649748	0.774623	0.601791	816.011	0.610725	0.21759	2.80677	0.00500417	0.344598
ENSMUSG00000054901	chr17	Arhgef33	80307407	80388688	3260	227	159	127	137	164	194	201	529	286	136	0.665761	0.465933	0.403832	0.331158	0.514629	0.56637	0.601378	1.28106	0.907018	0.371678	211.229	-0.623276	0.305693	-2.0389	0.0414603	0.6257
ENSMUSG00000055027	chr6	Smyd1	71213940	71322233	4546	209	275	236	373	220	132	239	313	144	152	0.439607	0.577943	0.538188	0.646621	0.495106	0.276375	0.512832	0.543607	0.32752	0.297918	225.269	0.486332	0.205289	2.36901	0.0178358	0.499311
ENSMUSG00000055093	chr6	Gm8430	122456904	122457374	471	793	869	761	821	623	840	923	1236	917	789	16.0685	17.5936	16.7182	13.7109	13.5066	16.9429	19.0793	20.6796	20.0922	14.8975	851.054	-0.222361	0.109217	-2.03595	0.041755	0.6257
ENSMUSG00000055137	chr13	Sugct	16857855	17694732	1311	367	392	294	318	231	362	355	537	407	405	2.67532	2.85516	2.3236	1.91055	1.80169	2.62678	2.63996	3.23226	3.2082	2.75106	363.876	-0.308118	0.147088	-2.09478	0.0361906	0.60479
ENSMUSG00000055409	chr7	Nell1	49974864	50865255	5918	4314	4806	5585	6214	4979	3797	4734	5382	4067	5011	6.97068	7.75913	9.78413	8.27539	8.60785	6.10719	7.80337	7.1806	7.10602	7.54492	4877.1	0.230326	0.103957	2.21559	0.0267199	0.57745
ENSMUSG00000055421	chr14	Pcdh9	93013410	93890679	6783	13036	12635	13530	19226	14429	10462	14092	16300	11303	14086	18.3782	17.7978	20.6804	22.3393	21.7646	14.6818	20.267	18.9744	17.2309	18.5046	13797	0.189647	0.095093	1.99434	0.0461152	0.637134
ENSMUSG00000055447	chr16	Cd47	49855618	49915010	5277	12171	11982	13412	19371	14531	13686	11252	14968	10292	13411	22.0547	21.6939	26.3494	28.93	28.1726	24.6863	20.8	22.3954	20.1665	22.6449	13415.4	0.215349	0.105576	2.03976	0.0413747	0.6257
ENSMUSG00000055489	chr7	Ano5	51511029	51598709	7785	351	367	351	385	500	265	210	402	309	308	0.431158	0.450432	0.467455	0.389773	0.657138	0.324027	0.263152	0.407734	0.410435	0.352545	345.619	0.459566	0.1786	2.57316	0.0100775	0.430107
ENSMUSG00000055531	chr10	Cpsf6	117344673	117380015	10510	9842	9407	8000	11099	9265	9443	8628	10597	8075	8448	8.95536	8.55233	7.89211	8.32349	9.01991	8.55294	8.00882	7.96167	7.9451	7.16289	9235.92	0.124074	0.0543735	2.28189	0.0224959	0.540993
ENSMUSG00000055553	chr8	Kxd1	70508272	70527956	3176	8662	9209	8498	10032	7040	10171	10614	12151	8648	9357	26.0762	27.6996	27.7362	24.8906	22.6755	30.4787	32.596	30.2037	28.1514	26.2481	9371.68	-0.176346	0.0715824	-2.46354	0.0137574	0.482452
ENSMUSG00000055567	chr1	Unc80	66468367	66699866	15143	42773	40938	37681	53286	40067	33168	38412	45091	36134	42332	27.013	25.8323	25.8006	27.7356	27.0737	20.8511	24.7473	23.5134	24.6761	24.9119	40754.2	0.184034	0.0585845	3.14135	0.00168173	0.257399
ENSMUSG00000055760	chr17	Gemin6	80224441	80228497	1428	313	324	262	367	273	349	340	429	332	329	2.09486	2.16666	1.90115	2.02442	1.95493	2.32511	2.32139	2.37078	2.40274	2.05183	329.183	-0.161018	0.0807932	-1.99296	0.0462656	0.637134
ENSMUSG00000055809	chr7	Dnaaf3	4522933	4532453	2224	120	108	74	134	101	97	210	191	127	146	0.515816	0.463843	0.344865	0.474723	0.464507	0.415041	0.920856	0.677905	0.590302	0.584792	128.799	-0.473155	0.207074	-2.28496	0.0223153	0.539437
ENSMUSG00000055839	chr17	Tceb2	23824740	23829109	508	5737	6307	5516	6850	5112	6925	7492	8054	5855	5884	107.798	118.408	112.371	106.081	102.772	129.524	143.609	124.957	118.962	103.023	6330.57	-0.161307	0.0747893	-2.15682	0.0310198	0.590298
ENSMUSG00000055850	chr6	Rnf181	72359714	72362721	2070	4267	4457	3712	5224	3969	4508	5005	5952	4075	4631	19.7054	20.5655	18.5855	19.8833	19.6111	20.723	23.579	22.6959	20.3492	19.9284	4537.55	-0.108705	0.0397476	-2.73487	0.00624041	0.363898
ENSMUSG00000055897	chr2	Ppp4r1l-ps	173579320	173659640	12025	1658	1801	1430	2060	1721	1445	1447	1979	1643	1510	1.31858	1.4311	1.233	1.35024	1.4644	1.14392	1.17395	1.29954	1.41292	1.11901	1660.51	0.15968	0.0765062	2.08716	0.0368738	0.611055
ENSMUSG00000055980	chr1	Irs1	82233101	82291416	9144	2553	2385	1968	2817	2519	1800	2122	2871	2137	2212	2.67	2.4922	2.23146	2.42811	2.81868	1.87386	2.26393	2.47922	2.41669	2.15566	2323.57	0.191687	0.0838724	2.28546	0.0222857	0.539437
ENSMUSG00000056116	chr17	H2-T22	36037128	36042747	3414	1770	1272	854	1081	1346	1720	2079	1981	1299	1792	4.95708	3.55938	2.59307	2.49517	4.03325	4.79498	5.93972	4.58099	3.93386	4.67655	1510.5	-0.425232	0.179375	-2.37063	0.0177577	0.499118
ENSMUSG00000056201	chr19	Cfl1	5490485	5494029	1148	43965	46218	41599	54444	38503	51071	50812	58934	41129	48751	365.957	384.387	375.414	373.504	342.906	423.159	431.468	405.052	370.194	378.131	47171.7	-0.108065	0.0523909	-2.06267	0.0391442	0.624463
ENSMUSG00000056412	chr4	Gm12396	40775259	40775564	306	154	164	133	169	110	192	219	218	152	186	4.79762	5.10485	4.49222	4.33924	3.66653	5.95405	6.95998	5.60768	5.12043	5.39949	168.188	-0.357271	0.134006	-2.66608	0.00767412	0.394932
ENSMUSG00000056476	chr3	Med12l	59006978	59318410	10408	5588	5449	4384	6549	5473	4922	4642	6898	4558	4883	5.13442	5.00248	4.36726	4.95943	5.38043	4.50176	4.35109	5.23335	4.52862	4.18077	5286.88	0.139435	0.0664277	2.09906	0.0358119	0.603112
ENSMUSG00000056612	chr19	Ppp1r14b	6975048	6977324	919	965	969	801	939	710	921	1053	1207	1042	961	10.0319	10.065	9.02801	8.04532	7.89717	9.53062	11.1672	10.3606	11.7133	9.30924	952.416	-0.192095	0.0965864	-1.98884	0.046719	0.637579
ENSMUSG00000056755	chr6	Grm7	110645581	111567230	5886	4381	4727	4376	5704	4498	4692	4366	5436	3734	4523	7.11742	7.67307	7.7078	7.6375	7.81855	7.58776	7.23589	7.29207	6.55966	6.84717	4616.04	0.111046	0.0544363	2.03992	0.0413578	0.6257
ENSMUSG00000056880	chr9	Gadl1	115909455	116076176	3966	882	916	753	887	573	872	916	1404	897	976	2.12642	2.20653	1.96825	1.76249	1.47806	2.09268	2.25287	2.79493	2.33847	2.19263	896.464	-0.274358	0.118825	-2.30893	0.0209474	0.529407
ENSMUSG00000056966	chr5	Gjc3	137953809	137962959	3515	5027	4769	4289	5859	4677	3799	4204	6577	3895	4063	13.6743	12.9615	12.649	13.1353	13.6119	10.2866	11.6658	14.7722	11.4567	10.2986	4665.72	0.193894	0.0846484	2.29058	0.0219876	0.538856
ENSMUSG00000056972	chr7	Magel2	62376979	62381640	4662	349	573	565	445	357	466	317	452	290	227	0.71582	1.17427	1.25641	0.752247	0.783436	0.951415	0.663279	0.765488	0.643181	0.433849	405.401	0.457773	0.229665	1.99322	0.0462377	0.637134
ENSMUSG00000057036	chr3	Gm7536	24333068	24333511	444	756	839	740	855	652	854	961	1174	859	815	16.2482	18.0169	17.2432	15.1451	14.993	18.2704	21.0701	20.834	19.9634	16.3221	844.233	-0.222683	0.0835831	-2.66422	0.00771682	0.394932
ENSMUSG00000057113	chr11	Npm1	33152287	33163206	2665	10649	11458	9875	12196	8369	10860	12525	15182	10745	11199	38.2025	41.0701	38.4082	36.0598	32.1229	38.781	45.8374	44.9712	41.6819	37.4367	11207.1	-0.149233	0.0711457	-2.09757	0.0359429	0.603112
ENSMUSG00000057406	chr5	Whsc1	33820725	33897975	15898	9789	9677	8862	12450	9562	10023	9248	10886	8334	9630	5.8886	5.81632	5.77975	6.17256	6.15432	6.00174	5.67519	5.40709	5.42106	5.39803	9793.14	0.110204	0.0499403	2.20672	0.0273336	0.579304
ENSMUSG00000057469	chr12	E2f6	16810965	16826743	2421	2469	2698	2268	3173	2472	2398	2470	3209	2195	2437	9.74968	10.645	9.70993	10.3267	10.4442	9.42594	9.95005	10.4631	9.37262	8.96726	2558	0.0943056	0.0420094	2.24487	0.0247765	0.559205
ENSMUSG00000057666	chr6	Gapdh	125161715	125166467	4133	31144	32301	28330	38573	28372	34703	38450	42559	28959	35053	72.0522	74.666	71.0597	73.5493	70.2296	79.9183	90.7461	81.2992	72.4459	75.5672	33551.8	-0.128722	0.0496726	-2.5914	0.00955865	0.423974
ENSMUSG00000057841	chr6	Rpl32	115805505	115808747	517	12850	14065	11274	13310	9914	13279	14815	18770	13546	12760	237.256	259.47	225.681	202.541	195.848	244.054	279.045	286.154	270.447	219.533	13349.6	-0.195177	0.0864079	-2.25879	0.0238967	0.555905
ENSMUSG00000057963	chr12	Itpk1	102568582	102704930	3320	4692	4868	4195	6002	4267	4928	5915	6076	4744	5956	13.5124	14.0075	13.0982	14.246	13.1478	14.127	17.3775	14.4482	14.7733	15.9832	5124.49	-0.158231	0.0624083	-2.53541	0.0112315	0.446687
ENSMUSG00000058093	chr13	AA987161	67589443	67609707	4861	1118	1151	1065	1422	1020	1270	1348	1645	1169	1298	2.19923	2.26224	2.27134	2.30542	2.14677	2.48678	2.70506	2.67188	2.48657	2.37924	1239.44	-0.169892	0.0477837	-3.55545	0.000377338	0.125225
ENSMUSG00000058126	chr14	Tpm3-rs7	113314608	113316713	2106	1129	1206	957	1417	1134	2069	1311	1387	1080	2389	5.12475	5.46966	4.70972	5.30116	5.50743	9.34857	6.07072	5.19849	5.30103	10.1049	1401.19	-0.46076	0.198109	-2.32579	0.0200296	0.516575
ENSMUSG00000058407	chr1	Txndc9	37985189	37997893	9102	3158	3554	2842	3626	2565	3481	3706	4344	3119	3363	3.31796	3.73087	3.23733	3.13985	2.88339	3.64057	3.97213	3.76852	3.54349	3.29246	3348.9	-0.143094	0.0676759	-2.1144	0.0344814	0.598738
ENSMUSG00000058443	chr9	Rpl10-ps3	50344240	50344981	742	372	417	338	383	271	417	425	555	415	434	4.78848	5.36321	4.7171	4.06327	3.73234	5.34314	5.58088	5.89888	5.77644	5.2057	399.653	-0.279943	0.107565	-2.60255	0.00925337	0.420951
ENSMUSG00000058569	chr13	Tmed9	55593135	55597663	1420	7196	7124	6177	8211	6370	7291	7973	9304	6580	7496	48.4329	47.9079	45.0745	45.5478	45.8718	48.8475	54.7432	51.706	47.8887	47.0126	7316.07	-0.08732	0.0362959	-2.40578	0.0161379	0.49216
ENSMUSG00000058638	chr7	Zfp110	12834761	12850577	4116	1422	1482	1259	1857	1333	1398	1727	2087	1444	1664	3.30341	3.43989	3.17097	3.55547	3.31322	3.23278	4.09274	4.0032	3.62733	3.60206	1550.2	-0.128034	0.0610267	-2.098	0.0359055	0.603112
ENSMUSG00000058655	chr15	Eif4b	102073773	102097172	3853	17802	17875	16546	22072	16569	18904	20368	23766	16913	19745	44.1775	44.3212	44.5173	45.1435	43.9932	46.6973	51.5631	48.6978	45.3847	45.6587	18909.4	-0.0827635	0.0331009	-2.50034	0.0124074	0.463956
ENSMUSG00000058743	chr7	Kcnj14	45816461	45824756	2654	174	215	155	151	156	225	202	348	194	216	0.626799	0.77384	0.605361	0.44831	0.601258	0.806803	0.742316	1.03509	0.75568	0.72505	201.278	-0.399489	0.165023	-2.42081	0.0154858	0.49216
ENSMUSG00000058975	chr7	Kcnc1	46396497	46438375	9128	22375	20320	18117	27758	19523	16193	18528	25128	18547	18610	23.4414	21.2705	20.5783	23.9679	21.8839	16.887	19.8019	21.737	21.0112	18.1678	20319.9	0.204152	0.0689547	2.96066	0.00306978	0.312259
ENSMUSG00000059195	chr4	Gm12715	103563402	103564529	1128	2869	2877	2365	3407	2468	3261	3095	3720	2666	3109	24.3041	24.3514	21.7212	23.7872	22.3693	27.4983	26.7466	26.0204	24.4212	24.5417	2958.18	-0.134118	0.0493836	-2.71583	0.00661092	0.370439
ENSMUSG00000059361	chr2	Nrsn2	152368755	152376638	1455	7022	7570	7617	8815	6677	6570	6505	9425	6300	6258	46.1257	49.6835	54.2463	47.7229	46.9268	42.9589	43.5901	51.1193	44.7487	38.3048	7229.43	0.167706	0.0763567	2.19635	0.0280669	0.586291
ENSMUSG00000059482	chr4	2610301B20Rik	10874498	10899425	2391	2914	3132	2637	3545	2656	3057	3566	3866	2983	3141	11.6512	12.5123	11.4313	11.6821	11.3623	12.167	14.5453	12.7634	12.8971	11.7027	3127.88	-0.110685	0.050809	-2.17845	0.0293725	0.589186
ENSMUSG00000059552	chr11	Trp53	69580359	69591873	4045	1341	1485	1239	1724	1291	1432	1468	1856	1521	1666	3.16991	3.50734	3.17536	3.35875	3.26514	3.36951	3.53999	3.62258	3.8878	3.66968	1491.81	-0.120068	0.059003	-2.03495	0.0418563	0.62601
ENSMUSG00000059796	chr11	Eif4a1	69666936	69672423	4334	10643	11070	9794	12510	8960	11220	11705	14042	9814	12016	23.4811	24.4026	23.4271	22.7475	21.1505	24.6407	26.3442	25.5803	23.413	24.703	11089.9	-0.0982175	0.0481337	-2.04051	0.0412991	0.6257
ENSMUSG00000059820	chr9	AU019823	50605240	50617464	5321	1843	2024	1619	2152	1710	1965	2142	2385	1853	2031	3.31203	3.63424	3.15442	3.18737	3.28793	3.5151	3.92687	3.53899	3.60082	3.40105	1960.46	-0.101776	0.0495264	-2.05498	0.0398811	0.6257
ENSMUSG00000059857	chr3	Ntng1	109780040	110144011	8243	4453	4975	5588	7150	4846	1774	4091	4831	3281	4940	5.16605	5.76677	7.02855	6.8365	6.01515	2.04864	4.84165	4.62769	4.11594	5.34032	4561.47	0.573669	0.203951	2.81277	0.00491168	0.344598
ENSMUSG00000060038	chr8	Dhps	85071757	85075162	2324	2244	2240	2121	2692	1943	2344	2484	3020	2135	2485	9.23089	9.20667	9.45943	9.12678	8.55166	9.59807	10.4239	10.2577	9.49677	9.52537	2352.4	-0.097103	0.0459487	-2.11329	0.0345756	0.598738
ENSMUSG00000060063	chr5	Alox5ap	149265058	149288045	852	491	465	339	408	297	374	572	650	595	469	5.50524	5.20932	4.12096	3.77031	3.56294	4.17419	6.54258	6.01769	7.21388	4.90007	462.963	-0.362061	0.171633	-2.10951	0.0349002	0.598738
ENSMUSG00000060143	chr14	Gm10076	105681828	105682211	384	1078	1308	982	1152	886	1360	1369	1548	1315	1243	26.7794	32.4657	26.4483	23.5862	23.5491	33.6301	34.6932	31.7523	35.3237	28.7732	1218.38	-0.290253	0.0975462	-2.97555	0.00292465	0.311019
ENSMUSG00000060288	chr4	Ppih	119300010	119320546	1894	656	709	529	704	517	735	718	899	749	660	3.31084	3.57532	2.89463	2.92839	2.79179	3.69256	3.69673	3.74641	4.08765	3.10394	682.943	-0.225691	0.0931129	-2.42384	0.0153573	0.49216
ENSMUSG00000060336	chr2	Zfp937	150218073	150240725	2797	503	542	381	538	487	627	596	649	471	571	1.71935	1.8511	1.41197	1.51565	1.78107	2.13339	2.07826	1.83173	1.7409	1.81872	533.214	-0.200433	0.0984345	-2.03621	0.0417293	0.6257
ENSMUSG00000060429	chr15	Sntb1	55638843	55906949	2869	269	406	324	395	402	224	321	391	263	305	0.896425	1.35183	1.17061	1.08488	1.43333	0.743046	1.09125	1.07587	0.947708	0.947101	328.71	0.321805	0.151145	2.12911	0.0332448	0.59764
ENSMUSG00000060477	chr6	Irak2	113638467	113695009	4194	1565	1615	1233	1845	1473	1831	1792	1882	1551	1765	3.56801	3.6789	3.04774	3.46681	3.59312	4.15533	4.16781	3.54285	3.82367	3.74965	1645.69	-0.149429	0.0695094	-2.14976	0.0315742	0.590298
ENSMUSG00000060519	chr1	Tor3a	156653617	156674356	3892	1110	1255	810	1243	846	1061	1363	1768	1322	1344	2.72698	3.08061	2.15749	2.51682	2.22375	2.59466	3.41597	3.58644	3.51195	3.07676	1196.98	-0.333926	0.111487	-2.9952	0.00274269	0.303494
ENSMUSG00000060579	chr14	Fhit	9550092	11162035	1491	136	175	133	189	151	210	213	262	171	170	0.871794	1.12085	0.924337	0.998524	1.03564	1.33998	1.39288	1.38675	1.1853	1.01545	178.981	-0.335301	0.125828	-2.66476	0.00770438	0.394932
ENSMUSG00000060586	chr17	H2-Eb1	34305877	34316199	1184	300	218	188	152	195	345	599	839	254	225	2.42129	1.75799	1.64508	1.01109	1.6839	2.77173	4.93186	5.59125	2.21675	1.69216	321.913	-0.982432	0.317719	-3.09214	0.00198717	0.279491
ENSMUSG00000060636	chr16	Rpl35a	33056453	33060189	3526	4030	5931	3872	4083	3047	5806	6149	5698	5940	5425	10.9281	16.0694	11.3835	9.12514	8.84032	15.6719	17.0099	12.758	17.4173	13.708	4994.35	-0.428896	0.15502	-2.76671	0.00566245	0.356669
ENSMUSG00000060639	chr13	Hist1h4i	22040636	22041362	727	89	138	96	121	78	146	175	181	167	145	1.16924	1.81145	1.36737	1.31015	1.09639	1.90929	2.34536	1.96342	2.37239	1.77507	132.636	-0.599591	0.169684	-3.53357	0.000409991	0.125225
ENSMUSG00000060679	chr1	Mrps9	42851233	42905682	5524	2045	2055	1808	2448	1932	2289	2340	2649	2009	2265	3.54001	3.55432	3.39323	3.49257	3.57829	3.94424	4.13224	3.7863	3.76052	3.65354	2170.01	-0.118765	0.0414651	-2.86422	0.00418039	0.331775
ENSMUSG00000060739	chr13	Nsa2	97129427	97137926	2686	3920	4261	3391	4530	3143	3962	4332	5514	4124	4021	13.9528	15.1538	13.086	13.2891	11.9695	14.0377	15.7298	16.2056	15.8727	13.3366	4083.02	-0.13984	0.0680351	-2.05541	0.0398391	0.6257
ENSMUSG00000060780	chr6	Lrrtm1	77242689	77257791	3033	5215	5580	5511	7287	5068	3968	5494	5555	4059	5739	16.4393	17.575	18.8349	18.9321	17.0931	12.451	17.6675	14.4589	13.8358	16.8577	5316.25	0.25638	0.0989248	2.59166	0.00955139	0.423974
ENSMUSG00000060791	chr7	Gmfg	28437447	28448233	2817	140	171	90	95	66	94	169	198	208	201	0.47515	0.579873	0.331168	0.265735	0.239665	0.317568	0.585124	0.554868	0.763349	0.635673	142.446	-0.58348	0.294893	-1.97861	0.0478596	0.64088
ENSMUSG00000060802	chr2	B2m	122147686	122153083	860	12799	14223	11017	14638	12034	10621	19129	27843	18711	16256	142.173	157.858	132.681	134.012	143.024	117.439	216.766	255.375	224.747	168.263	15483.9	-0.448167	0.156923	-2.85597	0.00429058	0.336205
ENSMUSG00000060862	chr4	Zbtb40	136979732	137048801	10710	1173	1237	1049	1762	1474	1224	1118	1199	1009	1224	1.0474	1.10361	1.01553	1.29671	1.40821	1.08793	1.01839	0.884004	0.974231	1.01843	1241.28	0.249691	0.109556	2.27912	0.02266	0.541068
ENSMUSG00000060938	chr11	Rpl26	68901583	68906989	1444	5926	6652	5775	6519	4602	6354	7147	8671	6630	8950	39.2227	43.9908	41.4411	35.5614	32.5896	41.8629	48.2568	47.3878	47.4511	55.1993	6675.82	-0.30316	0.102362	-2.96165	0.00305991	0.312259
ENSMUSG00000060992	chr15	Copz1	103272911	103299862	1669	5870	5943	4672	6757	4792	6109	6633	7470	5337	6166	33.6175	34.0069	29.0091	31.8936	29.363	34.826	38.7521	35.324	33.0508	32.9053	5921	-0.131493	0.0539662	-2.43658	0.0148269	0.488573
ENSMUSG00000061132	chr19	Blnk	40928927	40994535	5991	663	665	499	598	423	687	719	729	641	810	1.05824	1.06054	0.863527	0.786675	0.722386	1.09153	1.17074	0.960774	1.10634	1.20474	640.798	-0.288966	0.129091	-2.23847	0.0251902	0.561431
ENSMUSG00000061186	chr2	Sfmbt2	10370510	10595253	9128	450	550	563	746	596	345	299	515	433	460	0.471447	0.575727	0.639488	0.644142	0.668073	0.359787	0.319558	0.445502	0.49053	0.449069	494.314	0.552131	0.152475	3.62113	0.000293324	0.114376
ENSMUSG00000061313	chr8	Ddhd2	25725324	25754280	4267	5809	5731	5090	7406	6020	5645	5418	7185	5023	5799	13.0173	12.8317	12.3663	13.6781	14.4335	12.5918	12.3856	13.2944	12.1714	12.109	5867.88	0.0996487	0.0497038	2.00485	0.0449791	0.637134
ENSMUSG00000061315	chr10	Naca	128035346	128048637	7034	7605	8182	7206	8921	6166	7900	8857	11537	7852	7922	10.339	11.1141	10.6213	9.99574	8.96892	10.6909	12.2836	12.9507	11.543	10.0357	8134.48	-0.153532	0.072391	-2.12087	0.0339326	0.598738
ENSMUSG00000061330	chr13	Gm11361	28257636	28258094	459	185	149	139	134	147	204	230	209	157	188	3.84643	3.09532	3.13332	2.29622	3.27009	4.22203	4.87834	3.58801	3.52974	3.64232	174.009	-0.329449	0.165392	-1.99193	0.0463788	0.637134
ENSMUSG00000061331	chr5	Gm17132	127877333	127878490	1158	2219	1803	1249	1320	1268	2001	1970	2245	2119	1922	18.3112	14.8659	11.1745	8.97752	11.1953	16.4366	16.5838	15.2967	18.9081	14.7791	1809.56	-0.332929	0.167055	-1.99293	0.0462689	0.637134
ENSMUSG00000061353	chr6	Cxcl12	117168535	117181367	8176	4866	5605	4167	9900	6429	3573	3391	7295	4821	4291	5.69143	6.55027	5.28417	9.54348	8.04545	4.15995	4.04609	7.04525	6.09739	4.67674	5329.28	0.447213	0.185002	2.41734	0.0156343	0.49216
ENSMUSG00000061983	chr10	Rps12	23785211	23787195	476	7184	7892	6804	7258	5376	8002	8607	10575	7720	7421	144.043	158.105	147.909	119.94	115.33	159.709	176.05	175.076	167.379	138.651	7633.35	-0.234997	0.0960323	-2.44706	0.0144028	0.486995
ENSMUSG00000062040	chr7	Zfp27	29893333	29906572	4224	1318	1390	1220	1577	1289	1402	1478	1889	1425	1483	2.98354	3.14388	2.9942	2.94219	3.12196	3.15915	3.41311	3.53078	3.4881	3.12819	1437.1	-0.123334	0.0479883	-2.57008	0.0101676	0.430107
ENSMUSG00000062098	chr2	Btbd3	138256565	138589292	5776	17042	16996	15709	20179	16287	15286	16547	18156	13642	17207	28.2138	28.1139	28.1964	27.5336	28.8496	25.1907	27.946	24.8189	24.4217	26.5449	16636.4	0.143606	0.0490074	2.93029	0.00338646	0.324327
ENSMUSG00000062328	chr18	Rpl17	75000477	75003381	775	7449	7718	7258	8111	6048	8369	8701	10469	7328	7765	91.8079	95.0431	96.9846	82.3907	79.7537	102.674	109.398	106.539	97.6618	89.1781	7869.69	-0.162407	0.0725487	-2.23859	0.0251828	0.561431
ENSMUSG00000062352	chr12	Itgb1bp1	21240825	21286237	3321	2105	2342	1796	2377	1863	3063	2451	2984	2053	2139	6.06033	6.73697	5.60601	5.64021	5.73871	8.77803	7.19856	7.09356	6.39131	5.73838	2300.4	-0.226083	0.105745	-2.138	0.0325171	0.591046
ENSMUSG00000062393	chrX	Dgkk	6779306	6948363	7158	806	813	769	691	654	587	462	985	577	297	1.07678	1.08521	1.11384	0.760837	0.934816	0.780612	0.629639	1.08655	0.833536	0.369728	661.639	0.449536	0.228117	1.97064	0.048765	0.643765
ENSMUSG00000062563	chr12	Cys1	24665838	24681813	2646	548	575	664	1050	702	463	480	568	398	623	1.98002	2.07583	2.60113	3.12681	2.71384	1.66524	1.76925	1.69457	1.555	2.09755	602.303	0.523421	0.150825	3.47038	0.000519726	0.140162
ENSMUSG00000062611	chr14	Rps3a2	88123017	88123808	792	1343	1460	1210	1395	1059	1383	1572	1906	1475	1353	16.1974	17.5937	15.8219	13.8665	13.6654	16.6035	19.3411	18.9808	19.2362	15.2056	1406.5	-0.194526	0.0900796	-2.15949	0.0308119	0.590298
ENSMUSG00000062647	chr2	Rpl7a	26910764	26913318	1781	7303	7821	6658	8070	6031	7601	8355	9985	7103	7838	39.1956	41.9404	38.7421	35.697	34.6324	40.6081	45.7447	44.2492	41.2226	39.1991	7620.15	-0.132961	0.0582069	-2.28428	0.0223548	0.539437
ENSMUSG00000062683	chr15	Atp5g2	102662864	102672352	1675	1747	1925	1506	1941	1429	1905	2105	2478	1819	1816	9.96925	10.9757	9.31748	9.12887	8.72487	10.8211	12.2541	11.676	11.2243	9.65651	1851.9	-0.192387	0.0716822	-2.68389	0.00727702	0.385682
ENSMUSG00000062760	chr15	1810041L15Rik	84379203	84447097	6551	6390	7001	7074	8812	6262	4156	6736	6196	4626	6821	9.32761	10.2109	11.1954	10.6015	9.78003	6.03881	10.0307	7.46797	7.30184	9.27796	6382.28	0.367148	0.126403	2.90458	0.0036775	0.3301
ENSMUSG00000062866	chr10	Phactr2	13207717	13474396	11688	3557	3540	3224	4488	2835	2524	3451	3411	2750	3191	2.91038	2.89403	2.85999	3.0265	2.48186	2.05571	2.88051	2.30446	2.43308	2.43292	3276.65	0.24463	0.0868524	2.81661	0.00485331	0.342598
ENSMUSG00000063171	chr6	Rps4l	148354656	148355598	943	625	557	860	1058	822	201	617	625	635	664	6.33216	5.63846	9.44656	8.83445	8.91047	2.02709	6.37699	5.22845	6.95669	6.26866	666.324	0.565413	0.278666	2.029	0.0424583	0.628698
ENSMUSG00000063172	chr4	Hspb11	107253593	107279938	2071	386	472	284	477	323	524	487	535	445	442	1.78173	2.17686	1.42127	1.81466	1.59519	2.40764	2.2932	2.03906	2.22112	1.90113	433.645	-0.290595	0.117909	-2.46456	0.0137182	0.48211
ENSMUSG00000063316	chr11	Rpl27	101442298	101445529	1535	1915	1857	1715	2045	1556	1996	2298	2602	1864	1908	11.924	11.5531	11.5776	10.4946	10.3662	12.3714	14.5969	13.3777	12.5503	11.0705	1961.68	-0.175641	0.0708112	-2.48041	0.0131231	0.472344
ENSMUSG00000063317	chr7	Usp31	121642021	121707253	10198	13520	12644	10842	17533	13250	12290	12345	14792	10496	12462	12.6783	11.8469	11.023	13.5508	13.2941	11.4721	11.8096	11.4534	10.6431	10.8895	12908.3	0.164052	0.0580904	2.82409	0.00474155	0.342519
ENSMUSG00000063410	chr14	Stk24	121286343	121379334	2676	3802	3789	3365	4962	3510	2815	3683	4586	3321	2846	13.5834	13.5255	13.0342	14.6108	13.4171	10.011	13.4232	13.5285	12.8298	9.47469	3634.26	0.222157	0.0923257	2.40623	0.016118	0.49216
ENSMUSG00000063457	chr10	Rps15	80292453	80294114	630	18047	19513	17380	19901	15105	20971	21513	24191	18810	18695	273.539	295.51	285.606	248.606	244.958	316.402	332.64	302.754	308.291	264.043	19319.6	-0.15952	0.0722753	-2.20712	0.0273056	0.579304
ENSMUSG00000063600	chr3	Egfem1	29082023	29691209	4177	536	530	509	668	492	424	524	603	412	510	1.22699	1.21223	1.26327	1.2603	1.20503	0.966155	1.22367	1.13976	1.01983	1.08788	517.223	0.198253	0.0760207	2.60787	0.00911062	0.420951
ENSMUSG00000063626	chr8	Unc5d	28646717	29219338	8922	6790	6861	8887	11700	6414	5121	6983	7556	6212	7642	7.27784	7.34774	10.3274	10.3357	7.35561	5.46378	7.63543	6.68723	7.19982	7.63264	7367.8	0.319183	0.140831	2.26642	0.0234254	0.551203
ENSMUSG00000063696	chr8	Gm8730	102864779	102865853	1075	1001	1213	760	1090	998	1257	1112	1390	1333	1182	8.89745	10.7727	7.32401	7.98509	9.49116	11.1217	10.0831	10.2016	12.8121	9.79002	1129.42	-0.26848	0.115285	-2.32884	0.0198677	0.515963
ENSMUSG00000063856	chr9	Gpx1	108338903	108340343	1441	4544	4604	3892	4752	3649	5452	5399	6420	4646	5189	30.1382	30.5104	27.9869	25.9763	25.8946	35.9948	36.5301	35.1589	33.3207	32.0698	4819.26	-0.285029	0.0606105	-4.70264	2.56816e-06	0.00488535
ENSMUSG00000063873	chr2	Slc24a3	145167754	145642166	4564	10192	10530	11483	14409	9841	7150	10032	11117	8453	10734	21.3532	22.0427	26.0833	24.8805	22.0597	14.9113	21.4412	19.2315	19.1501	20.9556	10339.9	0.300713	0.104523	2.87701	0.00401464	0.3301
ENSMUSG00000063919	chr5	Srrm4	116439272	116591817	7896	3799	3575	3491	5051	4069	3121	3392	4202	3101	4080	4.60098	4.32605	4.5839	5.04175	5.27262	3.76254	4.19079	4.20203	4.06107	4.60444	3764.59	0.208829	0.0800457	2.60888	0.00908396	0.420951
ENSMUSG00000063972	chr2	Nr6a1	38723370	38927688	7488	916	841	744	1230	881	709	868	905	743	798	1.16981	1.07312	1.03014	1.29463	1.2038	0.901305	1.13083	0.954311	1.02604	0.949637	857.251	0.235679	0.0833626	2.82715	0.00469638	0.342519
ENSMUSG00000064061	chr16	Dzip3	48924232	48994165	9081	9650	9442	9196	12227	9025	8979	9545	11751	8481	9745	10.1622	9.93482	10.4994	10.6122	10.1687	9.4123	10.2541	10.2178	9.65754	9.56266	9736.23	0.0818724	0.0382859	2.13845	0.0324804	0.591046
ENSMUSG00000064080	chr6	Fbln2	91212455	91272540	5876	705	629	510	882	710	489	539	777	538	645	1.1473	1.02276	0.899833	1.18298	1.23624	0.792141	0.894819	1.04407	0.946733	0.978098	635.948	0.251495	0.107458	2.3404	0.0192632	0.506831
ENSMUSG00000064215	chr12	Ifi27	103434211	103440239	1467	3272	3591	2400	3826	3255	2541	5046	5991	3629	4079	21.3172	23.3758	16.9525	20.544	22.6895	16.4789	33.5369	32.2284	25.5659	24.7632	3703.35	-0.318161	0.154976	-2.05297	0.0400752	0.6257
ENSMUSG00000064267	chr5	Hvcn1	122206804	122242297	3563	1716	1836	1194	1656	1350	1709	1730	2145	2096	2051	4.60493	4.9228	3.47387	3.66259	3.87612	4.56514	4.73599	4.75286	6.08211	5.12869	1740.51	-0.287531	0.117113	-2.45516	0.0140821	0.48552
ENSMUSG00000064373	chr15	Sepp1	3268547	3280508	2845	26063	26421	21824	29380	20999	26547	32187	33744	25407	28539	87.5857	88.7139	79.5146	81.3734	75.5031	88.8035	110.344	93.6326	92.325	89.3681	26898.6	-0.184475	0.0614383	-3.0026	0.00267681	0.302482
ENSMUSG00000065979	chr16	Cpped1	11803721	11909445	5205	2795	2905	2651	3661	2758	3263	3368	4008	2645	3399	5.13477	5.33236	5.28023	5.54321	5.42114	5.96709	6.31205	6.07979	5.25439	5.81869	3116.62	-0.124028	0.0525536	-2.36003	0.0182734	0.504322
ENSMUSG00000066152	chr4	Slc31a2	62262562	62298411	2033	868	846	650	1015	829	867	983	1185	835	961	4.08143	3.97463	3.31367	3.93352	4.17066	4.05805	4.71525	4.60079	4.24557	4.21067	895.012	-0.149274	0.0672672	-2.21912	0.0264788	0.575123
ENSMUSG00000066571	chr7	4931406P16Rik	34236707	34313551	6437	4298	3973	3857	5243	4307	3694	3708	5267	3729	3988	6.38497	5.89719	6.21221	6.4194	6.84581	5.46255	5.61941	6.46067	5.99021	5.52055	4177.12	0.144767	0.0612003	2.36547	0.0180074	0.500424
ENSMUSG00000066724	chr7	Gm10175	23946649	23947237	589	172	202	164	201	145	231	233	301	207	240	2.78817	3.27173	2.8823	2.6854	2.51488	3.72743	3.85306	4.02884	3.62843	3.62525	207.493	-0.401615	0.105568	-3.80433	0.000142191	0.0831667
ENSMUSG00000066752	chr1	Gm10176	162477680	162479943	2264	1048	1109	1041	1303	1157	938	1028	1170	918	968	4.42524	4.67887	4.76573	4.53463	5.22716	3.94261	4.4282	4.07927	4.19156	3.80878	1065.38	0.225076	0.0658755	3.41669	0.000633878	0.15045
ENSMUSG00000066760	chr7	Psg16	17074040	17133450	5488	799	834	671	956	817	639	749	962	693	784	1.39219	1.45195	1.26758	1.37287	1.5231	1.1083	1.33135	1.38404	1.30569	1.27292	784.842	0.145165	0.0725888	1.99982	0.0455194	0.637134
ENSMUSG00000067028	chr1	Cntnap5b	99772765	100485942	5205	1329	1353	1280	1737	1464	1252	1322	1552	1292	1199	2.44154	2.48354	2.54949	2.63003	2.87765	2.28955	2.47759	2.35425	2.56661	2.05255	1372.95	0.162461	0.0725368	2.2397	0.0251101	0.561431
ENSMUSG00000067161	chr5	Gm5560	97264828	97265719	892	375	399	366	435	332	468	484	562	363	410	4.01627	4.26972	4.24988	3.83976	3.80441	4.98935	5.28806	4.96993	4.20393	4.09177	416.016	-0.205785	0.0921352	-2.23352	0.0255149	0.566203
ENSMUSG00000067203	chr17	H2-K2	33974831	33978790	1049	227	164	148	158	207	152	211	556	286	237	2.06766	1.49256	1.46157	1.18613	2.01735	1.37817	1.96063	4.18168	2.81694	2.01158	229.463	-0.565688	0.279755	-2.02209	0.0431675	0.630924
ENSMUSG00000067235	chr17	H2-Q10	35470089	35474563	4348	116	187	92	78	96	151	182	685	340	122	0.255101	0.410894	0.219354	0.141374	0.225883	0.33055	0.408305	1.24385	0.808519	0.250005	197.211	-1.25555	0.414587	-3.02843	0.00245828	0.29102
ENSMUSG00000067274	chr5	Rplp0	115559467	115563727	1659	12396	12419	11453	13133	9409	12512	14276	17113	12810	12632	71.4195	71.4918	71.5416	62.3622	58.0011	71.7576	83.9075	81.4111	79.8072	67.8176	12727.4	-0.181912	0.0772705	-2.35422	0.0185616	0.506004
ENSMUSG00000067336	chr1	Bmpr2	59763400	59879014	17983	20021	19732	17875	25743	19613	19042	18204	24533	17635	20827	10.6474	10.4849	10.3064	11.2834	11.1599	10.0804	9.87604	10.7728	10.1412	10.3209	20164.5	0.0885048	0.045028	1.96555	0.0493508	0.644166
ENSMUSG00000067352	chr2	Gm14149	151205195	151231614	1853	297	250	259	416	332	289	246	298	239	234	1.53211	1.28857	1.44856	1.76868	1.83244	1.48401	1.29458	1.26932	1.33318	1.12482	284.524	0.291842	0.130886	2.22974	0.0257648	0.5679
ENSMUSG00000067430	chr17	Zfp763	33016863	33033402	3557	1510	1599	1430	1999	1460	1816	1816	2228	1672	1765	4.05896	4.29457	4.16752	4.42866	4.19902	4.85914	4.9798	4.94509	4.85994	4.42097	1714.99	-0.169524	0.0444203	-3.81636	0.000135435	0.082149
ENSMUSG00000067736	chr1	Gm10222	24612407	24612700	294	59335	61500	49181	61920	40191	80679	68107	71532	59896	58711	1923.68	1992.19	1728.71	1654.53	1394.14	2603.68	2252.54	1914.89	2099.79	1773.68	60811.3	-0.27764	0.118065	-2.35159	0.0186933	0.506181
ENSMUSG00000067870	chr15	Rpl31-ps8	90764279	90764656	378	91	122	79	103	82	125	120	148	114	107	2.29639	3.07608	2.1614	2.14222	2.21399	3.13993	3.08919	3.08381	3.11076	2.51607	108.27	-0.314323	0.154369	-2.03618	0.0417328	0.6257
ENSMUSG00000068015	chr14	Lrch1	74754674	74947877	4706	1775	1809	1828	2182	1822	1198	1565	2212	1583	1585	3.6066	3.67258	4.02698	3.65406	3.961	2.42305	3.24394	3.71113	3.47806	3.00098	1746.44	0.273692	0.103204	2.65195	0.00800276	0.396864
ENSMUSG00000068062	chr2	Gm14164	152345669	152375324	1999	1693	1805	1847	2324	1730	1577	1661	2241	1449	1551	8.096	8.62432	9.576	9.1595	8.8515	7.50674	8.10293	8.84865	7.49271	6.91131	1774.46	0.207617	0.0733437	2.83074	0.00464411	0.342519
ENSMUSG00000068134	chr2	Zfp120	150114406	150136708	4376	1221	1495	1136	1581	1196	1564	1684	1888	1293	1537	2.66798	3.26394	2.69122	2.84722	2.79612	3.40181	3.75377	3.40636	3.05508	3.12951	1446.06	-0.215307	0.069335	-3.10532	0.00190073	0.279491
ENSMUSG00000068240	chr4	Gm11808	3973092	3973595	504	598	664	498	710	454	818	764	958	627	731	11.3254	12.5648	10.2255	11.0824	9.19952	15.421	14.7606	14.981	12.8404	12.9004	673.978	-0.366767	0.0933175	-3.93032	8.4834e-05	0.0578886
ENSMUSG00000068245	chr14	Phf11d	59347407	59365470	4498	127	98	90	128	97	70	164	261	194	137	0.26998	0.208155	0.207431	0.224264	0.220626	0.148126	0.355656	0.458131	0.44595	0.271383	134.252	-0.548704	0.272832	-2.01114	0.0443102	0.633813
ENSMUSG00000068299	chr6	1700019G17Rik	85899051	85904884	3223	947	863	633	912	751	935	1069	1386	834	842	2.8093	2.55796	2.0359	2.2298	2.38367	2.761	3.23508	3.39495	2.6753	2.32753	905.656	-0.24254	0.108364	-2.23819	0.0252084	0.561431
ENSMUSG00000068706	chr15	Gm10250	5120602	5121172	571	875	853	675	878	624	872	936	1173	835	836	14.6304	14.2505	12.2364	12.0994	11.1632	14.5134	15.9655	16.1945	15.097	13.0253	847.844	-0.19968	0.0875994	-2.27946	0.0226395	0.541068
ENSMUSG00000068882	chr2	Ssb	69861562	69871846	2160	7604	7755	6980	8933	6551	8267	8738	10352	7135	7840	33.6536	34.2929	33.4925	32.5843	31.0208	36.4202	39.4511	37.8299	34.146	32.3325	7951.08	-0.109113	0.0498648	-2.18818	0.0286568	0.589186
ENSMUSG00000069662	chr10	Marcks	37133375	37138920	4048	13202	14062	11310	14939	11233	14684	14627	16631	12622	14287	31.1843	33.1877	28.9642	29.083	28.3889	34.526	35.246	32.4366	32.239	31.4465	13671.5	-0.122652	0.051191	-2.39598	0.0165762	0.494112
ENSMUSG00000069670	chr10	Nkain2	31689310	32890462	3815	5109	4996	4584	6372	4651	5766	5759	6884	4617	5509	12.8048	12.511	12.4561	13.1623	12.4721	14.3852	14.7245	14.2462	12.5127	12.866	5376.04	-0.0999389	0.0486957	-2.05231	0.0401391	0.6257
ENSMUSG00000069793	chr11	Slfn9	82979629	82991830	4726	94	77	50	146	105	111	164	214	147	144	0.190189	0.155662	0.109681	0.243463	0.227303	0.223556	0.338501	0.357514	0.321612	0.271491	122.459	-0.687826	0.225643	-3.04829	0.00230145	0.287392
ENSMUSG00000069874	chr11	Irgm2	58199618	58222779	3621	334	466	404	548	595	486	466	1622	553	888	0.881945	1.22946	1.15659	1.19261	1.68101	1.27743	1.25528	3.53645	1.57898	2.18496	615.596	-0.661037	0.276078	-2.39438	0.0166483	0.494112
ENSMUSG00000070031	chr1	Sp140	85600378	85645037	3328	437	383	316	453	346	407	478	591	483	463	1.25548	1.09942	0.984284	1.07263	1.06356	1.16394	1.40093	1.40197	1.50049	1.2395	431.997	-0.275936	0.0948406	-2.90947	0.00362046	0.3301
ENSMUSG00000070034	chr1	Sp110	85576899	85598817	6781	260	244	164	204	210	187	288	449	321	284	0.366656	0.343803	0.250746	0.237104	0.316856	0.262502	0.414321	0.522822	0.489495	0.373198	257.98	-0.428573	0.196485	-2.1812	0.0291689	0.589186
ENSMUSG00000070283	chr9	Ndufaf3	108565537	108567434	1815	1949	2068	1796	2268	1663	2105	2280	2674	1954	2029	10.2645	10.8821	10.2551	9.84448	9.37081	11.0353	12.2496	11.6282	11.1278	9.95737	2063.26	-0.128562	0.0563757	-2.28044	0.0225814	0.541068
ENSMUSG00000070436	chr7	Serpinh1	99345375	99353230	2435	1556	1550	1102	1427	1307	1003	1347	1420	1067	965	6.10908	6.0804	4.69085	4.61756	5.49034	3.91988	5.39501	4.60338	4.52989	3.53044	1270.26	0.314762	0.114834	2.74101	0.00612498	0.363898
ENSMUSG00000070522	chr3	Gm6505	28764713	28765360	648	81	79	90	94	91	118	138	113	88	152	1.19367	1.16321	1.43795	1.14169	1.43482	1.73096	2.07461	1.37499	1.40229	2.08726	104.235	-0.431732	0.19449	-2.21982	0.0264311	0.575123
ENSMUSG00000070632	chr5	Btbd8	107437997	107491628	1537	204	182	214	277	211	157	154	227	148	202	1.26858	1.13082	1.4428	1.41968	1.40387	0.971836	0.976937	1.16556	0.99519	1.17051	196.352	0.349647	0.131129	2.66643	0.00766623	0.394932
ENSMUSG00000070733	chr5	Fryl	73020322	73256618	14668	9186	8345	7637	11246	8600	7835	7680	10281	7851	8295	5.98921	5.4363	5.39846	6.04315	5.99927	5.08496	5.10814	5.53478	5.5351	5.03958	8634.52	0.149442	0.0522324	2.86109	0.00422191	0.332415
ENSMUSG00000071033	chr17	Gm10308	91088493	91089391	742	2212	2404	2365	3449	2590	1887	2215	2167	2076	2454	28.4734	30.9188	33.0058	36.5906	35.6707	24.1787	29.0862	23.0322	28.8961	29.435	2375.46	0.304995	0.10588	2.88059	0.00396937	0.3301
ENSMUSG00000071337	chr6	Tia1	86404219	86433403	12945	10019	9808	7672	11927	9473	9528	8072	9821	8655	9102	7.40171	7.23973	6.14498	7.26209	7.48777	7.00673	6.08342	5.99081	6.91405	6.26585	9367.69	0.151423	0.0755225	2.005	0.0449629	0.637134
ENSMUSG00000071415	chr11	Rpl23	97777527	97782437	1770	11747	12594	10777	12523	8932	12193	13108	16671	12739	12220	63.4384	67.9552	63.0996	55.7385	51.6097	65.5453	72.2138	74.3376	74.3905	61.4938	12263.7	-0.18793	0.081302	-2.3115	0.0208051	0.529076
ENSMUSG00000071637	chr16	Cebpd	15887286	15888466	1180	882	1134	712	792	742	691	1117	1581	1376	1096	7.1427	9.17573	6.2514	5.28617	6.42917	5.57029	9.22796	10.5718	12.0495	8.27064	1004.74	-0.398028	0.193248	-2.05968	0.0394295	0.625469
ENSMUSG00000071644	chr19	Eef1g	8967041	8978479	2600	18345	18094	15688	21683	16021	18041	18674	23353	17553	19042	67.4561	66.477	62.5424	65.712	63.0304	66.0343	70.0486	70.9035	69.793	65.2455	18505.3	-0.0570222	0.0277672	-2.05358	0.0400161	0.6257
ENSMUSG00000071654	chr19	Uqcc3	8880016	8880933	829	1025	1044	903	1172	882	1079	1127	1366	1002	1054	11.8111	12.0199	11.2812	11.1305	10.874	12.3764	13.2479	12.9968	12.4851	11.3173	1057.54	-0.111924	0.0522457	-2.14226	0.0321729	0.591046
ENSMUSG00000071658	chr19	Gng3	8836929	8839246	1699	10855	10819	9724	12927	9367	11992	13412	14583	9365	11754	61.0695	60.8157	59.3121	59.9397	56.3836	67.1571	76.9745	67.7428	56.9718	61.6191	11376	-0.133832	0.0669548	-1.99885	0.0456248	0.637134
ENSMUSG00000071669	chr16	Snx29	11322908	11755472	6435	1271	1231	1114	1391	1256	1099	1004	1341	1136	1229	1.88874	1.82776	1.7948	1.70364	1.99698	1.62567	1.52202	1.64542	1.82542	1.70182	1204.95	0.160152	0.0785891	2.03784	0.0415655	0.6257
ENSMUSG00000071708	chrX	Sms	157443855	157492287	6010	8790	8635	8179	11199	8148	6947	8443	10927	7557	8385	13.9857	13.7276	14.1091	14.6858	13.8709	11.0027	13.7042	14.3555	13.0018	12.4318	8645.58	0.143738	0.0612416	2.34707	0.0189218	0.506831
ENSMUSG00000071796	chr8	6820431F20Rik	20262613	20297432	5006	1106	957	664	1011	808	1186	1191	1313	1123	1201	2.11262	1.82647	1.37511	1.59162	1.65133	2.25505	2.32079	2.07087	2.31955	2.13769	1048.89	-0.362769	0.10426	-3.47947	0.000502406	0.140162
ENSMUSG00000072294	chr14	Klf12	99874486	100149764	1856	1165	1163	1217	1524	1213	1109	1156	1347	1111	1130	6.00009	5.98474	6.79557	6.46902	6.6842	5.68551	6.07363	5.72824	6.18733	5.42307	1209.76	0.151392	0.0687049	2.20351	0.0275588	0.579632
ENSMUSG00000072387	chr3	Gm10356	47050382	47051639	1258	109	131	107	135	127	94	106	120	94	110	0.828027	0.994313	0.881263	0.845228	1.03224	0.710807	0.821452	0.752698	0.772152	0.778656	113.079	0.26971	0.137117	1.967	0.0491828	0.644166
ENSMUSG00000072487	chr15	Mroh5	73761410	73839699	7497	168	158	157	214	133	158	208	280	204	200	0.214293	0.201367	0.217121	0.224975	0.181513	0.200614	0.270658	0.294902	0.281375	0.237719	185.648	-0.287509	0.133626	-2.1516	0.031429	0.590298
ENSMUSG00000072825	chr12	Cep170b	112722174	112746591	6642	24243	23164	21349	29333	23597	22267	22499	28894	20887	24629	34.9032	33.3217	33.3243	34.8063	36.3491	31.9115	33.0447	34.3486	32.5172	33.0416	23926.9	0.0822564	0.0392083	2.09793	0.035911	0.603112
ENSMUSG00000072893	chr11	4933439C10Rik	59505662	59513647	5616	1143	1187	1116	1407	1300	1152	1111	1200	960	1087	1.94619	2.01941	2.06019	1.97449	2.36832	1.95253	1.9298	1.68711	1.76753	1.72466	1165.08	0.209771	0.0805856	2.60309	0.00923888	0.420951
ENSMUSG00000073016	chrX	Uprt	104482818	104507490	2304	803	797	726	995	758	708	800	872	637	775	3.33187	3.30419	3.26598	3.40265	3.36511	2.92423	3.38627	2.98752	2.85805	2.99647	782.477	0.15415	0.0596007	2.58637	0.00969926	0.425637
ENSMUSG00000073144	chr6	4930599N23Rik	39118408	39148312	2080	498	475	439	628	434	446	488	531	341	449	2.28876	2.18122	2.18746	2.37877	2.13412	2.04039	2.28797	2.01506	1.69466	1.92288	469.008	0.182327	0.0862087	2.11496	0.0344338	0.598738
ENSMUSG00000073402	chr17	Gm8909	36164443	36168537	1544	138	167	11	20	16	130	233	451	220	163	0.854268	1.03292	0.0738264	0.102039	0.105972	0.801059	1.4714	2.30523	1.47263	0.940238	149.169	-1.67783	0.773769	-2.16838	0.0301294	0.590298
ENSMUSG00000073403	chr17	Gm10499	36141758	36145923	1762	152	154	80	130	101	97	192	281	166	168	0.824584	0.83473	0.470527	0.581242	0.586232	0.523804	1.06255	1.25869	0.97377	0.84925	149.03	-0.48417	0.241643	-2.00366	0.0451068	0.637134
ENSMUSG00000073412	chr17	Lst1	35185095	35188439	415	104	103	100	110	88	117	139	157	103	148	2.39102	2.36604	2.49261	2.08432	2.16466	2.67758	3.26005	2.98038	2.56062	3.17064	115.987	-0.337214	0.141806	-2.378	0.0174069	0.499118
ENSMUSG00000073481	chr1	2019-03-02	184813068	184846451	6629	3471	3590	3037	4190	2881	3723	3989	4495	3489	3807	5.00708	5.17438	4.74984	4.98157	4.44663	5.346	5.8702	5.35404	5.44237	5.11738	3639.01	-0.139164	0.0482122	-2.88649	0.00389564	0.3301
ENSMUSG00000073514	chr18	Dok6	89301082	89769528	5146	1977	1953	1782	2212	1946	1622	1697	1951	1493	2033	3.67364	3.62598	3.59005	3.38764	3.86892	3.00017	3.21684	2.99343	2.9999	3.52015	1862.18	0.219388	0.0752956	2.91369	0.00357188	0.3301
ENSMUSG00000073656	chr1	Gm10558	66322276	66328796	1661	1341	1375	1249	1677	1273	1263	1211	1195	999	1325	7.71687	7.90586	7.79253	7.95367	7.83787	7.23472	7.10911	5.67809	6.21635	7.10499	1287.93	0.247425	0.0869321	2.84618	0.00442468	0.341807
ENSMUSG00000073686	chr4	Gm10564	155042046	155045422	3113	129	133	108	158	120	94	104	127	103	109	0.3962	0.408141	0.359627	0.399949	0.394333	0.287381	0.325849	0.32207	0.342074	0.311951	117.862	0.318201	0.126015	2.52511	0.0115664	0.450077
ENSMUSG00000073702	chr1	Rpl31	39367842	39371911	1662	6908	7769	6852	7510	5445	8582	8147	9722	7676	7217	39.7286	44.6427	42.7241	35.597	33.5048	49.1299	47.7978	46.1667	47.7357	38.6761	7546.72	-0.209116	0.0929993	-2.24857	0.0245397	0.559163
ENSMUSG00000073733	chr4	Rsg1	141213956	141226756	1879	90	106	153	232	131	72	74	85	75	76	0.457855	0.538797	0.84388	0.972738	0.713041	0.364606	0.38404	0.357048	0.412576	0.360275	108.76	0.929493	0.232626	3.99565	6.45168e-05	0.0459387
ENSMUSG00000074030	chr8	Exoc8	124890300	124897705	7406	2945	2818	2877	4332	3118	2843	2700	3292	2345	2924	3.80265	3.6356	4.02759	4.61012	4.30759	3.65413	3.55651	3.5098	3.27417	3.51814	2997.01	0.234461	0.0774016	3.02915	0.00245244	0.29102
ENSMUSG00000074151	chr8	Nlrc5	94472763	94527272	7646	248	222	225	370	368	234	477	858	359	455	0.310173	0.277421	0.305098	0.381396	0.492445	0.291323	0.608597	0.886057	0.485517	0.530272	370.811	-0.642015	0.256009	-2.50779	0.0121489	0.45844
ENSMUSG00000074210	chr7	E130208F15Rik	30321740	30323472	1733	592	647	555	736	557	723	813	813	780	640	3.26525	3.5656	3.31888	3.34576	3.28705	3.96953	4.5745	3.7026	4.65207	3.28934	682.97	-0.248059	0.0978622	-2.53478	0.0112517	0.446687
ENSMUSG00000074211	chr7	Sdhaf1	30321406	30323895	2490	827	898	769	969	750	996	1078	1143	1056	898	3.17523	3.44493	3.20111	3.06631	3.08098	3.80658	4.22228	3.62358	4.38421	3.21278	934.787	-0.251993	0.0868706	-2.90078	0.00372231	0.3301
ENSMUSG00000074213	chr9	Gm10642	70656251	70657860	1610	953	974	881	1233	965	863	857	1062	917	955	5.65771	5.77751	5.67058	6.033	6.12961	5.09994	5.19024	5.20588	5.88674	5.28307	961.857	0.149835	0.0666878	2.24682	0.0246517	0.559169
ENSMUSG00000074340	chr3	Ovgp1	105973711	105987423	3561	342	352	338	416	426	304	335	372	288	314	0.918281	0.944335	0.983943	0.920588	1.22382	0.812511	0.917599	0.824735	0.836179	0.785623	348.491	0.27268	0.107061	2.54696	0.0108666	0.442584
ENSMUSG00000074519	chr2	Etohi1	178023284	178034022	2145	652	675	602	788	628	574	558	766	508	578	2.90577	3.00574	2.9088	2.89442	2.99454	2.54643	2.53692	2.8188	2.44813	2.40036	628.694	0.219982	0.0621642	3.53872	0.000402065	0.125225
ENSMUSG00000074527	chr2	Gm14296	176892509	176927809	9870	1295	2260	1053	1674	1215	1107	1082	1506	1112	1091	1.25474	2.18789	1.10615	1.33678	1.25955	1.06767	1.06947	1.20484	1.16505	0.985013	1328.52	0.391247	0.15861	2.46672	0.0136358	0.48211
ENSMUSG00000074575	chr2	Kcng1	168260117	168281736	4508	2591	2517	2254	3838	2232	1790	2339	3089	2037	2581	5.4958	5.33434	5.18348	6.7095	5.06541	3.77939	5.06119	5.41007	4.67209	5.10136	2491.51	0.226327	0.105719	2.14084	0.0322872	0.591046
ENSMUSG00000074746	chr19	Pdzd8	59296084	59345780	7076	7622	7729	7065	9584	7344	7466	7349	8897	6605	7612	10.3006	10.4364	10.3517	10.6749	10.619	10.0436	10.1317	9.92795	9.65216	9.58579	7681.53	0.101781	0.0322574	3.15528	0.00160344	0.252747
ENSMUSG00000074796	chr2	Slc4a11	130684113	130697519	4998	132	115	127	127	144	727	204	134	118	178	0.252542	0.219833	0.263432	0.200256	0.294768	1.38452	0.398152	0.211683	0.244118	0.317333	202.766	-1.04875	0.45857	-2.287	0.0221959	0.539437
ENSMUSG00000074892	chr16	B3galt5	96235801	96319859	6159	6201	5714	5802	6914	5743	6434	6718	9659	6151	6844	9.62775	8.86415	9.76662	8.84737	9.54023	9.94374	10.6405	12.3827	10.3268	9.90165	6556.11	-0.171481	0.0663138	-2.5859	0.0097124	0.425637
ENSMUSG00000074925	chr19	Ptar1	23687400	23721129	2064	760	797	700	1029	853	563	617	654	578	719	3.51996	3.68821	3.515	3.92791	4.22698	2.5956	2.91519	2.50105	2.89473	3.10304	725.444	0.444232	0.0950842	4.67198	2.98306e-06	0.00488535
ENSMUSG00000075010	chr19	AW112010	11047617	11050566	770	154	133	81	90	77	110	145	342	196	158	1.91034	1.64845	1.08938	0.92014	1.02197	1.35828	1.83491	3.50297	2.62907	1.82634	145.193	-0.741967	0.292097	-2.54014	0.0110808	0.444892
ENSMUSG00000075054	chr13	Yae1d1	17986640	17993351	3436	2056	2132	1849	2422	1745	1589	1662	2363	1904	1644	5.7212	5.92769	5.57834	5.5547	5.19537	4.40143	4.71795	5.42937	5.72912	4.26286	1925.11	0.205998	0.0851271	2.41989	0.0155254	0.49216
ENSMUSG00000075254	chr16	Heg1	33684466	33771576	12632	3412	3599	2839	4683	3305	2828	3068	4138	2991	3138	2.58313	2.72241	2.33027	2.92202	2.67711	2.13119	2.36947	2.58672	2.44856	2.21373	3364.92	0.187446	0.0640405	2.927	0.00342254	0.324654
ENSMUSG00000075324	chr2	Fign	63971507	64098038	9969	786	753	819	980	678	447	601	772	635	645	0.753999	0.721734	0.851797	0.774813	0.695882	0.426837	0.588141	0.611487	0.658687	0.576558	709.131	0.426556	0.118996	3.58462	0.000337573	0.122854
ENSMUSG00000075585	chr5	6330403L08Rik	138995056	139000577	5522	2109	2216	1940	2616	2055	2101	1948	2463	1880	1951	3.65212	3.83418	3.64229	3.73361	3.80748	3.6216	3.44125	3.52172	3.52033	3.14819	2116.69	0.129492	0.0467385	2.77058	0.00559573	0.353827
ENSMUSG00000075602	chr15	Ly6a	74994877	74998031	1205	1480	1736	1368	2075	1413	1341	1726	3737	1983	2029	11.737	13.7556	11.7621	13.5624	11.9894	10.586	13.9635	24.4704	17.005	14.9939	1844.87	-0.348192	0.172803	-2.01497	0.043908	0.633813
ENSMUSG00000075705	chr17	Msrb1	24736642	24742778	1258	1478	1549	1190	1524	1124	1465	1694	2222	1571	1460	11.2277	11.7572	9.80096	9.54168	9.13569	11.078	13.1277	13.9375	12.9048	10.3349	1512.29	-0.236672	0.0927628	-2.55137	0.0107301	0.439316
ENSMUSG00000076012	chr6	Mir705	85336292	85336373	82	367	355	352	443	333	295	290	452	295	353	42.2894	40.8722	43.9756	42.0718	41.0551	33.8371	34.0896	43.0057	36.7574	37.9031	350.729	0.193439	0.0952995	2.0298	0.042377	0.628698
ENSMUSG00000076138	chr9	Gm26377	78478528	78478635	108	10769	11346	9218	12263	9065	12285	12808	15323	11095	11850	944.914	994.704	876.915	886.821	851.025	1073	1146.46	1110.15	1052.69	968.881	11503.7	-0.216359	0.0476551	-4.54009	5.62306e-06	0.00708375
ENSMUSG00000078139	chr13	AK157302	21495223	21497146	1924	1003	1003	930	1304	963	1250	1247	1358	934	1178	4.98326	4.97906	5.00956	5.33965	5.11913	6.182	6.3203	5.57102	5.01784	5.45372	1107.9	-0.150339	0.0726969	-2.06803	0.038637	0.62096
ENSMUSG00000078153	chr11	Psme2b	48945354	48946190	837	123	123	90	154	108	142	154	175	142	166	1.4038	1.40262	1.11364	1.44858	1.3188	1.61322	1.79299	1.64915	1.75245	1.7654	136.285	-0.340142	0.124883	-2.72369	0.00645566	0.367715
ENSMUSG00000078185	chr1	Chml	175682237	175688353	6117	1812	1843	1635	2231	1670	1182	1611	2259	1481	1775	2.83265	2.87868	2.77112	2.87446	2.79324	1.83932	2.56914	2.9159	2.50349	2.58564	1733.05	0.205787	0.100541	2.04679	0.0406786	0.6257
ENSMUSG00000078235	chr4	Fam43b	138394092	138396528	2437	2360	2367	2129	2987	2255	2382	2281	2770	2049	2329	9.2581	9.27774	9.05502	9.65756	9.46485	9.3016	9.12838	8.97246	8.69179	8.51362	2375.33	0.0822533	0.041383	1.98761	0.0468546	0.637579
ENSMUSG00000078485	chr4	Plekhn1	156221456	156228542	2210	357	272	355	444	373	261	311	244	225	304	1.54427	1.17559	1.6649	1.58292	1.72632	1.12383	1.37238	0.871498	1.05243	1.22536	315.327	0.463896	0.158779	2.92165	0.00348184	0.325841
ENSMUSG00000078496	chr4	Gm13152	147492417	147513486	1488	150	143	196	319	222	127	107	177	152	196	0.963474	0.917738	1.36492	1.68874	1.52566	0.812005	0.701118	0.938737	1.05572	1.17311	177.608	0.477465	0.230029	2.07567	0.0379245	0.61555
ENSMUSG00000078572	chr11	1810043H04Rik	120098928	120100705	834	858	962	808	898	657	978	1001	1238	992	838	9.82753	11.0095	10.034	8.47726	8.05155	11.1507	11.6963	11.7085	12.2864	8.94409	917.889	-0.217342	0.10862	-2.00094	0.0453985	0.637134
ENSMUSG00000078584	chr4	AU022252	119203570	119232712	9570	2861	2993	2821	4039	2957	2851	2795	3235	2451	3261	2.85893	2.98832	3.05628	3.32646	3.16151	2.83589	2.84922	2.66921	2.64842	3.03649	3007.93	0.146622	0.0708045	2.0708	0.0383771	0.617847
ENSMUSG00000078611	chr7	Gm5901	105375098	105378287	1002	512	489	515	671	632	542	489	446	409	504	4.88217	4.65892	5.32419	5.27336	6.44788	5.14455	4.75675	3.51155	4.21719	4.47825	521.951	0.280531	0.136162	2.06027	0.0393731	0.625426
ENSMUSG00000078676	chr11	Casc3	98804905	98833814	4303	5275	5322	4578	6569	5232	5245	5015	5986	4539	5331	11.7218	11.8163	11.0294	12.0308	12.4393	11.6017	11.3684	10.9832	10.9066	11.0386	5278.3	0.0932611	0.0441488	2.11243	0.0346499	0.598738
ENSMUSG00000078684	chr3	5830417I10Rik	88775216	88825587	6190	2302	2281	1732	2781	2193	1313	1010	2470	1924	1533	3.55622	3.5208	2.90091	3.54084	3.62475	2.01908	1.59171	3.15066	3.21399	2.20678	1937.47	0.506155	0.174659	2.89796	0.00375597	0.3301
ENSMUSG00000078768	chr7	Zfp566	30077337	30090527	1728	296	278	249	332	255	348	323	450	274	314	1.63735	1.53648	1.49332	1.51359	1.5092	1.91617	1.82268	2.05534	1.63891	1.6185	308.442	-0.220773	0.092988	-2.37421	0.0175867	0.499118
ENSMUSG00000078853	chr11	Igtp	58199556	58207591	2022	388	476	411	515	508	514	575	1640	528	829	1.83434	2.24848	2.10665	2.00668	2.56962	2.41889	2.77316	6.40196	2.69922	3.65205	617.221	-0.716968	0.239126	-2.99828	0.00271508	0.302482
ENSMUSG00000078870	chr2	Gm14410	177183453	177206421	2398	135	273	157	247	196	177	116	177	155	148	0.538204	1.08745	0.678605	0.811582	0.836039	0.702413	0.47177	0.582651	0.668194	0.549807	177.365	0.420264	0.202878	2.07151	0.0383108	0.617779
ENSMUSG00000078899	chr2	Gm4631	175321955	175338197	4402	6487	8782	5300	7700	5822	5593	5730	7647	5872	5764	14.0909	19.06	12.4817	13.785	13.5308	12.0933	12.6972	13.7154	13.7923	11.6669	6423.77	0.203102	0.10028	2.02535	0.0428317	0.630924
ENSMUSG00000078958	chr13	Atp6ap1l	90883433	90905355	1280	359	396	245	506	329	707	508	584	442	626	2.68033	2.95409	1.98319	3.11363	2.62813	5.25436	3.86916	3.60022	3.5684	4.35516	464.615	-0.618521	0.15435	-4.00725	6.14292e-05	0.0457284
ENSMUSG00000079017	chr12	Ifi27l2a	103442167	103443680	463	250	295	234	266	279	251	464	644	393	390	5.15306	6.07549	5.22932	4.51887	6.153	5.14998	9.75668	10.9606	8.75942	7.49075	341.301	-0.614525	0.183281	-3.35292	0.000799648	0.167895
ENSMUSG00000079020	chr15	Slc45a4	73577424	73645762	8471	6256	5999	5166	7030	6002	4847	5632	7086	5250	6048	7.06243	6.7666	6.32289	6.54086	7.24955	5.44674	6.48603	6.60512	6.40876	6.36216	5896.36	0.131895	0.0598727	2.20293	0.0276	0.579632
ENSMUSG00000079057	chr8	Cyp4v3	45269671	45333216	6246	1138	1149	783	1096	825	990	1269	1454	1137	1298	1.74227	1.75762	1.29968	1.38294	1.3514	1.50874	1.98195	1.83805	1.8823	1.85175	1104.28	-0.252287	0.106527	-2.36828	0.0178709	0.49944
ENSMUSG00000079139	chr1	Gm4204	135231995	135233225	1231	1521	1650	1482	2091	1450	2017	1882	2136	1515	1833	11.8076	12.7983	12.4734	13.3785	12.0436	15.5864	14.9043	13.6917	12.7175	13.2596	1743	-0.15092	0.070976	-2.12636	0.0334735	0.598738
ENSMUSG00000079179	chr12	Rab10os	3235504	3250377	6144	5252	5417	4194	5853	4677	4856	4501	5880	4434	4826	8.17422	8.42392	7.07708	7.50797	7.78837	7.52326	7.14643	7.5565	7.46233	6.99913	4958.93	0.101042	0.0504405	2.00319	0.0451568	0.637134
ENSMUSG00000079260	chr9	Tmppe	114401095	114411200	6855	2303	2410	2044	2870	2223	1959	2176	2820	2088	2372	3.21267	3.35911	3.09142	3.29972	3.31795	2.72028	3.09664	3.24821	3.14964	3.08335	2309.31	0.104981	0.051551	2.03644	0.0417059	0.6257
ENSMUSG00000079316	chrX	Rab9	166457253	166479867	1749	1790	1960	1684	2393	1681	1913	2346	2947	1904	2048	9.7827	10.7028	9.97818	10.7788	9.82948	10.407	13.0795	13.2986	11.252	10.4297	2041.1	-0.176522	0.0700541	-2.51979	0.0117423	0.450077
ENSMUSG00000079362	chr5	Gbp6	105215699	105293699	7842	402	514	322	519	413	301	774	1137	536	625	0.490216	0.626265	0.425717	0.521616	0.538851	0.365371	0.962855	1.14484	0.706779	0.710193	539.919	-0.55747	0.235178	-2.37042	0.017768	0.499118
ENSMUSG00000079484	chr2	Phyhd1	30266203	30282149	2657	1794	1949	1346	1747	1640	1819	3369	2370	2115	1978	6.45522	7.00704	5.25094	5.18088	6.31378	6.51519	12.3665	7.04139	8.22917	6.63208	2004.59	-0.412533	0.162042	-2.54585	0.0109013	0.442584
ENSMUSG00000080776	chr11	Gm12174	46727818	46728630	813	1057	1147	886	1068	847	1086	1227	1554	1137	1014	12.4192	13.4653	11.2864	10.3422	10.6478	12.7015	14.7069	15.0762	14.4456	11.1018	1093.54	-0.208526	0.0966577	-2.15736	0.0309776	0.590298
ENSMUSG00000080848	chr9	Gm9385	116040593	116041064	472	858	993	964	1082	804	1101	1152	1560	990	1023	17.3488	20.0616	21.1331	18.0315	17.3939	22.1603	23.7626	26.0453	21.6459	19.2749	1042.44	-0.246047	0.0912204	-2.69728	0.00699075	0.378243
ENSMUSG00000080875	chr5	Gm7332	9260945	9261388	444	88	62	89	99	73	103	140	117	109	106	1.89133	1.3314	2.07385	1.75364	1.67866	2.20357	3.06952	2.07631	2.53319	2.12287	98.3362	-0.438224	0.186842	-2.34543	0.0190053	0.506831
ENSMUSG00000081051	chr1	Gm15427	95498621	95499151	531	1597	1759	1484	1671	1190	1726	1957	2314	1665	1633	28.7102	31.596	28.9247	24.7589	22.8895	30.8872	35.8907	34.3492	32.3671	27.356	1686.96	-0.214538	0.0968217	-2.21581	0.0267045	0.57745
ENSMUSG00000081094	chr8	Rpl19-ps11	19492906	19493623	718	1290	1328	1115	1350	1074	1410	1548	1882	1436	1401	17.1595	17.6501	16.0803	14.8003	15.2854	18.6698	21.006	20.6707	20.6551	17.3655	1373.65	-0.264056	0.0683875	-3.86118	0.000112842	0.0739208
ENSMUSG00000081281	chrX	Gm6274	36668217	36669013	797	459	524	397	428	362	485	571	687	519	495	5.50115	6.27489	5.15864	4.22772	4.64201	5.78613	6.98129	6.79859	6.72613	5.52816	489.603	-0.285981	0.116372	-2.45747	0.0139919	0.484453
ENSMUSG00000081400	chr2	Gm13680	83353157	83353949	793	925	1020	835	982	722	1030	1129	1386	1095	1003	11.142	12.276	10.9047	9.74892	9.30502	12.35	13.8732	13.785	14.2625	11.2579	1005.63	-0.278844	0.0913799	-3.05148	0.00227715	0.287392
ENSMUSG00000081629	chr11	Eif3s6-ps1	9737152	9737621	470	76	98	82	82	84	105	104	149	93	104	1.54325	1.9883	1.80526	1.37233	1.82498	2.12235	2.15434	2.49822	2.04203	1.96785	96.9457	-0.328057	0.160977	-2.03791	0.0415589	0.6257
ENSMUSG00000081643	chr1	Gm11605	63364720	63365365	646	216	245	222	294	213	258	280	343	257	293	3.19296	3.61859	3.55792	3.58186	3.36881	3.79634	4.22237	4.18654	4.10799	4.03591	259.873	-0.216451	0.0896451	-2.41453	0.0157554	0.49216
ENSMUSG00000081683	chr5	Fzd10	128600844	128604093	3250	170	223	209	229	196	70	154	221	135	162	0.500122	0.655489	0.666617	0.555244	0.616936	0.204989	0.462175	0.536835	0.429455	0.444096	175.914	0.54615	0.224495	2.43279	0.0149828	0.490748
ENSMUSG00000081810	chr4	Gm11878	22519628	22520027	400	589	753	576	626	482	650	744	959	711	660	14.048	17.9444	14.8945	12.3054	12.3	15.4319	18.1022	18.886	18.3369	14.6682	670.062	-0.23983	0.118597	-2.02223	0.0431527	0.630924
ENSMUSG00000081895	chr7	Rpl17-ps10	72648757	72649311	555	926	936	911	988	745	1061	1125	1356	923	938	15.9287	16.0871	16.9899	14.0071	13.7114	18.1673	19.7415	19.2597	17.1683	15.0351	984.018	-0.201634	0.0906978	-2.22314	0.0262063	0.573005
ENSMUSG00000082179	chr4	Gm11407	80002331	80003388	1058	3750	4164	3695	4783	3161	5142	4627	5303	4242	4396	33.8672	37.5744	36.1798	35.6017	30.5442	46.2259	42.6291	39.5449	41.4262	36.9948	4298.02	-0.235595	0.0778316	-3.02699	0.00247004	0.29102
ENSMUSG00000082286	chr11	Pisd-ps1	3125904	3131004	1757	13782	14147	7536	9669	12132	15441	15512	14124	14476	17677	74.9785	76.8994	44.4498	43.3539	70.6178	83.6192	86.0897	63.446	85.159	89.6124	13462.9	-0.38679	0.171378	-2.25695	0.0240115	0.556991
ENSMUSG00000082536	chr2	Gm13456	40555752	40557116	1365	2217	2411	2094	2593	1986	2765	2817	3071	2248	2708	15.5224	16.8665	15.8955	14.963	14.8775	19.2705	20.1205	17.7539	17.0195	17.6676	2475.27	-0.217589	0.0615574	-3.53474	0.000408183	0.125225
ENSMUSG00000082697	chr4	Gm12913	78773677	78774221	545	579	468	934	874	497	244	268	517	289	510	10.1421	8.19088	17.7379	12.6178	9.31461	4.25448	4.789	7.47762	5.47402	8.32446	517.561	0.9542	0.252537	3.77845	0.000157804	0.087578
ENSMUSG00000082884	chr2	Gm13339	22590024	22590533	510	25494	25615	22393	27073	17424	31272	27842	37143	23839	23907	477.156	479.017	454.4	417.62	348.922	582.618	531.596	574.013	482.467	416.949	25938.6	-0.231392	0.106326	-2.17625	0.0295366	0.589186
ENSMUSG00000083076	chr4	Gm11408	80003396	80003914	519	1040	1099	998	1172	856	1313	1145	1378	1039	1306	19.1282	20.1963	19.901	17.766	16.845	24.0387	21.4835	20.9272	20.6639	22.383	1128.51	-0.208975	0.0841136	-2.48444	0.0129756	0.471561
ENSMUSG00000083621	chrX	Gm14586	52772342	52772749	408	917	943	795	887	710	983	1012	1290	986	862	21.4432	22.0326	20.1554	17.0949	17.7638	22.8812	24.1412	24.9076	24.9318	18.7829	932.933	-0.214308	0.0993933	-2.15616	0.0310711	0.590298
ENSMUSG00000083679	chr4	Gm12892	122008193	122009338	1146	2705	2835	2454	2939	2521	3911	3189	5609	3917	3089	22.5552	23.6193	22.185	20.1977	22.4911	32.4619	27.1265	38.6178	35.3176	24.0012	3280.1	-0.486898	0.115896	-4.20116	2.6555e-05	0.0250111
ENSMUSG00000083863	chr2	Gm13341	22587291	22587962	672	39996	41759	34028	40798	29594	52269	46923	56266	40923	39965	568.388	592.942	524.287	477.848	449.976	739.399	680.257	660.232	628.859	529.229	41954.2	-0.292707	0.096304	-3.03941	0.00237045	0.290459
ENSMUSG00000084106	chr1	Gm6136	86908793	86909683	891	456	537	376	523	404	539	582	670	463	498	4.88926	5.7529	4.37089	4.62171	4.63465	5.75272	6.36591	5.93165	5.36805	4.97557	500.14	-0.210371	0.0898235	-2.34205	0.0191779	0.506831
ENSMUSG00000084319	chr6	Tpt1-ps3	99877816	99878334	519	2965	3242	2523	3143	2265	2863	3223	4024	3204	3116	54.5337	59.5782	50.3108	47.6438	44.5724	52.4164	60.4727	61.1111	63.7221	53.4039	3035	-0.165896	0.0841407	-1.97165	0.0486493	0.643765
ENSMUSG00000084416	chr1	Rpl10a-ps1	64993951	64994604	654	1324	1519	1174	1463	1038	1419	1409	2040	1453	1462	19.3326	22.1612	18.5855	17.6063	16.2165	20.6248	20.988	24.5954	22.9417	19.8923	1416.41	-0.200168	0.089562	-2.23497	0.0254195	0.564851
ENSMUSG00000084691	chr12	Gm24895	109646129	109646202	74	1464	1561	1252	1650	1368	1457	1268	1433	1254	1283	186.691	198.893	173.097	173.416	186.649	184.947	164.953	150.886	172.917	152.456	1396.66	0.167268	0.0777232	2.15209	0.03139	0.590298
ENSMUSG00000084790	chr16	Gm15879	4032839	4037847	1023	271	287	247	340	271	261	233	298	242	246	2.53112	2.6783	2.50118	2.61725	2.70813	2.42655	2.22003	2.29817	2.44408	2.14099	268.468	0.193145	0.0896139	2.15531	0.0311379	0.590298
ENSMUSG00000084842	chrX	Pabpc1l2b-ps	103013698	103014387	690	409	374	376	487	407	280	365	416	335	336	5.66094	5.17215	5.64231	5.55542	6.02722	3.85771	5.15368	4.75423	5.01381	4.33351	377.244	0.297576	0.0964972	3.08378	0.00204386	0.279491
ENSMUSG00000084917	chr9	Gm17477	80118895	80121937	2581	423	428	293	487	387	391	314	412	321	335	1.56685	1.58404	1.17668	1.48675	1.53375	1.44168	1.18652	1.2601	1.28573	1.15629	376.705	0.228816	0.106741	2.14366	0.0320604	0.591046
ENSMUSG00000085028	chr2	Slc2a4rg-ps	181384250	181387586	2976	482	455	366	570	496	444	323	454	308	432	1.5485	1.46053	1.27482	1.50925	1.70492	1.41989	1.05859	1.20432	1.06997	1.29325	430.663	0.321118	0.122039	2.63127	0.00850661	0.410457
ENSMUSG00000085081	chr11	Rptoros	119820812	119834365	1174	337	326	285	395	302	265	296	373	272	319	2.74306	2.65129	2.51509	2.64987	2.63009	2.14713	2.45785	2.5069	2.39404	2.41953	314.808	0.160194	0.0812217	1.9723	0.0485749	0.643765
ENSMUSG00000085105	chr7	Gm12758	34234377	34240207	4175	1810	1652	1589	2168	1774	1498	1574	2180	1513	1715	4.14535	3.78031	3.94558	4.09227	4.34704	3.41508	3.67745	4.12251	3.74696	3.66001	1734.57	0.14086	0.0625706	2.25122	0.0243714	0.558234
ENSMUSG00000085269	chr5	Gm15777	100670859	100678105	876	218	169	131	240	144	145	123	173	119	171	2.37739	1.84147	1.54888	2.15714	1.68021	1.57405	1.36838	1.5578	1.40329	1.7377	161.483	0.342235	0.15825	2.16262	0.0305704	0.590298
ENSMUSG00000085327	chr10	Gm16104	81409575	81411579	401	381	373	290	479	355	292	324	408	314	315	9.06447	8.86666	7.4803	9.39237	9.03656	6.91522	7.8636	8.01492	8.07801	6.98334	350.109	0.229247	0.0875498	2.61848	0.00883227	0.418052
ENSMUSG00000085629	chr11	Gm11697	109936316	109938135	525	272	248	191	281	222	208	181	284	169	196	4.94569	4.5055	3.76526	4.21101	4.31885	3.76467	3.35734	4.26381	3.32278	3.32085	223.098	0.282964	0.116793	2.42279	0.0154017	0.49216
ENSMUSG00000085749	chr4	Gm12843	117295817	117297725	891	165	152	163	185	141	85	120	189	125	127	1.76914	1.62838	1.89483	1.63483	1.61754	0.907201	1.31256	1.67326	1.44926	1.26887	144.258	0.386572	0.16684	2.31703	0.0205023	0.523816
ENSMUSG00000086118	chr2	Gm14169	156609206	156613422	2519	321	283	425	506	295	337	245	300	256	336	1.21828	1.07316	1.74878	1.58276	1.1979	1.27315	0.948567	0.940126	1.05061	1.18828	329.854	0.35179	0.178714	1.96845	0.049016	0.64406
ENSMUSG00000086219	chr5	Srrm4os	116438720	116465487	3655	279	253	257	405	341	288	179	231	188	286	0.729863	0.66129	0.728911	0.873202	0.954441	0.749956	0.477693	0.498966	0.531805	0.697169	270.094	0.426657	0.182117	2.34276	0.0191417	0.506831
ENSMUSG00000086228	chr9	Ubap1l	65361060	65380377	1381	375	434	391	465	518	187	239	497	379	265	2.59518	3.00095	2.9337	2.65223	3.8355	1.2882	1.6873	2.83997	2.83617	1.7089	374.151	0.554433	0.222177	2.49546	0.0125794	0.465042
ENSMUSG00000086289	chr8	Gm16933	25037052	25041757	2034	379	394	337	435	313	534	439	497	433	522	1.78122	1.85016	1.71717	1.68496	1.57391	2.49819	2.10476	1.92867	2.20051	2.28604	426.325	-0.343185	0.10518	-3.26284	0.00110302	0.205274
ENSMUSG00000086341	chr14	Gm15932	55567219	55575991	512	474	540	421	652	475	594	547	725	526	626	8.83699	10.059	8.50966	10.0183	9.47495	11.0235	10.4033	11.1606	10.604	10.8752	552.317	-0.19042	0.0731414	-2.60344	0.00922925	0.420951
ENSMUSG00000086363	chr13	A330102I10Rik	29014399	29040336	1772	370	395	292	466	442	281	301	424	352	334	1.99589	2.12895	1.70774	2.07178	2.55102	1.50885	1.65638	1.88852	2.05322	1.67887	363.827	0.265266	0.126057	2.10434	0.0353491	0.601155
ENSMUSG00000086373	chr11	Gm11978	6650148	6660233	1409	98	142	158	153	113	66	99	64	55	116	0.664738	0.96238	1.16194	0.855339	0.820087	0.44563	0.685044	0.358448	0.403408	0.733191	107.062	0.780729	0.261428	2.9864	0.00282285	0.306158
ENSMUSG00000086414	chr7	Gm15645	105762321	105863650	2530	215	222	171	265	210	278	249	353	253	241	0.812437	0.838182	0.70057	0.825314	0.84904	1.04569	0.959863	1.10141	1.03378	0.848601	243.033	-0.293707	0.103691	-2.83252	0.00461833	0.342519
ENSMUSG00000086418	chr2	Gm13362	20709375	20713234	839	282	269	283	405	317	253	236	355	215	310	3.2108	3.0602	3.49345	3.80051	3.86172	2.86742	2.74116	3.33745	2.64704	3.28898	289.869	0.240886	0.12186	1.97675	0.0480705	0.641407
ENSMUSG00000086472	chr17	Gm16172	45663519	45666209	682	1646	1603	1535	2172	1558	1481	1476	1915	1345	1654	23.049	22.428	23.3042	25.0671	23.3425	20.6435	21.0847	22.1418	20.3658	21.5821	1625.72	0.162569	0.0544973	2.98306	0.00285381	0.306457
ENSMUSG00000086507	chr11	Adap2os	80158861	80177629	984	119	103	79	140	89	123	120	181	169	160	1.15546	0.99926	0.831645	1.12036	0.924602	1.18883	1.18863	1.45113	1.7744	1.44765	126.881	-0.470976	0.170938	-2.75525	0.00586471	0.363652
ENSMUSG00000086648	chr9	Gm15511	69348889	69364247	557	161	271	265	317	220	102	213	154	142	167	2.75953	4.64101	4.92446	4.47807	4.0345	1.74027	3.72433	2.17947	2.63181	2.66723	201.28	0.708752	0.22262	3.18368	0.00145414	0.237221
ENSMUSG00000086805	chr8	4932443L11Rik	4162522	4206882	2827	1871	1839	1753	2144	1914	1792	1685	2126	1525	1756	6.32758	6.21412	6.42761	5.97601	6.92569	6.03265	5.8133	5.93676	5.57688	5.5338	1834.1	0.156501	0.0588469	2.65946	0.00782656	0.396864
ENSMUSG00000086841	chr11	2410006H16Rik	62602877	62604807	462	1089	1319	1056	1164	856	1187	1397	1593	1240	1180	22.4952	27.2233	23.65	19.817	18.9188	24.4073	29.4386	27.1707	27.6976	22.7133	1200.96	-0.211731	0.10617	-1.99426	0.0461235	0.637134
ENSMUSG00000086922	chr6	Gm13835	31141979	31142663	685	609	638	566	708	507	642	710	884	618	646	8.49057	8.88739	8.55539	8.13532	7.56284	8.90964	10.098	10.1764	9.31677	8.39241	647.074	-0.154917	0.0713452	-2.17137	0.029903	0.590298
ENSMUSG00000087095	chr19	Emx2os	59425104	59458635	5023	215	212	241	360	224	237	140	162	219	126	0.409291	0.40324	0.49741	0.564831	0.456246	0.449105	0.271882	0.254642	0.450812	0.223511	213.897	0.515064	0.23122	2.2276	0.0259074	0.569437
ENSMUSG00000087109	chr12	4930474H06Rik	71317621	71321660	1590	209	246	205	265	237	178	187	242	159	229	1.25638	1.47755	1.33608	1.31293	1.52433	1.06512	1.14676	1.20119	1.03354	1.28276	214.637	0.280739	0.114779	2.44591	0.0144487	0.486995
ENSMUSG00000087185	chr2	Gm13872	102737907	102746760	1825	7451	8405	6911	9967	6910	7058	6711	6911	5906	7825	39.0263	43.986	39.2453	43.0258	38.7238	36.7985	35.8582	29.8886	33.4498	38.1911	7375.51	0.239776	0.0840182	2.85385	0.00431927	0.336342
ENSMUSG00000087368	chrX	BC065397	136741824	136803364	3515	163	151	113	296	202	148	159	179	110	109	0.443386	0.410398	0.333255	0.663603	0.5879	0.40074	0.441215	0.40204	0.323552	0.276284	160.325	0.422961	0.210613	2.00823	0.0446184	0.636512
ENSMUSG00000087381	chr4	Gm16008	156022008	156031643	1324	439	424	365	516	453	174	373	375	377	403	3.16878	3.05793	2.85643	3.06973	3.49851	1.25021	2.7466	2.23502	2.94257	2.71061	389.339	0.413127	0.198921	2.07684	0.0378166	0.615017
ENSMUSG00000087437	chr4	Gm13112	154864506	154872003	1297	119	103	165	185	121	92	85	151	98	100	0.876831	0.758298	1.31812	1.12347	0.953919	0.674781	0.63892	0.918687	0.780822	0.6866	121.186	0.46172	0.199501	2.31438	0.0206471	0.526694
ENSMUSG00000087524	chr2	Gm14285	131561614	131563179	380	345	327	283	435	361	223	332	289	232	366	8.66039	8.20163	7.70209	8.99974	9.69579	5.57223	8.50189	5.99016	6.29744	8.5612	317.979	0.323044	0.150535	2.14597	0.0318754	0.59103
ENSMUSG00000087660	chr3	B230398E01Rik	94959034	94962048	1958	859	921	793	1018	800	664	737	1062	736	784	4.19375	4.49265	4.19746	4.09618	4.17885	3.22688	3.67059	4.2811	3.88548	3.56665	831.334	0.19891	0.0754146	2.63756	0.00835056	0.407015
ENSMUSG00000087694	chr2	A530058N18Rik	114013602	114032292	5470	331	328	408	476	359	291	275	424	336	252	0.578635	0.572908	0.773287	0.685813	0.671473	0.506379	0.49042	0.612018	0.635146	0.410499	346.807	0.326326	0.146918	2.22115	0.0263411	0.574708
ENSMUSG00000089671	chr15	Gm16537	99715543	99724474	702	1714	1596	1377	2069	1572	1886	2073	2192	1688	2005	23.3184	21.6948	20.3107	23.1991	22.8822	25.5409	28.7704	24.6235	24.8324	25.4178	1802.91	-0.197663	0.058823	-3.36031	0.000778551	0.167211
ENSMUSG00000089675	chr1	Ugt1a8	88087813	88219004	2227	410	527	259	368	184	396	499	561	515	512	1.76	2.26034	1.2054	1.30196	0.845091	1.69211	2.18518	1.98844	2.39052	2.04802	419.111	-0.471473	0.223148	-2.11283	0.0346157	0.598738
ENSMUSG00000089713	chr1	Gm16564	178898582	178917614	3010	347	321	225	337	292	192	178	295	270	269	1.1022	1.01876	0.774853	0.882236	0.992368	0.607072	0.576782	0.773707	0.927372	0.796196	271.682	0.3847	0.162037	2.37415	0.0175893	0.499118
ENSMUSG00000089782	chr1	Gm3531	97948901	97949389	489	342	355	299	444	319	386	404	547	341	395	6.67534	6.92325	6.32736	7.14254	6.66186	7.49964	8.04429	8.81569	7.19713	7.18422	378.301	-0.184029	0.0803588	-2.29009	0.0220159	0.538856
ENSMUSG00000089943	chr1	Ugt1a5	88166012	88218997	2203	410	527	261	370	182	396	499	565	515	512	1.77916	2.28495	1.22794	1.32329	0.845008	1.71054	2.20898	2.02443	2.41655	2.07032	419.615	-0.471938	0.223843	-2.10835	0.0350011	0.598969
ENSMUSG00000089960	chr1	Ugt1a1	88211959	88218997	2224	412	527	259	368	182	396	499	565	517	516	1.77097	2.26338	1.20703	1.30372	0.837032	1.69439	2.18813	2.00532	2.40304	2.0668	420.036	-0.477176	0.224994	-2.12084	0.0339357	0.598738
ENSMUSG00000090100	chr2	Ttbk2	120732816	120850604	11406	16380	15974	15007	21418	16542	12950	13900	21048	15547	15492	13.7337	13.382	13.6417	14.8004	14.8394	10.8081	11.889	14.5715	14.0954	12.1036	16289.4	0.166073	0.0817779	2.03078	0.0422773	0.628698
ENSMUSG00000090124	chr1	Ugt1a7c	88095062	88220002	4219	666	763	385	539	260	580	793	805	775	748	1.5094	1.72778	0.94601	1.0068	0.630466	1.30847	1.83342	1.50643	1.89928	1.57967	626.193	-0.46954	0.231314	-2.02989	0.042368	0.628698
ENSMUSG00000090137	chr8	Uba52	70508263	70510801	1498	6555	6819	6361	7287	5029	7670	8096	9112	6349	6775	41.8229	43.4707	44.0019	38.3189	34.3306	48.7128	52.6952	48.004	43.8031	40.2797	6955.66	-0.190835	0.0859832	-2.21945	0.0264564	0.575123
ENSMUSG00000090145	chr1	Ugt1a6b	88103252	88219003	2382	419	535	270	374	190	398	519	578	524	528	1.68164	2.14539	1.17486	1.23712	0.815888	1.59004	2.12493	1.91544	2.27409	1.97464	429.414	-0.473853	0.220523	-2.14877	0.0316523	0.590298
ENSMUSG00000090165	chr1	Ugt1a10	88055388	88219004	2267	410	527	259	368	182	396	499	561	515	512	1.72896	2.22047	1.18414	1.279	0.821163	1.66227	2.14664	1.95337	2.34836	2.0119	418.892	-0.473279	0.224584	-2.10735	0.0350869	0.599599
ENSMUSG00000090171	chr1	Ugt1a2	88200601	88218997	2211	410	527	265	368	183	398	499	565	515	512	1.77273	2.27669	1.24225	1.31138	0.846578	1.71296	2.20099	2.01711	2.40781	2.06283	420.223	-0.469883	0.222368	-2.11309	0.0345935	0.598738
ENSMUSG00000090175	chr1	Ugt1a9	88070800	88218997	2190	410	527	259	368	183	396	499	561	515	512	1.78972	2.29851	1.22576	1.32395	0.854692	1.72069	2.22208	2.02202	2.43089	2.0826	419.001	-0.472376	0.223864	-2.11011	0.0348493	0.598738
ENSMUSG00000090370	chr12	Gm21989	20990459	21200919	1609	456	519	498	729	557	463	432	507	418	505	2.70883	3.08048	3.20738	3.56917	3.54022	2.73782	2.61794	2.48684	2.68504	2.7954	506.163	0.288483	0.103259	2.79378	0.00520957	0.346818
ENSMUSG00000090546	chrX	Cdr1	61183246	61185558	2313	2778	2667	3923	3775	3483	2902	2149	2729	2534	2956	11.4819	11.0138	17.5793	12.8594	15.4025	11.9394	9.06098	9.31334	11.3252	11.3846	3008.13	0.380988	0.154927	2.45914	0.0139272	0.484453
ENSMUSG00000090733	chr3	Rps27	90212725	90213615	255	3973	4446	3918	4178	2757	4768	4539	5687	4579	4157	148.43	165.961	158.698	128.645	110.204	177.315	172.991	175.432	184.983	144.717	4277.23	-0.247822	0.113056	-2.19204	0.0283768	0.588774
ENSMUSG00000090761	chr10	Gm17201	128391842	128395563	390	746	765	649	963	747	637	683	844	665	680	18.2476	18.6966	17.2114	19.414	19.5499	15.51	17.043	17.0463	17.5892	15.4992	733.166	0.188281	0.0612595	3.07349	0.00211567	0.282754
ENSMUSG00000090862	chr7	Rps13	116331507	116334190	582	3351	3243	2925	3553	2854	3616	3941	4566	3183	3657	54.973	53.1564	52.0241	48.0388	50.0941	59.0486	65.9538	61.849	56.4636	55.903	3463.98	-0.195545	0.0532533	-3.67197	0.000240684	0.103729
ENSMUSG00000090996	chr2	Gm20458	164460967	164490760	1369	10834	11515	9228	11484	8262	10303	12427	15746	11926	11519	75.6331	80.3195	69.8448	66.0752	61.7114	71.5966	88.501	90.7643	90.0275	74.9329	11226.5	-0.216639	0.0848943	-2.55187	0.0107148	0.439316
ENSMUSG00000091082	chr5	Gm17130	32005977	32010863	2683	319	339	235	383	292	401	440	433	329	357	1.13672	1.20696	0.907889	1.12482	1.11327	1.42237	1.59946	1.274	1.26769	1.1854	349.693	-0.280472	0.1056	-2.65599	0.00790757	0.396864
ENSMUSG00000091086	chr10	Gm5428	111125851	111126738	888	485	508	468	524	440	553	580	791	532	600	5.21775	5.46059	5.45873	4.64617	5.06468	5.92206	6.36544	7.02652	6.18886	6.01489	543.589	-0.272268	0.0784821	-3.46917	0.000522065	0.140162
ENSMUSG00000091228	chr11	Gm20390	93949819	93968293	991	11705	12038	9968	12578	8790	11948	12862	14948	11370	11889	112.85	115.963	104.194	99.9461	90.673	114.666	126.502	118.997	118.536	106.81	11725.7	-0.144782	0.0674096	-2.1478	0.03173	0.590298
ENSMUSG00000091277	chr12	Gm1818	48554182	48559971	2399	294	212	147	239	161	255	314	351	228	233	1.1716	0.844116	0.635117	0.784969	0.68646	1.01153	1.2765	1.15494	0.982482	0.865213	240.159	-0.341934	0.173701	-1.96852	0.0490079	0.64406
ENSMUSG00000091498	chr12	Mpc1-ps	110858565	110858894	330	351	394	337	473	299	465	463	575	391	370	10.142	11.3749	10.5572	11.2642	9.24366	13.3744	13.6476	13.7185	12.2166	9.96213	407.097	-0.23999	0.103741	-2.31335	0.0207033	0.527306
ENSMUSG00000091705	chr17	H2-Q2	35342242	35346762	2181	136	67	69	50	79	87	158	259	149	111	0.596112	0.293425	0.3279	0.180626	0.370487	0.379589	0.706488	0.937368	0.706208	0.453364	114.57	-0.82528	0.330671	-2.49577	0.0125684	0.465042
ENSMUSG00000091736	chrX	Yy2	157566119	157568985	2867	140	136	118	201	141	198	166	216	172	164	0.466866	0.453145	0.426629	0.552437	0.503084	0.657257	0.564717	0.594757	0.620226	0.509616	163.524	-0.275861	0.12796	-2.15584	0.0310964	0.590298
ENSMUSG00000092071	chr7	A230065N10Rik	89632097	89633124	1028	502	501	451	681	537	840	746	637	578	783	4.66586	4.65264	4.54473	5.21672	5.34023	7.77165	7.07336	4.88865	5.80916	6.78149	623.215	-0.391799	0.135651	-2.8883	0.00387332	0.3301
ENSMUSG00000092083	chr1	Kcnb2	15287254	15723750	15165	2460	2416	2507	3318	2624	2214	2271	2913	2062	2811	1.55134	1.52231	1.71408	1.72453	1.77049	1.38981	1.46099	1.51682	1.40611	1.65184	2544.58	0.172203	0.0807003	2.13386	0.032854	0.593031
ENSMUSG00000092187	chr7	Gm20457	64337550	64345964	682	463	411	352	521	438	336	383	526	359	348	6.48342	5.75041	5.34403	6.01288	6.56227	4.68347	5.47117	6.08177	5.43594	4.54085	410.281	0.218612	0.0972522	2.24789	0.0245831	0.559163
ENSMUSG00000092232	chr14	Gm20521	54883441	54898137	1245	6616	7047	5792	7782	6600	6269	6182	7379	5953	6548	50.7833	54.046	48.2012	49.231	54.2034	47.8994	48.4076	46.7676	49.4104	46.8348	6591.09	0.114069	0.0455763	2.50282	0.0123209	0.462797
ENSMUSG00000092345	chr4	Gm20503	59003210	59041888	1294	2779	2989	2598	2709	2227	3382	3215	3622	2613	3115	20.524	22.0563	20.8026	16.4894	17.5975	24.863	24.2222	22.0874	20.8675	21.4371	2913.26	-0.20381	0.0936405	-2.17652	0.0295165	0.589186
ENSMUSG00000092375	chr15	A730060N03Rik	78119706	78144142	2124	665	725	643	852	677	640	645	818	576	588	2.993	3.26029	3.13761	3.16043	3.2601	2.86728	2.96144	3.0399	2.80327	2.46602	678.698	0.177686	0.0649299	2.73659	0.006208	0.363898
ENSMUSG00000092395	chr17	Gm20463	34601151	34601576	366	1807	1811	1442	1876	1435	1878	1918	2410	1739	1713	47.0908	47.1552	40.7424	40.2933	40.0117	48.7168	50.99	51.8581	49.0043	41.5977	1788.47	-0.153245	0.0702136	-2.18256	0.0290686	0.589186
ENSMUSG00000092405	chr3	Gm20402	52268435	52269435	687	276	287	229	342	262	597	366	366	306	287	3.83676	3.98631	3.45139	3.91835	3.89685	8.26105	5.19033	4.20105	4.59975	3.71768	330.584	-0.430645	0.203794	-2.11314	0.0345885	0.598738
ENSMUSG00000092417	chr17	Gpank1	35121455	35124814	1879	1014	935	668	931	722	1150	1148	1231	847	981	5.1585	4.7526	3.68439	3.90353	3.92989	5.82357	5.9578	5.17089	4.65936	4.65039	954.735	-0.278267	0.111348	-2.49908	0.0124517	0.463956
ENSMUSG00000092627	chr1	D130058E05Rik	89930234	89933290	3057	106	135	243	220	115	82	117	75	72	125	0.331522	0.421865	0.823979	0.567089	0.384823	0.255285	0.373294	0.193682	0.243498	0.364293	129.914	0.843662	0.300114	2.81114	0.0049366	0.344598
ENSMUSG00000093327	chr18	Mir5107	60812076	60812163	88	144	137	185	184	143	162	391	515	173	132	15.4745	14.7098	21.5541	16.2965	16.4417	17.329	42.8636	45.6965	20.1028	13.2179	210.495	-0.682949	0.320038	-2.13396	0.0328458	0.593031
ENSMUSG00000093459	chr5	5730480H06Rik	48395573	48414294	1735	559	628	600	670	588	507	569	697	480	589	3.07968	3.4569	3.58384	3.04222	3.466	2.7804	3.1979	3.17065	2.85951	3.02374	586.559	0.160194	0.0814772	1.96613	0.0492842	0.644166
ENSMUSG00000093593	chr17	Gm20683	25834465	25841763	2790	6969	6901	6460	8003	6680	6866	6302	8260	6057	6307	23.8811	23.6281	24.0005	22.6026	24.4916	23.4204	22.0303	23.3714	22.4439	20.1392	6849.43	0.106445	0.0506359	2.10216	0.0355389	0.603112
ENSMUSG00000093674	chr10	Rpl41	128548114	128549305	1168	14461	17328	14398	15195	11763	17297	17965	21044	16519	15502	118.312	141.648	127.713	102.459	102.969	140.866	149.939	142.161	146.14	118.182	16073.7	-0.215981	0.097	-2.22661	0.0259736	0.569437
ENSMUSG00000093720	chr5	Gm20635	143390730	143403748	1287	122	126	216	240	145	123	111	151	90	164	0.905915	0.934829	1.73894	1.46879	1.152	0.909157	0.840832	0.92582	0.722649	1.13477	148.138	0.467745	0.232543	2.01144	0.0442792	0.633813
ENSMUSG00000094002	chr12	Gm9866	27140796	27160633	2287	971	946	2031	3063	1569	1251	1018	1313	848	1634	4.05889	3.95105	9.20452	10.5525	7.01726	5.20536	4.34104	4.53183	3.83302	6.36465	1448.98	0.533908	0.269581	1.98051	0.047646	0.63959
ENSMUSG00000094840	chr5	A630081J09Rik	137208813	137212389	1881	119	100	125	110	150	118	83	74	38	40	0.604743	0.507759	0.688712	0.460722	0.815591	0.596914	0.430289	0.310511	0.208816	0.189417	96.8306	0.84661	0.327516	2.58494	0.00973947	0.425637
ENSMUSG00000094942	chr13	Gm3604	62368328	62383166	2299	134	125	78	117	78	137	164	190	140	99	0.557212	0.519349	0.351653	0.400981	0.34703	0.567077	0.695694	0.652366	0.629508	0.383606	124.694	-0.408293	0.202958	-2.01171	0.0442508	0.633813
ENSMUSG00000096145	chr7	Vkorc1	127893067	127895617	767	1100	1217	896	1260	858	1069	1227	1489	1209	1187	13.6986	15.1428	12.0975	12.9323	11.4321	13.2515	15.5878	15.3108	16.2804	13.7743	1141.42	-0.168483	0.0845227	-1.99335	0.0462231	0.637134
ENSMUSG00000096351	chr4	Samd11	156246973	156255338	2603	998	1067	884	1217	959	1062	1109	1467	1025	1090	3.6655	3.91562	3.52013	3.68396	3.76859	3.88269	4.15521	4.44892	4.07084	3.73047	1077.88	-0.113542	0.051765	-2.19341	0.0282776	0.588774
ENSMUSG00000096449	chr13	Gm4076	85126999	85127514	516	13129	15061	13195	16237	10946	17096	15554	17996	14962	14253	242.876	278.382	264.647	247.56	216.654	314.814	293.531	274.885	299.295	245.694	14765.8	-0.176182	0.0845396	-2.08402	0.0371584	0.612216
ENSMUSG00000096493	chr1	Gm10031	156524092	156526659	2568	814	838	745	1090	888	639	894	907	708	585	3.03043	3.11715	3.00704	3.34448	3.53712	2.36802	3.39528	2.7881	2.85016	2.02941	806.333	0.277118	0.116623	2.37619	0.0174926	0.499118
ENSMUSG00000096727	chr17	Psmb9	34181988	34187764	3659	300	327	272	341	298	234	382	839	390	413	0.783942	0.853776	0.770611	0.734411	0.833175	0.608673	1.01832	1.81028	1.10201	1.00565	370.217	-0.458807	0.223863	-2.0495	0.040413	0.6257
ENSMUSG00000096764	chr2	Gm21985	112266314	112406319	4532	7653	7882	6540	9674	7634	7313	7367	8506	6511	7958	16.1469	16.6161	14.9603	16.8223	17.2333	15.3589	15.8565	14.8185	14.8547	15.6458	7656.95	0.109558	0.0479779	2.28351	0.0224001	0.539479
ENSMUSG00000096847	chr17	Tmem151b	45541940	45549677	4851	12578	13993	11514	15414	11778	11571	11551	15325	10133	13126	24.7933	27.5593	24.6067	25.0415	24.84	22.7039	23.2274	24.9428	21.5982	24.1096	12601.1	0.136107	0.0510813	2.66451	0.00770999	0.394932
ENSMUSG00000096883	chr15	Shisa8	82206952	82212815	1804	206	241	268	194	205	306	354	531	301	248	1.09152	1.2759	1.53959	0.847208	1.16219	1.61396	1.9135	2.32318	1.72461	1.22448	282.491	-0.549968	0.194983	-2.8206	0.00479336	0.342519
ENSMUSG00000096936	chr5	Gm3510	15923755	15933406	1455	209	264	232	340	201	172	170	204	181	201	1.37287	1.73269	1.65224	1.8407	1.41265	1.12465	1.13917	1.10646	1.28564	1.23031	216.169	0.46161	0.128041	3.60518	0.000311935	0.118804
ENSMUSG00000096945	chr10	Gm26546	88379244	88383711	4276	175	237	176	225	210	152	158	230	170	180	0.391329	0.529525	0.426698	0.414676	0.502436	0.33834	0.360429	0.424672	0.411065	0.375069	190.446	0.25857	0.129684	1.99385	0.0461682	0.637134
ENSMUSG00000096979	chr4	Gm26880	146509094	146511764	1318	1820	1282	973	1760	1093	1144	1640	2658	1463	2636	13.1968	9.28797	7.64919	10.518	8.47962	8.25716	12.1311	15.9139	11.471	17.8106	1612.91	-0.405545	0.202288	-2.00479	0.0449851	0.637134
ENSMUSG00000097052	chr2	Snhg7	26637177	26640244	2465	394	417	414	532	436	310	369	492	413	325	1.52808	1.61592	1.74082	1.70053	1.80923	1.19679	1.45994	1.57557	1.73204	1.17454	408.56	0.252938	0.120488	2.09929	0.0357917	0.603112
ENSMUSG00000097119	chr17	B230354K17Rik	45433852	45442544	4897	1371	1630	1457	2228	1331	1385	1423	1869	1245	1341	2.67709	3.18014	3.08452	3.5856	2.78074	2.69203	2.83458	3.01339	2.62876	2.43999	1510.34	0.187454	0.0870299	2.1539	0.0312476	0.590298
ENSMUSG00000097157	chr12	Gm26512	90738201	90750693	3042	226	255	199	230	241	204	172	215	164	175	0.710313	0.800785	0.678107	0.595788	0.810431	0.638231	0.551479	0.557958	0.557369	0.512524	208.296	0.364264	0.126323	2.88359	0.00393167	0.3301
ENSMUSG00000097167	chr3	Gm16740	95217457	95226658	956	3211	3370	3129	3919	2894	3434	3856	4508	2993	3774	32.0902	33.6508	33.9032	32.2797	30.9448	34.1616	39.3122	37.1995	32.3441	35.1454	3479.66	-0.1127	0.0559122	-2.01567	0.0438349	0.633813
ENSMUSG00000097216	chr5	4932441J04Rik	57570082	57720201	4716	2953	3108	3187	4513	3140	3045	3312	3521	2740	3000	5.98744	6.2964	7.00589	7.54163	6.81184	6.14569	6.85057	5.89475	6.00739	5.66805	3231.79	0.15617	0.0772207	2.02238	0.0431371	0.630924
ENSMUSG00000097225	chr7	A330076H08Rik	61930913	61982356	4524	454	408	306	909	824	418	342	431	389	468	0.959579	0.861627	0.701213	1.58347	1.86341	0.879442	0.737411	0.752184	0.889062	0.921734	490.466	0.522848	0.247674	2.11104	0.0347692	0.598738
ENSMUSG00000097287	chr5	D130017N08Rik	143758325	143767130	4122	791	720	674	874	612	1164	646	941	1202	1322	1.83488	1.66877	1.69509	1.67095	1.51893	2.68775	1.5287	1.80236	3.01503	2.85757	895.049	-0.497846	0.192959	-2.58006	0.00987844	0.427319
ENSMUSG00000097338	chr3	Gm2464	13471906	13474596	2551	521	524	520	743	505	482	520	618	419	527	1.95254	1.96213	2.11286	2.29495	2.02494	1.79811	1.98804	1.91238	1.69799	1.84038	533.323	0.18073	0.0789357	2.28959	0.0220452	0.538856
ENSMUSG00000097365	chr3	C030034L19Rik	9403064	9437233	5786	1382	1446	1280	1991	1420	1303	1254	1381	1126	1551	2.28401	2.38777	2.29353	2.71196	2.51094	2.14358	2.1142	1.88454	2.01227	2.38856	1405.14	0.221686	0.0910615	2.43447	0.0149137	0.489962
ENSMUSG00000097433	chr1	Gm26781	136259407	136274406	1477	945	862	844	1173	920	1107	1085	1324	865	1049	6.11506	5.57327	5.92128	6.25589	6.36963	7.13054	7.16238	7.07422	6.05261	6.32528	1008.23	-0.142232	0.0694577	-2.04775	0.0405847	0.6257
ENSMUSG00000097767	chr5	Miat	112213228	112229395	9293	22531	22586	17173	29706	27660	17458	17625	20601	20011	22381	23.1858	23.2228	19.1598	25.1946	30.4544	17.883	18.5024	17.5045	22.2673	21.4613	21716.9	0.322747	0.121564	2.65495	0.00793199	0.396864
ENSMUSG00000097789	chr7	Gm2115	84528975	84578337	1840	1435	1261	1201	1830	1423	593	1063	1636	1263	1213	7.4549	6.54544	6.76451	7.83543	7.90955	3.06655	5.63354	7.0177	7.09497	5.87199	1280.07	0.366028	0.184791	1.98076	0.0476177	0.63959
ENSMUSG00000097792	chr19	Gm27042	40589435	40594862	1097	176	175	171	319	236	142	122	149	105	148	1.53304	1.52305	1.61488	2.2901	2.19943	1.23122	1.08408	1.07164	0.988981	1.20126	172.954	0.730132	0.171254	4.26346	2.01288e-05	0.0206031
ENSMUSG00000097877	chr5	Gm26703	104109217	104119687	5211	378	181	499	435	197	144	179	441	178	176	0.693635	0.331858	0.992758	0.657886	0.386779	0.263031	0.335082	0.668189	0.353197	0.300945	277.841	0.705331	0.328322	2.14829	0.0316907	0.590298
ENSMUSG00000097893	chr1	1700034P13Rik	9747648	9791922	3051	952	1001	1003	1406	1196	878	1111	1072	858	997	2.98329	3.1342	3.40772	3.63134	4.01003	2.73879	3.55166	2.7738	2.90739	2.91131	1043.67	0.223752	0.103496	2.16193	0.0306236	0.590298
ENSMUSG00000097960	chr8	A330074K22Rik	120204434	120228230	2489	1384	1408	1222	1510	1292	679	928	1760	1197	1086	5.31594	5.40357	5.08884	4.78017	5.30963	2.59609	3.63623	5.58186	4.97159	3.88695	1236.44	0.343382	0.166504	2.0623	0.0391792	0.624463
ENSMUSG00000097971	chr17	Gm26917	39843013	39846341	3329	6432	5416	7296	5228	4350	8388	8901	6628	7016	14210	18.4733	15.5422	22.7189	12.3753	13.3674	23.9808	26.0794	15.7182	21.7894	38.0302	7422.94	-0.596085	0.288785	-2.06412	0.0390066	0.624463
ENSMUSG00000097986	chr5	Gm26953	112217060	112218474	390	1563	1553	1180	1946	1970	1287	1162	1415	1377	1565	38.2319	37.9553	31.2934	39.2312	51.5573	31.3366	28.9956	28.5789	36.4215	35.6711	1500.44	0.31015	0.135576	2.28764	0.0221582	0.539437
ENSMUSG00000098066	chr7	Gm26944	92639739	92647442	677	241	262	212	286	269	224	208	279	215	217	3.39962	3.69274	3.2423	3.32508	4.05998	3.14534	2.9932	3.24967	3.27951	2.85239	240.426	0.204984	0.102867	1.99271	0.0462933	0.637134
ENSMUSG00000098134	chr12	Rnf113a2	84417196	84418578	1383	612	666	564	771	580	682	695	887	614	713	4.22921	4.59849	4.22562	4.39121	4.28837	4.69135	4.89949	5.06119	4.5881	4.59126	672.289	-0.118058	0.0565426	-2.08794	0.0368033	0.610667
ENSMUSG00000098274	chr16	Rpl24	55966275	55971435	1030	5478	5901	5407	6064	4530	6300	6659	8583	5865	5825	50.8168	54.6946	54.3807	46.3624	44.9615	58.1743	63.0163	65.7424	58.8315	50.3519	6011.97	-0.218444	0.0785014	-2.78268	0.00539124	0.350366
ENSMUSG00000098332	chr9	5031420N21Rik	73039718	73042779	2999	357	369	363	422	324	374	396	575	400	454	1.13813	1.17539	1.25468	1.10881	1.10516	1.18686	1.28788	1.5136	1.37892	1.34869	399.899	-0.201767	0.0925393	-2.18034	0.0292326	0.589186
ENSMUSG00000098371	chr16	Gm28037	55966343	55980721	611	5569	5935	5524	6207	4647	6395	6755	8627	5926	5974	87.0301	92.6716	93.5943	79.9459	77.7002	99.4806	107.69	111.32	100.141	86.9946	6107.34	-0.211889	0.0747076	-2.83625	0.0045647	0.342519
ENSMUSG00000098395	chr5	Gm27998	112215507	112215867	361	1155	1144	874	1474	1438	947	998	1045	1123	1067	30.5153	30.1992	25.0351	32.0963	40.6491	24.9052	26.8983	22.7968	32.0828	26.2684	1125.96	0.266144	0.133952	1.98686	0.0469378	0.637579
ENSMUSG00000098599	chr5	Gm27627	112217318	112217467	150	615	606	472	856	709	479	408	506	588	544	38.9531	38.3507	32.4125	44.6851	48.0474	30.2001	26.3624	26.463	40.2718	32.1071	577.258	0.392339	0.152515	2.57246	0.0100978	0.430107
ENSMUSG00000098798	chr8	Gm27288	19493189	19493268	80	200	219	176	219	188	223	276	332	254	221	23.615	25.8367	22.5307	21.312	23.7505	26.2101	33.245	32.3682	32.4302	24.3156	228.964	-0.326888	0.115997	-2.81807	0.00483128	0.342519
ENSMUSG00000098912	chr3	1500004A13Rik	88782943	88832547	13854	6843	6686	5949	8654	6804	3387	3002	8395	6162	4625	4.72371	4.61145	4.4523	4.92352	5.02526	2.32733	2.11401	4.78497	4.59956	2.97498	5993.83	0.514974	0.202323	2.54531	0.010918	0.442584
ENSMUSG00000098992	chr11	Gm27597	98029413	98029492	80	2905	3059	2676	3186	2345	3387	3489	4032	3198	3207	343.008	360.888	342.569	310.046	296.25	398.088	420.26	393.098	408.314	352.852	3129.97	-0.238619	0.0671704	-3.55244	0.000381678	0.125225
ENSMUSG00000099235	chr5	Gm27882	112216740	112216813	74	618	573	452	731	684	498	418	515	468	565	78.8081	73.0081	62.492	76.8284	93.3245	63.2146	54.3773	54.2265	64.5335	67.1376	551.206	0.351663	0.126693	2.7757	0.00550827	0.353708
ENSMUSG00000099568	chr1	Gm28513	153743552	153749324	613	223	293	346	453	326	138	252	174	118	203	3.4736	4.56012	5.84326	5.81561	5.43313	2.13974	4.00437	2.23793	1.98753	2.9465	252.299	0.937533	0.223578	4.19332	2.74898e-05	0.0250111
ENSMUSG00000099757	chr19	BE692007	11470166	11484578	5236	154	125	73	114	106	120	140	186	220	166	0.281243	0.228089	0.14454	0.171588	0.207121	0.218146	0.260824	0.280476	0.434451	0.282491	139.97	-0.503936	0.235667	-2.13834	0.0324891	0.591046
ENSMUSG00000100078	chr1	Gm6170	128520073	128521460	1388	1165	1229	975	1356	1101	1328	1444	1487	1166	1395	8.02172	8.45526	7.27863	7.69526	8.11121	9.10218	10.143	8.45423	8.68155	8.95057	1256.98	-0.181234	0.0638362	-2.83904	0.00452492	0.342519
ENSMUSG00000100131	chr1	Gm28439	24611535	24612410	876	252588	251592	212677	261595	164857	339078	281041	323955	255250	240865	2754.59	2741.41	2514.6	2351.23	1923.57	3680.86	3126.6	2917.09	3010	2447.67	256758	-0.289847	0.118249	-2.45115	0.0142401	0.485853
ENSMUSG00000100214	chr7	6230415J03Rik	39571672	39576231	4560	415	357	433	511	444	466	350	331	272	343	0.870225	0.747972	0.984408	0.883134	0.996148	0.972692	0.748704	0.573104	0.616751	0.670213	393.269	0.338739	0.164941	2.0537	0.0400052	0.6257
ENSMUSG00000100600	chr7	A230077H06Rik	40818476	40900937	4951	386	379	299	426	367	301	288	385	307	325	0.745504	0.731368	0.626092	0.678101	0.758379	0.578676	0.567432	0.613968	0.641148	0.584899	344.81	0.259216	0.0875172	2.96189	0.00305761	0.312259
ENSMUSG00000100685	chr1	Gm28610	151875419	151887063	406	393	366	349	499	386	336	302	425	283	421	9.2351	8.59338	8.89157	9.66433	9.70496	7.85949	7.2396	8.24631	7.19106	9.21863	373.261	0.22514	0.106396	2.11605	0.0343406	0.598738
ENSMUSG00000100755	chr3	Rps23-ps	37714740	37715164	425	1363	1578	1337	1520	1127	1704	1654	2025	1488	1409	30.6006	35.3977	32.5439	28.1255	27.0717	38.0811	37.8816	37.5388	36.1239	29.4768	1510.81	-0.202935	0.092981	-2.18254	0.0290694	0.589186
ENSMUSG00000100826	chr7	D7Ertd715e	59307924	59975759	26093	11004	10915	9309	17730	16554	10986	10310	12106	10804	10757	4.03323	3.99724	3.69922	5.35592	6.49177	4.00819	3.85496	3.66375	4.28198	3.67391	11991.1	0.288435	0.142493	2.0242	0.0429497	0.630924
ENSMUSG00000100862	chr1	Gm10925	24613974	24614651	678	466947	483614	424739	483547	339779	582378	504081	656260	495438	433020	6577.21	6806.23	6486.34	5613.51	5120.68	8165.53	7243.24	7632.58	7546.06	5683.51	483922	-0.227816	0.104629	-2.17737	0.0294526	0.589186
ENSMUSG00000101111	chr1	Gm28437	24613189	24613971	783	577092	595769	499200	569911	388632	671390	592248	809501	616194	523562	7040	7261.72	6602.46	5730.03	5072.51	8152.83	7370.38	8153.92	8128.35	5951.56	580273	-0.234981	0.112671	-2.08555	0.0370192	0.611055
ENSMUSG00000101431	chr8	AC118721.1	75711600	75713196	1597	419	407	359	506	364	503	469	576	398	486	2.50773	2.43386	2.32951	2.49597	2.33091	2.99668	2.86351	2.8465	2.57577	2.71043	444.585	-0.194423	0.0740605	-2.62519	0.00866001	0.411087
ENSMUSG00000101450	chr1	Gm28941	82739691	82740707	1017	149	153	97	184	155	106	110	114	119	99	1.39985	1.43622	0.988033	1.42474	1.55806	0.991306	1.05426	0.884346	1.20893	0.866694	128.221	0.461798	0.163727	2.82054	0.00479427	0.342519
ENSMUSG00000101458	chr7	Gm28582	39579082	39580589	1508	112	90	86	113	110	78	62	70	73	65	0.709859	0.569942	0.590958	0.590276	0.745941	0.492102	0.400871	0.366331	0.500305	0.383886	86.2865	0.598145	0.180383	3.31596	0.000913273	0.182398
ENSMUSG00000101523	chr1	Csnk2a1	156524012	156526664	2653	814	838	745	1090	888	639	894	907	708	585	2.93337	3.01731	2.91074	3.23736	3.42384	2.29218	3.28654	2.69881	2.75888	1.96442	806.333	0.277118	0.116623	2.37619	0.0174926	0.499118
ENSMUSG00000101878	chr6	Gm8203	116173737	116174123	387	353	430	396	459	377	509	440	580	390	495	8.70135	10.5904	10.583	9.32495	9.94284	12.4892	11.0643	11.8049	10.3952	11.3698	439.96	-0.203836	0.0962875	-2.11695	0.0342638	0.598738
ENSMUSG00000101892	chr15	9130401M01Rik	58022259	58034325	2666	1975	2038	1759	2227	1654	2307	2226	2459	1939	2011	7.08252	7.30228	6.83896	6.58208	6.34619	8.2352	8.14337	7.28116	7.51892	6.71997	2048.74	-0.134017	0.0677709	-1.9775	0.0479855	0.641407
ENSMUSG00000101939	chr1	Gm28438	24612775	24613119	345	49062	49691	43051	46605	31747	55990	51752	68623	53091	45163	1356.17	1372.39	1290.19	1061.75	938.917	1540.58	1459.33	1566.24	1586.89	1163.28	49163.7	-0.26396	0.117529	-2.24591	0.0247097	0.559205
ENSMUSG00000102070	chr1	Gm28661	24614885	24615565	681	364581	373014	311259	370635	264384	454518	410866	512608	374502	349174	5112.73	5226.59	4732.44	4283.79	3966.9	6344.77	5877.84	5935.62	5678.98	4562.85	375802	-0.267245	0.0963667	-2.77321	0.00555065	0.353708
ENSMUSG00000102143	chr9	RP23-79K5.3	71852001	71855203	3203	159	177	96	182	149	95	106	118	136	133	0.474622	0.527908	0.310689	0.447759	0.475877	0.28228	0.322787	0.29084	0.438983	0.369945	134.736	0.40444	0.189716	2.13181	0.0330221	0.594942
ENSMUSG00000102351	chr16	AC107830.1	49913193	49915008	1815	4238	4100	4259	6227	4726	4316	3555	5269	3484	4337	22.3197	21.5747	24.3186	27.0289	26.6305	22.6264	19.0997	22.9128	19.841	21.2839	4414.9	0.219303	0.0910355	2.40898	0.0159971	0.49216
ENSMUSG00000102413	chr1	RP23-140E19.3	172322994	172323661	429	736	976	757	1133	843	679	739	860	714	914	16.3702	21.69	18.2547	20.7696	20.0613	15.0332	16.7679	15.7941	17.1724	18.9433	830.261	0.227545	0.102778	2.21393	0.0268333	0.57745
ENSMUSG00000102555	chr7	RP23-474B13.2	92639949	92643783	3835	511	502	423	593	501	392	330	374	359	392	1.27405	1.25055	1.14343	1.21855	1.33647	0.972875	0.839339	0.769943	0.967869	0.910722	437.916	0.494057	0.101686	4.85865	1.18191e-06	0.00276516
ENSMUSG00000102811	chr1	RP23-82P18.2	195036829	195038908	2080	1530	1716	1231	1995	1951	1605	1175	1576	1385	1413	7.03174	7.87994	6.13385	7.55678	9.5937	7.34264	5.50894	5.98066	6.88301	6.0513	1554.32	0.276599	0.126836	2.18075	0.0292019	0.589186
ENSMUSG00000102854	chr16	RP24-252G15.5	77646340	77649426	3087	357	329	186	452	300	242	242	328	232	280	1.10569	1.01811	0.624573	1.15379	0.994134	0.746084	0.764611	0.838807	0.776983	0.808089	290.63	0.328104	0.152292	2.15444	0.0312059	0.590298
ENSMUSG00000102889	chr9	RP24-116C1.6	98767653	98767816	164	379	396	557	666	563	421	349	510	385	449	21.9684	22.9345	35.0041	31.8168	34.9161	24.2911	20.6369	24.4091	24.1311	24.2516	466.616	0.333223	0.163123	2.04278	0.0410745	0.6257
ENSMUSG00000103057	chr17	RP23-81C12.2	39843753	39844940	1188	2325	1955	2526	1923	1501	3026	3205	2416	2535	5235	18.7019	15.7124	22.0292	12.7486	12.9181	24.2291	26.2996	16.0465	22.0494	39.2386	2674.42	-0.629211	0.231061	-2.72314	0.0064665	0.367715
ENSMUSG00000103182	chr1	RP24-226L19.2	39081252	39083338	2087	204	175	250	327	243	191	182	225	147	200	0.934422	0.800912	1.24153	1.23448	1.1909	0.870868	0.850439	0.850976	0.728094	0.853646	213.325	0.396156	0.158913	2.49292	0.0126699	0.465984
ENSMUSG00000103183	chr4	RP23-118E21.11	156018556	156022660	4105	509	487	406	564	580	263	390	492	463	475	1.18561	1.13341	1.02531	1.08274	1.44547	0.609798	0.926719	0.946262	1.16617	1.03099	462.453	0.341533	0.167592	2.03789	0.0415611	0.6257
ENSMUSG00000103268	chr9	AC161246.1	110037289	110040467	3165	82	91	76	98	94	152	103	120	105	109	0.247712	0.274668	0.248914	0.243995	0.303821	0.457069	0.317416	0.29932	0.342988	0.306827	102.809	-0.373084	0.179614	-2.07714	0.0377882	0.615017
ENSMUSG00000103276	chr9	RP24-116C1.5	98767930	98768321	392	1918	1916	2131	2830	2613	1659	1415	2238	1675	2118	46.6766	46.5887	56.2261	56.7623	68.0374	40.1886	35.129	44.971	44.0781	48.0299	2045.21	0.382226	0.132229	2.89064	0.00384461	0.3301
ENSMUSG00000103405	chr1	Undefined	34160330	34183036	7920	8615	7957	7495	10697	9231	7547	7305	8958	7555	8378	10.402	9.59946	9.81158	10.645	11.9253	9.07076	8.99793	8.93092	9.86405	9.42625	8345.15	0.192318	0.0728559	2.6397	0.00829803	0.405662
ENSMUSG00000103515	chr8	AL591003.1	122443656	122445647	1990	363	384	351	396	341	447	379	541	391	426	1.74373	1.84305	1.82803	1.5678	1.7526	2.1374	1.85725	2.14581	2.03098	1.90685	399.617	-0.193584	0.0899823	-2.15136	0.0314478	0.590298
ENSMUSG00000103731	chr9	RP23-27L18.4	86546682	86547153	472	112	107	84	138	92	101	82	83	63	68	2.26465	2.16172	1.84147	2.29977	1.99034	2.03287	1.69143	1.38574	1.37746	1.28123	92.492	0.461412	0.177144	2.60473	0.00919463	0.420951
ENSMUSG00000103901	chr2	RP23-211O3.4	14149820	14153297	3478	439	397	313	566	393	336	333	437	316	413	1.20685	1.09047	0.932905	1.28241	1.15595	0.919463	0.933882	0.991956	0.939363	1.05797	390.227	0.241019	0.103715	2.32387	0.0201326	0.51799
ENSMUSG00000104049	chr12	AC120402.1	84417194	84418577	1383	612	666	564	771	580	682	695	887	614	713	4.22921	4.59849	4.22562	4.39121	4.28837	4.69135	4.89949	5.06119	4.5881	4.59126	672.289	-0.118058	0.0565426	-2.08794	0.0368033	0.610667
ENSMUSG00000104222	chr6	RP23-349K15.2	117716342	117718868	2527	25723	26141	25227	37303	26287	25121	26174	32130	23648	27346	97.3169	98.8149	103.475	116.314	106.406	94.604	101.017	100.369	96.7427	96.404	27283.4	0.11072	0.0551651	2.00707	0.0447421	0.637134
ENSMUSG00000104357	chr3	TTC14	33800279	33809589	2145	6115	6433	4914	7055	5979	5575	5394	5983	5198	5341	27.2527	28.6458	23.7439	25.9139	28.5102	24.7323	24.5236	22.0168	25.05	22.1805	5782.16	0.191804	0.0643191	2.98207	0.00286303	0.306457
