# Supplementary material for: Partial inhibition of mitochondrial complex I ameliorates Alzheimer’s disease pathology and cognition in APP/PS1 female mice
Source: Commun Biol. 2021 Jan 8;4:61. doi: 10.1038/s42003-020-01584-y (PMC7794523; doi:10.1038/s42003-020-01584-y)
Supplement: Supplementary file 9 — Supplementary Data 6 [file 42003_2020_1584_MOESM9_ESM.xlsx]

## Sheet: Data 5
Supplementary Data 6. The Gene Ontology enrichment analysis of down-regulated processes in APP/PS1 vs. APP/PS1+CP2 comparison.
Term	Count	%	PValue	Genes	List Total	Pop Hits	Pop Total	Fold Enrichment	Bonferroni	Benjamini	FDR
GO:0006412~translation	64	10.1266	3.33202e-29	RPL17, RPL19, RPL13, RPS3, FAU, RPL10, RPS27A, RPL35A, SLC25A5, RPS4X, RPS19, RPL41, RPS16, MRPS9, RPS14, RPS15, EIF4A1, RPS12, EEF1G, RPS13, NHP2, UBA52, MRPS17, EEF1B2, FARS2, RPL27A, KARS, MRPL11, RPL14-PS1, RPS26, RPS27, MRPL13, RPL7, RPL32, RPL6, EIF3H, RPL31, EIF3E, RPL9, RPL8, MRPL55, RPL4, RPS20, RPL7A, RPS27RT, RPS23, EIF3M, RPS24, EEF1A1, RPL26, RPL27, RPL24, RPS6, RPS5, EIF2B1, RPS8, R…	513	401	18082	5.62555	6.56742e-26	6.56742e-26	5.71905e-26
GO:0052697~xenobiotic glucuronidation	9	1.42405	3.43819e-12	UGT1A10, UGT1A9, UGT1A8, UGT1A7C, UGT1A2, UGT1A6B, UGT1A6A, UGT1A5, UGT1A1	513	9	18082	35.2476	6.77657e-09	3.38829e-09	5.90118e-09
GO:0002376~immune system process	36	5.6962	1.17047e-09	HMGB2, LST1, MASP1, IFITM3, SP110, TLR7, C1QC, B2M, SERINC3, NLRC5, SMPDL3B, OASL2, TICAM1, NRROS, IIGP1, TEC, H2-Q10, IRGM1, GBP5, LGALS3, HERC6, MSRB1, TRIM25, SERPING1, FCGR1, PSMB8, LGALS9, PSMB9, C1QA, DDX58, IFIT1, H2-EB1, LRMP, H2-AA, H2-DMA, THEMIS2	513	383	18082	3.31309	2.307e-06	7.69001e-07	2.00899e-06
GO:0052696~flavonoid glucuronidation	9	1.42405	5.75526e-08	UGT1A10, UGT1A9, UGT1A8, UGT1A7C, UGT1A2, UGT1A6B, UGT1A6A, UGT1A5, UGT1A1	513	21	18082	15.1061	0.00011343	2.83586e-05	9.87825e-05
GO:0009813~flavonoid biosynthetic process	9	1.42405	5.75526e-08	UGT1A10, UGT1A9, UGT1A8, UGT1A7C, UGT1A2, UGT1A6B, UGT1A6A, UGT1A5, UGT1A1	513	21	18082	15.1061	0.00011343	2.83586e-05	9.87825e-05
GO:0055114~oxidation-reduction process	43	6.8038	1.68233e-06	XDH, CYB5R3, HSD17B10, LDHB, PHYHD1, ME3, G6PDX, PRDX2, SESN1, MINA, GSR, GPX1, MMACHC, VKORC1, IDH2, SCD4, DUS1L, MTO1, ETFB, GPD1, NDUFB10, MSRB1, CYB5A, CBR4, CYP4V3, CDO1, SOD1, GMPR, CRYZ, NDUFA12, DHRS7, DHRS1, SDHB, NXN, PRDX6, ALDH1B1, AKR1B3, AGMO, ALKBH3, DUS4L, MDH2, DEGS1, PRODH	513	676	18082	2.24208	0.00331039	0.000662957	0.0028875
GO:0002181~cytoplasmic translation	9	1.42405	3.71199e-06	EIF4B, RPL35A, RPL7, RPL6, RPL31, RPL9, RPLP0, RPL8, RPL26	513	34	18082	9.33024	0.00728965	0.00121865	0.00637103
GO:0000028~ribosomal small subunit assembly	7	1.10759	1.89044e-05	RPS25, RPS27, RPS19, RPS14, RPS15, RPS27RT, RPS5	513	21	18082	11.7492	0.0365753	0.00530886	0.0324424
GO:0045087~innate immune response	27	4.27215	7.96712e-05	HMGB2, MASP1, IFITM3, SP110, TLR7, C1QC, B2M, SERINC3, NLRC5, SMPDL3B, OASL2, TICAM1, IIGP1, NRROS, PPP1R14B, TEC, IRGM1, LGALS3, HERC6, MSRB1, TRIM25, SERPING1, FCGR1, C1QA, DDX58, IFIT1, OAS1A	513	400	18082	2.37921	0.145329	0.0194384	0.136659
GO:0000462~maturation of SSU-rRNA from tricistronic rRNA transcript (SSU-rRNA, 5.8S rRNA, LSU-rRNA)	7	1.10759	0.000110896	RPS19, RPS16, MRPS9, RPS14, RPS8, CCDC59, RPS24	513	28	18082	8.81189	0.196347	0.0239949	0.190169
GO:0042274~ribosomal small subunit biogenesis	6	0.949367	0.00014934	RPS19, RPS16, RPS15, NPM1, RPS6, RPS24	513	19	18082	11.1308	0.255001	0.0290081	0.256017
GO:0002479~antigen processing and presentation of exogenous peptide antigen via MHC class I, TAP-dependent	7	1.10759	0.000166585	PSMB10, H2-Q10, PSMA4, PSMB2, PSMB8, B2M, PSMB9	513	30	18082	8.22443	0.279901	0.0294103	0.28554
GO:0051603~proteolysis involved in cellular protein catabolic process	9	1.42405	0.000190879	PSMB10, CTSZ, CTSO, PSMA4, CASP8, PSMB2, CTSB, PSMB8, PSMB9	513	57	18082	5.5654	0.313575	0.0308684	0.327118
GO:0006364~rRNA processing	13	2.05696	0.000243884	RPL35A, RPL26, RPS6, RCL1, IMP3, SBDS, RPS19, RPS16, RPL7, RPS15, NHP2, NSA2, RPS24	513	126	18082	3.63665	0.381683	0.0363057	0.417776
GO:0051607~defense response to virus	14	2.21519	0.000958802	IFITM3, SLFN9, SLFN8, TRIM25, PMAIP1, TLR7, DDX58, SERINC3, NLRC5, IFIT1, ISG15, OASL2, TICAM1, OAS1A	513	167	18082	2.95489	0.849035	0.126328	1.63299
GO:0035458~cellular response to interferon-beta	7	1.10759	0.000969523	IFIT1, IRGM1, GBP6, IRGM2, IGTP, IIGP1, STAT1	513	41	18082	6.01788	0.852194	0.119669	1.6511
GO:2000378~negative regulation of reactive oxygen species metabolic process	6	0.949367	0.00120753	TRP53, TRIM30A, G6PDX, PRDX2, BIRC3, MT3	513	29	18082	7.2926	0.907587	0.138296	2.05249
GO:0006979~response to oxidative stress	12	1.89873	0.00142199	TXNIP, TRP53, GPX1, G6PDX, MSRB1, PON2, PRDX2, RCAN1, SOD1, NDUFA12, MT3, RPS3	513	133	18082	3.18023	0.939478	0.152094	2.41285
GO:0051451~myoblast migration	4	0.632911	0.00166901	NACA, ITGB1BP1, PLEKHO1, NET1	513	9	18082	15.6656	0.962834	0.167156	2.82635
GO:0045454~cell redox homeostasis	8	1.26582	0.00236039	GPX1, GSR, NXN, PRDX6, TXNDC15, PRDX2, SH3BGRL3, TXNDC9	513	65	18082	4.33816	0.990513	0.217412	3.97498
GO:0009615~response to virus	9	1.42405	0.00259165	DDX58, IRAK3, IFIT1, IFITM3, OASL2, IFI27L2A, CFL1, EEF1G, OAS1A	513	84	18082	3.77652	0.993993	0.225656	4.35632
GO:0009617~response to bacterium	6	0.949367	0.0028717	NCF1, RNF5, RAB29, SP110, STAT1, FCGR1	513	35	18082	6.04244	0.996546	0.236558	4.8162
GO:0006289~nucleotide-excision repair	6	0.949367	0.00368152	TRP53, XPC, GTF2H4, CETN2, ORAOV1, RPA3	513	37	18082	5.71582	0.999304	0.281392	6.13436
GO:0010038~response to metal ion	4	0.632911	0.00410275	TRP53, MT2, MT1, MT3	513	12	18082	11.7492	0.999697	0.296938	6.81318
GO:0006741~NADP biosynthetic process	3	0.474684	0.00462278	G6PDX, IDH2, NADK	513	4	18082	26.4357	0.999892	0.316498	7.64486
GO:0019884~antigen processing and presentation of exogenous antigen	3	0.474684	0.00462278	PSME1, FCGR1, PSME2B	513	4	18082	26.4357	0.999892	0.316498	7.64486
GO:0000027~ribosomal large subunit assembly	5	0.791139	0.00579056	MRPL11, RPL6, RPL10, RPL24, RPF2	513	26	18082	6.77838	0.999989	0.36736	9.48706
GO:0006915~apoptotic process	28	4.43038	0.00645021	FHIT, SP110, PMAIP1, ZFP110, RPS3, APLP1, GPX1, IRAK3, BAG1, TICAM1, CASP8, BCAP29, FAM162A, FAS, XAF1, GAPDH, TRP53, EVA1A, C5AR1, NCF1, TMBIM4, JTB, STAT1, BIRC3, LSP1, TAF10, AKTIP, BRE	513	570	18082	1.73146	0.999997	0.387716	10.5123
GO:0009117~nucleotide metabolic process	5	0.791139	0.00664804	FHIT, NME2, NT5C3, GMPR, ADA	513	27	18082	6.52733	0.999998	0.385488	10.8177
GO:0032020~ISG15-protein conjugation	3	0.474684	0.00756043	ISG15, UBA7, UBE2L6	513	5	18082	21.1485	1	0.413875	12.2132
GO:0034097~response to cytokine	8	1.26582	0.00802078	FNTB, TRP53, SERPINA3N, IFI27, OSMR, CD274, TIMP4, STAT1	513	81	18082	3.48124	1	0.42151	12.9095
GO:0008033~tRNA processing	8	1.26582	0.0103453	PUS7L, HSD17B10, FARS2, SSB, DUS4L, DUS1L, MTO1, 1110008L16RIK	513	85	18082	3.31742	1	0.495015	16.3468
GO:0046677~response to antibiotic	5	0.791139	0.0109068	TRP53, SLC1A3, CASP8, VKORC1, SOD1	513	31	18082	5.68509	1	0.502057	17.1577
GO:0052695~cellular glucuronidation	3	0.474684	0.0111289	UGT1A2, UGT1A5, UGT1A1	513	6	18082	17.6238	1	0.498079	17.4764
GO:0019941~modification-dependent protein catabolic process	3	0.474684	0.0111289	ISG15, UBA7, UBE2L6	513	6	18082	17.6238	1	0.498079	17.4764
GO:0006749~glutathione metabolic process	6	0.949367	0.012218	GPX1, GSR, MMACHC, G6PDX, EEF1G, SOD1	513	49	18082	4.31603	1	0.520132	19.0226
GO:0042254~ribosome biogenesis	8	1.26582	0.0131252	MINA, RCL1, SBDS, IMP3, RPLP0, RPL7A, NHP2, NSA2	513	89	18082	3.16832	1	0.53509	20.2896
GO:0006298~mismatch repair	4	0.632911	0.013417	XPC, PCNA, RNASEH2A, RPA3	513	18	18082	7.83279	1	0.532654	20.6933
GO:0043403~skeletal muscle tissue regeneration	4	0.632911	0.0179785	GPX1, NACA, BIN3, IFRD1	513	20	18082	7.04951	1	0.62964	26.7571
GO:0046597~negative regulation of viral entry into host cell	4	0.632911	0.0179785	NBN, IFITM3, TRIM25, RAD50	513	20	18082	7.04951	1	0.62964	26.7571
GO:0006413~translational initiation	6	0.949367	0.0180747	EIF4B, EIF3H, EIF3E, EIF4A1, EIF2B1, EIF3M	513	54	18082	3.9164	1	0.621542	26.8801
GO:0019882~antigen processing and presentation	6	0.949367	0.0180747	H2-Q2, H2-EB1, H2-AA, H2-DMA, PSMB8, PSMB9	513	54	18082	3.9164	1	0.621542	26.8801
GO:0002474~antigen processing and presentation of peptide antigen via MHC class I	5	0.791139	0.018284	H2-Q2, H2-Q10, GM8909, H2-T22, B2M	513	36	18082	4.89549	1	0.616011	27.1472
GO:0000302~response to reactive oxygen species	4	0.632911	0.0205429	GPX1, APOD, PRDX6, SOD1	513	21	18082	6.71382	1	0.649719	29.9716
GO:0043085~positive regulation of catalytic activity	5	0.791139	0.0239012	NPM1, SLC37A4, PSENEN, SOD1, MT3	513	39	18082	4.51892	1	0.696397	33.9804
GO:0016233~telomere capping	3	0.474684	0.0252479	NBN, OBFC1, RAD50	513	9	18082	11.7492	1	0.707512	35.5265
GO:0035456~response to interferon-beta	3	0.474684	0.0252479	IFITM3, XAF1, STAT1	513	9	18082	11.7492	1	0.707512	35.5265
GO:0002504~antigen processing and presentation of peptide or polysaccharide antigen via MHC class II	3	0.474684	0.0252479	H2-EB1, H2-AA, H2-DMA	513	9	18082	11.7492	1	0.707512	35.5265
GO:0010243~response to organonitrogen compound	4	0.632911	0.026242	CDKN1A, PSMB2, VKORC1, CDO1	513	23	18082	6.13001	1	0.712906	36.6459
GO:0042273~ribosomal large subunit biogenesis	4	0.632911	0.0293761	RPL35A, RPL7, NPM1, RPL26	513	24	18082	5.87459	1	0.745051	40.0562
GO:0006098~pentose-phosphate shunt	3	0.474684	0.0309763	PGLS, TALDO1, G6PDX	513	10	18082	10.5743	1	0.755745	41.7299
GO:0001731~formation of translation preinitiation complex	4	0.632911	0.0326987	EIF4B, EIF3H, EIF3E, EIF3M	513	25	18082	5.63961	1	0.766867	43.4824
GO:0034341~response to interferon-gamma	4	0.632911	0.0362085	IRGM2, IFITM3, H2-EB1, H2-AA	513	26	18082	5.4227	1	0.794075	46.9009
GO:0051402~neuron apoptotic process	5	0.791139	0.0379717	TRP53, FAM162A, FAS, GAPDH, ZFP110	513	45	18082	3.9164	1	0.802775	48.5438
GO:0006281~DNA repair	16	2.53165	0.0381474	SSRP1, NBN, GTF2H4, CETN2, DMAP1, RAD50, RPA3, RPS3, XPC, PARP9, SUPT16, FANCD2, NPM1, PCNA, BRE, ALKBH3	513	318	18082	1.77346	1	0.797515	48.7048
GO:0006919~activation of cysteine-type endopeptidase activity involved in apoptotic process	6	0.949367	0.0411011	XDH, F3, CASP8, FAM162A, PMAIP1, STAT1	513	67	18082	3.1565	1	0.81515	51.3424
GO:0019430~removal of superoxide radicals	3	0.474684	0.0437733	PRDX2, SOD1, MT3	513	12	18082	8.81189	1	0.828719	53.618
GO:0071294~cellular response to zinc ion	3	0.474684	0.0437733	MT2, MT1, HVCN1	513	12	18082	8.81189	1	0.828719	53.618
GO:0033674~positive regulation of kinase activity	3	0.474684	0.0437733	AJUBA, NBN, RAD50	513	12	18082	8.81189	1	0.828719	53.618
GO:0071276~cellular response to cadmium ion	3	0.474684	0.0437733	MT2, SOD1, MT3	513	12	18082	8.81189	1	0.828719	53.618
GO:0006099~tricarboxylic acid cycle	4	0.632911	0.0478405	SDHB, OGDHL, IDH2, MDH2	513	29	18082	4.86173	1	0.849619	56.8902
GO:0045471~response to ethanol	8	1.26582	0.0486816	TRP53, RBP4, EEF1B2, G6PDX, CASP8, DMAP1, CDO1, SOD1	513	117	18082	2.41009	1	0.849177	57.5392
GO:0007569~cell aging	4	0.632911	0.0520769	TRP53, ILK, NPM1, SOD1	513	30	18082	4.69968	1	0.863157	60.0666
GO:0090200~positive regulation of release of cytochrome c from mitochondria	4	0.632911	0.0520769	TRP53, FAM162A, PMAIP1, FAS	513	30	18082	4.69968	1	0.863157	60.0666
GO:0032496~response to lipopolysaccharide	11	1.74051	0.0545609	IRAK3, HMGB2, C5AR1, TICAM1, CASP8, PRDX2, TIMP4, FAS, STAT1, UGT1A1, LGALS9	513	197	18082	1.96814	1	0.870989	61.8251
GO:2000098~negative regulation of smooth muscle cell-matrix adhesion	2	0.316456	0.0558307	APOD, SERPINE1	513	2	18082	35.2476	1	0.872392	62.6957
GO:0042771~intrinsic apoptotic signaling pathway in response to DNA damage by p53 class mediator	4	0.632911	0.056488	TRP53, CDKN1A, NUPR1, PMAIP1	513	31	18082	4.54807	1	0.870819	63.139
GO:0071479~cellular response to ionizing radiation	4	0.632911	0.056488	TRP53, CDKN1A, FBXO4, NET1	513	31	18082	4.54807	1	0.870819	63.139
GO:0034122~negative regulation of toll-like receptor signaling pathway	3	0.474684	0.0581615	IRAK3, TRIM30A, SMPDL3B	513	14	18082	7.55305	1	0.874069	64.2452
GO:0019886~antigen processing and presentation of exogenous peptide antigen via MHC class II	3	0.474684	0.0581615	H2-EB1, H2-AA, H2-DMA	513	14	18082	7.55305	1	0.874069	64.2452
GO:0042744~hydrogen peroxide catabolic process	3	0.474684	0.0581615	GPX1, PRDX6, PRDX2	513	14	18082	7.55305	1	0.874069	64.2452
GO:0071850~mitotic cell cycle arrest	3	0.474684	0.0581615	TRP53, CDKN1A, CDC14A	513	14	18082	7.55305	1	0.874069	64.2452
GO:0030194~positive regulation of blood coagulation	3	0.474684	0.0581615	HPSE, SERPINE1, PRDX2	513	14	18082	7.55305	1	0.874069	64.2452
GO:0048147~negative regulation of fibroblast proliferation	4	0.632911	0.0610704	TRP53, NUPR1, FBXO4, PMAIP1	513	32	18082	4.40595	1	0.882511	66.094
GO:0006695~cholesterol biosynthetic process	4	0.632911	0.0610704	CYB5R3, EBP, HMGCS2, G6PDX	513	32	18082	4.40595	1	0.882511	66.094
GO:0015991~ATP hydrolysis coupled proton transport	4	0.632911	0.0658204	ATP6V1C2, ATP6V0E, ATP5G2, ATP6AP1L	513	33	18082	4.27243	1	0.897157	68.9207
GO:0043523~regulation of neuron apoptotic process	4	0.632911	0.0658204	TRP53, GPX1, G6PDX, NPM1	513	33	18082	4.27243	1	0.897157	68.9207
GO:0006446~regulation of translational initiation	4	0.632911	0.0658204	EIF3E, EIF4A1, EIF2B1, EIF3M	513	33	18082	4.27243	1	0.897157	68.9207
GO:1904874~positive regulation of telomerase RNA localization to Cajal body	3	0.474684	0.0658839	CCT2, CCT3, NHP2	513	15	18082	7.04951	1	0.893422	68.957
GO:0005975~carbohydrate metabolic process	11	1.74051	0.0693068	LDHB, SIAE, GPD1, PGLS, TALDO1, HPSE, HK3, PPP1R1A, G6PDX, GAPDH, MDH2	513	206	18082	1.88215	1	0.901804	70.8526
GO:0045444~fat cell differentiation	6	0.949367	0.0732884	CEBPA, GPX1, CEBPD, ARXES1, NOC3L, PSMB8	513	79	18082	2.67703	1	0.911047	72.9205
GO:0007099~centriole replication	3	0.474684	0.0739243	OFD1, WDR62, CETN2	513	16	18082	6.60892	1	0.909528	73.2376
GO:0002755~MyD88-dependent toll-like receptor signaling pathway	3	0.474684	0.0739243	IRAK2, IRAK3, TLR7	513	16	18082	6.60892	1	0.909528	73.2376
GO:1901998~toxin transport	4	0.632911	0.0758079	COPZ1, CD274, CCT2, CCT3	513	35	18082	4.02829	1	0.911777	74.1568
GO:0043200~response to amino acid	4	0.632911	0.0810374	TRP53, SLC1A3, CFL1, CDO1	513	36	18082	3.9164	1	0.922896	76.5551
GO:0015992~proton transport	5	0.791139	0.0816297	ATP6V1C2, ATP6V0E, SLC4A11, ATP5G2, HVCN1	513	58	18082	3.03858	1	0.921372	76.8131
GO:0042542~response to hydrogen peroxide	5	0.791139	0.0816297	TXNIP, GPX1, STAT1, SOD1, ADA	513	58	18082	3.03858	1	0.921372	76.8131
GO:0061136~regulation of proteasomal protein catabolic process	3	0.474684	0.0822586	GPX1, PSME1, PSME2B	513	17	18082	6.22016	1	0.919959	77.0841
GO:0009051~pentose-phosphate shunt, oxidative branch	2	0.316456	0.0825682	PGLS, G6PDX	513	3	18082	23.4984	1	0.91774	77.2165
GO:0035751~regulation of lysosomal lumen pH	2	0.316456	0.0825682	TMEM175, TMEM165	513	3	18082	23.4984	1	0.91774	77.2165
GO:0031328~positive regulation of cellular biosynthetic process	2	0.316456	0.0825682	AJUBA, NPM1	513	3	18082	23.4984	1	0.91774	77.2165
GO:0008202~steroid metabolic process	6	0.949367	0.0898269	CYB5R3, EBP, HMGCS2, SULT1A1, SLC37A4, MTTP	513	84	18082	2.51768	1	0.932022	80.1203
GO:0031398~positive regulation of protein ubiquitination	5	0.791139	0.0898863	TICAM1, NPM1, PTTG1IP, FBXO4, BIRC3	513	60	18082	2.9373	1	0.92949	80.1426
GO:0006974~cellular response to DNA damage stimulus	18	2.8481	0.0899335	TRP53, SSRP1, NBN, GTF2H4, CETN2, PMAIP1, CHCHD6, RAD50, RPA3, RPS3, CDKN1A, XPC, PARP9, SUPT16, FANCD2, PCNA, BRE, ALKBH3	513	420	18082	1.51061	1	0.926912	80.1603
GO:0006882~cellular zinc ion homeostasis	3	0.474684	0.0908637	MT2, MT1, MT3	513	18	18082	5.87459	1	0.9263	80.5055
GO:0019752~carboxylic acid metabolic process	3	0.474684	0.0908637	LDHB, GADL1, MDH2	513	18	18082	5.87459	1	0.9263	80.5055
GO:0000723~telomere maintenance	4	0.632911	0.0919462	NBN, OBFC1, FBXO4, RAD50	513	38	18082	3.71027	1	0.926037	80.9
GO:0043065~positive regulation of apoptotic process	15	2.37342	0.0962238	TRP53, TXNIP, PMAIP1, SP110, RPS6, ZFP110, NUPR1, CASP8, FAM162A, ID3, FAS, SCP2, ARL6IP5, DEGS1, NET1	513	335	18082	1.57825	1	0.932442	82.3869
GO:0010951~negative regulation of endopeptidase activity	3	0.474684	0.0997179	SERPINB6B, SERPINB8, SERPINE1	513	19	18082	5.5654	1	0.936749	83.5199
GO:0000470~maturation of LSU-rRNA	3	0.474684	0.0997179	RPL7A, NHP2, NSA2	513	19	18082	5.5654	1	0.936749	83.5199
