# Supplementary material for: Partial inhibition of mitochondrial complex I ameliorates Alzheimer’s disease pathology and cognition in APP/PS1 female mice
Source: Commun Biol. 2021 Jan 8;4:61. doi: 10.1038/s42003-020-01584-y (PMC7794523; doi:10.1038/s42003-020-01584-y)
Supplement: Supplementary file 10 — Supplementary Data 7 [file 42003_2020_1584_MOESM10_ESM.xlsx]

## Sheet: Data 6
Supplementary Data 7. The Gene Ontology enrichment analysis of up-regulated processes in APP/PS1 vs. APP/PS1+CP2gene set comparison
Term	Count	%	PValue	Genes	List Total	Pop Hits	Pop Total	Fold Enrichment	Bonferroni	Benjamini	FDR
GO:0007409~axonogenesis	13	2.41187	6.48003e-06	ADCY1, NTNG1, TBCE, NTNG2, SLIT2, DVL1, AMIGO1, SLITRK2, RNF165, PAK3, ATP8A2, LRFN1, SLITRK6	417	107	18082	5.26829	0.0137269	0.0137269	0.0112244
GO:0007411~axon guidance	15	2.78293	9.05324e-06	ENAH, PLXNA3, SCN1B, L1CAM, NR4A3, SRC, SLIT2, EPHB2, DVL1, SEMA5A, LAMA2, SEMA6A, GBX2, UNC5D, KIF26B	417	149	18082	4.36531	0.0191254	0.00960886	0.0156813
GO:0048842~positive regulation of axon extension involved in axon guidance	5	0.927644	9.14876e-06	SEMA5A, VEGFA, BMPR2, CXCL12, DSCAM	417	7	18082	30.9729	0.0193252	0.00648369	0.0158467
GO:0007626~locomotory behavior	12	2.22635	3.90629e-05	OPRM1, DDHD2, FIGN, LRRTM1, ADRA1B, CHRNA4, CHRNB2, SCN8A, GRM1, CHRNA3, ESPN, DSCAM	417	108	18082	4.81801	0.079946	0.0206153	0.067645
GO:0007605~sensory perception of sound	13	2.41187	8.39596e-05	TUB, JAG2, HOMER2, GJC3, WHRN, ESPN, SRRM4, GRM7, CEMIP, CHRNB2, SCN8A, SLITRK6, COL11A1	417	138	18082	4.08484	0.163972	0.0351848	0.145339
GO:0006811~ion transport	30	5.56586	9.13431e-05	KCNC2, KCNC1, SLC9A7, SCN1B, KCNA2, TMEM63B, KCNK9, SLC24A3, GRIN2D, CHRNA4, SLC30A2, HCN4, KCNG1, CHRNA3, GABRQ, TRPC5, KCNB2, SLC12A5, GRIA4, CACNG2, LRRC26, TRPM2, PKD2L2, KCNJ9, SLC41A2, ATP2A1, CHRNB2, SCN8A, SLC30A10, CLCN5	417	584	18082	2.22751	0.177037	0.0319524	0.158111
GO:0008344~adult locomotory behavior	9	1.66976	0.000179886	GRM2, GRIN2D, PREX2, NR4A2, TBCE, SCN8A, SLITRK6, CXCL12, NGF	417	69	18082	5.65593	0.318685	0.0533432	0.311149
GO:0007399~nervous system development	22	4.08163	0.000184366	INA, ENAH, CCDC88A, NTNG1, NR4A2, NTNG2, FGF13, L1CAM, SLIT2, EPHB2, AMIGO1, HDAC5, SEMA5A, SEMA6A, DACT1, SRRM4, VEGFA, BTBD3, CIT, POFUT1, CHRNA3, DSCAM	417	377	18082	2.53041	0.325167	0.0479723	0.318887
GO:0007026~negative regulation of microtubule depolymerization	6	1.11317	0.000186349	APC2, FGF13, CLASP2, EML4, MAP6D1, HDAC6	417	24	18082	10.8405	0.328016	0.0432077	0.322312
GO:0006813~potassium ion transport	11	2.04082	0.000713018	KCNC2, KCNC1, SLC9A7, KCNK9, KCNJ9, SLC24A3, KCNB2, KCNA2, SLC12A5, HCN4, KCNG1	417	127	18082	3.75577	0.781596	0.141133	1.22796
GO:0051965~positive regulation of synapse assembly	8	1.48423	0.00111703	AMIGO1, SLITRK2, LINGO2, CLSTN3, LRRTM1, NRXN1, SLITRK6, EPHB2	417	70	18082	4.95567	0.907814	0.194847	1.91742
GO:0042472~inner ear morphogenesis	8	1.48423	0.00131989	FGF9, ATP8A2, GBX2, SIX4, NR4A3, SLITRK6, COL11A1, EPHB2	417	72	18082	4.81801	0.940226	0.209244	2.26191
GO:0016055~Wnt signaling pathway	14	2.5974	0.00135551	APC2, LEF1, TLE2, LGR6, AMOTL1, DVL1, FZD10, CSNK2A1, DACT1, MACF1, WNT9B, PYGO2, TNKS, AXIN2	417	213	18082	2.85009	0.944605	0.199532	2.32227
GO:0006812~cation transport	8	1.48423	0.00143156	SLC9A7, SLC24A3, SLC41A2, SLC30A2, SLC30A10, HCN4, ATP13A2, TRPM2	417	73	18082	4.75201	0.952911	0.196088	2.45106
GO:0030177~positive regulation of Wnt signaling pathway	6	1.11317	0.00149534	CSNK2A1, DACT1, MACF1, LGR6, SIDT2, DVL1	417	37	18082	7.03169	0.958908	0.191679	2.55892
GO:0001952~regulation of cell-matrix adhesion	4	0.742115	0.00173842	ONECUT1, PIK3CB, NF1, MYOC	417	11	18082	15.768	0.975554	0.207018	2.96902
GO:0055085~transmembrane transport	19	3.52505	0.00199299	KCNC2, KCNC1, SLC9A7, TRPC5, KCNB2, KCNA2, SLC12A5, SLC26A10, TRPM2, SLC16A4, SLC24A3, SLC25A36, SLC30A2, SCN8A, SLC30A10, HCN4, SLC43A2, KCNG1, CLCN5	417	364	18082	2.26341	0.985811	0.221441	3.39676
GO:0007268~chemical synaptic transmission	12	2.22635	0.00216041	OPRM1, HRH1, SSTR3, DOC2A, GRM2, PCDHB16, GRM7, HTR7, SLC12A5, CACNA1G, GRIA4, NRXN1	417	172	18082	3.02526	0.990079	0.226079	3.6771
GO:0021952~central nervous system projection neuron axonogenesis	4	0.742115	0.00227854	NR4A2, CHRNB2, SLIT2, EPHB2	417	12	18082	14.454	0.992293	0.225926	3.87444
GO:0048593~camera-type eye morphogenesis	5	0.927644	0.00238119	VEGFA, TENM3, NF1, GDF11, EPHB2	417	25	18082	8.67242	0.993812	0.224507	4.04561
GO:0007275~multicellular organism development	39	7.23562	0.00282027	ENAH, FGF9, POU6F2, NR6A1, JAG2, L1CAM, EPHB2, SEMA5A, MCTP2, PAK3, CCBE1, HEG1, UNC5D, INA, VANGL1, EGFL6, BTBD7, NTNG1, NTNG2, BANP, SIX4, PROX1, SLIT2, DVL1, AMIGO1, MFN1, ARVCF, SEMA6A, FZD10, DACT1, COL19A1, 4930447C04RIK, FREM2, VEGFA, WNT9B, HIVEP1, KCTD15, CIT, KIF26B	417	1029	18082	1.64346	0.99758	0.249386	4.77455
GO:0001946~lymphangiogenesis	4	0.742115	0.00291187	VEGFA, CCBE1, BMPR2, PROX1	417	13	18082	13.3422	0.998011	0.246278	4.92597
GO:0007416~synapse assembly	6	1.11317	0.00360727	DNM3, CLSTN3, PCDHB16, NRXN1, SLITRK6, DSCAM	417	45	18082	5.78161	0.999551	0.284762	6.06807
GO:0034765~regulation of ion transmembrane transport	10	1.85529	0.00405139	KCNC2, KCNC1, SCN1B, KCNJ9, KCNB2, KCNA2, CACNG2, SCN8A, HCN4, KCNG1	417	135	18082	3.21201	0.999826	0.30288	6.79068
GO:0007155~cell adhesion	22	4.08163	0.00430901	EGFL6, CLSTN3, PIK3CB, TNC, ITGA1, PTPRS, TMEM8, L1CAM, NRXN1, SRC, COL5A1, CDH6, CNTNAP5B, AMIGO1, LAMA2, ARVCF, CD47, COL19A1, FREM3, FREM2, TENM3, DSCAM	417	485	18082	1.96694	0.9999	0.308186	7.20745
GO:0007156~homophilic cell adhesion via plasma membrane adhesion molecules	11	2.04082	0.00454143	AMIGO1, PIK3CB, CLSTN3, PCDHB16, TENM3, PCDHB15, PCDH9, L1CAM, PCDH7, CDH6, DSCAM	417	163	18082	2.92628	0.999939	0.311624	7.58195
GO:0071805~potassium ion transmembrane transport	8	1.48423	0.00471058	KCNC2, KCNC1, SLC9A7, KCNK9, KCNB2, KCNA2, HCN4, KCNG1	417	90	18082	3.85441	0.999958	0.311345	7.8536
GO:0050877~neurological system process	4	0.742115	0.00541706	GRM7, CHRNA4, CHRNB2, CACNG2	417	16	18082	10.8405	0.999991	0.338857	8.98009
GO:0007157~heterophilic cell-cell adhesion via plasma membrane cell adhesion molecules	6	1.11317	0.00673349	AMIGO1, PTPRD, TENM1, TENM3, L1CAM, NRXN1	417	52	18082	5.00332	0.999999	0.391607	11.0446
GO:0042391~regulation of membrane potential	8	1.48423	0.00706944	CACNA1G, CHRNA4, CHRNB2, CACNG2, HCN4, SLC26A10, CHRNA3, RIMS3	417	97	18082	3.57626	1	0.396146	11.5643
GO:0097485~neuron projection guidance	3	0.556586	0.00744933	SEMA5A, PLXNA3, PLXNA1	417	6	18082	21.6811	1	0.402189	12.1486
GO:0035023~regulation of Rho protein signal transduction	7	1.2987	0.00858805	DLC1, PLEKHG1, VAV3, RASGRF2, SOS1, PREX2, ARHGEF19	417	77	18082	3.94201	1	0.43725	13.8783
GO:0001508~action potential	4	0.742115	0.00890736	KCNC2, CACNA1G, CHRNA4, CHRNB2	417	19	18082	9.12887	1	0.43916	14.3575
GO:0010634~positive regulation of epithelial cell migration	5	0.927644	0.00909343	PPM1F, BMPR2, CLASP2, SRC, HDAC6	417	36	18082	6.02252	1	0.436219	14.6356
GO:0050878~regulation of body fluid levels	3	0.556586	0.0102711	HEG1, APLN, EPHB2	417	7	18082	18.5838	1	0.466974	16.376
GO:0002043~blood vessel endothelial cell proliferation involved in sprouting angiogenesis	3	0.556586	0.0102711	SEMA5A, BMPER, VEGFA	417	7	18082	18.5838	1	0.466974	16.376
GO:0035280~miRNA loading onto RISC involved in gene silencing by miRNA	3	0.556586	0.0102711	AGO1, AGO3, ADAR	417	7	18082	18.5838	1	0.466974	16.376
GO:0034983~peptidyl-lysine deacetylation	3	0.556586	0.0102711	HDAC4, SIRT4, HDAC6	417	7	18082	18.5838	1	0.466974	16.376
GO:0043408~regulation of MAPK cascade	6	1.11317	0.0113885	INHBB, NF1, GDF11, SIDT2, GRM1, MYOC	417	59	18082	4.40971	1	0.492692	17.9965
GO:0035556~intracellular signal transduction	18	3.33952	0.0114918	ADCY1, NRG3, VAV3, DGKQ, ADCY6, PREX2, DGKK, WNK3, SRC, DVL1, SH3BP5L, MAP4K4, PDZD8, MAP3K4, MAST2, PLCB4, CIT, SHC3	417	400	18082	1.95129	1	0.486405	18.1448
GO:0043524~negative regulation of neuron apoptotic process	10	1.85529	0.0118814	XRCC2, STAR, ERBB3, CPEB4, VEGFA, NR4A2, SIX4, NR4A3, RASA1, NGF	417	160	18082	2.71013	1	0.48876	18.7019
GO:0007154~cell communication	5	0.927644	0.0120328	FREM3, FREM2, NF1, JAG2, GJC3	417	39	18082	5.55924	1	0.484229	18.9174
GO:0007613~memory	7	1.2987	0.0121983	HRH1, HRH2, GRM7, HTR7, CHRNB2, FGF13, NGF	417	83	18082	3.65705	1	0.480284	19.1523
GO:0001569~patterning of blood vessels	5	0.927644	0.0131327	SEMA5A, VEGFA, GBX2, LEF1, CXCL12	417	40	18082	5.42026	1	0.497293	20.467
GO:0022038~corpus callosum development	3	0.556586	0.0134877	RPGRIP1L, PTPRS, EPHB2	417	8	18082	16.2608	1	0.498245	20.9611
GO:0044387~negative regulation of protein kinase activity by regulation of protein phosphorylation	3	0.556586	0.0134877	PPM1F, ADARB1, ADAR	417	8	18082	16.2608	1	0.498245	20.9611
GO:0046676~negative regulation of insulin secretion	5	0.927644	0.0142947	INHBB, SIRT4, SYTL4, IRS1, ABCC8	417	41	18082	5.28806	1	0.510416	22.0736
GO:0048812~neuron projection morphogenesis	6	1.11317	0.0148476	ANKRD27, ATXN2, ITGA1, SLITRK6, SLIT2, NGF	417	63	18082	4.12972	1	0.515756	22.8273
GO:0008542~visual learning	6	1.11317	0.0148476	DDHD2, HRH1, HRH2, NF1, ADRA1B, CHRNB2	417	63	18082	4.12972	1	0.515756	22.8273
GO:0051899~membrane depolarization	4	0.742115	0.0152137	SCN1B, CHRNA4, CHRNB2, CACNG2	417	23	18082	7.54124	1	0.516485	23.3227
GO:0007162~negative regulation of cell adhesion	5	0.927644	0.0155197	SEMA5A, ERBB3, TNC, RASA1, DSCAM	417	42	18082	5.16216	1	0.515813	23.7343
GO:0010811~positive regulation of cell-substrate adhesion	5	0.927644	0.0155197	PPM1F, COL26A1, EGFL6, FBLN2, VWC2	417	42	18082	5.16216	1	0.515813	23.7343
GO:0003007~heart morphogenesis	6	1.11317	0.0158108	DLC1, SOS1, VEGFA, PBRM1, COL11A1, COL5A1	417	64	18082	4.0652	1	0.514839	24.1241
GO:0048813~dendrite morphogenesis	5	0.927644	0.0168088	DACT1, PREX2, BTBD3, DVL1, DSCAM	417	43	18082	5.04211	1	0.529186	25.4459
GO:0007216~G-protein coupled glutamate receptor signaling pathway	3	0.556586	0.0170796	GRID2IP, HOMER2, GRM1	417	9	18082	14.454	1	0.527591	25.8008
GO:0048845~venous blood vessel morphogenesis	3	0.556586	0.0170796	CCBE1, HEG1, PROX1	417	9	18082	14.454	1	0.527591	25.8008
GO:0035095~behavioral response to nicotine	3	0.556586	0.0170796	CHRNA4, CHRNB2, CHRNA3	417	9	18082	14.454	1	0.527591	25.8008
GO:0007612~learning	6	1.11317	0.0178603	SLC12A5, STRA6, CHRNB2, FGF13, NRXN1, EPHB2	417	66	18082	3.94201	1	0.536435	26.8151
GO:0001938~positive regulation of endothelial cell proliferation	6	1.11317	0.0189479	SEMA5A, VEGFA, NF1, BMPR2, CXCL12, PROX1	417	67	18082	3.88317	1	0.550702	28.2062
GO:0014065~phosphatidylinositol 3-kinase signaling	4	0.742115	0.0191027	ERBB3, PREX2, NF1, IRS1	417	25	18082	6.93794	1	0.546682	28.4023
GO:0007173~epidermal growth factor receptor signaling pathway	5	0.927644	0.0195831	ERBB3, SOS1, KIF16B, SHC3, SRC	417	45	18082	4.81801	1	0.548846	29.0073
GO:0035196~production of miRNAs involved in gene silencing by miRNA	3	0.556586	0.021028	AGO1, AGO3, ADAR	417	10	18082	13.0086	1	0.568058	30.798
GO:0034063~stress granule assembly	3	0.556586	0.021028	OGFOD1, ATXN2, BICD1	417	10	18082	13.0086	1	0.568058	30.798
GO:0006810~transport	56	10.3896	0.0223474	SRSF1, KCNC2, KCNC1, SLC9A7, SLC45A4, STAR, SLC26A10, KCNK9, SLC24A3, GRIN2D, CHRNA4, STRA6, PITPNC1, CHRNA3, KCNG1, PQLC2, RAMP3, SLC7A10, KIF16B, CACNG2, RPH3A, LRRC26, BICD1, TRPM2, PKD2L2, ANKRD27, PITPNM1, SLC41A2, SLC25A36, SLC30A10, SCN1B, EXOC8, KCNA2, IGF2BP3, SYPL2, TMEM63B, RIMS3, SLC30A2, TNKS, HCN4, GABRQ, RSG1, TRPC5, KCNB2, OSBPL6, SLC12A5, GRIA4, CASC3, TMED8, SLC16A4, KCNJ9, ATP2…	417	1822	18082	1.33275	1	0.583765	32.396
GO:0007165~signal transduction	41	7.60668	0.0223477	DLC1, OPRM1, PLXNA3, PLXNA1, ERBB3, RASSF8, LGR6, TAS1R1, FAM13B, HRH1, HRH2, CHRNA4, PITPNC1, UNC5D, SHC3, GNG4, APLN, RASA1, CHRNA3, TRAF3, IRS4, CASKIN1, MAGI3, DGKQ, NF1, NRXN1, IRS1, GRM1, FZD10, GRM2, RASL11A, SSTR3, TENM1, IGSF1, HTR7, GRM7, TENM3, ADRA1B, WNT9B, CHRNB2, HIVEP1	417	1255	18082	1.41661	1	0.577204	32.3964
GO:0033603~positive regulation of dopamine secretion	3	0.556586	0.0253146	CHRNA4, CHRNB2, CXCL12	417	11	18082	11.826	1	0.616914	35.8635
GO:0086091~regulation of heart rate by cardiac conduction	4	0.742115	0.0258706	SCN1B, CACNA1G, DSP, HCN4	417	28	18082	6.19459	1	0.618612	36.4943
GO:0048791~calcium ion-regulated exocytosis of neurotransmitter	4	0.742115	0.0258706	DOC2A, SYTL4, RPH3A, RIMS3	417	28	18082	6.19459	1	0.618612	36.4943
GO:0032956~regulation of actin cytoskeleton organization	5	0.927644	0.0276969	DLC1, FZD10, CCDC88A, PAK3, ARHGEF19	417	50	18082	4.33621	1	0.637758	38.5255
GO:0071542~dopaminergic neuron differentiation	4	0.742115	0.0283758	HTR7, VEGFA, NR4A2, CXCL12	417	29	18082	5.98098	1	0.640611	39.2648
GO:0035249~synaptic transmission, glutamatergic	4	0.742115	0.0283758	GRM2, CLSTN3, GRIN2D, SHC3	417	29	18082	5.98098	1	0.640611	39.2648
GO:0030162~regulation of proteolysis	4	0.742115	0.031005	LTBP4, BTBD3, KLHL11, TRAF3	417	30	18082	5.78161	1	0.667569	42.0498
GO:0019233~sensory perception of pain	6	1.11317	0.0322559	OPRM1, KCNA2, CHRNA4, CHRNB2, GRM1, NGF	417	77	18082	3.37887	1	0.676319	43.332
GO:0045664~regulation of neuron differentiation	4	0.742115	0.0337576	YWHAG, NF1, ZFHX3, NGF	417	31	18082	5.59511	1	0.687351	44.8362
GO:0001945~lymph vessel development	3	0.556586	0.0348327	CCBE1, HEG1, PROX1	417	13	18082	10.0066	1	0.693215	45.8898
GO:0031054~pre-miRNA processing	3	0.556586	0.0348327	AGO1, AGO3, ADAR	417	13	18082	10.0066	1	0.693215	45.8898
GO:0042787~protein ubiquitination involved in ubiquitin-dependent protein catabolic process	8	1.48423	0.0354382	HECW1, DZIP3, RNF165, KLHL28, BTBD3, ANKIB1, KLHL11, FBXO10	417	134	18082	2.58878	1	0.693955	46.4748
GO:0001756~somitogenesis	5	0.927644	0.0397278	XRCC2, LEF1, AXIN2, POFUT1, ATM	417	56	18082	3.87162	1	0.730215	50.4519
GO:1901381~positive regulation of potassium ion transmembrane transport	3	0.556586	0.0400309	KCNC2, AMIGO1, KCNC1	417	14	18082	9.29188	1	0.727639	50.7221
GO:0051895~negative regulation of focal adhesion assembly	3	0.556586	0.0400309	DLC1, CLASP2, SRC	417	14	18082	9.29188	1	0.727639	50.7221
GO:0000956~nuclear-transcribed mRNA catabolic process	3	0.556586	0.0400309	NBAS, AGO1, RC3H1	417	14	18082	9.29188	1	0.727639	50.7221
GO:0071526~semaphorin-plexin signaling pathway	4	0.742115	0.0427462	SEMA5A, SEMA6A, PLXNA3, PLXNA1	417	34	18082	5.10142	1	0.745982	53.0816
GO:0006816~calcium ion transport	8	1.48423	0.044653	RAMP3, SLC24A3, TRPC5, ATP2A1, CHRNA4, CHRNB2, CACNG2, TRPM2	417	141	18082	2.46026	1	0.756376	54.6745
GO:0016553~base conversion or substitution editing	2	0.371058	0.0454846	ADARB1, ADAR	417	2	18082	43.3621	1	0.757921	55.3531
GO:0060071~Wnt signaling pathway, planar cell polarity pathway	3	0.556586	0.0455008	CTHRC1, WNT9B, DVL1	417	15	18082	8.67242	1	0.753161	55.3662
GO:0060997~dendritic spine morphogenesis	3	0.556586	0.0455008	EPHB2, DVL1, HDAC6	417	15	18082	8.67242	1	0.753161	55.3662
GO:0006828~manganese ion transport	3	0.556586	0.0455008	TRPC5, SLC30A10, TRPM2	417	15	18082	8.67242	1	0.753161	55.3662
GO:0014059~regulation of dopamine secretion	3	0.556586	0.0455008	KCNA2, CHRNA4, CHRNB2	417	15	18082	8.67242	1	0.753161	55.3662
GO:0034504~protein localization to nucleus	4	0.742115	0.0459821	BANP, SIX4, IRS1, DVL1	417	35	18082	4.95567	1	0.752051	55.7545
GO:0060021~palate development	6	1.11317	0.0462721	SOS1, WNT9B, GDF11, PYGO2, LEF1, EPHB2	417	85	18082	3.06085	1	0.749504	55.9869
GO:0001649~osteoblast differentiation	7	1.2987	0.0464233	ALPL, FGF9, TNC, NF1, LEF1, MYOC, ADAR	417	113	18082	2.68615	1	0.745938	56.1076
GO:0048754~branching morphogenesis of an epithelial tube	4	0.742115	0.0493356	SEMA5A, VEGFA, WNT9B, SLIT2	417	36	18082	4.81801	1	0.762811	58.3728
GO:2000310~regulation of N-methyl-D-aspartate selective glutamate receptor activity	3	0.556586	0.051227	OPRM1, RASGRF2, NRXN1	417	16	18082	8.1304	1	0.771418	59.7843
GO:0001953~negative regulation of cell-matrix adhesion	3	0.556586	0.051227	NF1, MYOC, RASA1	417	16	18082	8.1304	1	0.771418	59.7843
GO:0022011~myelination in peripheral nervous system	3	0.556586	0.051227	LAMA2, NF1, MYOC	417	16	18082	8.1304	1	0.771418	59.7843
GO:0070588~calcium ion transmembrane transport	6	1.11317	0.0523296	SLC24A3, TRPC5, ATP2A1, CACNA1G, CACNG2, TRPM2	417	88	18082	2.95651	1	0.77438	60.5863
GO:0032869~cellular response to insulin stimulus	6	1.11317	0.0523296	INHBB, YWHAG, STAR, IRS1, LPIN1, SRC	417	88	18082	2.95651	1	0.77438	60.5863
GO:0060070~canonical Wnt signaling pathway	6	1.11317	0.0544468	FZD10, DACT1, WNT9B, PYGO2, LEF1, DVL1	417	89	18082	2.92329	1	0.783676	62.0841
GO:0050890~cognition	4	0.742115	0.056389	NF1, CHRNA4, STRA6, CHRNB2	417	38	18082	4.56443	1	0.791354	63.4108
GO:0021762~substantia nigra development	4	0.742115	0.056389	INA, FGF9, SYPL2, SYNGR3	417	38	18082	4.56443	1	0.791354	63.4108
GO:0030879~mammary gland development	4	0.742115	0.056389	NRG3, PYGO2, LEF1, IRS1	417	38	18082	4.56443	1	0.791354	63.4108
GO:0097009~energy homeostasis	3	0.556586	0.057195	CRTC3, NR4A3, AMPD2	417	17	18082	7.65214	1	0.792019	63.9484
GO:0035024~negative regulation of Rho protein signal transduction	3	0.556586	0.057195	DLC1, ADRA1B, MYOC	417	17	18082	7.65214	1	0.792019	63.9484
GO:0030199~collagen fibril organization	4	0.742115	0.0600854	NF1, COL11A1, SERPINH1, COL5A1	417	39	18082	4.4474	1	0.804418	65.8158
GO:0031954~positive regulation of protein autophosphorylation	3	0.556586	0.0633907	VEGFA, SRC, NGF	417	18	18082	7.22702	1	0.817957	67.8395
GO:0007413~axonal fasciculation	3	0.556586	0.0633907	AMIGO1, SEMA5A, EPHB2	417	18	18082	7.22702	1	0.817957	67.8395
GO:0045598~regulation of fat cell differentiation	3	0.556586	0.0633907	DLK2, LPIN1, HDAC6	417	18	18082	7.22702	1	0.817957	67.8395
GO:0040029~regulation of gene expression, epigenetic	3	0.556586	0.0633907	HDAC5, HDAC4, HDAC6	417	18	18082	7.22702	1	0.817957	67.8395
GO:0060996~dendritic spine development	3	0.556586	0.0633907	PAK3, SLC12A5, EPHB2	417	18	18082	7.22702	1	0.817957	67.8395
GO:0045773~positive regulation of axon extension	4	0.742115	0.0638923	MACF1, TRPC5, L1CAM, NGF	417	40	18082	4.33621	1	0.816723	68.1366
GO:0042060~wound healing	6	1.11317	0.0657664	OPRM1, MACF1, TNC, ARHGEF19, NF1, DSP	417	94	18082	2.76779	1	0.822262	69.2237
GO:0051153~regulation of striated muscle cell differentiation	2	0.371058	0.0674469	HDAC5, HDAC4	417	3	18082	28.9081	1	0.826625	70.1687
GO:1901492~positive regulation of lymphangiogenesis	2	0.371058	0.0674469	VEGFA, CCBE1	417	3	18082	28.9081	1	0.826625	70.1687
GO:0045188~regulation of circadian sleep/wake cycle, non-REM sleep	2	0.371058	0.0674469	KCNA2, CHRNB2	417	3	18082	28.9081	1	0.826625	70.1687
GO:0060084~synaptic transmission involved in micturition	2	0.371058	0.0674469	CHRNB2, CHRNA3	417	3	18082	28.9081	1	0.826625	70.1687
GO:0021562~vestibulocochlear nerve development	2	0.371058	0.0674469	CHRNB2, SLITRK6	417	3	18082	28.9081	1	0.826625	70.1687
GO:0035989~tendon development	2	0.371058	0.0674469	COL11A1, COL5A1	417	3	18082	28.9081	1	0.826625	70.1687
GO:0010595~positive regulation of endothelial cell migration	4	0.742115	0.0678079	VEGFA, CCBE1, BMPR2, PROX1	417	41	18082	4.23045	1	0.824748	70.3681
GO:0016339~calcium-dependent cell-cell adhesion via plasma membrane cell adhesion molecules	3	0.556586	0.0698005	ARVCF, PCDHB16, NRXN1	417	19	18082	6.84665	1	0.830343	71.4464
GO:1901224~positive regulation of NIK/NF-kappaB signaling	3	0.556586	0.0698005	AGO1, AGO3, RC3H1	417	19	18082	6.84665	1	0.830343	71.4464
GO:0048148~behavioral response to cocaine	3	0.556586	0.0698005	GRM2, ADRA1B, HOMER2	417	19	18082	6.84665	1	0.830343	71.4464
GO:0045669~positive regulation of osteoblast differentiation	5	0.927644	0.0713842	CTHRC1, NELL1, VEGFA, BMPR2, FBN2	417	68	18082	3.18839	1	0.833892	72.2769
GO:0043525~positive regulation of neuron apoptotic process	5	0.927644	0.0744693	HDAC4, PAK3, NF1, ITGA1, ATM	417	69	18082	3.14218	1	0.843501	73.8298
GO:0016477~cell migration	9	1.66976	0.074534	CTHRC1, CD47, CCDC88A, VAV3, APC2, VEGFA, CLASP2, SRC, COL5A1	417	191	18082	2.04324	1	0.840506	73.8615
GO:0001974~blood vessel remodeling	4	0.742115	0.0759567	VEGFA, BMPR2, ADRA1B, PBRM1	417	43	18082	4.03368	1	0.84302	74.5489
GO:0007422~peripheral nervous system development	3	0.556586	0.0764114	ERBB3, NF1, NGF	417	20	18082	6.50432	1	0.841646	74.7649
GO:0022409~positive regulation of cell-cell adhesion	3	0.556586	0.0764114	CD47, L1CAM, KIF26B	417	20	18082	6.50432	1	0.841646	74.7649
GO:0010628~positive regulation of gene expression	15	2.78293	0.0788862	STAR, FGF9, ERBB3, PIK3CB, TNC, LEF1, WHRN, SRC, PPM1F, HSF1, VEGFA, AGO1, DNMT1, AGO3, NGF	417	399	18082	1.63015	1	0.848117	75.911
GO:0001822~kidney development	7	1.2987	0.0799206	VEGFA, WNT9B, RPGRIP1L, PYGO2, STRA6, CYS1, PROX1	417	130	18082	2.33488	1	0.848943	76.3753
GO:0006874~cellular calcium ion homeostasis	6	1.11317	0.0809503	ATP2B3, SLC24A3, PIK3CB, ATP2A1, ATP13A2, SYPL2	417	100	18082	2.60173	1	0.849733	76.8291
GO:0007507~heart development	11	2.04082	0.0814096	HDAC5, FREM2, TRPS1, CC2D2A, NF1, PBRM1, HEG1, STRA6, SMYD1, POFUT1, ATM	417	261	18082	1.82752	1	0.848429	77.0289
GO:0043393~regulation of protein binding	3	0.556586	0.0832106	HDAC5, HDAC4, SRC	417	21	18082	6.19459	1	0.85198	77.7968
GO:0051894~positive regulation of focal adhesion assembly	3	0.556586	0.0832106	PPM1F, VEGFA, MYOC	417	21	18082	6.19459	1	0.85198	77.7968
GO:0001701~in utero embryonic development	12	2.22635	0.0857344	SRSF1, XRCC2, HSF1, VEGFA, WNT9B, JAG2, RPGRIP1L, PYGO2, HEG1, HCN4, SLIT2, ADAR	417	299	18082	1.74029	1	0.857856	78.8321
GO:0090090~negative regulation of canonical Wnt signaling pathway	6	1.11317	0.0863928	CTHRC1, DACT1, APC2, LEF1, TLE2, AXIN2	417	102	18082	2.55071	1	0.85726	79.0946
GO:0021766~hippocampus development	5	0.927644	0.0874675	PLXNA3, PTPRS, LEF1, FGF13, NR4A3	417	73	18082	2.97001	1	0.858062	79.5165
GO:0008298~intracellular mRNA localization	2	0.371058	0.088905	MTHFSD, CASC3	417	4	18082	21.6811	1	0.860031	80.0683
GO:0071896~protein localization to adherens junction	2	0.371058	0.088905	DSP, DLG5	417	4	18082	21.6811	1	0.860031	80.0683
GO:0060005~vestibular reflex	2	0.371058	0.088905	NR4A3, SLITRK6	417	4	18082	21.6811	1	0.860031	80.0683
GO:0006382~adenosine to inosine editing	2	0.371058	0.088905	ADARB1, ADAR	417	4	18082	21.6811	1	0.860031	80.0683
GO:0071376~cellular response to corticotropin-releasing hormone stimulus	2	0.371058	0.088905	NR4A2, NR4A3	417	4	18082	21.6811	1	0.860031	80.0683
GO:0048069~eye pigmentation	2	0.371058	0.088905	LEF1, SIDT2	417	4	18082	21.6811	1	0.860031	80.0683
GO:0008589~regulation of smoothened signaling pathway	3	0.556586	0.0901862	TTBK2, RPGRIP1L, RORA	417	22	18082	5.91302	1	0.861444	80.5483
GO:0051497~negative regulation of stress fiber assembly	3	0.556586	0.0901862	DLC1, CLASP2, MYOC	417	22	18082	5.91302	1	0.861444	80.5483
GO:0007264~small GTPase mediated signal transduction	10	1.85529	0.0956418	RND3, DNAJC27, RSG1, RASL11A, VAV3, RASGRF2, CHML, SOS1, ARL5B, DOCK6	417	236	18082	1.83738	1	0.8753	82.4729
GO:0006937~regulation of muscle contraction	3	0.556586	0.0973265	ATP2A1, ADRA1B, CHRNA3	417	23	18082	5.65593	1	0.877552	83.03
GO:0070509~calcium ion import	3	0.556586	0.0973265	HRH1, ATP2A1, CACNA1G	417	23	18082	5.65593	1	0.877552	83.03
GO:0030336~negative regulation of cell migration	6	1.11317	0.0978358	DLC1, ADARB1, STK24, NF1, MIIP, SLIT2	417	106	18082	2.45446	1	0.876502	83.195
GO:0048286~lung alveolus development	4	0.742115	0.0980766	ZFP157, VEGFA, BMPR2, STRA6	417	48	18082	3.61351	1	0.874716	83.2726
GO:0010976~positive regulation of neuron projection development	7	1.2987	0.0993773	SCN1B, HTR7, TENM3, ATP8A2, ACSL6, DVL1, NGF	417	138	18082	2.19953	1	0.875883	83.6856
