# Supplementary material for: Partial inhibition of mitochondrial complex I ameliorates Alzheimer’s disease pathology and cognition in APP/PS1 female mice
Source: Commun Biol. 2021 Jan 8;4:61. doi: 10.1038/s42003-020-01584-y (PMC7794523; doi:10.1038/s42003-020-01584-y)
Supplement: Supplementary file 11 — Supplementary Data 8 [file 42003_2020_1584_MOESM11_ESM.xlsx]

## Sheet: Data 7
Supplementary Data 8. Overlapped DEGs in APP/PS1+CP2 vs. APP/PS1 and APP/PS1 vs. NTG gene set comparison.
						sample ID`s	sample ID`s	sample ID`s	sample ID`s	sample ID`s	sample ID`s	sample ID`s	sample ID`s	sample ID`s	sample ID`s																						sample ID`s	sample ID`s	sample ID`s	sample ID`s	sample ID`s	sample ID`s	sample ID`s	sample ID`s	sample ID`s
GeneID	Chr	GeneName	Start	Stop	CodingLength	AD.CP2.21	AD.CP2.22	AD.CP2.23	AD.CP2.24	AD.CP2.25	AD.16	AD.17	AD.18	AD.19	AD.20	s.21.RPKM	s.22.RPKM	s.23.RPKM	s.24.RPKM	s.25.RPKM	s.16.RPKM	s.17.RPKM	s.18.RPKM	s.19.RPKM	s.20.RPKM	baseMean	log2FoldChange	lfcSE	stat	pvalue	padj	Chr	GeneName	Start	Stop	CodingLength	AD.16	AD.17	AD.18	AD.19	AD.20	NTG.7	NTG.8	NTG.9	NTG.10	s.16.RPKM	s.17.RPKM	s.18.RPKM	s.19.RPKM
ENSMUSG00000026697	chr1	Myoc	162639155	162649693	2074	1137	763	1712	3212	2306	1083	1020	1240	674	775	5.24066	3.51386	8.55526	12.2018	11.3721	4.96889	4.79606	4.71921	3.35925	3.3286	1377.09	0.972405	0.34648	2.80653	0.0050079	0.344598	chr1	Myoc	162639155	162649693	2074	1083	1020	1240	674	775	2769	3099	2286	2769	4.96889	4.79606	4.71921	3.35925
ENSMUSG00000042793	chr1	Lgr6	134983301	135105276	6851	260	227	331	334	353	148	223	374	205	230	0.362911	0.316582	0.500908	0.384233	0.527179	0.205633	0.317534	0.431042	0.309412	0.29915	267.368	0.442398	0.20971	2.10957	0.0348951	0.598738	chr1	Lgr6	134983301	135105276	6851	148	223	374	205	230	560	431	596	820	0.205633	0.317534	0.431042	0.309412
ENSMUSG00000094840	chr5	A630081J09Rik	137208813	137212389	1881	119	100	125	110	150	118	83	74	38	40	0.604743	0.507759	0.688712	0.460722	0.815591	0.596914	0.430289	0.310511	0.208816	0.189417	96.8306	0.84661	0.327516	2.58494	0.00973947	0.425637	chr5	A630081J09Rik	137208813	137212389	1881	118	83	74	38	40	241	93	147	179	0.596914	0.430289	0.310511	0.208816
ENSMUSG00000037016	chr3	Frem2	53513939	53657355	12347	559	553	857	1457	329	512	447	504	485	481	0.432971	0.427963	0.719667	0.930098	0.272647	0.394751	0.353194	0.322329	0.406206	0.347158	608.863	0.627699	0.274713	2.28492	0.0223173	0.539437	chr3	Frem2	53513939	53657355	12347	512	447	504	485	481	1199	841	1016	1383	0.394751	0.353194	0.322329	0.406206
ENSMUSG00000082697	chr4	Gm12913	78773677	78774221	545	579	468	934	874	497	244	268	517	289	510	10.1421	8.19088	17.7379	12.6178	9.31461	4.25448	4.789	7.47762	5.47402	8.32446	517.561	0.9542	0.252537	3.77845	0.000157804	0.087578	chr4	Gm12913	78773677	78774221	545	244	268	517	289	510	748	688	803	693	4.25448	4.789	7.47762	5.47402
ENSMUSG00000034486	chr1	Gbx2	89927956	89931179	2177	179	204	331	259	198	139	156	109	107	199	0.786029	0.895055	1.57586	0.937363	0.930268	0.607584	0.698826	0.395215	0.508074	0.81428	190.484	0.77724	0.259185	2.99879	0.00271057	0.302482	chr1	Gbx2	89927956	89931179	2177	139	156	109	107	199	212	226	185	549	0.607584	0.698826	0.395215	0.508074
ENSMUSG00000092627	chr1	D130058E05Rik	89930234	89933290	3057	106	135	243	220	115	82	117	75	72	125	0.331522	0.421865	0.823979	0.567089	0.384823	0.255285	0.373294	0.193682	0.243498	0.364293	129.914	0.843662	0.300114	2.81114	0.0049366	0.344598	chr1	D130058E05Rik	89930234	89933290	3057	82	117	75	72	125	106	155	110	397	0.255285	0.373294	0.193682	0.243498
ENSMUSG00000097877	chr5	Gm26703	104109217	104119687	5211	378	181	499	435	197	144	179	441	178	176	0.693635	0.331858	0.992758	0.657886	0.386779	0.263031	0.335082	0.668189	0.353197	0.300945	277.841	0.705331	0.328322	2.14829	0.0316907	0.590298	chr5	Gm26703	104109217	104119687	5211	144	179	441	178	176	736	332	396	224	0.263031	0.335082	0.668189	0.353197
ENSMUSG00000054889	chr13	Dsp	38151328	38198577	9625	1138	887	689	1232	960	310	831	792	721	650	1.13068	0.880552	0.7422	1.00886	1.02053	0.306595	0.842282	0.649748	0.774623	0.601791	816.011	0.610725	0.21759	2.80677	0.00500417	0.344598	chr13	Dsp	38151328	38198577	9625	310	831	792	721	650	963	866	1299	1821	0.306595	0.842282	0.649748	0.774623
ENSMUSG00000037010	chrX	Apln	48025146	48034853	3149	1405	1350	1495	1780	1408	1242	976	1729	1361	1124	4.26589	4.09544	4.92128	4.45426	4.57397	3.75371	3.02302	4.33461	4.46836	3.18005	1381.72	0.26719	0.122558	2.18012	0.0292487	0.589186	chrX	Apln	48025146	48034853	3149	1242	976	1729	1361	1124	2419	1846	2204	3041	3.75371	3.02302	4.33461	4.46836
ENSMUSG00000074527	chr2	Gm14296	176892509	176927809	9870	1295	2260	1053	1674	1215	1107	1082	1506	1112	1091	1.25474	2.18789	1.10615	1.33678	1.25955	1.06767	1.06947	1.20484	1.16505	0.985013	1328.52	0.391247	0.15861	2.46672	0.0136358	0.48211	chr2	Gm14296	176892509	176927809	9870	1107	1082	1506	1112	1091	2423	1604	2081	2464	1.06767	1.06947	1.20484	1.16505
ENSMUSG00000090546	chrX	Cdr1	61183246	61185558	2313	2778	2667	3923	3775	3483	2902	2149	2729	2534	2956	11.4819	11.0138	17.5793	12.8594	15.4025	11.9394	9.06098	9.31334	11.3252	11.3846	3008.13	0.380988	0.154927	2.45914	0.0139272	0.484453	chrX	Cdr1	61183246	61185558	2313	2902	2149	2729	2534	2956	5040	4867	3960	5161	11.9394	9.06098	9.31334	11.3252
ENSMUSG00000043013	chr9	Onecut1	74861921	74891781	4113	176	165	111	119	166	31	78	137	128	58	0.409159	0.383263	0.279773	0.228007	0.4129	0.0717376	0.184983	0.262979	0.321771	0.125644	117.447	0.84585	0.355685	2.37809	0.0174026	0.499118	chr9	Onecut1	74861921	74891781	4113	31	78	137	128	58	134	109	162	215	0.0717376	0.184983	0.262979	0.321771
ENSMUSG00000078870	chr2	Gm14410	177183453	177206421	2398	135	273	157	247	196	177	116	177	155	148	0.538204	1.08745	0.678605	0.811582	0.836039	0.702413	0.47177	0.582651	0.668194	0.549807	177.365	0.420264	0.202878	2.07151	0.0383108	0.617779	chr2	Gm14410	177183453	177206421	2398	177	116	177	155	148	357	212	240	270	0.702413	0.47177	0.582651	0.668194
ENSMUSG00000004415	chr5	Col26a1	136741759	136883209	5844	291	306	354	368	282	159	258	259	167	186	0.476159	0.500281	0.628009	0.496283	0.493703	0.258978	0.430663	0.349929	0.295483	0.2836	262.903	0.70285	0.152194	4.61811	3.87e-06	0.0057654	chr5	Col26a1	136741759	136883209	5844	159	258	259	167	186	439	283	311	380	0.258978	0.430663	0.349929	0.295483
ENSMUSG00000045345	chr5	9530056K15Rik	143397248	143399563	2315	144	144	194	169	135	107	99	135	93	110	0.594658	0.594157	0.868581	0.575193	0.59648	0.43984	0.41706	0.460321	0.415284	0.423285	133.455	0.59823	0.167891	3.56321	0.000366347	0.125225	chr5	9530056K15Rik	143397248	143399563	2315	107	99	135	93	110	286	117	113	245	0.43984	0.41706	0.460321	0.415284
ENSMUSG00000026841	chr2	Fibcd1	31813290	31846005	4751	3348	3164	3878	5531	4778	1290	2279	4288	3063	3649	6.73833	6.36264	8.46211	9.17472	10.2889	2.58442	4.67918	7.12596	6.66609	6.84346	3500.8	0.573333	0.288718	1.98579	0.0470567	0.637579	chr2	Fibcd1	31813290	31846005	4751	1290	2279	4288	3063	3649	5554	4038	4649	5432	2.58442	4.67918	7.12596	6.66609
ENSMUSG00000010825	chr5	Grid2ip	143357338	143392152	4786	519	572	882	905	596	458	506	516	366	632	1.03693	1.14185	1.91052	1.49022	1.27404	0.91086	1.03131	0.851239	0.790712	1.17661	595.568	0.543157	0.188789	2.87706	0.00401398	0.3301	chr5	Grid2ip	143357338	143392152	4786	458	506	516	366	632	1242	523	536	1144	0.91086	1.03131	0.851239	0.790712
ENSMUSG00000032303	chr9	Chrna3	55011343	55026559	3123	225	205	197	231	269	73	147	280	158	174	0.688835	0.627076	0.653887	0.582863	0.881134	0.222465	0.459101	0.707803	0.523054	0.496383	194.642	0.52995	0.255022	2.07806	0.0377042	0.615017	chr9	Chrna3	55011343	55026559	3123	73	147	280	158	174	220	233	234	411	0.222465	0.459101	0.707803	0.523054
ENSMUSG00000099568	chr1	Gm28513	153743552	153749324	613	223	293	346	453	326	138	252	174	118	203	3.4736	4.56012	5.84326	5.81561	5.43313	2.13974	4.00437	2.23793	1.98753	2.9465	252.299	0.937533	0.223578	4.19332	2.75e-05	0.0250111	chr1	Gm28513	153743552	153749324	613	138	252	174	118	203	181	255	270	485	2.13974	4.00437	2.23793	1.98753
ENSMUSG00000046318	chr18	Ccbe1	66045302	66302739	9511	456	348	551	853	577	285	408	410	394	569	0.458497	0.349611	0.600658	0.706875	0.620733	0.285248	0.418495	0.34039	0.428376	0.533113	482.789	0.462918	0.221662	2.08839	0.0367625	0.610667	chr18	Ccbe1	66045302	66302739	9511	285	408	410	394	569	564	473	905	842	0.285248	0.418495	0.34039	0.428376
ENSMUSG00000044730	chr4	9930104L06Rik	124937048	124944656	5592	912	915	1097	1503	1192	818	783	941	780	1219	1.55953	1.56334	2.0338	2.11826	2.18088	1.39238	1.3659	1.32865	1.44228	1.94239	1013.28	0.351429	0.15535	2.26217	0.0236869	0.554891	chr4	9930104L06Rik	124937048	124944656	5592	818	783	941	780	1219	1406	1248	1570	1840	1.39238	1.3659	1.32865	1.44228
ENSMUSG00000087095	chr19	Emx2os	59425104	59458635	5023	215	212	241	360	224	237	140	162	219	126	0.409291	0.40324	0.49741	0.564831	0.456246	0.449105	0.271882	0.254642	0.450812	0.223511	213.897	0.515064	0.23122	2.2276	0.0259074	0.569437	chr19	Emx2os	59425104	59458635	5023	237	140	162	219	126	264	208	396	322	0.449105	0.271882	0.254642	0.450812
ENSMUSG00000086373	chr11	Gm11978	6650148	6660233	1409	98	142	158	153	113	66	99	64	55	116	0.664738	0.96238	1.16194	0.855339	0.820087	0.44563	0.685044	0.358448	0.403408	0.733191	107.062	0.780729	0.261428	2.9864	0.00282285	0.306158	chr11	Gm11978	6650148	6660233	1409	66	99	64	55	116	93	117	88	229	0.44563	0.685044	0.358448	0.403408
ENSMUSG00000081683	chr5	Fzd10	128600844	128604093	3250	170	223	209	229	196	70	154	221	135	162	0.500122	0.655489	0.666617	0.555244	0.616936	0.204989	0.462175	0.536835	0.429455	0.444096	175.914	0.54615	0.224495	2.43279	0.0149828	0.490748	chr5	Fzd10	128600844	128604093	3250	70	154	221	135	162	234	239	141	324	0.204989	0.462175	0.536835	0.429455
ENSMUSG00000000402	chrX	Egfl6	166523007	166585720	2704	158	156	180	204	173	112	129	186	117	150	0.558642	0.551106	0.690006	0.594468	0.654455	0.394185	0.465291	0.543014	0.447321	0.4942	155.827	0.392345	0.139715	2.80817	0.00498239	0.344598	chrX	Egfl6	166523007	166585720	2704	112	129	186	117	150	235	169	193	284	0.394185	0.465291	0.543014	0.447321
ENSMUSG00000054196	chr15	Cthrc1	39076932	39087121	1480	311	357	566	688	644	291	366	488	297	284	2.00839	2.30351	3.96286	3.66184	4.44971	1.87063	2.41117	2.60214	2.07397	1.709	428.043	0.644253	0.22501	2.86322	0.00419353	0.331775	chr15	Cthrc1	39076932	39087121	1480	291	366	488	297	284	626	449	461	641	1.87063	2.41117	2.60214	2.07397
ENSMUSG00000086648	chr9	Gm15511	69348889	69364247	557	161	271	265	317	220	102	213	154	142	167	2.75953	4.64101	4.92446	4.47807	4.0345	1.74027	3.72433	2.17947	2.63181	2.66723	201.28	0.708752	0.22262	3.18368	0.00145414	0.237221	chr9	Gm15511	69348889	69364247	557	102	213	154	142	167	249	216	215	285	1.74027	3.72433	2.17947	2.63181
ENSMUSG00000026475	chr1	Rgs16	153740349	153745468	2339	1295	1820	2111	2677	1868	822	1676	1099	640	1418	5.29295	7.43247	9.35448	9.01775	8.16887	3.3443	6.98812	3.70892	2.82856	5.40056	1538.98	0.839669	0.23419	3.58541	0.000336546	0.122854	chr1	Rgs16	153740349	153745468	2339	822	1676	1099	640	1418	1199	1439	1473	2899	3.3443	6.98812	3.70892	2.82856
ENSMUSG00000015484	chr1	Fam163a	156075966	156205026	3882	506	638	745	763	655	422	615	665	487	546	1.24631	1.57011	1.98946	1.5489	1.72613	1.03465	1.54529	1.35244	1.29707	1.25315	603.778	0.338786	0.142044	2.38507	0.0170757	0.497595	chr1	Fam163a	156075966	156205026	3882	422	615	665	487	546	763	797	648	1136	1.03465	1.54529	1.35244	1.29707
ENSMUSG00000097157	chr12	Gm26512	90738201	90750693	3042	226	255	199	230	241	204	172	215	164	175	0.710313	0.800785	0.678107	0.595788	0.810431	0.638231	0.551479	0.557958	0.557369	0.512524	208.296	0.364264	0.126323	2.88359	0.00393167	0.3301	chr12	Gm26512	90738201	90750693	3042	204	172	215	164	175	276	276	329	237	0.638231	0.551479	0.557958	0.557369
ENSMUSG00000097789	chr7	Gm2115	84528975	84578337	1840	1435	1261	1201	1830	1423	593	1063	1636	1263	1213	7.4549	6.54544	6.76451	7.83543	7.90955	3.06655	5.63354	7.0177	7.09497	5.87199	1280.07	0.366028	0.184791	1.98076	0.0476177	0.63959	chr7	Gm2115	84528975	84578337	1840	593	1063	1636	1263	1213	1888	1385	1717	1976	3.06655	5.63354	7.0177	7.09497
ENSMUSG00000033721	chr3	Vav3	109340653	109685698	6005	1188	1417	1392	1597	1453	780	1350	1197	944	1141	1.8918	2.25456	2.40326	2.09597	2.4756	1.2364	2.19306	1.57389	1.6255	1.69309	1246.08	0.438246	0.136023	3.22186	0.00127359	0.22189	chr3	Vav3	109340653	109685698	6005	780	1350	1197	944	1141	1589	1225	1169	2351	1.2364	2.19306	1.57389	1.6255
ENSMUSG00000093720	chr5	Gm20635	143390730	143403748	1287	122	126	216	240	145	123	111	151	90	164	0.905915	0.934829	1.73894	1.46879	1.152	0.909157	0.840832	0.92582	0.722649	1.13477	148.138	0.467745	0.232543	2.01144	0.0442792	0.633813	chr5	Gm20635	143390730	143403748	1287	123	111	151	90	164	251	111	138	243	0.909157	0.840832	0.92582	0.722649
ENSMUSG00000087694	chr2	A530058N18Rik	114013602	114032292	5470	331	328	408	476	359	291	275	424	336	252	0.578635	0.572908	0.773287	0.685813	0.671473	0.506379	0.49042	0.612018	0.635146	0.410499	346.807	0.326326	0.146918	2.22115	0.0263411	0.574708	chr2	A530058N18Rik	114013602	114032292	5470	291	275	424	336	252	604	386	437	358	0.506379	0.49042	0.612018	0.635146
ENSMUSG00000074925	chr19	Ptar1	23687400	23721129	2064	760	797	700	1029	853	563	617	654	578	719	3.51996	3.68821	3.515	3.92791	4.22698	2.5956	2.91519	2.50105	2.89473	3.10304	725.444	0.444232	0.0950842	4.67198	2.98e-06	0.00488535	chr19	Ptar1	23687400	23721129	2064	563	617	654	578	719	1065	797	746	961	2.5956	2.91519	2.50105	2.89473
ENSMUSG00000028364	chr4	Tnc	63959785	64047015	7772	731	767	509	889	617	317	610	796	497	642	0.89944	0.94294	0.67901	0.901527	0.812264	0.388258	0.765673	0.808704	0.661254	0.73608	628.787	0.350107	0.173646	2.01622	0.0437773	0.633813	chr4	Tnc	63959785	64047015	7772	317	610	796	497	642	828	726	679	981	0.388258	0.765673	0.808704	0.661254
ENSMUSG00000026826	chr2	Nr4a2	57106830	57124003	4059	3263	2972	2685	5186	4502	2243	2719	4040	2263	3351	7.68661	6.9952	6.8575	10.0687	11.347	5.2596	6.53409	7.85816	5.76447	7.35575	3280.17	0.405514	0.158007	2.56644	0.0102749	0.430365	chr2	Nr4a2	57106830	57124003	4059	2243	2719	4040	2263	3351	3988	2952	4540	4741	5.2596	6.53409	7.85816	5.76447
ENSMUSG00000032845	chr18	Alpk2	65265529	65393888	7782	114	162	111	205	141	75	139	119	83	104	0.140088	0.198905	0.147885	0.207622	0.185384	0.091741	0.174249	0.120744	0.110289	0.119087	124.011	0.534356	0.195767	2.72955	0.00634204	0.365327	chr18	Alpk2	65265529	65393888	7782	75	139	119	83	104	202	92	123	167	0.091741	0.174249	0.120744	0.110289
ENSMUSG00000036915	chr7	Kirrel2	30447534	30457690	3939	229	355	222	317	278	610	353	414	330	283	0.555882	0.861013	0.584257	0.634204	0.72202	1.47395	0.874139	0.829792	0.866201	0.640131	337.659	-0.468534	0.218043	-2.14882	0.0316487	0.590298	chr7	Kirrel2	30447534	30457690	3939	610	353	414	330	283	650	388	661	515	1.47395	0.874139	0.829792	0.866201
ENSMUSG00000087368	chrX	BC065397	136741824	136803364	3515	163	151	113	296	202	148	159	179	110	109	0.443386	0.410398	0.333255	0.663603	0.5879	0.40074	0.441215	0.40204	0.323552	0.276284	160.325	0.422961	0.210613	2.00823	0.0446184	0.636512	chrX	BC065397	136741824	136803364	3515	148	159	179	110	109	219	134	190	237	0.40074	0.441215	0.40204	0.323552
ENSMUSG00000067352	chr2	Gm14149	151205195	151231614	1853	297	250	259	416	332	289	246	298	239	234	1.53211	1.28857	1.44856	1.76868	1.83244	1.48401	1.29458	1.26932	1.33318	1.12482	284.524	0.291842	0.130886	2.22974	0.0257648	0.5679	chr2	Gm14149	151205195	151231614	1853	289	246	298	239	234	321	295	377	422	1.48401	1.29458	1.26932	1.33318
ENSMUSG00000028341	chr4	Nr4a3	48045153	48086447	5987	2819	2530	2531	3912	4482	2053	3190	2743	1807	2665	4.50253	4.03753	4.38286	5.14971	7.65933	3.26405	5.1977	3.61751	3.12088	3.96638	2867.62	0.443837	0.181651	2.44336	0.0145513	0.487536	chr4	Nr4a3	48045153	48086447	5987	2053	3190	2743	1807	2665	3227	3103	3553	3427	3.26405	5.1977	3.61751	3.12088
ENSMUSG00000098912	chr3	1500004A13Rik	88782943	88832547	13854	6843	6686	5949	8654	6804	3387	3002	8395	6162	4625	4.72371	4.61145	4.4523	4.92352	5.02526	2.32733	2.11401	4.78497	4.59956	2.97498	5993.83	0.514974	0.202323	2.54531	0.010918	0.442584	chr3	1500004A13Rik	88782943	88832547	13854	3387	3002	8395	6162	4625	7167	5751	6449	7942	2.32733	2.11401	4.78497	4.59956
ENSMUSG00000078899	chr2	Gm4631	175321955	175338197	4402	6487	8782	5300	7700	5822	5593	5730	7647	5872	5764	14.0909	19.06	12.4817	13.785	13.5308	12.0933	12.6972	13.7154	13.7923	11.6669	6423.77	0.203102	0.10028	2.02535	0.0428317	0.630924	chr2	Gm4631	175321955	175338197	4402	5593	5730	7647	5872	5764	9598	7014	7255	9098	12.0933	12.6972	13.7154	13.7923
ENSMUSG00000097792	chr19	Gm27042	40589435	40594862	1097	176	175	171	319	236	142	122	149	105	148	1.53304	1.52305	1.61488	2.2901	2.19943	1.23122	1.08408	1.07164	0.988981	1.20126	172.954	0.730132	0.171254	4.26346	2.01e-05	0.0206031	chr19	Gm27042	40589435	40594862	1097	142	122	149	105	148	166	141	193	219	1.23122	1.08408	1.07164	0.988981
ENSMUSG00000031994	chr9	Adamts8	30942562	30963838	4613	305	260	319	368	315	181	297	277	218	308	0.632217	0.538485	0.716903	0.628689	0.698608	0.373465	0.628031	0.474097	0.48863	0.59491	284.601	0.346738	0.159657	2.17176	0.0298735	0.590298	chr9	Adamts8	30942562	30963838	4613	181	297	277	218	308	338	287	364	385	0.373465	0.628031	0.474097	0.48863
ENSMUSG00000010175	chr1	Prox1	190118035	190170714	8390	4306	4097	3900	5025	3867	1523	3209	4955	3696	3395	4.90799	4.66584	4.81946	4.7205	4.71586	1.72797	3.73128	4.66332	4.55532	3.60582	3767.97	0.402473	0.198343	2.02917	0.0424408	0.628698	chr1	Prox1	190118035	190170714	8390	1523	3209	4955	3696	3395	4321	3255	4333	6065	1.72797	3.73128	4.66332	4.55532
ENSMUSG00000017144	chr2	Rnd3	51130438	51149111	4432	1160	1275	953	1214	1354	1131	912	1261	1003	786	2.50267	2.74846	2.22917	2.15867	3.12552	2.42893	2.00724	2.24638	2.33994	1.58017	1104.58	0.283085	0.134442	2.10564	0.0352359	0.601103	chr2	Rnd3	51130438	51149111	4432	1131	912	1261	1003	786	1332	1301	1312	1422	2.42893	2.00724	2.24638	2.33994
ENSMUSG00000020431	chr11	Adcy1	7063489	7178506	12522	71712	68064	62530	96484	71898	54447	68715	69516	53116	68936	54.768	51.9382	51.7759	60.7313	58.7502	41.3919	53.5359	43.8371	43.865	49.0587	68103.5	0.278288	0.0783909	3.55001	0.000385222	0.125225	chr11	Adcy1	7063489	7178506	12522	54447	68715	69516	53116	68936	75856	71054	85811	99263	41.3919	53.5359	43.8371	43.865
ENSMUSG00000054178	chr19	Gm9938	23723279	23725034	1756	830	729	789	1098	888	696	689	850	707	802	4.51804	3.96491	4.65642	4.92602	5.1718	3.77126	3.82604	3.82043	4.16149	4.068	804.894	0.25737	0.0923049	2.78826	0.00529927	0.347144	chr19	Gm9938	23723279	23725034	1756	696	689	850	707	802	1170	783	944	1049	3.77126	3.82604	3.82043	4.16149
ENSMUSG00000087185	chr2	Gm13872	102737907	102746760	1825	7451	8405	6911	9967	6910	7058	6711	6911	5906	7825	39.0263	43.986	39.2453	43.0258	38.7238	36.7985	35.8582	29.8886	33.4498	38.1911	7375.51	0.239776	0.0840182	2.85385	0.00431927	0.336342	chr2	Gm13872	102737907	102746760	1825	7058	6711	6911	5906	7825	7906	8259	8774	11162	36.7985	35.8582	29.8886	33.4498
ENSMUSG00000087109	chr12	4930474H06Rik	71317621	71321660	1590	209	246	205	265	237	178	187	242	159	229	1.25638	1.47755	1.33608	1.31293	1.52433	1.06512	1.14676	1.20119	1.03354	1.28276	214.637	0.280739	0.114779	2.44591	0.0144487	0.486995	chr12	4930474H06Rik	71317621	71321660	1590	178	187	242	159	229	294	248	256	229	1.06512	1.14676	1.20119	1.03354
ENSMUSG00000078684	chr3	5830417I10Rik	88775216	88825587	6190	2302	2281	1732	2781	2193	1313	1010	2470	1924	1533	3.55622	3.5208	2.90091	3.54084	3.62475	2.01908	1.59171	3.15066	3.21399	2.20678	1937.47	0.506155	0.174659	2.89796	0.00375597	0.3301	chr3	5830417I10Rik	88775216	88825587	6190	1313	1010	2470	1924	1533	2225	1707	2071	2620	2.01908	1.59171	3.15066	3.21399
ENSMUSG00000097225	chr7	A330076H08Rik	61930913	61982356	4524	454	408	306	909	824	418	342	431	389	468	0.959579	0.861627	0.701213	1.58347	1.86341	0.879442	0.737411	0.752184	0.889062	0.921734	490.466	0.522848	0.247674	2.11104	0.0347692	0.598738	chr7	A330076H08Rik	61930913	61982356	4524	418	342	431	389	468	474	549	666	406	0.879442	0.737411	0.752184	0.889062
ENSMUSG00000027887	chr3	Sypl2	108211472	108226648	4377	269	222	247	378	309	222	231	297	220	267	0.587652	0.484568	0.585017	0.680584	0.722243	0.482755	0.5148	0.53573	0.519694	0.543518	264.448	0.252576	0.128552	1.96478	0.0494403	0.644411	chr3	Sypl2	108211472	108226648	4377	222	231	297	220	267	295	234	373	389	0.482755	0.5148	0.53573	0.519694
ENSMUSG00000086219	chr5	Srrm4os	116438720	116465487	3655	279	253	257	405	341	288	179	231	188	286	0.729863	0.66129	0.728911	0.873202	0.954441	0.749956	0.477693	0.498966	0.531805	0.697169	270.094	0.426657	0.182117	2.34276	0.0191417	0.506831	chr5	Srrm4os	116438720	116465487	3655	288	179	231	188	286	387	232	277	334	0.749956	0.477693	0.498966	0.531805
ENSMUSG00000023951	chr17	Vegfa	46016993	46032377	4293	3985	4376	4007	5539	4552	4406	2742	5037	3455	4138	8.87585	9.73852	9.6762	10.168	10.8478	9.76859	6.23028	9.2635	8.32122	8.58829	4197.47	0.23727	0.120975	1.96132	0.049842	0.647685	chr17	Vegfa	46016993	46032377	4293	4406	2742	5037	3455	4138	5489	4122	5194	5651	9.76859	6.23028	9.2635	8.32122
ENSMUSG00000059857	chr3	Ntng1	109780040	110144011	8243	4453	4975	5588	7150	4846	1774	4091	4831	3281	4940	5.16605	5.76677	7.02855	6.8365	6.01515	2.04864	4.84165	4.62769	4.11594	5.34032	4561.47	0.573669	0.203951	2.81277	0.00491168	0.344598	chr3	Ntng1	109780040	110144011	8243	1774	4091	4831	3281	4940	4647	3772	4368	6815	2.04864	4.84165	4.62769	4.11594
ENSMUSG00000016624	chr15	Phf21b	84785381	84856049	4264	556	542	509	742	639	519	495	552	438	475	1.24681	1.21439	1.2375	1.37136	1.53314	1.1585	1.13237	1.02208	1.06208	0.992552	544.97	0.315127	0.0924783	3.40758	0.000655419	0.15112	chr15	Phf21b	84785381	84856049	4264	519	495	552	438	475	741	520	659	638	1.1585	1.13237	1.02208	1.06208
ENSMUSG00000100826	chr7	D7Ertd715e	59307924	59975759	26093	11004	10915	9309	17730	16554	10986	10310	12106	10804	10757	4.03323	3.99724	3.69922	5.35592	6.49177	4.00819	3.85496	3.66375	4.28198	3.67391	11991.1	0.288435	0.142493	2.0242	0.0429497	0.630924	chr7	D7Ertd715e	59307924	59975759	26093	10986	10310	12106	10804	10757	13510	13539	16820	11364	4.00819	3.85496	3.66375	4.28198
ENSMUSG00000025813	chr7	Homer2	81600481	81706925	11149	6496	5778	6166	9091	6215	4833	5931	5612	4663	6763	5.57205	4.95199	5.73424	6.42691	5.70384	4.12659	5.18986	3.97473	4.32505	5.40559	6124.53	0.316651	0.110353	2.86945	0.00411189	0.3301	chr7	Homer2	81600481	81706925	11149	4833	5931	5612	4663	6763	5598	6434	7142	9095	4.12659	5.18986	3.97473	4.32505
ENSMUSG00000055027	chr6	Smyd1	71213940	71322233	4546	209	275	236	373	220	132	239	313	144	152	0.439607	0.577943	0.538188	0.646621	0.495106	0.276375	0.512832	0.543607	0.32752	0.297918	225.269	0.486332	0.205289	2.36901	0.0178358	0.499311	chr6	Smyd1	71213940	71322233	4546	132	239	313	144	152	313	176	212	284	0.276375	0.512832	0.543607	0.32752
ENSMUSG00000073514	chr18	Dok6	89301082	89769528	5146	1977	1953	1782	2212	1946	1622	1697	1951	1493	2033	3.67364	3.62598	3.59005	3.38764	3.86892	3.00017	3.21684	2.99343	2.9999	3.52015	1862.18	0.219388	0.0752956	2.91369	0.00357188	0.3301	chr18	Dok6	89301082	89769528	5146	1622	1697	1951	1493	2033	2152	1891	2285	2571	3.00017	3.21684	2.99343	2.9999
ENSMUSG00000060429	chr15	Sntb1	55638843	55906949	2869	269	406	324	395	402	224	321	391	263	305	0.896425	1.35183	1.17061	1.08488	1.43333	0.743046	1.09125	1.07587	0.947708	0.947101	328.71	0.321805	0.151145	2.12911	0.0332448	0.59764	chr15	Sntb1	55638843	55906949	2869	224	321	391	263	305	370	308	317	532	0.743046	1.09125	1.07587	0.947708
ENSMUSG00000032238	chr9	Rora	68653786	69388246	13071	10871	12957	14495	16649	11832	7127	12714	11215	8361	11944	7.95373	9.47196	11.498	10.0395	9.26226	5.19056	9.48948	6.77521	6.6148	8.14303	11788.1	0.433435	0.14912	2.90661	0.00365373	0.3301	chr9	Rora	68653786	69388246	13071	7127	12714	11215	8361	11944	14236	10743	10950	16255	5.19056	9.48948	6.77521	6.6148
ENSMUSG00000027985	chr3	Lef1	131110471	131224356	8654	818	995	1076	1347	1031	446	625	1020	773	783	0.90392	1.09858	1.28912	1.22678	1.21897	0.490588	0.704555	0.930676	0.923662	0.806256	887.097	0.59156	0.171771	3.4439	0.000573395	0.144469	chr3	Lef1	131110471	131224356	8654	446	625	1020	773	783	725	763	782	1417	0.490588	0.704555	0.930676	0.923662
ENSMUSG00000062563	chr12	Cys1	24665838	24681813	2646	548	575	664	1050	702	463	480	568	398	623	1.98002	2.07583	2.60113	3.12681	2.71384	1.66524	1.76925	1.69457	1.555	2.09755	602.303	0.523421	0.150825	3.47038	0.000519726	0.140162	chr12	Cys1	24665838	24681813	2646	463	480	568	398	623	640	504	657	696	1.66524	1.76925	1.69457	1.555
ENSMUSG00000046854	chr2	Pip5kl1	32574797	32583782	2494	373	377	334	450	366	338	280	394	302	281	1.42982	1.44394	1.38811	1.4217	1.50111	1.28972	1.09494	1.24707	1.25181	1.00372	348.068	0.302912	0.0932395	3.24875	0.00115912	0.208603	chr2	Pip5kl1	32574797	32583782	2494	338	280	394	302	281	399	301	409	470	1.28972	1.09494	1.24707	1.25181
ENSMUSG00000028766	chr4	Alpl	137741733	137796384	4033	640	914	611	962	779	441	473	800	667	658	1.51736	2.16515	1.57055	1.87977	1.97607	1.04076	1.144	1.5661	1.70998	1.45368	689.708	0.409825	0.156054	2.62618	0.00863497	0.411087	chr4	Alpl	137741733	137796384	4033	441	473	800	667	658	831	623	687	827	1.04076	1.144	1.5661	1.70998
ENSMUSG00000073686	chr4	Gm10564	155042046	155045422	3113	129	133	108	158	120	94	104	127	103	109	0.3962	0.408141	0.359627	0.399949	0.394333	0.287381	0.325849	0.32207	0.342074	0.311951	117.862	0.318201	0.126015	2.52511	0.0115664	0.450077	chr4	Gm10564	155042046	155045422	3113	94	104	127	103	109	143	82	118	191	0.287381	0.325849	0.32207	0.342074
ENSMUSG00000102555	chr7	RP23-474B13.2	92639949	92643783	3835	511	502	423	593	501	392	330	374	359	392	1.27405	1.25055	1.14343	1.21855	1.33647	0.972875	0.839339	0.769943	0.967869	0.910722	437.916	0.494057	0.101686	4.85865	1.18e-06	0.00276516	chr7	RP23-474B13.2	92639949	92643783	3835	392	330	374	359	392	513	367	389	558	0.972875	0.839339	0.769943	0.967869
ENSMUSG00000087524	chr2	Gm14285	131561614	131563179	380	345	327	283	435	361	223	332	289	232	366	8.66039	8.20163	7.70209	8.99974	9.69579	5.57223	8.50189	5.99016	6.29744	8.5612	317.979	0.323044	0.150535	2.14597	0.0318754	0.59103	chr2	Gm14285	131561614	131563179	380	223	332	289	232	366	289	352	370	377	5.57223	8.50189	5.99016	6.29744
ENSMUSG00000052125	chr12	F730043M19Rik	33111711	33147597	4610	2219	2023	1903	2872	2085	1085	1973	2457	1905	1770	4.60263	4.19255	4.27948	4.9097	4.62713	2.24019	4.17479	4.208	4.27268	3.42103	2011.36	0.323911	0.147921	2.18976	0.028542	0.589186	chr12	F730043M19Rik	33111711	33147597	4610	1085	1973	2457	1905	1770	2398	1743	2235	2541	2.24019	4.17479	4.208	4.27268
ENSMUSG00000048960	chr1	Prex2	10993465	11303681	16609	7723	7713	6890	10558	7588	6944	6139	7406	6751	7342	4.44693	4.43743	4.30127	5.01046	4.67475	3.98006	3.60604	3.52111	4.20339	3.93934	7472.63	0.261114	0.0761177	3.4304	0.0006027	0.148249	chr1	Prex2	10993465	11303681	16609	6944	6139	7406	6751	7342	9531	6585	7691	10234	3.98006	3.60604	3.52111	4.20339
ENSMUSG00000061186	chr2	Sfmbt2	10370510	10595253	9128	450	550	563	746	596	345	299	515	433	460	0.471447	0.575727	0.639488	0.644142	0.668073	0.359787	0.319558	0.445502	0.49053	0.449069	494.314	0.552131	0.152475	3.62113	0.000293324	0.114376	chr2	Sfmbt2	10370510	10595253	9128	345	299	515	433	460	464	359	474	719	0.359787	0.319558	0.445502	0.49053
ENSMUSG00000030317	chr6	Timp4	115245616	115251849	1416	2016	2129	1852	2249	1618	2107	2663	2796	2367	1866	13.6071	14.3576	13.5525	12.5108	11.6845	14.1561	18.336	15.5823	17.2754	11.736	2154	-0.210195	0.106737	-1.96928	0.048921	0.64406	chr6	Timp4	115245616	115251849	1416	2107	2663	2796	2367	1866	4186	1877	2649	2906	14.1561	18.336	15.5823	17.2754
ENSMUSG00000098599	chr5	Gm27627	112217318	112217467	150	615	606	472	856	709	479	408	506	588	544	38.9531	38.3507	32.4125	44.6851	48.0474	30.2001	26.3624	26.463	40.2718	32.1071	577.258	0.392339	0.152515	2.57246	0.0100978	0.430107	chr5	Gm27627	112217318	112217467	150	479	408	506	588	544	572	475	751	656	30.2001	26.3624	26.463	40.2718
ENSMUSG00000087437	chr4	Gm13112	154864506	154872003	1297	119	103	165	185	121	92	85	151	98	100	0.876831	0.758298	1.31812	1.12347	0.953919	0.674781	0.63892	0.918687	0.780822	0.6866	121.186	0.46172	0.199501	2.31438	0.0206471	0.526694	chr4	Gm13112	154864506	154872003	1297	92	85	151	98	100	131	80	153	142	0.674781	0.63892	0.918687	0.780822
ENSMUSG00000100600	chr7	A230077H06Rik	40818476	40900937	4951	386	379	299	426	367	301	288	385	307	325	0.745504	0.731368	0.626092	0.678101	0.758379	0.578676	0.567432	0.613968	0.641148	0.584899	344.81	0.259216	0.0875172	2.96189	0.00305761	0.312259	chr7	A230077H06Rik	40818476	40900937	4951	301	288	385	307	325	402	264	431	458	0.578676	0.567432	0.613968	0.641148
ENSMUSG00000021097	chr12	Clmn	104763114	104865076	11962	11276	12397	10950	14818	11832	8806	11768	11946	9230	11832	9.01485	9.90271	9.4912	9.76372	10.1209	7.0079	9.59765	7.88584	7.97926	8.81448	11434.1	0.242246	0.0792199	3.0579	0.00222897	0.287392	chr12	Clmn	104763114	104865076	11962	8806	11768	11946	9230	11832	11936	10342	12387	17012	7.0079	9.59765	7.88584	7.97926
ENSMUSG00000063873	chr2	Slc24a3	145167754	145642166	4564	10192	10530	11483	14409	9841	7150	10032	11117	8453	10734	21.3532	22.0427	26.0833	24.8805	22.0597	14.9113	21.4412	19.2315	19.1501	20.9556	10339.9	0.300713	0.104523	2.87701	0.00401464	0.3301	chr2	Slc24a3	145167754	145642166	4564	7150	10032	11117	8453	10734	11668	9119	10858	13928	14.9113	21.4412	19.2315	19.1501
ENSMUSG00000028943	chr4	Espn	152120331	152152371	5979	401	350	317	513	397	256	283	477	352	327	0.641338	0.559299	0.549674	0.67621	0.679345	0.407557	0.461729	0.629916	0.608755	0.487332	363.611	0.275218	0.138085	1.99311	0.0462495	0.637134	chr4	Espn	152120331	152152371	5979	256	283	477	352	327	367	310	467	455	0.407557	0.461729	0.629916	0.608755
ENSMUSG00000050830	chr11	Vwc2	11114223	11268931	6041	1152	1216	1254	1384	1000	637	1059	1229	1004	944	1.82354	1.92323	2.15211	1.8056	1.69364	1.00371	1.71008	1.60634	1.71852	1.39242	1084.86	0.359527	0.138504	2.59578	0.00943766	0.423711	chr11	Vwc2	11114223	11268931	6041	637	1059	1229	1004	944	1205	955	1036	1439	1.00371	1.71008	1.60634	1.71852
ENSMUSG00000021303	chr13	Gng4	13784059	13827897	3229	3146	3139	3522	3883	2914	3293	3033	3652	2352	2901	9.31536	9.2868	11.3067	9.47612	9.23183	9.70596	9.16162	8.92881	7.5307	8.00431	3171.21	0.184174	0.0930774	1.97872	0.0478474	0.64088	chr13	Gng4	13784059	13827897	3229	3293	3033	3652	2352	2901	3417	3121	3562	4236	9.70596	9.16162	8.92881	7.5307
ENSMUSG00000070632	chr5	Btbd8	107437997	107491628	1537	204	182	214	277	211	157	154	227	148	202	1.26858	1.13082	1.4428	1.41968	1.40387	0.971836	0.976937	1.16556	0.99519	1.17051	196.352	0.349647	0.131129	2.66643	0.00766622	0.394932	chr5	Btbd8	107437997	107491628	1537	157	154	227	148	202	269	171	203	191	0.971836	0.976937	1.16556	0.99519
ENSMUSG00000026961	chr2	Lrrc26	25289915	25291180	1190	131	124	124	135	149	126	101	128	91	97	1.05197	0.994918	1.07959	0.893486	1.28019	1.00718	0.827393	0.848718	0.790188	0.725836	120.824	0.34893	0.159246	2.19114	0.028442	0.588867	chr2	Lrrc26	25289915	25291180	1190	126	101	128	91	97	138	92	156	127	1.00718	0.827393	0.848718	0.790188
ENSMUSG00000021448	chr13	Shc3	51431041	51567084	1537	3283	3100	3229	4098	2665	3220	2720	2547	2335	2775	20.4154	19.2612	21.77	21.003	17.7313	19.9319	17.255	13.0779	15.7011	16.08	2995.48	0.302218	0.116656	2.59068	0.0095787	0.423974	chr13	Shc3	51431041	51567084	1537	3220	2720	2547	2335	2775	2937	2630	3332	4089	19.9319	17.255	13.0779	15.7011
ENSMUSG00000044788	chr11	Fads6	115279622	115297663	6653	4158	4176	4139	5150	4238	3181	3480	5234	3888	3575	5.97648	5.99729	6.45	6.10085	6.51747	4.55125	5.10268	6.21178	6.04288	4.78819	4098.9	0.235732	0.0889336	2.65065	0.00803381	0.396864	chr11	Fads6	115279622	115297663	6653	3181	3480	5234	3888	3575	5837	3315	4089	5119	4.55125	5.10268	6.21178	6.04288
ENSMUSG00000021461	chr13	Fancc	63304709	63497278	7884	694	722	761	1037	682	605	671	878	667	707	0.841785	0.87501	1.00076	1.03668	0.885082	0.730471	0.830277	0.879343	0.874833	0.799091	736.692	0.191063	0.0898737	2.12591	0.0335111	0.598738	chr13	Fancc	63304709	63497278	7884	605	671	878	667	707	1028	651	803	845	0.730471	0.830277	0.879343	0.874833
ENSMUSG00000023192	chr9	Grm2	106644537	106656109	3320	3518	3315	3240	4980	3766	2592	3023	3889	3057	3940	10.1314	9.53876	10.1163	11.8202	11.6041	7.43046	8.8812	9.24771	9.51979	10.5732	3506.4	0.234727	0.105331	2.22848	0.0258484	0.568979	chr9	Grm2	106644537	106656109	3320	2592	3023	3889	3057	3940	3225	3194	4069	4911	7.43046	8.8812	9.24771	9.51979
ENSMUSG00000096847	chr17	Tmem151b	45541940	45549677	4851	12578	13993	11514	15414	11778	11571	11551	15325	10133	13126	24.7933	27.5593	24.6067	25.0415	24.84	22.7039	23.2274	24.9428	21.5982	24.1096	12601.1	0.136107	0.0510813	2.66451	0.00770998	0.394932	chr17	Tmem151b	45541940	45549677	4851	11571	11551	15325	10133	13126	13911	12142	14682	16510	22.7039	23.2274	24.9428	21.5982
ENSMUSG00000071033	chr17	Gm10308	91088493	91089391	742	2212	2404	2365	3449	2590	1887	2215	2167	2076	2454	28.4734	30.9188	33.0058	36.5906	35.6707	24.1787	29.0862	23.0322	28.8961	29.435	2375.46	0.304995	0.10588	2.88059	0.00396937	0.3301	chr17	Gm10308	91088493	91089391	742	1887	2215	2167	2076	2454	2574	2156	2515	2891	24.1787	29.0862	23.0322	28.8961
ENSMUSG00000052353	chr7	Cemip	83932857	84086502	12232	2195	1972	1689	3021	2253	1450	1581	2252	1659	2174	1.71611	1.54046	1.43167	1.94663	1.88464	1.12846	1.26096	1.45379	1.40254	1.58382	2004.62	0.331273	0.116559	2.84209	0.00448185	0.342519	chr7	Cemip	83932857	84086502	12232	1450	1581	2252	1659	2174	1931	1729	2188	2646	1.12846	1.26096	1.45379	1.40254
ENSMUSG00000036898	chr5	Zfp157	138441468	138460694	8782	1900	1944	2028	2188	1712	1455	1835	2331	1517	1440	2.06897	2.1151	2.39427	1.96368	1.99463	1.57714	2.03843	2.09587	1.78626	1.46116	1825.63	0.255727	0.101264	2.52536	0.0115578	0.450077	chr5	Zfp157	138441468	138460694	8782	1455	1835	2331	1517	1440	2591	1576	1722	2095	1.57714	2.03843	2.09587	1.78626
ENSMUSG00000097052	chr2	Snhg7	26637177	26640244	2465	394	417	414	532	436	310	369	492	413	325	1.52808	1.61592	1.74082	1.70053	1.80923	1.19679	1.45994	1.57557	1.73204	1.17454	408.56	0.252938	0.120488	2.09929	0.0357917	0.603112	chr2	Snhg7	26637177	26640244	2465	310	369	492	413	325	518	350	385	539	1.19679	1.45994	1.57557	1.73204
ENSMUSG00000037035	chr1	Inhbb	119415465	119422248	4255	751	818	720	923	679	497	627	887	634	649	1.68765	1.83666	1.7542	1.70949	1.63256	1.11174	1.43737	1.64584	1.54059	1.35901	713.362	0.297965	0.0982036	3.03416	0.00241207	0.290459	chr1	Inhbb	119415465	119422248	4255	497	627	887	634	649	733	661	839	795	1.11174	1.43737	1.64584	1.54059
ENSMUSG00000022231	chr15	Sema5a	32244813	32696341	10809	7542	7562	6737	8366	7578	4953	5905	8101	6282	6828	6.67274	6.6848	6.46232	6.10039	7.17348	4.36206	5.32962	5.91804	6.00998	5.6292	6961.87	0.295952	0.0881243	3.35835	0.000784105	0.167211	chr15	Sema5a	32244813	32696341	10809	4953	5905	8101	6282	6828	7067	5466	7573	9899	4.36206	5.32962	5.91804	6.00998
ENSMUSG00000028664	chr4	Ephb2	136647539	136835988	12608	2109	1903	1609	2743	2066	1193	1445	2489	1805	1899	1.5997	1.44223	1.32319	1.71479	1.67668	0.90076	1.11812	1.55887	1.48046	1.34222	1904.1	0.291995	0.141523	2.06324	0.0390899	0.624463	chr4	Ephb2	136647539	136835988	12608	1193	1445	2489	1805	1899	2392	1481	1947	2392	0.90076	1.11812	1.55887	1.48046
ENSMUSG00000062098	chr2	Btbd3	138256565	138589292	5776	17042	16996	15709	20179	16287	15286	16547	18156	13642	17207	28.2138	28.1139	28.1964	27.5336	28.8496	25.1907	27.946	24.8189	24.4217	26.5449	16636.4	0.143606	0.0490074	2.93029	0.00338646	0.324327	chr2	Btbd3	138256565	138589292	5776	15286	16547	18156	13642	17207	19162	15250	18503	22107	25.1907	27.946	24.8189	24.4217
ENSMUSG00000029814	chr6	Igf2bp3	49085221	49214954	4344	492	494	364	691	526	457	390	452	391	459	1.08298	1.08646	0.868678	1.25359	1.23879	1.00133	0.875744	0.821512	0.930653	0.941459	468.504	0.287698	0.117891	2.44038	0.014672	0.487536	chr6	Igf2bp3	49085221	49214954	4344	457	390	452	391	459	526	463	494	500	1.00133	0.875744	0.821512	0.930653
ENSMUSG00000032890	chr4	Rims3	120854816	120896579	7972	23518	24462	24913	29444	23442	19195	21885	24886	18738	22570	28.2112	29.3189	32.4005	29.1099	30.0866	22.9201	26.781	24.649	24.3054	25.2283	23242.1	0.284586	0.0608748	4.67494	2.94e-06	0.00488535	chr4	Rims3	120854816	120896579	7972	19195	21885	24886	18738	22570	21622	22186	24285	30557	22.9201	26.781	24.649	24.3054
ENSMUSG00000001520	chr6	Nrip2	128399296	128408932	3602	1911	1879	1818	2673	1851	1389	1521	2493	1702	1596	5.07271	4.98356	5.23211	5.84791	5.25706	3.67018	4.11877	5.46416	4.88535	3.94773	1862.91	0.275213	0.104656	2.62968	0.00854648	0.410457	chr6	Nrip2	128399296	128408932	3602	1389	1521	2493	1702	1596	2399	1328	2063	2245	3.67018	4.11877	5.46416	4.88535
ENSMUSG00000037363	chr8	Letm2	25578492	25597487	2098	758	783	671	1041	700	690	703	805	678	679	3.45383	3.56473	3.3148	3.90935	3.41261	3.12958	3.26772	3.02865	3.34055	2.88294	745.742	0.192114	0.0689004	2.78828	0.00529889	0.347144	chr8	Letm2	25578492	25597487	2098	690	703	805	678	679	1049	464	823	1005	3.12958	3.26772	3.02865	3.34055
ENSMUSG00000030495	chr7	Slc7a10	35186385	35204898	2463	3825	4198	3421	4500	3480	2873	3203	5017	3427	3067	14.8468	16.2809	14.3966	14.3959	14.4524	11.1005	12.6829	16.0794	14.3838	11.0931	3668.67	0.204867	0.0951291	2.15357	0.0312738	0.590298	chr7	Slc7a10	35186385	35204898	2463	2873	3203	5017	3427	3067	4022	3123	4021	4930	11.1005	12.6829	16.0794	14.3838
ENSMUSG00000073656	chr1	Gm10558	66322276	66328796	1661	1341	1375	1249	1677	1273	1263	1211	1195	999	1325	7.71687	7.90586	7.79253	7.95367	7.83787	7.23472	7.10911	5.67809	6.21635	7.10499	1287.93	0.247425	0.0869321	2.84618	0.00442468	0.341807	chr1	Gm10558	66322276	66328796	1661	1263	1211	1195	999	1325	1408	1173	1392	1543	7.23472	7.10911	5.67809	6.21635
ENSMUSG00000053004	chr6	Hrh1	114397936	114483296	4450	1105	1142	1150	1554	1044	777	958	1387	871	1191	2.37437	2.45181	2.67909	2.75207	2.40018	1.66193	2.09996	2.46084	2.02377	2.38469	1106.61	0.267751	0.110897	2.41442	0.0157603	0.49216	chr6	Hrh1	114397936	114483296	4450	777	958	1387	871	1191	1195	898	1231	1411	1.66193	2.09996	2.46084	2.02377
ENSMUSG00000020926	chr11	Adam11	102761439	102780262	5669	12506	12302	11676	16606	12752	8405	11952	13455	11162	13629	21.095	20.7334	21.353	23.0859	23.0142	14.1125	20.5665	18.7398	20.3592	21.422	12375.3	0.214363	0.104941	2.0427	0.0410817	0.6257	chr11	Adam11	102761439	102780262	5669	8405	11952	13455	11162	13629	13921	10289	13454	16371	14.1125	20.5665	18.7398	20.3592
ENSMUSG00000035681	chr10	Kcnc2	112271123	112466304	6196	12011	12419	12382	15596	11045	7619	11031	13095	9266	11707	18.5371	19.1506	20.7184	19.838	18.2383	11.7049	17.3674	16.6874	15.4636	16.8361	11544.5	0.323602	0.0994113	3.25518	0.0011332	0.206204	chr10	Kcnc2	112271123	112466304	6196	7619	11031	13095	9266	11707	10268	10047	12072	15746	11.7049	17.3674	16.6874	15.4636
ENSMUSG00000099235	chr5	Gm27882	112216740	112216813	74	618	573	452	731	684	498	418	515	468	565	78.8081	73.0081	62.492	76.8284	93.3245	63.2146	54.3773	54.2265	64.5335	67.1376	551.206	0.351663	0.126693	2.7757	0.00550827	0.353708	chr5	Gm27882	112216740	112216813	74	498	418	515	468	565	615	393	623	632	63.2146	54.3773	54.2265	64.5335
ENSMUSG00000102413	chr1	RP23-140E19.3	172322994	172323661	429	736	976	757	1133	843	679	739	860	714	914	16.3702	21.69	18.2547	20.7696	20.0613	15.0332	16.7679	15.7941	17.1724	18.9433	830.261	0.227545	0.102778	2.21393	0.0268333	0.57745	chr1	RP23-140E19.3	172322994	172323661	429	679	739	860	714	914	837	745	896	1070	15.0332	16.7679	15.7941	17.1724
ENSMUSG00000096936	chr5	Gm3510	15923755	15933406	1455	209	264	232	340	201	172	170	204	181	201	1.37287	1.73269	1.65224	1.8407	1.41265	1.12465	1.13917	1.10646	1.28564	1.23031	216.169	0.46161	0.128041	3.60518	0.000311935	0.118804	chr5	Gm3510	15923755	15933406	1455	172	170	204	181	201	196	196	195	254	1.12465	1.13917	1.10646	1.28564
ENSMUSG00000000142	chr11	Axin2	108920349	108950783	5506	1818	1968	1760	2439	1989	1773	1796	2167	1489	1779	3.15735	3.41497	3.31394	3.4911	3.6959	3.06509	3.18195	3.10749	2.79628	2.87898	1886.14	0.199647	0.0565295	3.53173	0.000412851	0.125225	chr11	Axin2	108920349	108950783	5506	1773	1796	2167	1489	1779	1835	1822	1929	2530	3.06509	3.18195	3.10749	2.79628
ENSMUSG00000085269	chr5	Gm15777	100670859	100678105	876	218	169	131	240	144	145	123	173	119	171	2.37739	1.84147	1.54888	2.15714	1.68021	1.57405	1.36838	1.5578	1.40329	1.7377	161.483	0.342235	0.15825	2.16262	0.0305704	0.590298	chr5	Gm15777	100670859	100678105	876	145	123	173	119	171	178	122	185	175	1.57405	1.36838	1.5578	1.40329
ENSMUSG00000028919	chr4	Arhgef19	141239499	141257564	4242	1433	1555	1493	2150	1466	1046	1199	1735	1433	1653	3.23011	3.50215	3.64867	3.99421	3.53559	2.34697	2.75707	3.22918	3.4928	3.47199	1505.02	0.241492	0.121512	1.98739	0.0468787	0.637579	chr4	Arhgef19	141239499	141257564	4242	1046	1199	1735	1433	1653	2088	1128	1406	1795	2.34697	2.75707	3.22918	3.4928
ENSMUSG00000072387	chr3	Gm10356	47050382	47051639	1258	109	131	107	135	127	94	106	120	94	110	0.828027	0.994313	0.881263	0.845228	1.03224	0.710807	0.821452	0.752698	0.772152	0.778656	113.079	0.26971	0.137117	1.967	0.0491828	0.644166	chr3	Gm10356	47050382	47051639	1258	94	106	120	94	110	142	99	107	123	0.710807	0.821452	0.752698	0.772152
ENSMUSG00000028950	chr4	Tas1r1	152027914	152038568	4776	413	372	379	448	355	315	286	396	375	350	0.826872	0.744158	0.822681	0.739245	0.760456	0.627776	0.584135	0.654644	0.811852	0.652967	368.731	0.239964	0.114269	2.09999	0.0357295	0.603112	chr4	Tas1r1	152027914	152038568	4776	315	286	396	375	350	403	295	409	448	0.627776	0.584135	0.654644	0.811852
ENSMUSG00000024074	chr17	Crim1	78200248	78376592	5995	8974	8702	8425	11589	8835	5647	8510	10556	7192	9117	14.3142	13.8687	14.5699	15.2353	15.0781	8.96614	13.8475	13.9028	12.4048	13.5509	8682.07	0.239106	0.106572	2.2436	0.0248581	0.559205	chr17	Crim1	78200248	78376592	5995	5647	8510	10556	7192	9117	9228	7048	8878	11575	8.96614	13.8475	13.9028	12.4048
ENSMUSG00000034771	chr10	Tle2	81574561	81590845	6221	1330	1469	1172	1554	1706	1266	1203	1433	1211	1352	2.0444	2.25616	1.95319	1.96873	2.80576	1.9371	1.88642	1.81879	2.01287	1.93653	1369.48	0.214191	0.106273	2.01548	0.043854	0.633813	chr10	Tle2	81574561	81590845	6221	1266	1203	1433	1211	1352	1739	1005	1376	1754	1.9371	1.88642	1.81879	2.01287
ENSMUSG00000020601	chr12	Trib2	15791727	15816877	4290	2932	3240	2848	4207	3155	3180	3005	3659	2454	2714	6.53505	7.21546	6.88222	7.72822	7.52388	7.05534	6.83263	6.73394	5.91448	5.63676	3114.45	0.174245	0.0721678	2.41444	0.0157594	0.49216	chr12	Trib2	15791727	15816877	4290	3180	3005	3659	2454	2714	3527	2764	3445	3641	7.05534	6.83263	6.73394	5.91448
ENSMUSG00000044548	chr12	Dact1	71309884	71320107	3761	531	534	498	720	557	420	529	646	375	570	1.34996	1.35644	1.37264	1.50862	1.51509	1.06287	1.37195	1.35606	1.03089	1.35031	532.75	0.218023	0.104791	2.08055	0.0374755	0.614351	chr12	Dact1	71309884	71320107	3761	420	529	646	375	570	651	474	559	564	1.06287	1.37195	1.35606	1.03089
ENSMUSG00000049092	chr14	Gpr137c	45219719	45281230	3679	1577	1961	1923	2488	1884	1741	1717	2268	1461	1833	4.09852	5.09222	5.4185	5.32928	5.23883	4.50402	4.55224	4.86699	4.10585	4.43908	1871.51	0.180785	0.0880221	2.05385	0.0399899	0.6257	chr14	Gpr137c	45219719	45281230	3679	1741	1717	2268	1461	1833	2215	1702	1859	2252	4.50402	4.55224	4.86699	4.10585
ENSMUSG00000032878	chr11	Ccdc85a	28385685	28584324	6971	6850	6819	6342	8537	6684	5347	6574	8095	5931	6628	9.39673	9.34632	9.43227	9.65192	9.81025	7.30133	9.19972	9.16906	8.79774	8.47234	6735.78	0.166843	0.0587203	2.84131	0.00449284	0.342519	chr11	Ccdc85a	28385685	28584324	6971	5347	6574	8095	5931	6628	7033	5919	7421	8677	7.30133	9.19972	9.16906	8.79774
ENSMUSG00000100685	chr1	Gm28610	151875419	151887063	406	393	366	349	499	386	336	302	425	283	421	9.2351	8.59338	8.89157	9.66433	9.70496	7.85949	7.2396	8.24631	7.19106	9.21863	373.261	0.22514	0.106396	2.11605	0.0343406	0.598738	chr1	Gm28610	151875419	151887063	406	336	302	425	283	421	364	312	398	504	7.85949	7.2396	8.24631	7.19106
ENSMUSG00000092083	chr1	Kcnb2	15287254	15723750	15165	2460	2416	2507	3318	2624	2214	2271	2913	2062	2811	1.55134	1.52231	1.71408	1.72453	1.77049	1.38981	1.46099	1.51682	1.40611	1.65184	2544.58	0.172203	0.0807003	2.13386	0.032854	0.593031	chr1	Kcnb2	15287254	15723750	15165	2214	2271	2913	2062	2811	2735	2356	2846	2931	1.38981	1.46099	1.51682	1.40611
ENSMUSG00000041710	chrX	Trpc5	144381671	144688180	5014	1531	1328	1408	2095	1552	1012	1332	1572	1238	1615	2.91976	2.53049	2.91125	3.2929	3.16681	1.92114	2.59141	2.47541	2.553	2.86999	1458.48	0.271228	0.116524	2.32765	0.0199304	0.515963	chrX	Trpc5	144381671	144688180	5014	1012	1332	1572	1238	1615	1593	1138	1436	1912	1.92114	2.59141	2.47541	2.553
ENSMUSG00000063600	chr3	Egfem1	29082023	29691209	4177	536	530	509	668	492	424	524	603	412	510	1.22699	1.21223	1.26327	1.2603	1.20503	0.966155	1.22367	1.13976	1.01983	1.08788	517.223	0.198253	0.0760207	2.60787	0.00911062	0.420951	chr3	Egfem1	29082023	29691209	4177	424	524	603	412	510	600	443	585	561	0.966155	1.22367	1.13976	1.01983
ENSMUSG00000044933	chr15	Sstr3	78537015	78544345	3928	2075	1830	1998	2691	1823	1640	1729	2125	1504	2303	5.05103	4.45089	5.27304	5.3988	4.74794	3.97385	4.29354	4.27112	3.95883	5.22385	1958.48	0.212077	0.103967	2.03985	0.0413651	0.6257	chr15	Sstr3	78537015	78544345	3928	1640	1729	2125	1504	2303	1924	1659	2162	2526	3.97385	4.29354	4.27112	3.95883
ENSMUSG00000072294	chr14	Klf12	99874486	100149764	1856	1165	1163	1217	1524	1213	1109	1156	1347	1111	1130	6.00009	5.98474	6.79557	6.46902	6.6842	5.68551	6.07363	5.72824	6.18733	5.42307	1209.76	0.151392	0.0687049	2.20351	0.0275587	0.579632	chr14	Klf12	99874486	100149764	1856	1109	1156	1347	1111	1130	1342	1062	1281	1526	5.68551	6.07363	5.72824	6.18733
ENSMUSG00000055980	chr1	Irs1	82233101	82291416	9144	2553	2385	1968	2817	2519	1800	2122	2871	2137	2212	2.67	2.4922	2.23146	2.42811	2.81868	1.87386	2.26393	2.47922	2.41669	2.15566	2323.57	0.191687	0.0838724	2.28546	0.0222857	0.539437	chr1	Irs1	82233101	82291416	9144	1800	2122	2871	2137	2212	2584	2064	2467	2727	1.87386	2.26393	2.47922	2.41669
ENSMUSG00000038026	chr1	Kcnj9	172320501	172329318	4288	9126	10291	10198	14473	9790	7713	9298	10210	7707	11712	20.3502	22.9287	24.6551	26.5992	23.3576	17.1205	21.1512	18.799	18.5836	24.3362	9984.19	0.251407	0.111241	2.26003	0.0238193	0.554891	chr1	Kcnj9	172320501	172329318	4288	7713	9298	10210	7707	11712	9853	8968	10095	12411	17.1205	21.1512	18.799	18.5836
ENSMUSG00000074213	chr9	Gm10642	70656251	70657860	1610	953	974	881	1233	965	863	857	1062	917	955	5.65771	5.77751	5.67058	6.033	6.12961	5.09994	5.19024	5.20588	5.88674	5.28307	961.857	0.149835	0.0666878	2.24682	0.0246517	0.559169	chr9	Gm10642	70656251	70657860	1610	863	857	1062	917	955	1174	827	979	1170	5.09994	5.19024	5.20588	5.88674
ENSMUSG00000030499	chr7	Kctd15	34639014	34655509	2991	982	963	794	1010	768	675	792	980	800	808	3.13902	3.07569	2.75173	2.66088	2.62664	2.14779	2.58265	2.5866	2.76522	2.40673	853.424	0.206483	0.084448	2.44509	0.0144817	0.486995	chr7	Kctd15	34639014	34655509	2991	675	792	980	800	808	821	799	851	1119	2.14779	2.58265	2.5866	2.76522
ENSMUSG00000074519	chr2	Etohi1	178023284	178034022	2145	652	675	602	788	628	574	558	766	508	578	2.90577	3.00574	2.9088	2.89442	2.99454	2.54643	2.53692	2.8188	2.44813	2.40036	628.694	0.219982	0.0621642	3.53872	0.000402065	0.125225	chr2	Etohi1	178023284	178034022	2145	574	558	766	508	578	800	535	579	726	2.54643	2.53692	2.8188	2.44813
ENSMUSG00000060780	chr6	Lrrtm1	77242689	77257791	3033	5215	5580	5511	7287	5068	3968	5494	5555	4059	5739	16.4393	17.575	18.8349	18.9321	17.0931	12.451	17.6675	14.4589	13.8358	16.8577	5316.25	0.25638	0.0989248	2.59166	0.00955139	0.423974	chr6	Lrrtm1	77242689	77257791	3033	3968	5494	5555	4059	5739	4851	4445	5496	7229	12.451	17.6675	14.4589	13.8358
ENSMUSG00000025735	chr17	Rhbdl1	25834465	25837295	1723	3788	3804	3548	4340	3769	3534	3494	4618	3420	3597	21.0144	21.0853	21.34	19.8435	22.3712	19.5155	19.7737	21.1535	20.5159	18.5944	3774.49	0.101691	0.0497435	2.04431	0.0409228	0.6257	chr17	Rhbdl1	25834465	25837295	1723	3534	3494	4618	3420	3597	4206	3235	4211	4884	19.5155	19.7737	21.1535	20.5159
ENSMUSG00000035513	chr2	Ntng2	29194541	29253005	3990	2603	2501	2162	3236	2437	2302	1970	2867	2344	2502	6.23787	5.98838	5.61722	6.39135	6.24848	5.49127	4.816	5.67298	6.07403	5.58707	2476.55	0.154153	0.0760301	2.02752	0.0426091	0.630361	chr2	Ntng2	29194541	29253005	3990	2302	1970	2867	2344	2502	2553	2008	2933	3153	5.49127	4.816	5.67298	6.07403
ENSMUSG00000020262	chr10	Adarb1	77290726	77418270	11272	24152	26880	25732	33751	22577	20134	23822	25702	19317	24779	20.4907	22.786	23.6691	23.6	20.494	17.0036	20.6177	18.005	17.7215	19.5895	24548.2	0.272969	0.0738131	3.6981	0.000217217	0.0961451	chr10	Adarb1	77290726	77418270	11272	20134	23822	25702	19317	24779	24171	19755	23116	34430	17.0036	20.6177	18.005	17.7215
ENSMUSG00000031137	chrX	Fgf13	59062145	59568071	4019	9774	9832	9123	12411	9475	7339	10051	10801	8198	9889	23.2536	23.3719	23.532	24.3358	24.1187	17.3804	24.3941	21.2179	21.0903	21.9232	9631.69	0.179177	0.0747865	2.39585	0.0165819	0.494112	chrX	Fgf13	59062145	59568071	4019	7339	10051	10801	8198	9889	9013	8334	10424	13205	17.3804	24.3941	21.2179	21.0903
ENSMUSG00000097365	chr3	C030034L19Rik	9403064	9437233	5786	1382	1446	1280	1991	1420	1303	1254	1381	1126	1551	2.28401	2.38777	2.29353	2.71196	2.51094	2.14358	2.1142	1.88454	2.01227	2.38856	1405.14	0.221686	0.0910615	2.43447	0.0149137	0.489962	chr3	C030034L19Rik	9403064	9437233	5786	1303	1254	1381	1126	1551	1511	1182	1568	1572	2.14358	2.1142	1.88454	2.01227
ENSMUSG00000097767	chr5	Miat	112213228	112229395	9293	22531	22586	17173	29706	27660	17458	17625	20601	20011	22381	23.1858	23.2228	19.1598	25.1946	30.4544	17.883	18.5024	17.5045	22.2673	21.4613	21716.9	0.322747	0.121564	2.65495	0.00793199	0.396864	chr5	Miat	112213228	112229395	9293	17458	17625	20601	20011	22381	22038	15755	24606	24879	17.883	18.5024	17.5045	22.2673
ENSMUSG00000026384	chr1	Ptpn4	119652467	119837613	11321	13595	15869	16140	19755	13757	11315	15836	14165	10592	15448	11.4842	13.3938	14.7818	13.7537	12.4337	9.51439	13.6466	9.88004	9.6751	12.1598	14593.7	0.280496	0.11511	2.43677	0.0148192	0.488573	chr1	Ptpn4	119652467	119837613	11321	11315	15836	14165	10592	15448	14868	12732	12517	19373	9.51439	13.6466	9.88004	9.6751
ENSMUSG00000029071	chr4	Dvl1	155847402	155859303	4996	7217	7067	6665	8230	6664	6583	6902	7472	6020	7124	13.8131	13.5146	13.8305	12.9824	13.6467	12.5419	13.4762	11.8084	12.4591	12.7055	6975.49	0.121179	0.0518663	2.33636	0.0194723	0.510879	chr4	Dvl1	155847402	155859303	4996	6583	6902	7472	6020	7124	7801	5746	7589	9051	12.5419	13.4762	11.8084	12.4591
ENSMUSG00000097338	chr3	Gm2464	13471906	13474596	2551	521	524	520	743	505	482	520	618	419	527	1.95254	1.96213	2.11286	2.29495	2.02494	1.79811	1.98804	1.91238	1.69799	1.84038	533.323	0.18073	0.0789357	2.28959	0.0220452	0.538856	chr3	Gm2464	13471906	13474596	2551	482	520	618	419	527	567	478	606	585	1.79811	1.98804	1.91238	1.69799
ENSMUSG00000025892	chr9	Gria4	4417899	4796234	6146	9831	9440	8927	12089	9084	8480	8648	12267	8487	8968	15.296	14.6753	15.0588	15.5022	15.1222	13.1335	13.7263	15.7594	14.2788	13.002	9543.48	0.131023	0.0509474	2.57173	0.0101192	0.430107	chr9	Gria4	4417899	4796234	6146	8480	8648	12267	8487	8968	14258	7620	9042	10245	13.1335	13.7263	15.7594	14.2788
ENSMUSG00000074340	chr3	Ovgp1	105973711	105987423	3561	342	352	338	416	426	304	335	372	288	314	0.918281	0.944335	0.983943	0.920588	1.22382	0.812511	0.917599	0.824735	0.836179	0.785623	348.491	0.27268	0.107061	2.54696	0.0108666	0.442584	chr3	Ovgp1	105973711	105987423	3561	304	335	372	288	314	395	290	357	368	0.812511	0.917599	0.824735	0.836179
ENSMUSG00000055447	chr16	Cd47	49855618	49915010	5277	12171	11982	13412	19371	14531	13686	11252	14968	10292	13411	22.0547	21.6939	26.3494	28.93	28.1726	24.6863	20.8	22.3954	20.1665	22.6449	13415.4	0.215349	0.105576	2.03976	0.0413747	0.6257	chr16	Cd47	49855618	49915010	5277	13686	11252	14968	10292	13411	14369	11587	12852	16821	24.6863	20.8	22.3954	20.1665
ENSMUSG00000044211	chr6	Gm7887	48524372	48525105	734	563	548	526	732	556	441	635	628	414	489	7.32596	7.12477	7.42071	7.85036	7.74084	5.71216	8.42924	6.74742	5.82524	5.92925	549.123	0.218624	0.105053	2.08108	0.0374264	0.614161	chr6	Gm7887	48524372	48525105	734	441	635	628	414	489	629	439	601	584	5.71216	8.42924	6.74742	5.82524
ENSMUSG00000063410	chr14	Stk24	121286343	121379334	2676	3802	3789	3365	4962	3510	2815	3683	4586	3321	2846	13.5834	13.5255	13.0342	14.6108	13.4171	10.011	13.4232	13.5285	12.8298	9.47469	3634.26	0.222157	0.0923257	2.40623	0.016118	0.49216	chr14	Stk24	121286343	121379334	2676	2815	3683	4586	3321	2846	3745	3085	3572	4504	10.011	13.4232	13.5285	12.8298
ENSMUSG00000038594	chr10	Cep85l	53278081	53379851	2691	1021	997	822	1209	1028	817	974	1127	802	939	3.62739	3.53914	3.16624	3.54011	3.90768	2.88933	3.53009	3.30609	3.08106	3.10863	967.104	0.175649	0.0677469	2.59273	0.0095217	0.423974	chr10	Cep85l	53278081	53379851	2691	817	974	1127	802	939	1010	894	959	1153	2.88933	3.53009	3.30609	3.08106
ENSMUSG00000075585	chr5	6330403L08Rik	138995056	139000577	5522	2109	2216	1940	2616	2055	2101	1948	2463	1880	1951	3.65212	3.83418	3.64229	3.73361	3.80748	3.6216	3.44125	3.52172	3.52033	3.14819	2116.69	0.129492	0.0467385	2.77058	0.00559573	0.353827	chr5	6330403L08Rik	138995056	139000577	5522	2101	1948	2463	1880	1951	2326	1803	2188	2666	3.6216	3.44125	3.52172	3.52033
ENSMUSG00000093593	chr17	Gm20683	25834465	25841763	2790	6969	6901	6460	8003	6680	6866	6302	8260	6057	6307	23.8811	23.6281	24.0005	22.6026	24.4916	23.4204	22.0303	23.3714	22.4439	20.1392	6849.43	0.106445	0.0506359	2.10216	0.0355389	0.603112	chr17	Gm20683	25834465	25841763	2790	6866	6302	8260	6057	6307	7548	5667	7530	8584	23.4204	22.0303	23.3714	22.4439
ENSMUSG00000072893	chr11	4933439C10Rik	59505662	59513647	5616	1143	1187	1116	1407	1300	1152	1111	1200	960	1087	1.94619	2.01941	2.06019	1.97449	2.36832	1.95253	1.9298	1.68711	1.76753	1.72466	1165.08	0.209771	0.0805856	2.60309	0.00923888	0.420951	chr11	4933439C10Rik	59505662	59513647	5616	1152	1111	1200	960	1087	1171	965	1231	1421	1.95253	1.9298	1.68711	1.76753
ENSMUSG00000075054	chr13	Yae1d1	17986640	17993351	3436	2056	2132	1849	2422	1745	1589	1662	2363	1904	1644	5.7212	5.92769	5.57834	5.5547	5.19537	4.40143	4.71795	5.42937	5.72912	4.26286	1925.11	0.205998	0.0851271	2.41989	0.0155254	0.49216	chr13	Yae1d1	17986640	17993351	3436	1589	1662	2363	1904	1644	2400	1772	1801	1894	4.40143	4.71795	5.42937	5.72912
ENSMUSG00000055409	chr7	Nell1	49974864	50865255	5918	4314	4806	5585	6214	4979	3797	4734	5382	4067	5011	6.97068	7.75913	9.78413	8.27539	8.60785	6.10719	7.80337	7.1806	7.10602	7.54492	4877.1	0.230326	0.103957	2.21559	0.0267199	0.57745	chr7	Nell1	49974864	50865255	5918	3797	4734	5382	4067	5011	4873	3859	4741	6480	6.10719	7.80337	7.1806	7.10602
ENSMUSG00000021260	chr12	Hhipl1	108306270	108328300	2605	542	597	528	597	597	431	462	645	536	474	1.98915	2.18916	2.10091	1.80578	2.34423	1.57453	1.7297	1.95457	2.12712	1.621	540.411	0.227327	0.110417	2.05879	0.0395139	0.625469	chr12	Hhipl1	108306270	108328300	2605	431	462	645	536	474	593	404	557	650	1.57453	1.7297	1.95457	2.12712
ENSMUSG00000021974	chr14	Fgf9	58070547	58112337	4266	1481	1448	1316	1858	1357	1263	1340	1877	1301	1296	3.31953	3.24282	3.19802	3.43233	3.2543	2.81793	3.06397	3.47382	3.15323	2.70683	1440.43	0.129406	0.0628792	2.05801	0.0395887	0.6257	chr14	Fgf9	58070547	58112337	4266	1263	1340	1877	1301	1296	1747	1305	1412	1574	2.81793	3.06397	3.47382	3.15323
ENSMUSG00000020333	chr11	Acsl6	54303798	54364756	9914	22156	21245	18563	25383	19876	19080	18869	26017	19391	20133	21.3719	20.4758	19.4135	20.1798	20.5134	18.3204	18.5677	20.7219	20.2259	18.0965	20928.2	0.103321	0.0454449	2.27354	0.0229939	0.546547	chr11	Acsl6	54303798	54364756	9914	19080	18869	26017	19391	20133	23057	18305	21480	25981	18.3204	18.5677	20.7219	20.2259
ENSMUSG00000028842	chr4	Ago3	126331704	126429556	16571	5690	5719	4568	7671	6258	5725	4885	5815	4772	5727	3.28383	3.29779	2.85824	3.64874	3.86422	3.2889	2.87602	2.77102	2.97801	3.07986	5651.73	0.188688	0.0896454	2.10482	0.035307	0.601155	chr4	Ago3	126331704	126429556	16571	5725	4885	5815	4772	5727	6335	4431	5836	6718	3.2889	2.87602	2.77102	2.97801
ENSMUSG00000041205	chr16	Map6d1	20233310	20241358	3273	3900	4079	3648	5082	3761	4190	3588	4668	3241	3746	11.3928	11.9056	11.5538	12.2355	11.7551	12.1839	10.6924	11.2595	10.2377	10.1969	3962.3	0.12376	0.0600433	2.06118	0.0392859	0.624646	chr16	Map6d1	20233310	20241358	3273	4190	3588	4668	3241	3746	4105	3525	4009	5024	12.1839	10.6924	11.2595	10.2377
ENSMUSG00000053080	chr19	2700081O15Rik	7417625	7425904	7032	3448	3604	3068	4394	3692	3050	3251	3906	3141	3726	4.68889	4.8969	4.52337	4.92476	5.37183	4.12866	4.51002	4.38588	4.61879	4.72151	3510.55	0.139842	0.0638055	2.1917	0.0284015	0.588774	chr19	2700081O15Rik	7417625	7425904	7032	3050	3251	3906	3141	3726	3408	3070	3819	4344	4.12866	4.51002	4.38588	4.61879
ENSMUSG00000102351	chr16	AC107830.1	49913193	49915008	1815	4238	4100	4259	6227	4726	4316	3555	5269	3484	4337	22.3197	21.5747	24.3186	27.0289	26.6305	22.6264	19.0997	22.9128	19.841	21.2839	4414.9	0.219303	0.0910355	2.40898	0.0159971	0.49216	chr16	AC107830.1	49913193	49915008	1815	4316	3555	5269	3484	4337	4640	3709	4145	5457	22.6264	19.0997	22.9128	19.841
ENSMUSG00000020866	chr11	Cacna1g	94408391	94474198	10137	10495	11017	9701	12945	10554	8501	8848	10919	8635	10319	9.90088	10.3846	9.92228	10.065	10.6528	7.98302	8.5152	8.50542	8.80868	9.07118	10153.9	0.261987	0.0531398	4.93014	8.22e-07	0.00224286	chr11	Cacna1g	94408391	94474198	10137	8501	8848	10919	8635	10319	11271	7323	9616	12737	7.98302	8.5152	8.50542	8.80868
ENSMUSG00000019194	chr7	Scn1b	31116524	31126945	1801	24652	24576	22433	30948	23555	24572	23981	29930	22053	23298	130.84	130.327	129.086	135.377	133.761	129.818	129.842	131.165	126.565	115.224	24832.7	0.0761091	0.0349299	2.17891	0.0293384	0.589186	chr7	Scn1b	31116524	31126945	1801	24572	23981	29930	22053	23298	25688	22008	27846	30263	129.818	129.842	131.165	126.565
ENSMUSG00000020868	chr11	Xylt2	94663851	94677515	3979	2441	3026	2682	3185	2615	2387	2629	2929	2059	2485	5.86581	7.26546	6.98752	6.30801	6.72341	5.70977	6.4448	5.81168	5.35025	5.56444	2634.1	0.215622	0.0721276	2.98945	0.00279483	0.306158	chr11	Xylt2	94663851	94677515	3979	2387	2629	2929	2059	2485	2534	2298	2476	3373	5.70977	6.4448	5.81168	5.35025
ENSMUSG00000050103	chr12	Agmo	37241641	37582202	6285	608	692	557	679	509	729	701	902	665	673	0.925066	1.05198	0.918815	0.851454	0.828599	1.10409	1.08804	1.13318	1.09408	0.954156	666.52	-0.216387	0.0807042	-2.68124	0.00733499	0.387287	chr12	Agmo	37241641	37582202	6285	729	701	902	665	673	892	693	720	820	1.10409	1.08804	1.13318	1.09408
ENSMUSG00000039252	chr5	Lgi2	52537864	52566303	1950	2784	2501	2711	3992	2807	2600	2090	3636	2439	2510	13.6476	12.2499	14.4085	16.1287	14.7226	12.6872	10.4518	14.7174	12.9287	11.4656	2778.68	0.209197	0.105892	1.97556	0.048205	0.642193	chr5	Lgi2	52537864	52566303	1950	2600	2090	3636	2439	2510	3002	2225	2838	3237	12.6872	10.4518	14.7174	12.9287
ENSMUSG00000074575	chr2	Kcng1	168260117	168281736	4508	2591	2517	2254	3838	2232	1790	2339	3089	2037	2581	5.4958	5.33434	5.18348	6.7095	5.06541	3.77939	5.06119	5.41007	4.67209	5.10136	2491.51	0.226327	0.105719	2.14084	0.0322872	0.591046	chr2	Kcng1	168260117	168281736	4508	1790	2339	3089	2037	2581	3049	1702	2411	3003	3.77939	5.06119	5.41007	4.67209
ENSMUSG00000062866	chr10	Phactr2	13207717	13474396	11688	3557	3540	3224	4488	2835	2524	3451	3411	2750	3191	2.91038	2.89403	2.85999	3.0265	2.48186	2.05571	2.88051	2.30446	2.43308	2.43292	3276.65	0.24463	0.0868524	2.81661	0.00485331	0.342598	chr10	Phactr2	13207717	13474396	11688	2524	3451	3411	2750	3191	3635	2375	2873	4354	2.05571	2.88051	2.30446	2.43308
ENSMUSG00000002032	chr9	Tmem25	44793776	44799307	2902	4343	4525	4044	5501	4173	3598	4028	5039	3931	4124	14.3082	14.8953	14.4448	14.9369	14.7096	11.7995	13.5377	13.7076	14.0042	12.6605	4304.8	0.173894	0.0476338	3.65065	0.000261581	0.105816	chr9	Tmem25	44793776	44799307	2902	3598	4028	5039	3931	4124	4567	3457	4177	5510	11.7995	13.5377	13.7076	14.0042
ENSMUSG00000025092	chr19	Hspa12a	58795751	58860984	5733	21094	21102	21687	31721	20922	17349	22131	25198	17518	23159	35.184	35.1677	39.2183	43.6069	37.3376	28.8049	37.657	34.7035	31.5957	35.9949	21984	0.192078	0.0877269	2.1895	0.0285605	0.589186	chr19	Hspa12a	58795751	58860984	5733	17349	22131	25198	17518	23159	22023	17880	21996	27704	28.8049	37.657	34.7035	31.5957
ENSMUSG00000025427	chr18	Rnf165	77456110	77565147	10134	4488	4254	4129	6296	4808	4344	4150	4717	3654	4803	4.23519	4.01099	4.22443	4.89674	4.85447	4.08052	3.99509	3.67542	3.7286	4.22345	4537.79	0.187137	0.0822633	2.27485	0.022915	0.545488	chr18	Rnf165	77456110	77565147	10134	4344	4150	4717	3654	4803	4049	3643	5224	5545	4.08052	3.99509	3.67542	3.7286
ENSMUSG00000048732	chr11	Klhl11	100462614	100472741	2393	3147	3543	3627	4854	3781	3183	3642	4017	2890	3396	12.5723	14.1424	15.7098	15.9824	16.1616	12.6579	14.8429	13.2508	12.4846	12.6422	3587.86	0.196795	0.0828727	2.37467	0.0175648	0.499118	chr11	Klhl11	100462614	100472741	2393	3183	3642	4017	2890	3396	3834	3029	3492	4189	12.6579	14.8429	13.2508	12.4846
ENSMUSG00000035284	chr9	Vps13c	67840396	67995634	11523	10011	9678	9866	14927	10733	10025	9820	9921	8649	10310	8.30841	8.02527	8.87739	10.2102	9.53057	8.28191	8.31401	6.79857	7.76182	7.97322	10348.7	0.214472	0.0899687	2.38385	0.0171324	0.497727	chr9	Vps13c	67840396	67995634	11523	10025	9820	9921	8649	10310	10939	8065	10477	12309	8.28191	8.31401	6.79857	7.76182
ENSMUSG00000034336	chr19	Ina	47014698	47025327	3240	14921	15714	15881	21916	17307	13363	15034	19585	13215	15854	44.0314	46.3324	50.8096	53.3025	54.6441	39.2531	45.2582	47.721	42.1686	43.5952	16155.5	0.209914	0.0755659	2.7779	0.00547121	0.353708	chr19	Ina	47014698	47025327	3240	13363	15034	19585	13215	15854	17957	12105	16307	19149	39.2531	45.2582	47.721	42.1686
ENSMUSG00000027646	chr2	Src	157418444	157471862	4371	10678	10455	9803	12580	9770	8949	9984	11212	9386	10532	23.359	22.8518	23.2502	22.6812	22.8673	19.4869	22.2806	20.252	22.2025	21.4689	10298.6	0.137353	0.0517161	2.65591	0.00790956	0.396864	chr2	Src	157418444	157471862	4371	8949	9984	11212	9386	10532	9824	8573	11065	13217	19.4869	22.2806	20.252	22.2025
ENSMUSG00000001089	chr4	Luzp1	136469761	136554780	8112	10265	9651	9149	13995	10809	8757	9474	12715	8393	9331	12.101	11.3676	11.6934	13.5974	13.6334	10.276	11.3934	12.3766	10.6988	10.25	10156.3	0.19944	0.0681946	2.92457	0.00344934	0.324654	chr4	Luzp1	136469761	136554780	8112	8757	9474	12715	8393	9331	11471	8564	9718	11268	10.276	11.3934	12.3766	10.6988
ENSMUSG00000020657	chr12	Dnajc27	4082574	4110612	4713	15270	14841	14651	17538	14165	12305	13156	19101	13363	14631	30.9808	30.0851	32.2274	29.3262	30.7488	24.8509	27.2293	31.9987	29.3167	27.6607	14810.1	0.137841	0.0676212	2.03844	0.0415064	0.6257	chr12	Dnajc27	4082574	4110612	4713	12305	13156	19101	13363	14631	16027	12545	14475	18288	24.8509	27.2293	31.9987	29.3167
ENSMUSG00000033597	chr17	Caskin1	24488783	24508905	6172	15333	15313	12899	17940	15273	12553	12598	18215	13163	14918	23.7561	23.7051	21.6674	22.9082	25.318	19.3598	19.9117	23.3023	22.0526	21.5374	14721.4	0.158983	0.0630309	2.5223	0.011659	0.450077	chr17	Caskin1	24488783	24508905	6172	12553	12598	18215	13163	14918	14591	11049	16467	18588	19.3598	19.9117	23.3023	22.0526
ENSMUSG00000066760	chr7	Psg16	17074040	17133450	5488	799	834	671	956	817	639	749	962	693	784	1.39219	1.45195	1.26758	1.37287	1.5231	1.1083	1.33135	1.38404	1.30569	1.27292	784.842	0.145165	0.0725888	1.99982	0.0455194	0.637134	chr7	Psg16	17074040	17133450	5488	639	749	962	693	784	1024	570	739	930	1.1083	1.33135	1.38404	1.30569
ENSMUSG00000021302	chr13	Ggps1	14052449	14063401	2367	2926	3205	2785	4363	2806	2571	2891	4023	2690	2685	11.8178	12.9337	12.1953	14.5234	12.1257	10.3364	11.9116	13.4163	11.7482	10.1051	3056.61	0.163058	0.0798386	2.04235	0.0411173	0.6257	chr13	Ggps1	14052449	14063401	2367	2571	2891	4023	2690	2685	3516	2828	2828	3249	10.3364	11.9116	13.4163	11.7482
ENSMUSG00000038679	chr15	Trps1	50654752	50890463	13380	3474	3301	2713	3871	3177	2826	2734	3658	3022	3212	2.48305	2.35741	2.10237	2.28034	2.42957	2.01063	1.99348	2.15884	2.33564	2.13927	3182.92	0.14489	0.0664969	2.17889	0.0293397	0.589186	chr15	Trps1	50654752	50890463	13380	2826	2734	3658	3022	3212	3113	2900	3112	3910	2.01063	1.99348	2.15884	2.33564
ENSMUSG00000041362	chr19	4930506M07Rik	58973358	59076069	4081	3372	3409	3543	4311	3203	2878	3074	4281	2878	3357	7.90056	7.98053	9.00006	8.32474	8.02943	6.71224	7.34739	8.28204	7.29153	7.3292	3406.98	0.175026	0.0680793	2.57092	0.0101429	0.430107	chr19	4930506M07Rik	58973358	59076069	4081	2878	3074	4281	2878	3357	3992	2967	2998	3860	6.71224	7.34739	8.28204	7.29153
ENSMUSG00000031963	chr9	Bmper	23223076	23485202	3793	876	857	820	1040	801	690	687	1073	718	760	2.20826	2.15854	2.24111	2.16074	2.16041	1.73142	1.7667	2.23341	1.95717	1.78523	825.946	0.22165	0.0792178	2.79799	0.00514222	0.34656	chr9	Bmper	23223076	23485202	3793	690	687	1073	718	760	805	718	799	961	1.73142	1.7667	2.23341	1.95717
ENSMUSG00000055421	chr14	Pcdh9	93013410	93890679	6783	13036	12635	13530	19226	14429	10462	14092	16300	11303	14086	18.3782	17.7978	20.6804	22.3393	21.7646	14.6818	20.267	18.9744	17.2309	18.5046	13797	0.189647	0.095093	1.99434	0.0461152	0.637134	chr14	Pcdh9	93013410	93890679	6783	10462	14092	16300	11303	14086	14155	11679	13305	16449	14.6818	20.267	18.9744	17.2309
ENSMUSG00000021277	chr12	Traf3	111166370	111267153	7350	6684	6416	5350	7402	6074	4580	5341	7586	5753	5364	8.69628	8.34056	7.54666	7.93722	8.4553	5.93155	7.08889	8.14951	8.09373	6.50311	6014.35	0.212951	0.0838229	2.54049	0.0110699	0.444892	chr12	Traf3	111166370	111267153	7350	4580	5341	7586	5753	5364	6041	4591	6274	7208	5.93155	7.08889	8.14951	8.09373
ENSMUSG00000036790	chrX	Slitrk2	66649318	66661393	8080	3068	2888	2632	3814	2725	2935	2798	3513	2566	2684	3.63106	3.41515	3.37729	3.72033	3.45066	3.45774	3.3782	3.43304	3.28392	2.96003	2939.7	0.108057	0.0498834	2.16619	0.0302965	0.590298	chrX	Slitrk2	66649318	66661393	8080	2935	2798	3513	2566	2684	3226	2583	2936	3428	3.45774	3.3782	3.43304	3.28392
ENSMUSG00000047910	chr18	Pcdhb16	37477814	37483038	5225	1204	1117	929	1495	1040	1000	996	1125	1025	955	2.20344	2.0425	1.84329	2.25495	2.03641	1.82171	1.85948	1.7	2.02841	1.62859	1082.56	0.216136	0.0788388	2.74149	0.00611603	0.363898	chr18	Pcdhb16	37477814	37483038	5225	1000	996	1125	1025	955	1092	1049	979	1150	1.82171	1.85948	1.7	2.02841
ENSMUSG00000040209	chr3	Zfp704	9427020	9610085	15255	7537	7288	6747	9781	7674	6841	6831	8302	6361	7869	4.725	4.56505	4.58582	5.05369	5.14733	4.26902	4.36864	4.29742	4.31207	4.59682	7478.82	0.154495	0.0572188	2.70008	0.00693222	0.377172	chr3	Zfp704	9427020	9610085	15255	6841	6831	8302	6361	7869	7882	6253	7668	8601	4.26902	4.36864	4.29742	4.31207
ENSMUSG00000021514	chr13	Zfp369	65278814	65304221	5896	1542	1545	1348	2056	1457	1481	1520	1549	1301	1424	2.5009	2.50366	2.37032	2.74826	2.5283	2.39097	2.51487	2.07437	2.28164	2.15207	1514.03	0.164901	0.0678345	2.43094	0.0150599	0.49216	chr13	Zfp369	65278814	65304221	5896	1481	1520	1549	1301	1424	1686	1123	1587	1761	2.39097	2.51487	2.07437	2.28164
ENSMUSG00000021366	chr13	Hivep1	42052021	42185026	8753	7961	7641	7262	10262	8416	7238	6948	9559	6633	8050	8.6977	8.34106	8.60195	9.24041	9.83785	7.87157	7.74382	8.62325	7.83618	8.19536	7941.11	0.166106	0.0613297	2.70841	0.00676065	0.37141	chr13	Hivep1	42052021	42185026	8753	7238	6948	9559	6633	8050	7705	7348	7921	8870	7.87157	7.74382	8.62325	7.83618
ENSMUSG00000021579	chr13	Lrrc14b	74359578	74364005	2755	1340	1459	1207	1864	1155	1162	1318	1600	1101	1224	4.65017	5.05887	4.54125	5.33129	4.28848	4.01399	4.66593	4.58465	4.13151	3.95804	1328.63	0.178118	0.0691674	2.57518	0.0100189	0.430107	chr13	Lrrc14b	74359578	74364005	2755	1162	1318	1600	1101	1224	1450	1013	1332	1569	4.01399	4.66593	4.58465	4.13151
ENSMUSG00000029516	chr5	Cit	115845278	116008947	15387	13169	12790	12809	17116	12742	12255	12319	13179	9449	12741	8.18492	7.94266	8.63138	8.7677	8.47337	7.58194	7.8108	6.76341	6.35045	7.37904	12797.6	0.242479	0.0712362	3.40387	0.000664384	0.15112	chr5	Cit	115845278	116008947	15387	12255	12319	13179	9449	12741	11454	10629	12471	15587	7.58194	7.8108	6.76341	6.35045
ENSMUSG00000024109	chr17	Nrxn1	90033644	91092805	17739	36323	37674	36714	54487	41011	30043	38382	39571	31843	41375	19.5827	20.2939	21.4598	24.2106	23.6563	16.1228	21.1094	17.6152	18.5636	20.7856	38520.1	0.228609	0.0935715	2.44315	0.0145597	0.487536	chr17	Nrxn1	90033644	91092805	17739	30043	38382	39571	31843	41375	35934	33945	37567	43481	16.1228	21.1094	17.6152	18.5636
ENSMUSG00000034059	chr2	Ypel4	84734058	84738655	2614	3809	3704	3041	4408	3551	3434	3432	4029	3285	3454	13.931	13.5356	12.0585	13.2873	13.8957	12.502	12.8049	12.1672	12.9917	11.7714	3596.64	0.115068	0.047513	2.42183	0.0154427	0.49216	chr2	Ypel4	84734058	84738655	2614	3434	3432	4029	3285	3454	3816	2992	3790	4167	12.502	12.8049	12.1672	12.9917
ENSMUSG00000048106	chr3	4632415L05Rik	19894886	19895962	1077	731	828	742	892	716	615	680	944	688	636	6.48548	7.33988	7.13728	6.52247	6.79665	5.43133	6.15449	6.91542	6.6004	5.25795	743.066	0.192496	0.0858334	2.24267	0.0249181	0.559606	chr3	4632415L05Rik	19894886	19895962	1077	615	680	944	688	636	849	574	669	891	5.43133	6.15449	6.91542	6.6004
ENSMUSG00000063919	chr5	Srrm4	116439272	116591817	7896	3799	3575	3491	5051	4069	3121	3392	4202	3101	4080	4.60098	4.32605	4.5839	5.04175	5.27262	3.76254	4.19079	4.20203	4.06107	4.60444	3764.59	0.208829	0.0800457	2.60888	0.00908396	0.420951	chr5	Srrm4	116439272	116591817	7896	3121	3392	4202	3101	4080	3936	2902	3876	4242	3.76254	4.19079	4.20203	4.06107
ENSMUSG00000025757	chr3	Hspa4l	40744495	40796103	11792	21080	21263	19379	28764	21272	17619	19555	26640	18436	20264	17.0958	17.2297	17.0394	19.2261	18.458	14.2235	16.1784	17.8392	16.1675	15.3137	21227	0.176409	0.0584892	3.01609	0.00256061	0.299536	chr3	Hspa4l	40744495	40796103	11792	17619	19555	26640	18436	20264	24726	16938	19372	24483	14.2235	16.1784	17.8392	16.1675
ENSMUSG00000022995	chr1	Enah	181896384	182019990	21452	17353	16623	15299	20188	17124	13995	14772	20157	15126	16661	7.73624	7.40455	7.39473	7.41773	8.16804	6.21061	6.71821	7.41999	7.29184	6.92136	16638.9	0.156892	0.0585576	2.67927	0.00737824	0.387287	chr1	Enah	181896384	182019990	21452	13995	14772	20157	15126	16661	17179	13425	15944	20926	6.21061	6.71821	7.41999	7.29184
ENSMUSG00000047033	chr18	Pcdhb15	37473540	37476340	2801	397	412	361	463	451	343	342	398	364	400	1.35508	1.4051	1.33594	1.3025	1.64706	1.1654	1.19086	1.12171	1.34349	1.27224	393.17	0.222953	0.10413	2.14111	0.032265	0.591046	chr18	Pcdhb15	37473540	37476340	2801	343	342	398	364	400	401	315	393	437	1.1654	1.19086	1.12171	1.34349
ENSMUSG00000040724	chr3	Kcna2	107101567	107106879	3456	7802	7717	7293	10955	8599	7017	7519	9210	6727	7444	21.5849	21.3318	21.8753	24.9792	25.4536	19.3242	21.2209	21.039	20.1244	19.1905	7970.7	0.208097	0.0619777	3.35762	0.000786179	0.167211	chr3	Kcna2	107101567	107106879	3456	7017	7519	9210	6727	7444	8852	6523	7374	8838	19.3242	21.2209	21.039	20.1244
ENSMUSG00000022211	chr14	Lrrc16b	55491093	55508246	4580	3633	3544	3312	4604	3825	3107	3318	4730	3088	3341	7.58488	7.39283	7.49682	7.92211	8.54421	6.45699	7.06673	8.15391	6.97136	6.49972	3619.33	0.165036	0.0669506	2.46505	0.0136995	0.48211	chr14	Lrrc16b	55491093	55508246	4580	3107	3318	4730	3088	3341	3782	2585	3658	4673	6.45699	7.06673	8.15391	6.97136
ENSMUSG00000092375	chr15	A730060N03Rik	78119706	78144142	2124	665	725	643	852	677	640	645	818	576	588	2.993	3.26029	3.13761	3.16043	3.2601	2.86728	2.96144	3.0399	2.80327	2.46602	678.698	0.177686	0.0649299	2.73659	0.006208	0.363898	chr15	A730060N03Rik	78119706	78144142	2124	640	645	818	576	588	784	581	683	652	2.86728	2.96144	3.0399	2.80327
ENSMUSG00000029608	chr5	Rph3a	120940502	121009518	4127	29856	28111	27080	34546	27151	28849	25445	35190	23903	24629	69.1728	65.075	68.0231	65.9666	67.3049	66.5335	60.1402	67.3201	59.8844	53.1723	28299.1	0.145091	0.0629636	2.30437	0.0212018	0.530467	chr5	Rph3a	120940502	121009518	4127	28849	25445	35190	23903	24629	29884	22721	28650	33275	66.5335	60.1402	67.3201	59.8844
ENSMUSG00000008855	chr11	Hdac5	102194432	102230166	8780	16895	17574	14209	19816	15321	15361	14625	19467	15216	16273	18.4017	19.1251	16.779	17.7884	17.8543	16.6542	16.25	17.5073	17.9208	16.5159	16374.6	0.0982032	0.0453108	2.16732	0.0302102	0.590298	chr11	Hdac5	102194432	102230166	8780	15361	14625	19467	15216	16273	16992	13262	17675	19358	16.6542	16.25	17.5073	17.9208
ENSMUSG00000034570	chr11	Inpp5j	3494375	3504821	5092	4844	4975	4530	6172	4584	4642	4997	5511	4107	5049	9.09649	9.33463	9.22299	9.55252	9.21026	8.67723	9.57278	8.5452	8.33973	8.83507	4911.57	0.0938735	0.0451934	2.07715	0.0377875	0.615017	chr11	Inpp5j	3494375	3504821	5092	4642	4997	5511	4107	5049	5558	3804	4968	5913	8.67723	9.57278	8.5452	8.33973
ENSMUSG00000019899	chr10	Lama2	26980036	27619758	16338	1941	1844	1466	2067	1576	1470	1579	2069	1417	1761	1.13617	1.07848	0.93037	0.997196	0.987033	0.856528	0.942885	1	0.896902	0.960533	1705.34	0.15348	0.065282	2.35104	0.0187211	0.506181	chr10	Lama2	26980036	27619758	16338	1470	1579	2069	1417	1761	2127	1348	1544	1848	0.856528	0.942885	1	0.896902
ENSMUSG00000042359	chr2	Osbpl6	76406508	76600647	10063	6177	5814	5210	7816	6499	5496	5428	6984	5381	5943	5.87017	5.52054	5.36802	6.12181	6.6081	5.19907	5.26225	5.48023	5.52959	5.26276	6037.63	0.156158	0.0618078	2.52651	0.0115201	0.450077	chr2	Osbpl6	76406508	76600647	10063	5496	5428	6984	5381	5943	6754	4914	5976	6516	5.19907	5.26225	5.48023	5.52959
ENSMUSG00000058975	chr7	Kcnc1	46396497	46438375	9128	22375	20320	18117	27758	19523	16193	18528	25128	18547	18610	23.4414	21.2705	20.5783	23.9679	21.8839	16.887	19.8019	21.737	21.0112	18.1678	20319.9	0.204152	0.0689547	2.96066	0.00306978	0.312259	chr7	Kcnc1	46396497	46438375	9128	16193	18528	25128	18547	18610	20818	16095	19372	23836	16.887	19.8019	21.737	21.0112
ENSMUSG00000025192	chr19	Entpd7	43689672	43733697	8963	1074	1017	922	1422	1130	1015	840	1145	815	996	1.1459	1.08417	1.06654	1.25044	1.28996	1.07799	0.914281	1.00872	0.940279	0.99023	1030.66	0.256758	0.0841941	3.04959	0.00229153	0.287392	chr19	Entpd7	43689672	43733697	8963	1015	840	1145	815	996	1087	794	1025	1066	1.07799	0.914281	1.00872	0.940279
ENSMUSG00000097893	chr1	1700034P13Rik	9747648	9791922	3051	952	1001	1003	1406	1196	878	1111	1072	858	997	2.98329	3.1342	3.40772	3.63134	4.01003	2.73879	3.55166	2.7738	2.90739	2.91131	1043.67	0.223752	0.103496	2.16193	0.0306236	0.590298	chr1	1700034P13Rik	9747648	9791922	3051	878	1111	1072	858	997	1134	796	954	1202	2.73879	3.55166	2.7738	2.90739
ENSMUSG00000031523	chr8	Dlc1	36567751	36953143	14694	5791	5361	4948	7701	5384	4237	5370	6532	4642	5700	3.76901	3.48621	3.49146	4.13089	3.74918	2.74497	3.56539	3.51028	3.2669	3.45688	5512.88	0.187252	0.0773019	2.42234	0.0154209	0.49216	chr8	Dlc1	36567751	36953143	14694	4237	5370	6532	4642	5700	5826	3932	5842	6308	2.74497	3.56539	3.51028	3.2669
ENSMUSG00000021301	chr13	Hecw1	14226438	14523226	9460	7404	7326	6739	10076	7591	7054	7026	8442	6002	7120	7.48468	7.39958	7.38594	8.39493	8.21037	7.09819	7.24558	7.0465	6.56084	6.70689	7422.91	0.18135	0.0519884	3.48828	0.000486142	0.140162	chr13	Hecw1	14226438	14523226	9460	7054	7026	8442	6002	7120	7471	6394	7192	8232	7.09819	7.24558	7.0465	6.56084
ENSMUSG00000027668	chr3	Mfn1	32529465	32579239	6114	6165	6222	5266	7829	5927	5227	5749	7484	5397	5934	9.64229	9.72324	8.92959	10.092	9.91835	8.13777	9.17272	9.66502	9.1276	8.64828	6067.9	0.126102	0.0452085	2.78935	0.00528137	0.347144	chr3	Mfn1	32529465	32579239	6114	5227	5749	7484	5397	5934	7151	4583	6042	6872	8.13777	9.17272	9.66502	9.1276
ENSMUSG00000031816	chr8	Mthfsd	121095012	121108392	4894	1723	1789	1560	2265	1800	1693	1658	2120	1578	1678	3.36648	3.49249	3.3046	3.64738	3.76288	3.29271	3.30472	3.42018	3.33392	3.05505	1774.2	0.114965	0.049755	2.31063	0.0208535	0.529407	chr8	Mthfsd	121095012	121108392	4894	1693	1658	2120	1578	1678	1960	1461	1794	1977	3.29271	3.30472	3.42018	3.33392
ENSMUSG00000031026	chr7	Trim66	109449006	109508134	10125	5197	4637	4663	6174	5407	4438	4451	6055	4055	4845	4.90861	4.37599	4.77502	4.80612	5.46411	4.17252	4.28866	4.72217	4.14146	4.26417	4962.32	0.188587	0.0674562	2.7957	0.00517877	0.346818	chr7	Trim66	109449006	109508134	10125	4438	4451	6055	4055	4845	4847	3994	4617	6175	4.17252	4.28866	4.72217	4.14146
ENSMUSG00000050272	chr16	Dscam	96592079	97170752	7498	6600	6369	5991	7897	6385	4831	5551	7635	5258	6344	8.41752	8.11606	8.28406	8.30089	8.71281	6.13314	7.22221	8.04028	7.25134	7.53943	6243.33	0.225145	0.0683703	3.29302	0.000991161	0.195569	chr16	Dscam	96592079	97170752	7498	4831	5551	7635	5258	6344	5793	4904	6299	7282	6.13314	7.22221	8.04028	7.25134
ENSMUSG00000052479	chr8	A330008L17Rik	99416642	99733438	5730	431	406	388	589	454	378	353	439	352	363	0.719268	0.676976	0.702019	0.810122	0.810637	0.627929	0.600961	0.604922	0.635204	0.564488	413.101	0.310945	0.0880746	3.53047	0.000414822	0.125225	chr8	A330008L17Rik	99416642	99733438	5730	378	353	439	352	363	416	353	365	413	0.627929	0.600961	0.604922	0.635204
ENSMUSG00000018750	chr11	Zbtb4	69765912	69784023	8117	15864	15948	14016	19569	15344	14402	15018	18813	14260	16096	18.6899	18.773	17.9029	19.0014	19.3415	16.8897	18.0495	18.301	18.1665	17.6704	15830.1	0.0882711	0.0325197	2.71439	0.00663978	0.370439	chr11	Zbtb4	69765912	69784023	8117	14402	15018	18813	14260	16096	16975	13325	15305	19154	16.8897	18.0495	18.301	18.1665
ENSMUSG00000052981	chr13	Ube2ql1	69702835	69739897	2679	12720	12734	12025	16693	12375	11197	13089	15715	11325	13122	45.3937	45.4054	46.5262	49.0982	47.251	39.7756	47.6512	46.3068	43.7023	43.6359	12998.9	0.0969134	0.048143	2.01303	0.0441115	0.633813	chr13	Ube2ql1	69702835	69739897	2679	11197	13089	15715	11325	13122	12784	10743	13910	15392	39.7756	47.6512	46.3068	43.7023
ENSMUSG00000097119	chr17	B230354K17Rik	45433852	45442544	4897	1371	1630	1457	2228	1331	1385	1423	1869	1245	1341	2.67709	3.18014	3.08452	3.5856	2.78074	2.69203	2.83458	3.01339	2.62876	2.43999	1510.34	0.187454	0.0870299	2.1539	0.0312476	0.590298	chr17	B230354K17Rik	45433852	45442544	4897	1385	1423	1869	1245	1341	1455	1247	1367	1889	2.69203	2.83458	3.01339	2.62876
ENSMUSG00000013646	chr11	Sh3bp5l	58330724	58347728	6352	4110	4171	3674	5149	3837	3893	3999	4858	3538	3972	6.18738	6.27392	5.99664	6.38866	6.18036	5.83385	6.1415	6.03871	5.75943	5.57197	4090.85	0.0965542	0.0281607	3.42869	0.000606502	0.148249	chr11	Sh3bp5l	58330724	58347728	6352	3893	3999	4858	3538	3972	4632	3234	4104	4712	5.83385	6.1415	6.03871	5.75943
ENSMUSG00000078584	chr4	AU022252	119203570	119232712	9570	2861	2993	2821	4039	2957	2851	2795	3235	2451	3261	2.85893	2.98832	3.05628	3.32646	3.16151	2.83589	2.84922	2.66921	2.64842	3.03649	3007.93	0.146622	0.0708045	2.0708	0.0383771	0.617847	chr4	AU022252	119203570	119232712	9570	2851	2795	3235	2451	3261	3154	2315	2961	3623	2.83589	2.84922	2.66921	2.64842
ENSMUSG00000052301	chr7	Doc2a	126847416	126852705	2803	2946	3033	3104	3844	3068	2825	2937	3864	2520	2999	10.0484	10.3365	11.4787	10.8062	11.1964	9.59157	10.2195	10.8824	9.29444	9.53184	3093.35	0.13854	0.0615815	2.2497	0.0244679	0.558871	chr7	Doc2a	126847416	126852705	2803	2825	2937	3864	2520	2999	2848	2556	3105	3822	9.59157	10.2195	10.8824	9.29444
ENSMUSG00000040136	chr7	Abcc8	46104523	46180033	4952	2339	2222	2134	2862	2295	2189	2075	2592	1813	2406	4.51654	4.287	4.46759	4.55478	4.74149	4.20753	4.08745	4.13268	3.78556	4.32918	2279.77	0.149775	0.06183	2.42237	0.0154194	0.49216	chr7	Abcc8	46104523	46180033	4952	2189	2075	2592	1813	2406	2194	1802	2298	2758	4.20753	4.08745	4.13268	3.78556
ENSMUSG00000020451	chr11	Limk2	3344256	3409189	6099	9449	9535	8318	11070	8475	8188	8552	11182	8462	8970	14.8149	14.9372	14.1396	14.3049	14.2171	12.779	13.6786	14.4762	14.3464	13.1051	9161.25	0.0982524	0.0389945	2.51965	0.0117473	0.450077	chr11	Limk2	3344256	3409189	6099	8188	8552	11182	8462	8970	9856	7022	8950	11400	12.779	13.6786	14.4762	14.3464
ENSMUSG00000042063	chr12	Zfp386	116047724	116063360	8753	1579	1680	1248	1833	1304	1549	1698	2231	1619	1638	1.72512	1.83392	1.47828	1.65052	1.5243	1.68459	1.89249	2.0126	1.91267	1.66758	1620.74	-0.143135	0.0681376	-2.10067	0.0356697	0.603112	chr12	Zfp386	116047724	116063360	8753	1549	1698	2231	1619	1638	1869	1590	1650	1967	1.68459	1.89249	2.0126	1.91267
ENSMUSG00000007603	chr17	Dus3l	56764751	56770092	2303	3810	3998	3639	4581	3950	3806	3609	4338	3313	3815	15.8156	16.582	16.3775	15.6727	17.5435	15.7266	15.2829	14.8687	14.871	14.7567	3873.17	0.133702	0.0511705	2.61287	0.00897852	0.420951	chr17	Dus3l	56764751	56770092	2303	3806	3609	4338	3313	3815	4155	2815	3728	4845	15.7266	15.2829	14.8687	14.871
ENSMUSG00000007021	chr17	Syngr3	24685092	24689955	2071	12753	12119	12220	16359	12009	11463	12135	15299	10511	13029	58.8662	55.8926	61.1546	62.2347	59.3086	52.6694	57.1416	58.3094	52.4632	56.0402	12694.2	0.121183	0.0511193	2.3706	0.0177593	0.499118	chr17	Syngr3	24685092	24689955	2071	11463	12135	15299	10511	13029	12525	10378	12374	15469	52.6694	57.1416	58.3094	52.4632
ENSMUSG00000052949	chr11	Rnf157	116336353	116413032	9537	23714	21997	19690	28554	21419	21733	19266	26356	20082	21456	23.7789	22.0386	21.406	23.598	22.9796	21.6926	19.7077	21.8216	21.7746	20.0479	22275	0.129867	0.0520725	2.49397	0.0126322	0.465939	chr11	Rnf157	116336353	116413032	9537	21733	19266	26356	20082	21456	22091	18042	22390	26132	21.6926	19.7077	21.8216	21.7746
ENSMUSG00000045071	chr4	E130308A19Rik	59626211	59761439	12617	1475	1436	1165	1727	1361	1084	1251	1649	1186	1303	1.11801	1.08753	0.957376	1.07887	1.10374	0.817877	0.967317	1.03204	0.972064	0.920306	1352.82	0.198184	0.0650564	3.04635	0.0023164	0.287392	chr4	E130308A19Rik	59626211	59761439	12617	1084	1251	1649	1186	1303	1445	1020	1190	1623	0.817877	0.967317	1.03204	0.972064
ENSMUSG00000028434	chr4	Epb4.1l4b	56991972	57143437	8858	4631	4114	4359	5976	4590	3591	4191	5205	4000	4528	4.99958	4.43769	5.10211	5.31731	5.30187	3.85905	4.61567	4.63982	4.66956	4.55512	4491.37	0.188194	0.0755088	2.49234	0.0126903	0.465984	chr4	Epb4.1l4b	56991972	57143437	8858	3591	4191	5205	4000	4528	4711	3212	4143	5567	3.85905	4.61567	4.63982	4.66956
ENSMUSG00000023019	chr15	Gpd1	99717515	99725005	2961	6584	6053	5291	7726	6146	7429	7501	8767	6392	7675	21.2593	19.5282	18.5225	20.5606	21.2329	23.8778	24.7079	23.3739	22.3179	23.0925	6899.35	-0.200287	0.0479404	-4.17783	2.94e-05	0.0253678	chr15	Gpd1	99717515	99725005	2961	7429	7501	8767	6392	7675	8653	5939	7740	8390	23.8778	24.7079	23.3739	22.3179
ENSMUSG00000097216	chr5	4932441J04Rik	57570082	57720201	4716	2953	3108	3187	4513	3140	3045	3312	3521	2740	3000	5.98744	6.2964	7.00589	7.54163	6.81184	6.14569	6.85057	5.89475	6.00739	5.66805	3231.79	0.15617	0.0772207	2.02238	0.0431371	0.630924	chr5	4932441J04Rik	57570082	57720201	4716	3045	3312	3521	2740	3000	3086	2698	3182	3694	6.14569	6.85057	5.89475	6.00739
ENSMUSG00000093459	chr5	5730480H06Rik	48395573	48414294	1735	559	628	600	670	588	507	569	697	480	589	3.07968	3.4569	3.58384	3.04222	3.466	2.7804	3.1979	3.17065	2.85951	3.02374	586.559	0.160194	0.0814772	1.96613	0.0492842	0.644166	chr5	5730480H06Rik	48395573	48414294	1735	507	569	697	480	589	634	438	573	660	2.7804	3.1979	3.17065	2.85951
ENSMUSG00000035640	chr10	Dos	80130451	80140835	4996	21520	23267	22673	27214	21896	22852	20742	25919	19187	20721	41.1885	44.4947	47.0486	42.9288	44.839	43.5376	40.4989	40.9613	39.7099	36.9556	22517.4	0.145303	0.0602147	2.41308	0.0158182	0.49216	chr10	Dos	80130451	80140835	4996	22852	20742	25919	19187	20721	20305	18194	22373	27927	43.5376	40.4989	40.9613	39.7099
ENSMUSG00000031561	chr8	Tenm3	48227682	48844026	11132	10430	9543	9945	14477	11326	9117	8686	11935	8389	11492	8.96016	8.19125	9.26275	10.2502	10.4103	7.79631	7.61219	8.46595	7.79289	9.19945	10459.2	0.217763	0.0917514	2.3734	0.017625	0.499118	chr8	Tenm3	48227682	48844026	11132	9117	8686	11935	8389	11492	10588	8343	9676	11493	7.79631	7.61219	8.46595	7.79289
ENSMUSG00000019146	chr15	Cacng2	77991748	78120028	5510	6946	6531	6124	8285	6201	6544	5766	8268	5617	6328	12.0545	11.3247	11.5226	11.8503	11.5142	11.3048	10.2081	11.8477	10.5408	10.2333	6609.9	0.121525	0.0538245	2.2578	0.0239581	0.556542	chr15	Cacng2	77991748	78120028	5510	6544	5766	8268	5617	6328	6798	5507	6258	7663	11.3048	10.2081	11.8477	10.5408
ENSMUSG00000024851	chr19	Pitpnm1	4099998	4113965	6889	17221	17563	15710	20178	16834	16859	16938	19064	14364	16907	23.9047	24.3589	23.6431	23.0847	25.0017	23.295	23.9853	21.8504	21.5604	21.8688	17096.5	0.107645	0.044021	2.44531	0.0144727	0.486995	chr19	Pitpnm1	4099998	4113965	6889	16859	16938	19064	14364	16907	16993	13384	17036	20868	23.295	23.9853	21.8504	21.5604
ENSMUSG00000092232	chr14	Gm20521	54883441	54898137	1245	6616	7047	5792	7782	6600	6269	6182	7379	5953	6548	50.7833	54.046	48.2012	49.231	54.2034	47.8994	48.4076	46.7676	49.4104	46.8348	6591.09	0.114069	0.0455763	2.50282	0.0123209	0.462797	chr14	Gm20521	54883441	54898137	1245	6269	6182	7379	5953	6548	7119	5109	6545	7455	47.8994	48.4076	46.7676	49.4104
ENSMUSG00000050947	chr3	Amigo1	108186335	108192286	5540	9183	9199	8560	11832	8856	9288	9075	10733	7840	9056	15.8504	15.8646	16.0189	16.832	16.355	15.9582	15.9794	15.2967	14.6328	14.5655	9302.69	0.0981904	0.0413428	2.37503	0.0175475	0.499118	chr3	Amigo1	108186335	108192286	5540	9288	9075	10733	7840	9056	9195	7599	9115	11223	15.9582	15.9794	15.2967	14.6328
ENSMUSG00000026858	chr2	Fam73b	30364233	30385521	6249	7124	7125	6550	8556	6760	6617	6466	8506	6457	7272	10.9015	10.8939	10.867	10.7909	11.068	10.0793	10.0939	10.7476	10.6844	10.3694	7103.42	0.0838934	0.040578	2.06746	0.0386909	0.621217	chr2	Fam73b	30364233	30385521	6249	6617	6466	8506	6457	7272	7500	5473	7111	8427	10.0793	10.0939	10.7476	10.6844
ENSMUSG00000018599	chr11	Mief2	60728398	60732951	2716	1563	1554	1404	1909	1273	1324	1482	1854	1264	1380	5.5019	5.46561	5.35827	5.53837	4.79446	4.63925	5.32183	5.38872	4.81125	4.52656	1487.39	0.128283	0.060698	2.11346	0.0345616	0.598738	chr11	Mief2	60728398	60732951	2716	1324	1482	1854	1264	1380	1489	1243	1370	1751	4.63925	5.32183	5.38872	4.81125
ENSMUSG00000008153	chr6	Clstn3	124430759	124464794	4968	33877	33408	32473	43417	33281	33948	33372	40472	29093	34697	65.2048	64.2479	67.7643	68.8742	68.5375	65.0421	65.5263	64.3207	60.5509	62.2302	34590.1	0.0909337	0.0431071	2.10948	0.0349028	0.598738	chr6	Clstn3	124430759	124464794	4968	33948	33372	40472	29093	34697	34741	28310	34055	40742	65.0421	65.5263	64.3207	60.5509
ENSMUSG00000014503	chr18	Pkd2l2	34409423	34442789	2666	2168	1897	1827	2582	2073	1808	1804	2645	1635	1955	7.77463	6.79707	7.10334	7.63131	7.95384	6.45394	6.59957	7.83191	6.34009	6.53284	2020.39	0.158394	0.0718434	2.20472	0.0274739	0.579632	chr18	Pkd2l2	34409423	34442789	2666	1808	1804	2645	1635	1955	2125	1538	1856	2373	6.45394	6.59957	7.83191	6.34009
ENSMUSG00000020300	chr11	Cpeb4	31872211	31935634	6369	10884	10686	9818	14356	11625	10139	10237	12515	8945	10801	16.3415	16.0307	15.982	17.7648	18.6747	15.1532	15.6796	15.5152	14.5225	15.1113	10928.3	0.173582	0.0544229	3.18951	0.00142516	0.23612	chr11	Cpeb4	31872211	31935634	6369	10139	10237	12515	8945	10801	11497	8478	10932	11222	15.1532	15.6796	15.5152	14.5225
ENSMUSG00000086805	chr8	4932443L11Rik	4162522	4206882	2827	1871	1839	1753	2144	1914	1792	1685	2126	1525	1756	6.32758	6.21412	6.42761	5.97601	6.92569	6.03265	5.8133	5.93676	5.57688	5.5338	1834.1	0.156501	0.0588469	2.65946	0.00782656	0.396864	chr8	4932443L11Rik	4162522	4206882	2827	1792	1685	2126	1525	1756	1739	1421	1834	2132	6.03265	5.8133	5.93676	5.57688
ENSMUSG00000066752	chr1	Gm10176	162477680	162479943	2264	1048	1109	1041	1303	1157	938	1028	1170	918	968	4.42524	4.67887	4.76573	4.53463	5.22716	3.94261	4.4282	4.07927	4.19156	3.80878	1065.38	0.225076	0.0658755	3.41669	0.000633878	0.15045	chr1	Gm10176	162477680	162479943	2264	938	1028	1170	918	968	1063	827	967	1174	3.94261	4.4282	4.07927	4.19156
ENSMUSG00000089671	chr15	Gm16537	99715543	99724474	702	1714	1596	1377	2069	1572	1886	2073	2192	1688	2005	23.3184	21.6948	20.3107	23.1991	22.8822	25.5409	28.7704	24.6235	24.8324	25.4178	1802.91	-0.197663	0.058823	-3.36031	0.000778551	0.167211	chr15	Gm16537	99715543	99724474	702	1886	2073	2192	1688	2005	2323	1507	1922	2175	25.5409	28.7704	24.6235	24.8324
ENSMUSG00000031284	chrX	Pak3	143518591	143797796	9552	13253	12993	13008	16925	12490	12310	13582	16243	11485	13164	13.2684	12.9971	14.1195	13.9654	13.379	12.2678	13.8716	13.4274	12.4335	12.2808	13453	0.0929717	0.0458894	2.02599	0.0427654	0.630924	chrX	Pak3	143518591	143797796	9552	12310	13582	16243	11485	13164	13451	10838	12810	16307	12.2678	13.8716	13.4274	12.4335
ENSMUSG00000071708	chrX	Sms	157443855	157492287	6010	8790	8635	8179	11199	8148	6947	8443	10927	7557	8385	13.9857	13.7276	14.1091	14.6858	13.8709	11.0027	13.7042	14.3555	13.0018	12.4318	8645.58	0.143738	0.0612416	2.34707	0.0189218	0.506831	chrX	Sms	157443855	157492287	6010	6947	8443	10927	7557	8385	8769	6893	8152	9833	11.0027	13.7042	14.3555	13.0018
ENSMUSG00000057469	chr12	E2f6	16810965	16826743	2421	2469	2698	2268	3173	2472	2398	2470	3209	2195	2437	9.74968	10.645	9.70993	10.3267	10.4442	9.42594	9.95005	10.4631	9.37262	8.96726	2558	0.0943056	0.0420094	2.24487	0.0247765	0.559205	chr12	E2f6	16810965	16826743	2421	2398	2470	3209	2195	2437	2596	2027	2683	2808	9.42594	9.95005	10.4631	9.37262
ENSMUSG00000023845	chr17	Lnpep	17527723	17624489	5181	7164	6741	6352	9124	7275	6137	6446	7401	6176	6992	13.2221	12.431	12.7104	13.8789	14.366	11.2748	12.1365	11.2787	12.3257	12.0249	6950.47	0.188746	0.0598047	3.15604	0.00159925	0.252747	chr17	Lnpep	17527723	17624489	5181	6137	6446	7401	6176	6992	7359	5567	6037	7619	11.2748	12.1365	11.2787	12.3257
ENSMUSG00000055531	chr10	Cpsf6	117344673	117380015	10510	9842	9407	8000	11099	9265	9443	8628	10597	8075	8448	8.95536	8.55233	7.89211	8.32349	9.01991	8.55294	8.00882	7.96167	7.9451	7.16289	9235.92	0.124074	0.0543735	2.28189	0.0224959	0.540993	chr10	Cpsf6	117344673	117380015	10510	9443	8628	10597	8075	8448	10047	7147	8652	10393	8.55294	8.00882	7.96167	7.9451
ENSMUSG00000056755	chr6	Grm7	110645581	111567230	5886	4381	4727	4376	5704	4498	4692	4366	5436	3734	4523	7.11742	7.67307	7.7078	7.6375	7.81855	7.58776	7.23589	7.29207	6.55966	6.84717	4616.04	0.111046	0.0544363	2.03992	0.0413578	0.6257	chr6	Grm7	110645581	111567230	5886	4692	4366	5436	3734	4523	4483	3605	4745	5322	7.58776	7.23589	7.29207	6.55966
ENSMUSG00000039765	chr5	Cc2d2a	43662379	43740972	6776	2476	2550	2103	3100	2618	2420	2312	2711	2186	2417	3.49427	3.59567	3.21773	3.6057	3.95306	3.3996	3.32853	3.15906	3.3359	3.17847	2477.86	0.137712	0.059797	2.303	0.0212791	0.530467	chr5	Cc2d2a	43662379	43740972	6776	2420	2312	2711	2186	2417	2609	1926	2412	2692	3.3996	3.32853	3.15906	3.3359
ENSMUSG00000055567	chr1	Unc80	66468367	66699866	15143	42773	40938	37681	53286	40067	33168	38412	45091	36134	42332	27.013	25.8323	25.8006	27.7356	27.0737	20.8511	24.7473	23.5134	24.6761	24.9119	40754.2	0.184034	0.0585845	3.14135	0.00168173	0.257399	chr1	Unc80	66468367	66699866	15143	33168	38412	45091	36134	42332	42402	30773	38231	44569	20.8511	24.7473	23.5134	24.6761
ENSMUSG00000014592	chr4	Camta1	150917322	151861876	14570	30794	28916	27164	37004	31287	26465	27720	38332	26659	28327	20.2125	18.9638	19.3309	20.0182	21.9723	17.2915	18.5612	20.7748	18.9215	17.3257	30051.2	0.13081	0.0573967	2.27905	0.0226643	0.541068	chr4	Camta1	150917322	151861876	14570	26465	27720	38332	26659	28327	30382	22929	28483	35278	17.2915	18.5612	20.7748	18.9215
ENSMUSG00000044072	chr11	Eml6	29743048	30026033	9279	3536	3273	2855	4134	3681	3068	2955	3841	2849	3249	3.64425	3.37035	3.19011	3.51146	4.059	3.14744	3.10679	3.2686	3.17501	3.12018	3326.48	0.182613	0.0655526	2.78575	0.00534038	0.348444	chr11	Eml6	29743048	30026033	9279	3068	2955	3841	2849	3249	3494	2415	3033	3721	3.14744	3.10679	3.2686	3.17501
ENSMUSG00000036046	chr15	5031439G07Rik	84943936	84988551	9604	14684	15759	13078	17567	14371	13507	13142	18505	13748	13621	14.6215	15.6787	14.1186	14.4167	15.3105	13.3879	13.3495	15.2145	14.8028	12.6383	14703	0.11125	0.0532733	2.08828	0.0367722	0.610667	chr15	5031439G07Rik	84943936	84988551	9604	13507	13142	18505	13748	13621	15486	11097	14334	16280	13.3879	13.3495	15.2145	14.8028
ENSMUSG00000041245	chrX	Wnk3	151198078	151320152	10589	4791	4654	4555	6160	4820	4656	4710	5857	4375	4635	4.32687	4.1996	4.46005	4.58512	4.65749	4.18568	4.33938	4.36762	4.27251	3.90061	4891.45	0.0942993	0.0460735	2.04671	0.0406862	0.6257	chrX	Wnk3	151198078	151320152	10589	4656	4710	5857	4375	4635	4999	3897	4623	5573	4.18568	4.33938	4.36762	4.27251
ENSMUSG00000063317	chr7	Usp31	121642021	121707253	10198	13520	12644	10842	17533	13250	12290	12345	14792	10496	12462	12.6783	11.8469	11.023	13.5508	13.2941	11.4721	11.8096	11.4534	10.6431	10.8895	12908.3	0.164052	0.0580904	2.82409	0.00474155	0.342519	chr7	Usp31	121642021	121707253	10198	12290	12345	14792	10496	12462	12420	9936	12353	14400	11.4721	11.8096	11.4534	10.6431
ENSMUSG00000003452	chr6	Bicd1	149408984	149563329	13747	4724	4701	4397	6010	4798	4179	4494	5684	4383	4882	3.28635	3.26759	3.31638	3.44588	3.57126	2.89389	3.1893	3.26497	3.2971	3.16473	4796.69	0.110715	0.050811	2.17896	0.0293349	0.589186	chr6	Bicd1	149408984	149563329	13747	4179	4494	5684	4383	4882	5206	3866	4387	5115	2.89389	3.1893	3.26497	3.2971
ENSMUSG00000040455	chr4	Usp45	21767156	21837872	6226	4802	4855	4453	6651	4875	4888	4770	5660	4165	4931	7.37542	7.45054	7.41517	8.41926	8.01118	7.47312	7.4738	7.17799	6.91731	7.05724	4968.07	0.114658	0.0529276	2.16631	0.0302876	0.590298	chr4	Usp45	21767156	21837872	6226	4888	4770	5660	4165	4931	5168	3976	4470	5600	7.47312	7.4738	7.17799	6.91731
ENSMUSG00000032740	chr11	Ccdc88a	29373658	29510808	10891	7671	7808	6344	9341	7396	7288	6979	8678	6983	7076	6.73578	6.8503	6.03953	6.76007	6.94848	6.37016	6.25155	6.29183	6.63033	5.78973	7512.59	0.104016	0.0469743	2.21431	0.0268076	0.57745	chr11	Ccdc88a	29373658	29510808	10891	7288	6979	8678	6983	7076	7929	6191	6696	8301	6.37016	6.25155	6.29183	6.63033
ENSMUSG00000041037	chr7	Irgq	24530648	24538599	6123	9997	9904	8529	12477	9854	9587	9340	11535	8581	10024	15.6127	15.4544	14.4414	16.0598	16.4656	14.9038	14.8804	14.8747	14.4912	14.5876	9916.23	0.0962193	0.0398961	2.41174	0.0158764	0.49216	chr7	Irgq	24530648	24538599	6123	9587	9340	11535	8581	10024	9622	7664	9972	11326	14.9038	14.8804	14.8747	14.4912
ENSMUSG00000022194	chr14	Pabpn1	54892500	54898169	3035	6201	6755	5708	7824	6850	6161	6075	7323	5598	6314	19.5346	21.2619	19.4953	20.3139	23.0882	19.3196	19.523	19.0481	19.0692	18.5345	6452.07	0.13357	0.052721	2.53352	0.0112923	0.446687	chr14	Pabpn1	54892500	54898169	3035	6161	6075	7323	5598	6314	6450	4680	6219	7462	19.3196	19.523	19.0481	19.0692
ENSMUSG00000020235	chr10	Fzr1	81366222	81378516	4488	5213	5318	4895	6269	5079	5106	5201	6225	4675	5291	11.1066	11.3208	11.3071	11.0082	11.5779	10.8288	11.3042	10.951	10.7704	10.5043	5300.87	0.0667538	0.0338127	1.97422	0.0483565	0.643289	chr10	Fzr1	81366222	81378516	4488	5106	5201	6225	4675	5291	5347	4075	5177	6227	10.8288	11.3042	10.951	10.7704
ENSMUSG00000030527	chr7	Crtc3	80586627	80688877	9850	1912	1790	1496	2052	1709	1576	1721	2092	1514	1698	1.85631	1.7364	1.5747	1.64196	1.77526	1.52309	1.70452	1.67705	1.58945	1.53616	1745.2	0.111638	0.0512879	2.17669	0.0295037	0.589186	chr7	Crtc3	80586627	80688877	9850	1576	1721	2092	1514	1698	1826	1363	1594	1950	1.52309	1.70452	1.67705	1.58945
ENSMUSG00000011832	chr8	Evi5l	4166567	4211257	8524	9796	9699	8983	12019	9548	9157	8960	11569	8424	9477	10.99	10.872	10.9263	11.1132	11.4609	10.2261	10.2545	10.7168	10.2194	9.90729	9704.74	0.124801	0.0333098	3.74668	0.000179193	0.0889285	chr8	Evi5l	4166567	4211257	8524	9157	8960	11569	8424	9477	9130	7468	9318	11143	10.2261	10.2545	10.7168	10.2194
ENSMUSG00000027201	chr2	Myef2	125084628	125123661	5936	5705	5756	5053	6724	5311	5358	5212	6787	4718	5410	9.19035	9.2647	8.8253	8.92743	9.15398	8.59182	8.56524	9.02768	8.21848	8.12099	5565.99	0.108336	0.0323818	3.34558	0.000821095	0.170216	chr2	Myef2	125084628	125123661	5936	5358	5212	6787	4718	5410	6059	4206	4994	5975	8.59182	8.56524	9.02768	8.21848
ENSMUSG00000029578	chr5	Wipi2	142629542	142670588	8041	10393	10571	9404	13029	9909	10119	10382	12405	8971	10778	12.3601	12.5612	12.1254	12.7706	12.6086	11.9791	12.5956	12.1814	11.5366	11.9441	10523.5	0.0668631	0.030237	2.2113	0.0270149	0.57745	chr5	Wipi2	142629542	142670588	8041	10119	10382	12405	8971	10778	10390	8079	10139	12104	11.9791	12.5956	12.1814	11.5366
ENSMUSG00000026489	chr1	Adck3	180165238	180199602	5293	4213	3915	3826	5161	3753	4488	4419	5485	3962	4768	7.61116	7.06684	7.49391	7.6845	7.2543	8.07083	8.14409	8.18197	7.73983	8.02658	4364.49	-0.0985091	0.0456358	-2.15859	0.0308818	0.590298	chr1	Adck3	180165238	180199602	5293	4488	4419	5485	3962	4768	4703	3484	4383	5277	8.07083	8.14409	8.18197	7.73983
ENSMUSG00000033392	chr9	Clasp2	113812586	113919697	5690	25911	26079	23227	33274	24495	24627	25214	31162	23115	25264	43.5451	43.7905	42.3206	46.0874	44.0443	41.1976	43.227	43.2416	42.0055	39.5633	26041.7	0.0869497	0.0264888	3.28251	0.00102887	0.196308	chr9	Clasp2	113812586	113919697	5690	24627	25214	31162	23115	25264	26979	19576	23877	29085	41.1976	43.227	43.2416	42.0055
ENSMUSG00000029036	chr4	Atad3a	155740641	155761093	3765	2451	2445	2369	3013	2345	2360	2351	2910	2169	2485	6.22453	6.20406	6.52277	6.30644	6.37182	5.96597	6.0908	6.10208	5.95635	5.88064	2476.89	0.0920303	0.0425945	2.16062	0.030725	0.590298	chr4	Atad3a	155740641	155761093	3765	2360	2351	2910	2169	2485	2516	1913	2316	2658	5.96597	6.0908	6.10208	5.95635
ENSMUSG00000019173	chr11	Rab5c	100715009	100738215	2194	9999	10567	9076	11672	8482	10453	10905	13030	9921	10947	43.5678	46.0039	42.8753	41.9157	39.5425	45.3373	48.4723	46.8787	46.7436	44.4467	10433.7	-0.100697	0.0428956	-2.34748	0.0189007	0.506831	chr11	Rab5c	100715009	100738215	2194	10453	10905	13030	9921	10947	10089	7901	9474	10828	45.3373	48.4723	46.8787	46.7436
ENSMUSG00000058655	chr15	Eif4b	102073773	102097172	3853	17802	17875	16546	22072	16569	18904	20368	23766	16913	19745	44.1775	44.3212	44.5173	45.1435	43.9932	46.6973	51.5631	48.6978	45.3847	45.6587	18909.4	-0.0827635	0.0331009	-2.50034	0.0124074	0.463956	chr15	Eif4b	102073773	102097172	3853	18904	20368	23766	16913	19745	18675	14175	16244	19487	46.6973	51.5631	48.6978	45.3847
ENSMUSG00000023904	chr17	Hcfc1r1	23673596	23675227	958	3719	4062	3380	4449	3270	4158	4316	5249	3597	4138	37.0895	40.4761	36.5465	36.5687	34.8923	41.2777	43.9102	43.2238	38.7903	38.4548	3998.78	-0.13217	0.0471714	-2.80191	0.00508003	0.346092	chr17	Hcfc1r1	23673596	23675227	958	4158	4316	5249	3597	4138	3806	3069	3453	4147	41.2777	43.9102	43.2238	38.7903
ENSMUSG00000062647	chr2	Rpl7a	26910764	26913318	1781	7303	7821	6658	8070	6031	7601	8355	9985	7103	7838	39.1956	41.9404	38.7421	35.697	34.6324	40.6081	45.7447	44.2492	41.2226	39.1991	7620.15	-0.132961	0.0582069	-2.28428	0.0223548	0.539437	chr2	Rpl7a	26910764	26913318	1781	7601	8355	9985	7103	7838	7581	5526	6968	7380	40.6081	45.7447	44.2492	41.2226
ENSMUSG00000030890	chr7	Ilk	105736592	105742925	2744	5472	5791	4779	6364	4845	5956	6022	7343	5347	5804	19.0655	20.1599	18.0527	18.2748	18.0614	20.6567	21.4043	21.125	20.1451	18.8436	5728.74	-0.11046	0.0383689	-2.8789	0.0039906	0.3301	chr7	Ilk	105736592	105742925	2744	5956	6022	7343	5347	5804	5510	4356	4775	5825	20.6567	21.4043	21.125	20.1451
ENSMUSG00000073481	chr1	2019-03-02	184813068	184846451	6629	3471	3590	3037	4190	2881	3723	3989	4495	3489	3807	5.00708	5.17438	4.74984	4.98157	4.44663	5.346	5.8702	5.35404	5.44237	5.11738	3639.01	-0.139164	0.0482122	-2.88649	0.00389565	0.3301	chr1	2019-03-02	184813068	184846451	6629	3723	3989	4495	3489	3807	3529	2819	3265	3458	5.346	5.8702	5.35404	5.44237
ENSMUSG00000034024	chr10	Cct2	117050998	117063814	1962	10936	10847	9764	13422	9547	11226	12828	14641	9895	11941	53.2822	52.804	51.5768	53.8968	49.7677	54.4445	63.7589	58.9001	52.131	54.2124	11397.6	-0.100027	0.0482906	-2.07135	0.0383259	0.617779	chr10	Cct2	117050998	117063814	1962	11226	12828	14641	9895	11941	11145	8091	9848	11566	54.4445	63.7589	58.9001	52.131
ENSMUSG00000040472	chr14	Rabggta	55715873	55722257	2630	3148	3112	2807	3744	2888	3351	3524	4020	2950	3306	11.4435	11.3031	11.0629	11.2171	11.2325	12.1256	13.0682	12.0662	11.5958	11.1985	3262.7	-0.0777243	0.0382767	-2.03059	0.0422963	0.628698	chr14	Rabggta	55715873	55722257	2630	3351	3524	4020	2950	3306	3059	2286	2908	3227	12.1256	13.0682	12.0662	11.5958
ENSMUSG00000028954	chr5	Nub1	24685815	24710555	3455	8361	8141	7532	10370	7611	8990	9615	11375	7687	9177	23.1381	22.5103	22.5987	23.6522	22.5356	24.7648	27.1442	25.9922	23.003	23.6649	8805.38	-0.105565	0.041747	-2.52869	0.0114489	0.450077	chr5	Nub1	24685815	24710555	3455	8990	9615	11375	7687	9177	8724	6345	7488	8723	24.7648	27.1442	25.9922	23.003
ENSMUSG00000029175	chr5	Slc35f6	30647933	30659731	3311	2748	2817	2381	3162	2361	2749	2983	3559	2815	3043	7.93542	8.12782	7.45446	7.52553	7.29468	7.90194	8.7875	8.486	8.79	8.18823	2842.37	-0.121259	0.0449817	-2.69574	0.0070232	0.378352	chr5	Slc35f6	30647933	30659731	3311	2749	2983	3559	2815	3043	2642	2089	2470	2938	7.90194	8.7875	8.486	8.79
ENSMUSG00000024782	chr19	Ak3	29020833	29047961	3120	8382	8953	7174	10032	7749	9228	9752	10849	8262	9390	25.6861	27.4127	23.835	25.3372	25.407	28.149	30.4861	27.4512	27.3774	26.8133	8914.51	-0.120504	0.0401221	-3.00343	0.00266956	0.302482	chr19	Ak3	29020833	29047961	3120	9228	9752	10849	8262	9390	9069	6017	7684	9069	28.149	30.4861	27.4512	27.3774
ENSMUSG00000024785	chr19	Rcl1	29101375	29143843	1803	1109	1213	1160	1439	1053	1327	1360	1715	1146	1436	5.87948	6.42542	6.66759	6.28767	5.973	7.003	7.35537	7.50746	6.56975	7.09409	1284.55	-0.170386	0.0621503	-2.74152	0.00611552	0.363898	chr19	Rcl1	29101375	29143843	1803	1327	1360	1715	1146	1436	1295	915	1095	1349	7.003	7.35537	7.50746	6.56975
ENSMUSG00000034263	chr9	Vwa9	64960832	64986974	3208	1591	1573	1331	1796	1395	1734	1766	2069	1459	1751	4.74181	4.68421	4.30086	4.41166	4.44842	5.14433	5.36937	5.09162	4.70204	4.8629	1633.8	-0.141076	0.0478902	-2.94583	0.00322094	0.319693	chr9	Vwa9	64960832	64986974	3208	1734	1766	2069	1459	1751	1597	1174	1442	1612	5.14433	5.36937	5.09162	4.70204
ENSMUSG00000033282	chr8	Rpgrip1l	91217030	91313262	9855	3148	3133	2894	4596	3340	3332	2996	3700	2815	2934	3.05476	3.03765	3.0447	3.67574	3.46774	3.2185	2.96581	2.9646	2.95378	2.653	3263.7	0.157575	0.0753088	2.09239	0.0364037	0.60773	chr8	Rpgrip1l	91217030	91313262	9855	3332	2996	3700	2815	2934	2859	2044	2594	2959	3.2185	2.96581	2.9646	2.95378
ENSMUSG00000097167	chr3	Gm16740	95217457	95226658	956	3211	3370	3129	3919	2894	3434	3856	4508	2993	3774	32.0902	33.6508	33.9032	32.2797	30.9448	34.1616	39.3122	37.1995	32.3441	35.1454	3479.66	-0.1127	0.0559122	-2.01567	0.0438349	0.633813	chr3	Gm16740	95217457	95226658	956	3434	3856	4508	2993	3774	3043	2486	3101	3593	34.1616	39.3122	37.1995	32.3441
ENSMUSG00000030942	chr7	Thumpd1	119715096	119720765	2653	3560	3799	3351	4641	3431	4123	4283	4951	3422	4309	12.829	13.6787	13.0924	13.784	13.2288	14.7898	15.7452	14.7319	13.3346	14.4695	3953.06	-0.117814	0.0473085	-2.49035	0.0127619	0.466522	chr7	Thumpd1	119715096	119720765	2653	4123	4283	4951	3422	4309	3543	2840	3402	4125	14.7898	15.7452	14.7319	13.3346
ENSMUSG00000017404	chr11	Rpl19	98026710	98030492	1022	9800	10384	8882	10589	7844	11200	11798	13817	10418	10498	91.6208	96.9988	90.029	81.5915	78.4626	104.23	112.521	106.66	105.32	91.4554	10452.3	-0.22865	0.0674862	-3.3881	0.000703778	0.157887	chr11	Rpl19	98026710	98030492	1022	11200	11798	13817	10418	10498	10664	7776	9661	9837	104.23	112.521	106.66	105.32
ENSMUSG00000029780	chr6	Nt5c3	56882400	56923932	4250	2976	3207	2931	3829	2752	3630	3825	4346	2991	3624	6.69554	7.20917	7.14944	7.10003	6.62458	8.12952	8.77895	8.07354	7.27656	7.59759	3382.31	-0.179885	0.0548101	-3.28197	0.00103086	0.196308	chr6	Nt5c3	56882400	56923932	4250	3630	3825	4346	2991	3624	3187	2752	2751	3330	8.12952	8.77895	8.07354	7.27656
ENSMUSG00000035726	chr14	Supt16	52160419	52197239	4491	6148	6388	5315	7011	5435	6717	6186	8178	5828	7016	13.0899	13.5895	12.269	12.3029	12.3811	14.2359	13.4361	14.3771	13.4178	13.9197	6373.64	-0.111026	0.0471391	-2.35529	0.0185084	0.506004	chr14	Supt16	52160419	52197239	4491	6717	6186	8178	5828	7016	6591	4343	5305	6054	14.2359	13.4361	14.3771	13.4178
ENSMUSG00000035376	chr16	Ptplb	35022421	35109175	3603	3298	3477	2977	3902	2851	3397	3942	4725	3485	3865	8.75204	9.21929	8.56528	8.53431	8.09493	8.97347	10.6717	10.3534	10.0004	9.55748	3561.37	-0.182739	0.0492126	-3.71325	0.000204615	0.0945869	chr16	Ptplb	35022421	35109175	3603	3397	3942	4725	3485	3865	3385	2675	3111	3516	8.97347	10.6717	10.3534	10.0004
ENSMUSG00000013495	chr5	Tmem175	108629770	108647770	3875	3393	3394	2955	4018	2910	3461	3529	4183	3304	3918	8.37228	8.36769	7.90535	8.17131	7.68263	8.50095	8.88321	8.52255	8.81571	9.00864	3483.04	-0.0962687	0.0472873	-2.03583	0.0417677	0.6257	chr5	Tmem175	108629770	108647770	3875	3461	3529	4183	3304	3918	3226	2330	3067	3462	8.50095	8.88321	8.52255	8.81571
ENSMUSG00000090862	chr7	Rps13	116331507	116334190	582	3351	3243	2925	3553	2854	3616	3941	4566	3183	3657	54.973	53.1564	52.0241	48.0388	50.0941	59.0486	65.9538	61.849	56.4636	55.903	3463.98	-0.195545	0.0532533	-3.67197	0.000240684	0.103729	chr7	Rps13	116331507	116334190	582	3616	3941	4566	3183	3657	3471	2539	2977	3383	59.0486	65.9538	61.849	56.4636
ENSMUSG00000031760	chr8	Mt3	94152607	94154148	538	19468	20929	16198	23386	14673	19425	21912	24303	20203	23718	345.443	371.054	311.616	342.005	278.568	343.101	396.639	356.071	387.639	392.164	20254.9	-0.172579	0.0795691	-2.16892	0.0300886	0.590298	chr8	Mt3	94152607	94154148	538	19425	21912	24303	20203	23718	19606	14646	17243	20334	343.101	396.639	356.071	387.639
ENSMUSG00000024999	chr19	Noc3l	38788128	38819237	3977	1397	1438	1103	1686	1297	1484	1575	1841	1389	1470	3.35873	3.45439	2.87513	3.34086	3.33638	3.55156	3.86294	3.65472	3.61109	3.2933	1455.46	-0.118881	0.0525263	-2.26327	0.0236191	0.554169	chr19	Noc3l	38788128	38819237	3977	1484	1575	1841	1389	1470	1353	1032	1250	1427	3.55156	3.86294	3.65472	3.61109
ENSMUSG00000047675	chr4	Rps8	117153827	117156243	1726	7592	7525	7065	8429	6059	9131	8903	10836	7233	7824	42.0443	41.6382	42.4197	38.4724	35.9012	50.3356	50.2975	49.5498	43.3139	40.3752	7994.3	-0.20433	0.0746794	-2.7361	0.00621726	0.363898	chr4	Rps8	117153827	117156243	1726	9131	8903	10836	7233	7824	7748	5891	7250	7510	50.3356	50.2975	49.5498	43.3139
ENSMUSG00000060992	chr15	Copz1	103272911	103299862	1669	5870	5943	4672	6757	4792	6109	6633	7470	5337	6166	33.6175	34.0069	29.0091	31.8936	29.363	34.826	38.7521	35.324	33.0508	32.9053	5921	-0.131493	0.0539662	-2.43658	0.0148269	0.488573	chr15	Copz1	103272911	103299862	1669	6109	6633	7470	5337	6166	5597	3966	5007	6104	34.826	38.7521	35.324	33.0508
ENSMUSG00000036835	chr7	Psenen	30561868	30563184	648	1805	1830	1583	1953	1393	1923	2109	2653	1698	1884	26.5997	26.9454	25.292	23.7205	21.9638	28.2088	31.7055	32.2818	27.0579	25.8711	1864.02	-0.203303	0.0750177	-2.71007	0.00672697	0.37141	chr7	Psenen	30561868	30563184	648	1923	2109	2653	1698	1884	1940	1352	1595	1745	28.2088	31.7055	32.2818	27.0579
ENSMUSG00000022664	chr16	Slc35a5	45139573	45158706	8105	4155	4586	3086	4443	3398	4388	4634	5822	3937	4262	4.90239	5.40636	3.94763	4.32051	4.28961	5.15359	5.57766	5.67193	5.02296	4.68582	4227.19	-0.176197	0.0781098	-2.25576	0.0240858	0.557924	chr16	Slc35a5	45139573	45158706	8105	4388	4634	5822	3937	4262	3845	3080	3939	3989	5.15359	5.57766	5.67193	5.02296
ENSMUSG00000059195	chr4	Gm12715	103563402	103564529	1128	2869	2877	2365	3407	2468	3261	3095	3720	2666	3109	24.3041	24.3514	21.7212	23.7872	22.3693	27.4983	26.7466	26.0204	24.4212	24.5417	2958.18	-0.134118	0.0493836	-2.71583	0.00661093	0.370439	chr4	Gm12715	103563402	103564529	1128	3261	3095	3720	2666	3109	2455	2104	2611	3090	27.4983	26.7466	26.0204	24.4212
ENSMUSG00000098992	chr11	Gm27597	98029413	98029492	80	2905	3059	2676	3186	2345	3387	3489	4032	3198	3207	343.008	360.888	342.569	310.046	296.25	398.088	420.26	393.098	408.314	352.852	3129.97	-0.238619	0.0671704	-3.55244	0.000381678	0.125225	chr11	Gm27597	98029413	98029492	80	3387	3489	4032	3198	3207	3079	2289	2929	2877	398.088	420.26	393.098	408.314
ENSMUSG00000025967	chr1	Eef1b2	63176825	63180486	2532	9853	10089	8705	10765	7959	10891	11264	13173	9568	10444	37.2029	38.0619	35.6353	33.5	32.1532	40.9338	43.387	41.0691	39.0649	36.746	10198.5	-0.171972	0.0563524	-3.05173	0.00227528	0.287392	chr1	Eef1b2	63176825	63180486	2532	10891	11264	13173	9568	10444	10014	7354	8503	9833	40.9338	43.387	41.0691	39.0649
ENSMUSG00000038633	chr1	Degs1	182275772	182282804	2591	6273	6608	5203	7991	5442	6481	7297	8882	6092	6859	23.1464	24.362	20.8145	24.3014	21.4845	23.8044	27.467	27.0608	24.3067	23.5833	6635.85	-0.12916	0.0512917	-2.51814	0.0117977	0.450374	chr1	Degs1	182275772	182282804	2591	6481	7297	8882	6092	6859	6522	4432	5457	6585	23.8044	27.467	27.0608	24.3067
ENSMUSG00000081094	chr8	Rpl19-ps11	19492906	19493623	718	1290	1328	1115	1350	1074	1410	1548	1882	1436	1401	17.1595	17.6501	16.0803	14.8003	15.2854	18.6698	21.006	20.6707	20.6551	17.3655	1373.65	-0.264056	0.0683875	-3.86118	0.000112842	0.0739208	chr8	Rpl19-ps11	19492906	19493623	718	1410	1548	1882	1436	1401	1373	1042	1206	1318	18.6698	21.006	20.6707	20.6551
ENSMUSG00000084416	chr1	Rpl10a-ps1	64993951	64994604	654	1324	1519	1174	1463	1038	1419	1409	2040	1453	1462	19.3326	22.1612	18.5855	17.6063	16.2165	20.6248	20.988	24.5954	22.9417	19.8923	1416.41	-0.200168	0.089562	-2.23497	0.0254195	0.564851	chr1	Rpl10a-ps1	64993951	64994604	654	1419	1409	2040	1453	1462	1441	1049	1203	1295	20.6248	20.988	24.5954	22.9417
ENSMUSG00000022790	chr16	Igsf11	38901471	39027159	3620	2811	2733	2279	3135	2540	2756	2862	3656	2730	2868	7.42465	7.21255	6.52624	6.82456	7.17804	7.24603	7.71158	7.97339	7.79713	7.05877	2815.86	-0.0882372	0.0432191	-2.04163	0.0411884	0.6257	chr16	Igsf11	38901471	39027159	3620	2756	2862	3656	2730	2868	2294	2054	2293	2918	7.24603	7.71158	7.97339	7.79713
ENSMUSG00000047215	chr5	Rpl9	65388364	65391443	3080	10082	10322	9463	11383	8144	11325	11908	13963	9766	10811	31.2967	32.0147	31.8482	29.1226	27.0487	34.9942	37.7094	35.7892	32.7813	31.2718	10635.8	-0.171708	0.062533	-2.74588	0.00603481	0.363898	chr5	Rpl9	65388364	65391443	3080	11325	11908	13963	9766	10811	10234	7768	9271	9617	34.9942	37.7094	35.7892	32.7813
ENSMUSG00000022089	chr14	Bin3	70100145	70138191	1712	744	806	660	887	666	790	913	963	783	885	4.15393	4.4963	3.99516	4.08161	3.97848	4.39055	5.20015	4.4395	4.72721	4.60431	804.7	-0.157802	0.065544	-2.40758	0.0160588	0.49216	chr14	Bin3	70100145	70138191	1712	790	913	963	783	885	726	604	728	713	4.39055	5.20015	4.4395	4.72721
ENSMUSG00000052139	chr5	Bre	31697684	32084962	4781	2218	2315	1935	2870	2157	2715	2976	3073	2067	2632	4.43604	4.62614	4.19584	4.73084	4.61574	5.40517	6.07191	5.07479	4.47025	4.90518	2472.78	-0.181371	0.0735757	-2.46509	0.0136979	0.48211	chr5	Bre	31697684	32084962	4781	2715	2976	3073	2067	2632	2203	1728	2188	2513	5.40517	6.07191	5.07479	4.47025
ENSMUSG00000021023	chr12	1110008L16Rik	55299577	55382533	4452	585	607	571	736	499	695	702	855	600	653	1.25645	1.30261	1.32963	1.30284	1.1467	1.48587	1.53811	1.51628	1.39348	1.30689	644.572	-0.174869	0.0704198	-2.48324	0.0130193	0.471561	chr12	1110008L16Rik	55299577	55382533	4452	695	702	855	600	653	600	430	565	653	1.48587	1.53811	1.51628	1.39348
ENSMUSG00000021038	chr12	Vipas39	87238875	87266286	2701	3851	3810	3242	4583	3694	4055	4249	5022	3476	4352	13.6311	13.4746	12.4416	13.37	13.9898	14.2875	15.3428	14.6777	13.3044	14.3543	4000.85	-0.0901323	0.0442006	-2.03917	0.0414335	0.6257	chr12	Vipas39	87238875	87266286	2701	4055	4249	5022	3476	4352	3507	2709	3332	4004	14.2875	15.3428	14.6777	13.3044
ENSMUSG00000057963	chr12	Itpk1	102568582	102704930	3320	4692	4868	4195	6002	4267	4928	5915	6076	4744	5956	13.5124	14.0075	13.0982	14.246	13.1478	14.127	17.3775	14.4482	14.7733	15.9832	5124.49	-0.158231	0.0624083	-2.53541	0.0112315	0.446687	chr12	Itpk1	102568582	102704930	3320	4928	5915	6076	4744	5956	4754	3565	4099	5366	14.127	17.3775	14.4482	14.7733
ENSMUSG00000031400	chrX	G6pdx	74409483	74429194	3080	3576	3622	3092	3929	2955	3396	3971	5151	3696	3861	11.1007	11.234	10.4063	10.0521	9.81446	10.4936	12.5751	13.2028	12.4063	11.1683	3691.51	-0.168997	0.0638118	-2.64836	0.00808831	0.397785	chrX	G6pdx	74409483	74429194	3080	3396	3971	5151	3696	3861	3854	2325	2956	3707	10.4936	12.5751	13.2028	12.4063
ENSMUSG00000022827	chr16	Rabl3	37539885	37572385	6369	639	731	482	660	540	742	726	893	622	758	0.959412	1.09662	0.784612	0.816714	0.867471	1.10895	1.11199	1.10708	1.00984	1.06049	673.491	-0.241734	0.0926661	-2.60866	0.00908968	0.420951	chr16	Rabl3	37539885	37572385	6369	742	726	893	622	758	699	480	587	609	1.10895	1.11199	1.10708	1.00984
ENSMUSG00000044197	chr5	Gpr146	139377697	139396415	6786	2152	2078	1781	2167	1938	2312	2252	3078	2085	2209	3.03255	2.9258	2.72103	2.51679	2.92198	3.24309	3.23737	3.58143	3.17709	2.90066	2188.51	-0.177343	0.0655296	-2.70631	0.00680362	0.37141	chr5	Gpr146	139377697	139396415	6786	2312	2252	3078	2085	2209	2033	1567	1837	2124	3.24309	3.23737	3.58143	3.17709
ENSMUSG00000028015	chr3	Ctso	81932601	81956725	5123	3536	3454	2963	3691	2912	3303	3726	4811	3854	3770	6.60004	6.44155	5.99611	5.67807	5.81545	6.1369	7.09473	7.41467	7.77864	6.55708	3577.91	-0.180149	0.0711294	-2.53269	0.0113192	0.446687	chr3	Ctso	81932601	81956725	5123	3303	3726	4811	3854	3770	3531	2517	2855	3488	6.1369	7.09473	7.41467	7.77864
ENSMUSG00000041079	chr16	Rwdd2b	87433407	87440573	2009	694	630	581	830	565	781	687	850	687	776	3.30223	2.99517	2.99728	3.25498	2.87643	3.69917	3.33475	3.33955	3.53477	3.44068	702.99	-0.154168	0.075733	-2.03567	0.0417832	0.6257	chr16	Rwdd2b	87433407	87440573	2009	781	687	850	687	776	638	532	532	700	3.69917	3.33475	3.33955	3.53477
ENSMUSG00000008682	chrX	Rpl10	74270812	74273135	2053	6301	7146	5871	7082	4728	6925	7203	9272	6611	6958	29.3395	33.246	29.6387	27.1782	23.5547	32.0973	34.2149	35.6483	33.2865	30.19	6750.19	-0.194099	0.083094	-2.33589	0.0194968	0.510879	chrX	Rpl10	74270812	74273135	2053	6925	7203	9272	6611	6958	7090	4855	5587	5786	32.0973	34.2149	35.6483	33.2865
ENSMUSG00000036188	chr12	Ankmy2	36157124	36197291	2446	3187	3244	3100	4171	2994	3919	3907	4287	3051	3996	12.4564	12.6685	13.1364	13.4361	12.5204	15.2472	15.578	13.8352	12.8946	14.5536	3558.75	-0.151659	0.0652924	-2.32277	0.0201914	0.51799	chr12	Ankmy2	36157124	36197291	2446	3919	3907	4287	3051	3996	3041	2550	3060	3472	15.2472	15.578	13.8352	12.8946
ENSMUSG00000041623	chr11	D11Wsu47e	113684412	113694647	2382	642	675	534	857	580	724	706	876	704	732	2.57664	2.70681	2.32362	2.8348	2.4906	2.89244	2.89057	2.90299	3.05527	2.73757	696.367	-0.145841	0.0677024	-2.15415	0.0312282	0.590298	chr11	D11Wsu47e	113684412	113694647	2382	724	706	876	704	732	639	483	549	703	2.89244	2.89057	2.90299	3.05527
ENSMUSG00000038274	chr19	Fau	6057888	6059524	815	6074	6510	5614	6359	5182	7042	7640	8680	6375	6540	71.1915	76.2374	71.3394	61.4277	64.9842	82.159	91.3493	84.003	80.7962	71.4276	6562.95	-0.229652	0.0710541	-3.23208	0.00122893	0.216411	chr19	Fau	6057888	6059524	815	7042	7640	8680	6375	6540	6489	4877	5832	5577	82.159	91.3493	84.003	80.7962
ENSMUSG00000038607	chr4	Gng10	59035088	59041903	1314	2836	3034	2643	2725	2272	3422	3243	3661	2671	3163	20.6264	22.0479	20.841	16.3345	17.68	24.7744	24.0615	21.9856	21.0063	21.4364	2956.27	-0.20029	0.0942393	-2.12534	0.0335586	0.598738	chr4	Gng10	59035088	59041903	1314	3422	3243	3661	2671	3163	2733	2099	2534	2842	24.7744	24.0615	21.9856	21.0063
ENSMUSG00000015745	chr3	Plekho1	95988429	95996001	2172	2093	2271	1773	2284	1859	2289	2080	2767	2188	2306	9.21198	9.987	8.46051	8.28518	8.75428	10.0285	9.33912	10.0558	10.4133	9.45754	2178.28	-0.127553	0.0642711	-1.98462	0.0471871	0.638421	chr3	Plekho1	95988429	95996001	2172	2289	2080	2767	2188	2306	2094	1565	1735	1910	10.0285	9.33912	10.0558	10.4133
ENSMUSG00000092345	chr4	Gm20503	59003210	59041888	1294	2779	2989	2598	2709	2227	3382	3215	3622	2613	3115	20.524	22.0563	20.8026	16.4894	17.5975	24.863	24.2222	22.0874	20.8675	21.4371	2913.26	-0.20381	0.0936405	-2.17652	0.0295165	0.589186	chr4	Gm20503	59003210	59041888	1294	3382	3215	3622	2613	3115	2697	2057	2491	2764	24.863	24.2222	22.0874	20.8675
ENSMUSG00000084319	chr6	Tpt1-ps3	99877816	99878334	519	2965	3242	2523	3143	2265	2863	3223	4024	3204	3116	54.5337	59.5782	50.3108	47.6438	44.5724	52.4164	60.4727	61.1111	63.7221	53.4039	3035	-0.165896	0.0841407	-1.97165	0.0486493	0.643765	chr6	Tpt1-ps3	99877816	99878334	519	2863	3223	4024	3204	3116	2958	2192	2358	2757	52.4164	60.4727	61.1111	63.7221
ENSMUSG00000027300	chr2	Ubox5	130590002	130630038	5585	1370	1374	1308	1783	1360	1698	1772	1871	1337	1754	2.34565	2.35052	2.42803	2.51603	2.49137	2.89392	3.09503	2.64508	2.47532	2.79838	1551.35	-0.18126	0.0702893	-2.57877	0.00991521	0.427319	chr2	Ubox5	130590002	130630038	5585	1698	1772	1871	1337	1754	1325	1078	1348	1505	2.89392	3.09503	2.64508	2.47532
ENSMUSG00000022184	chr15	Fbxo4	3965445	3979573	2047	400	429	283	474	428	496	461	565	443	440	1.86799	2.00173	1.43286	1.82437	2.13853	2.30569	2.19621	2.17863	2.23704	1.9147	438.455	-0.211012	0.106497	-1.98138	0.0475487	0.63959	chr15	Fbxo4	3965445	3979573	2047	496	461	565	443	440	429	289	406	373	2.30569	2.19621	2.17863	2.23704
ENSMUSG00000091086	chr10	Gm5428	111125851	111126738	888	485	508	468	524	440	553	580	791	532	600	5.21775	5.46059	5.45873	4.64617	5.06468	5.92206	6.36544	7.02652	6.18886	6.01489	543.589	-0.272268	0.0784821	-3.46917	0.000522065	0.140162	chr10	Gm5428	111125851	111126738	888	553	580	791	532	600	528	368	520	469	5.92206	6.36544	7.02652	6.18886
ENSMUSG00000069662	chr10	Marcks	37133375	37138920	4048	13202	14062	11310	14939	11233	14684	14627	16631	12622	14287	31.1843	33.1877	28.9642	29.083	28.3889	34.526	35.246	32.4366	32.239	31.4465	13671.5	-0.122652	0.051191	-2.39598	0.0165762	0.494112	chr10	Marcks	37133375	37138920	4048	14684	14627	16631	12622	14287	11174	9204	10920	14032	34.526	35.246	32.4366	32.239
ENSMUSG00000030541	chr7	Idh2	80094846	80115392	2588	3249	3406	2458	3370	2636	2992	3895	4215	3325	3409	12.0022	12.5716	9.84458	10.2604	10.4187	11.0022	14.6784	12.8567	13.2819	11.7347	3270.73	-0.189619	0.0840826	-2.25515	0.0241237	0.558014	chr7	Idh2	80094846	80115392	2588	2992	3895	4215	3325	3409	3086	2173	2661	3171	11.0022	14.6784	12.8567	13.2819
ENSMUSG00000049775	chrX	Tmsb4x	167207093	167209315	1371	51063	54544	42019	52087	37117	48382	57296	69610	55150	54074	355.956	379.901	317.57	299.255	276.834	335.722	407.448	400.666	415.712	351.247	51741.1	-0.213452	0.0892722	-2.39102	0.0168015	0.496643	chrX	Tmsb4x	167207093	167209315	1371	48382	57296	69610	55150	54074	51760	39972	40020	43049	335.722	407.448	400.666	415.712
ENSMUSG00000022216	chr14	Psme1	55578123	55581529	2209	2541	2605	2146	2956	2279	2435	2855	3734	2413	2859	10.9965	11.264	10.069	10.5433	10.5524	10.4895	12.6042	13.3428	11.2919	11.5292	2653.16	-0.133273	0.0581924	-2.29021	0.022009	0.538856	chr14	Psme1	55578123	55581529	2209	2435	2855	3734	2413	2859	2452	1792	2075	2485	10.4895	12.6042	13.3428	11.2919
ENSMUSG00000020380	chr11	Rad50	53649519	53707319	5375	1518	1673	1486	2140	1491	1800	1854	2217	1651	1926	2.70057	2.97382	2.8662	3.13776	2.83804	3.18759	3.36475	3.25665	3.17606	3.19283	1759.73	-0.140175	0.0513697	-2.72874	0.00635759	0.365327	chr11	Rad50	53649519	53707319	5375	1800	1854	2217	1651	1926	1615	1191	1461	1561	3.18759	3.36475	3.25665	3.17606
ENSMUSG00000033502	chr3	Cdc14a	116272553	116424032	11335	553	394	371	440	345	482	542	659	496	476	0.466561	0.332134	0.339361	0.305956	0.31143	0.404796	0.466489	0.459083	0.452504	0.374219	472.41	-0.279885	0.127879	-2.18867	0.028621	0.589186	chr3	Cdc14a	116272553	116424032	11335	482	542	659	496	476	380	376	435	432	0.404796	0.466489	0.459083	0.452504
ENSMUSG00000037108	chr5	Zcwpw1	137787798	137822621	2541	492	495	421	549	456	548	515	703	499	551	1.85111	1.86083	1.71733	1.7024	1.83565	2.05236	1.97667	2.18396	2.03014	1.93177	518.812	-0.1689	0.0675951	-2.4987	0.0124651	0.463956	chr5	Zcwpw1	137787798	137822621	2541	548	515	703	499	551	515	296	445	491	2.05236	1.97667	2.18396	2.03014
ENSMUSG00000091082	chr5	Gm17130	32005977	32010863	2683	319	339	235	383	292	401	440	433	329	357	1.13672	1.20696	0.907889	1.12482	1.11327	1.42237	1.59946	1.274	1.26769	1.1854	349.693	-0.280472	0.1056	-2.65599	0.00790757	0.396864	chr5	Gm17130	32005977	32010863	2683	401	440	433	329	357	333	245	297	337	1.42237	1.59946	1.274	1.26769
ENSMUSG00000031168	chrX	Ebp	8185329	8193512	2310	1246	1185	967	1287	979	1158	1339	1623	1215	1319	5.15658	4.9	4.33884	4.3898	4.33494	4.77044	5.65305	5.54605	5.43722	5.08655	1221.72	-0.180692	0.0674363	-2.67945	0.00737442	0.387287	chrX	Ebp	8185329	8193512	2310	1158	1339	1623	1215	1319	1217	797	1021	1070	4.77044	5.65305	5.54605	5.43722
ENSMUSG00000022490	chr15	Ppp1r1a	103530279	103537992	1295	3915	4178	3375	4660	3075	5667	4947	5017	3931	4358	28.8915	30.8064	27.0033	28.3431	24.2796	41.6292	37.2425	30.5706	31.3689	29.9682	4284.21	-0.279119	0.103495	-2.69694	0.00699809	0.378243	chr15	Ppp1r1a	103530279	103537992	1295	5667	4947	5017	3931	4358	3629	3081	4060	3967	41.6292	37.2425	30.5706	31.3689
ENSMUSG00000030168	chr6	Adipor2	119353150	119417704	5979	6041	6094	6009	8399	6543	6889	8863	9172	6211	8310	9.66165	9.7382	10.4195	11.0711	11.1964	10.9674	14.4604	12.1123	10.7414	12.3845	7186.52	-0.202173	0.0837972	-2.41264	0.0158373	0.49216	chr6	Adipor2	119353150	119417704	5979	6889	8863	9172	6211	8310	6856	4963	6153	6173	10.9674	14.4604	12.1123	10.7414
ENSMUSG00000050299	chr16	Gm9843	76403209	76403712	504	2264	2363	1973	2326	1930	2660	2863	3285	2341	2374	42.8774	44.7146	40.5119	36.3065	39.1081	50.1464	55.3136	51.37	47.9414	41.8955	2421.23	-0.25992	0.0746278	-3.48289	0.00049604	0.140162	chr16	Gm9843	76403209	76403712	504	2660	2863	3285	2341	2374	2323	1605	2151	2236	50.1464	55.3136	51.37	47.9414
ENSMUSG00000022283	chr15	Pabpc1	36595661	36608973	5768	9940	10428	8267	11296	8674	10828	10383	12052	9737	11199	16.4789	17.2734	14.8592	15.4344	15.3858	17.8689	17.56	16.4977	17.4552	17.3004	10221.8	-0.112644	0.0516995	-2.17882	0.0293453	0.589186	chr15	Pabpc1	36595661	36608973	5768	10828	10383	12052	9737	11199	8683	6876	8311	9533	17.8689	17.56	16.4977	17.4552
ENSMUSG00000030638	chr7	Sh3gl3	82173840	82307419	4319	2459	2613	1980	2465	2186	3042	2923	3374	2330	2491	5.444	5.78007	4.75257	4.49779	5.17806	6.70386	6.60157	6.16775	5.57793	5.13888	2569.61	-0.219085	0.0874118	-2.50635	0.0121983	0.459246	chr7	Sh3gl3	82173840	82307419	4319	3042	2923	3374	2330	2491	2347	1742	2114	2507	6.70386	6.60157	6.16775	5.57793
ENSMUSG00000071796	chr8	6820431F20Rik	20262613	20297432	5006	1106	957	664	1011	808	1186	1191	1313	1123	1201	2.11262	1.82647	1.37511	1.59162	1.65133	2.25505	2.32079	2.07087	2.31955	2.13769	1048.89	-0.362769	0.10426	-3.47947	0.000502406	0.140162	chr8	6820431F20Rik	20262613	20297432	5006	1186	1191	1313	1123	1201	1013	793	823	1082	2.25505	2.32079	2.07087	2.31955
ENSMUSG00000020844	chr11	Nxn	76257198	76399140	3239	1191	1307	949	1209	1003	1240	1429	1541	1355	1217	3.51569	3.85486	3.03717	2.94135	3.16779	3.64356	4.30318	3.75598	4.32509	3.34753	1238.53	-0.214151	0.0932874	-2.2956	0.0216986	0.536794	chr11	Nxn	76257198	76399140	3239	1240	1429	1541	1355	1217	1169	984	829	1183	3.64356	4.30318	3.75598	4.32509
ENSMUSG00000078768	chr7	Zfp566	30077337	30090527	1728	296	278	249	332	255	348	323	450	274	314	1.63735	1.53648	1.49332	1.51359	1.5092	1.91617	1.82268	2.05534	1.63891	1.6185	308.442	-0.220773	0.092988	-2.37421	0.0175867	0.499118	chr7	Zfp566	30077337	30090527	1728	348	323	450	274	314	278	235	243	283	1.91617	1.82268	2.05534	1.63891
ENSMUSG00000008393	chr16	Carhsp1	8658587	8672153	2849	4258	4382	3513	4568	3694	5288	4434	5631	4248	4473	14.2891	14.6928	12.7815	12.6342	13.2633	17.6643	15.1793	15.6029	15.4149	13.9873	4421.84	-0.188203	0.0714774	-2.63305	0.0084623	0.410021	chr16	Carhsp1	8658587	8672153	2849	5288	4434	5631	4248	4473	4431	2837	3391	4181	17.6643	15.1793	15.6029	15.4149
ENSMUSG00000100078	chr1	Gm6170	128520073	128521460	1388	1165	1229	975	1356	1101	1328	1444	1487	1166	1395	8.02172	8.45526	7.27863	7.69526	8.11121	9.10218	10.143	8.45423	8.68155	8.95057	1256.98	-0.181234	0.0638362	-2.83904	0.00452492	0.342519	chr1	Gm6170	128520073	128521460	1388	1328	1444	1487	1166	1395	1045	859	1096	1177	9.10218	10.143	8.45423	8.68155
ENSMUSG00000061983	chr10	Rps12	23785211	23787195	476	7184	7892	6804	7258	5376	8002	8607	10575	7720	7421	144.043	158.105	147.909	119.94	115.33	159.709	176.05	175.076	167.379	138.651	7633.35	-0.234997	0.0960323	-2.44706	0.0144028	0.486995	chr10	Rps12	23785211	23787195	476	8002	8607	10575	7720	7421	7686	5395	6240	6401	159.709	176.05	175.076	167.379
ENSMUSG00000090996	chr2	Gm20458	164460967	164490760	1369	10834	11515	9228	11484	8262	10303	12427	15746	11926	11519	75.6331	80.3195	69.8448	66.0752	61.7114	71.5966	88.501	90.7643	90.0275	74.9329	11226.5	-0.216639	0.0848943	-2.55187	0.0107148	0.439316	chr2	Gm20458	164460967	164490760	1369	10303	12427	15746	11926	11519	11876	7599	8605	9695	71.5966	88.501	90.7643	90.0275
ENSMUSG00000040174	chr2	Alkbh3	93980550	94010807	3159	780	696	667	914	724	836	793	1038	764	845	2.36076	2.10475	2.1887	2.27995	2.34451	2.51865	2.44843	2.59403	2.50039	2.38313	799.596	-0.126719	0.061001	-2.07734	0.0377706	0.615017	chr2	Alkbh3	93980550	94010807	3159	836	793	1038	764	845	697	521	635	759	2.51865	2.44843	2.59403	2.50039
ENSMUSG00000083863	chr2	Gm13341	22587291	22587962	672	39996	41759	34028	40798	29594	52269	46923	56266	40923	39965	568.388	592.942	524.287	477.848	449.976	739.399	680.257	660.232	628.859	529.229	41954.2	-0.292707	0.096304	-3.03941	0.00237045	0.290459	chr2	Gm13341	22587291	22587962	672	52269	46923	56266	40923	39965	43866	30366	36500	32523	739.399	680.257	660.232	628.859
ENSMUSG00000031072	chr7	Oraov1	144915100	144930748	4400	2064	2289	1818	2378	1782	2135	2246	2830	2317	2331	4.48541	4.97018	4.28341	4.25918	4.1434	4.61845	4.97921	5.07809	5.44472	4.7203	2204.29	-0.150836	0.0640768	-2.35399	0.0185731	0.506004	chr7	Oraov1	144915100	144930748	4400	2135	2246	2830	2317	2331	1856	1456	1829	2095	4.61845	4.97921	5.07809	5.44472
ENSMUSG00000044442	chr16	N6amt1	87354185	87368742	6135	1173	1350	1230	1460	1112	1435	1612	1836	1362	1509	1.82834	2.10245	2.07858	1.87557	1.85447	2.22647	2.5632	2.36294	2.29558	2.19171	1398.27	-0.240372	0.0640529	-3.75271	0.000174933	0.0889285	chr16	N6amt1	87354185	87368742	6135	1435	1612	1836	1362	1509	1236	958	1212	1304	2.22647	2.5632	2.36294	2.29558
ENSMUSG00000058443	chr9	Rpl10-ps3	50344240	50344981	742	372	417	338	383	271	417	425	555	415	434	4.78848	5.36321	4.7171	4.06327	3.73234	5.34314	5.58088	5.89888	5.77644	5.2057	399.653	-0.279943	0.107565	-2.60255	0.00925337	0.420951	chr9	Rpl10-ps3	50344240	50344981	742	417	425	555	415	434	414	299	308	336	5.34314	5.58088	5.89888	5.77644
ENSMUSG00000028656	chr4	Cap1	122859047	122886056	3494	17566	18138	15137	21666	15815	22815	19674	22480	16155	19702	48.0695	49.5929	44.9097	48.8649	46.3045	62.1474	54.9222	50.7942	47.8036	50.2391	18773.7	-0.147576	0.0735878	-2.00544	0.0449155	0.637134	chr4	Cap1	122859047	122886056	3494	22815	19674	22480	16155	19702	15618	12717	15174	17733	62.1474	54.9222	50.7942	47.8036
ENSMUSG00000021094	chr12	Dhrs7	72650356	72664828	1301	1511	1539	1345	1797	1398	2077	1688	2055	1519	1677	11.0993	11.2955	10.7117	10.8793	10.9875	15.1871	12.6492	12.4642	12.0656	11.4789	1650	-0.201196	0.0799319	-2.51709	0.0118328	0.450665	chr12	Dhrs7	72650356	72664828	1301	2077	1688	2055	1519	1677	1508	1155	1403	1375	15.1871	12.6492	12.4642	12.0656
ENSMUSG00000047123	chr17	Ticam1	56269319	56276786	2992	502	520	399	576	438	527	560	632	547	580	1.60413	1.66025	1.38234	1.51699	1.4975	1.67631	1.82551	1.66754	1.89009	1.72703	524.822	-0.181686	0.0753659	-2.41072	0.015921	0.49216	chr17	Ticam1	56269319	56276786	2992	527	560	632	547	580	458	373	426	464	1.67631	1.82551	1.66754	1.89009
ENSMUSG00000009291	chr10	Pttg1ip	77581720	77598732	3426	5109	5251	4152	5719	4457	5719	5395	6629	5144	5300	14.2582	14.6422	12.5629	13.1544	13.3085	15.8875	15.3596	15.2756	15.5234	13.7829	5251.57	-0.143944	0.0509262	-2.82652	0.00470561	0.342519	chr10	Pttg1ip	77581720	77598732	3426	5719	5395	6629	5144	5300	4710	3574	4012	4716	15.8875	15.3596	15.2756	15.5234
ENSMUSG00000031557	chr8	Plekha2	25039144	25102194	5397	1570	1592	1292	1748	1282	2043	1789	1855	1680	2127	2.7817	2.8183	2.48186	2.55255	2.43028	3.60317	3.23355	2.71379	3.21868	3.51167	1690.93	-0.306212	0.0972279	-3.14943	0.0016359	0.252747	chr8	Plekha2	25039144	25102194	5397	2043	1789	1855	1680	2127	1331	1174	1464	1805	3.60317	3.23355	2.71379	3.21868
ENSMUSG00000086289	chr8	Gm16933	25037052	25041757	2034	379	394	337	435	313	534	439	497	433	522	1.78122	1.85016	1.71717	1.68496	1.57391	2.49819	2.10476	1.92867	2.20051	2.28604	426.325	-0.343185	0.10518	-3.26284	0.00110302	0.205274	chr8	Gm16933	25037052	25041757	2034	534	439	497	433	522	364	312	368	419	2.49819	2.10476	1.92867	2.20051
ENSMUSG00000028843	chr4	Sh3bgrl3	134127406	134128789	821	4480	4584	3759	5325	3856	6167	5150	5432	4222	5535	52.1254	53.2906	47.4185	51.0638	48.0027	71.4252	61.1276	52.1859	53.1187	60.0101	4822.03	-0.22958	0.0936227	-2.45218	0.0141994	0.485853	chr4	Sh3bgrl3	134127406	134128789	821	6167	5150	5432	4222	5535	3916	3205	4132	4709	71.4252	61.1276	52.1859	53.1187
ENSMUSG00000029722	chr5	Agfg2	137650483	137684726	3802	3431	3630	2972	4180	3209	4212	5405	4361	3442	4156	8.62855	9.12132	8.10345	8.66394	8.63464	10.5441	13.8667	9.05576	9.3602	9.7393	3876.43	-0.267324	0.102406	-2.61045	0.00904243	0.420951	chr5	Agfg2	137650483	137684726	3802	4212	5405	4361	3442	4156	3274	2449	3346	3971	10.5441	13.8667	9.05576	9.3602
ENSMUSG00000039960	chr8	Rhou	123653929	123663884	3806	4010	4387	3416	4839	4112	3789	5212	5853	4172	5135	10.0741	11.0119	9.30427	10.0193	11.0528	9.47526	13.3575	12.1412	11.3335	12.0209	4452.62	-0.1646	0.0820387	-2.00637	0.0448172	0.637134	chr8	Rhou	123653929	123663884	3806	3789	5212	5853	4172	5135	4247	2880	3323	3994	9.47526	13.3575	12.1412	11.3335
ENSMUSG00000056880	chr9	Gadl1	115909455	116076176	3966	882	916	753	887	573	872	916	1404	897	976	2.12642	2.20653	1.96825	1.76249	1.47806	2.09268	2.25287	2.79493	2.33847	2.19263	896.464	-0.274358	0.118825	-2.30893	0.0209474	0.529407	chr9	Gadl1	115909455	116076176	3966	872	916	1404	897	976	891	655	745	688	2.09268	2.25287	2.79493	2.33847
ENSMUSG00000029723	chr5	Tsc22d4	137745730	137768450	7509	7240	7859	5812	7000	5780	7395	8264	9976	7960	7592	9.22024	10.0001	8.02478	7.34723	7.87569	9.37449	10.7362	10.4902	10.9616	9.00938	7442.21	-0.236041	0.0858587	-2.74918	0.00597443	0.363898	chr5	Tsc22d4	137745730	137768450	7509	7395	8264	9976	7960	7592	7586	4520	5989	6637	9.37449	10.7362	10.4902	10.9616
ENSMUSG00000037742	chr9	Eef1a1	78478449	78489151	2493	132190	136277	117266	152033	112668	151363	161639	173471	131367	149258	506.927	522.16	487.554	480.515	462.28	577.794	632.342	549.282	544.742	533.359	140814	-0.190188	0.0505297	-3.76389	0.000167293	0.0883792	chr9	Eef1a1	78478449	78489151	2493	151363	161639	173471	131367	149258	123315	93919	109290	131749	577.794	632.342	549.282	544.742
ENSMUSG00000082536	chr2	Gm13456	40555752	40557116	1365	2217	2411	2094	2593	1986	2765	2817	3071	2248	2708	15.5224	16.8665	15.8955	14.963	14.8775	19.2705	20.1205	17.7539	17.0195	17.6676	2475.27	-0.217589	0.0615574	-3.53474	0.000408183	0.125225	chr2	Gm13456	40555752	40557116	1365	2765	2817	3071	2248	2708	2050	1604	2131	2309	19.2705	20.1205	17.7539	17.0195
ENSMUSG00000015335	chr2	Zdhhc12	30090944	30093648	1785	365	353	323	427	318	409	415	450	390	405	1.95459	1.88873	1.87529	1.88457	1.82199	2.18017	2.26709	1.98974	2.25831	2.02093	383.667	-0.16767	0.079966	-2.09676	0.0360146	0.603696	chr2	Zdhhc12	30090944	30093648	1785	409	415	450	390	405	342	263	274	348	2.18017	2.26709	1.98974	2.25831
ENSMUSG00000063696	chr8	Gm8730	102864779	102865853	1075	1001	1213	760	1090	998	1257	1112	1390	1333	1182	8.89745	10.7727	7.32401	7.98509	9.49116	11.1217	10.0831	10.2016	12.8121	9.79002	1129.42	-0.26848	0.115285	-2.32884	0.0198677	0.515963	chr8	Gm8730	102864779	102865853	1075	1257	1112	1390	1333	1182	914	763	912	1130	11.1217	10.0831	10.2016	12.8121
ENSMUSG00000030659	chr7	Nucb2	116504369	116540554	2301	998	1043	995	1169	951	1411	1207	1382	912	1227	4.14638	4.32969	4.48193	4.0029	4.22743	5.83541	5.11569	4.74098	4.09723	4.75026	1123.18	-0.196992	0.0985123	-1.99967	0.0455361	0.637134	chr7	Nucb2	116504369	116540554	2301	1411	1207	1382	912	1227	969	786	804	1046	5.83541	5.11569	4.74098	4.09723
ENSMUSG00000048592	chrX	Gm5946	150220716	150226021	2724	121	135	107	170	122	150	162	195	143	162	0.424681	0.473418	0.40716	0.491754	0.458136	0.524052	0.58003	0.565111	0.542713	0.529818	145.082	-0.263825	0.114959	-2.29494	0.0217365	0.536922	chrX	Gm5946	150220716	150226021	2724	150	162	195	143	162	122	93	111	152	0.524052	0.58003	0.565111	0.542713
ENSMUSG00000026956	chr2	Uap1l1	25359889	25365682	4071	1632	1774	1346	1772	1391	1547	1860	2425	1718	1668	3.83315	4.16316	3.42756	3.43022	3.49559	3.61686	4.45664	4.70294	4.36331	3.65062	1696.89	-0.163006	0.0818334	-1.99192	0.0463796	0.637134	chr2	Uap1l1	25359889	25365682	4071	1547	1860	2425	1718	1668	1445	1135	1261	1532	3.61686	4.45664	4.70294	4.36331
ENSMUSG00000076138	chr9	Gm26377	78478528	78478635	108	10769	11346	9218	12263	9065	12285	12808	15323	11095	11850	944.914	994.704	876.915	886.821	851.025	1073	1146.46	1110.15	1052.69	968.881	11503.7	-0.216359	0.0476551	-4.54009	5.62e-06	0.00708375	chr9	Gm26377	78478528	78478635	108	12285	12808	15323	11095	11850	9908	7516	8835	10810	1073	1146.46	1110.15	1052.69
ENSMUSG00000096145	chr7	Vkorc1	127893067	127895617	767	1100	1217	896	1260	858	1069	1227	1489	1209	1187	13.6986	15.1428	12.0975	12.9323	11.4321	13.2515	15.5878	15.3108	16.2804	13.7743	1141.42	-0.168483	0.0845227	-1.99335	0.0462231	0.637134	chr7	Vkorc1	127893067	127895617	767	1069	1227	1489	1209	1187	1069	742	884	913	13.2515	15.5878	15.3108	16.2804
ENSMUSG00000059552	chr11	Trp53	69580359	69591873	4045	1341	1485	1239	1724	1291	1432	1468	1856	1521	1666	3.16991	3.50734	3.17536	3.35875	3.26514	3.36951	3.53999	3.62258	3.8878	3.66968	1491.81	-0.120068	0.059003	-2.03495	0.0418563	0.62601	chr11	Trp53	69580359	69591873	4045	1432	1468	1856	1521	1666	1225	895	1189	1345	3.36951	3.53999	3.62258	3.8878
ENSMUSG00000030621	chr7	Me3	89632392	89854359	14624	4205	4123	2931	5000	4394	5845	4743	5720	4128	5611	2.74988	2.69398	2.0781	2.69488	3.07443	3.80485	3.16417	3.08863	2.91907	3.41919	4630.88	-0.292407	0.108539	-2.69404	0.00705917	0.379042	chr7	Me3	89632392	89854359	14624	5845	4743	5720	4128	5611	4745	2733	3927	3834	3.80485	3.16417	3.08863	2.91907
ENSMUSG00000022724	chr16	Mina	59471775	59492461	5290	884	799	697	1074	708	977	956	1072	867	894	1.59793	1.44307	1.36597	1.60005	1.36929	1.75795	1.76288	1.60001	1.69466	1.50584	885.41	-0.15668	0.0741485	-2.11305	0.0345963	0.598738	chr16	Mina	59471775	59492461	5290	977	956	1072	867	894	749	519	718	787	1.75795	1.76288	1.60001	1.69466
ENSMUSG00000024222	chr17	Fkbp5	28399095	28517524	6363	2502	2556	2823	3767	2783	3780	3909	3205	3036	4564	3.76011	3.83803	4.59968	4.66585	4.47491	5.65472	5.99291	3.97707	4.9337	6.39137	3283.36	-0.323917	0.137465	-2.35635	0.0184554	0.506004	chr17	Fkbp5	28399095	28517524	6363	3780	3909	3205	3036	4564	2698	2182	2802	3118	5.65472	5.99291	3.97707	4.9337
ENSMUSG00000029790	chr6	Cep41	30653457	30693749	4979	555	578	492	654	449	624	599	715	570	600	1.06588	1.10911	1.02443	1.03518	0.922609	1.1929	1.17354	1.13381	1.18371	1.07374	579.643	-0.142431	0.0718472	-1.98242	0.0474327	0.639346	chr6	Cep41	30653457	30693749	4979	624	599	715	570	600	526	353	381	542	1.1929	1.17354	1.13381	1.18371
ENSMUSG00000017707	chr2	Serinc3	163623272	163645131	3840	25277	25790	21999	31555	23249	27134	30586	33416	24261	30839	62.9397	64.163	59.389	64.7574	61.9385	67.2541	77.6928	68.703	65.3229	71.5541	27179.2	-0.147239	0.047861	-3.07639	0.00209525	0.282754	chr2	Serinc3	163623272	163645131	3840	27134	30586	33416	24261	30839	22869	17627	20340	22996	67.2541	77.6928	68.703	65.3229
ENSMUSG00000091277	chr12	Gm1818	48554182	48559971	2399	294	212	147	239	161	255	314	351	228	233	1.1716	0.844116	0.635117	0.784969	0.68646	1.01153	1.2765	1.15494	0.982482	0.865213	240.159	-0.341934	0.173701	-1.96852	0.0490079	0.64406	chr12	Gm1818	48554182	48559971	2399	255	314	351	228	233	194	183	180	224	1.01153	1.2765	1.15494	0.982482
ENSMUSG00000055137	chr13	Sugct	16857855	17694732	1311	367	392	294	318	231	362	355	537	407	405	2.67532	2.85516	2.3236	1.91055	1.80169	2.62678	2.63996	3.23226	3.2082	2.75106	363.876	-0.308118	0.147088	-2.09478	0.0361906	0.60479	chr13	Sugct	16857855	17694732	1311	362	355	537	407	405	378	226	258	309	2.62678	2.63996	3.23226	3.2082
ENSMUSG00000066152	chr4	Slc31a2	62262562	62298411	2033	868	846	650	1015	829	867	983	1185	835	961	4.08143	3.97463	3.31367	3.93352	4.17066	4.05805	4.71525	4.60079	4.24557	4.21067	895.012	-0.149274	0.0672672	-2.21912	0.0264788	0.575123	chr4	Slc31a2	62262562	62298411	2033	867	983	1185	835	961	789	546	705	679	4.05805	4.71525	4.60079	4.24557
ENSMUSG00000009281	chr6	Rarres2	48569698	48572670	708	1347	1411	967	1126	924	1386	1607	1661	1433	1141	18.1704	19.0177	14.1425	12.5187	13.336	18.6109	22.1142	18.5007	20.9026	14.3423	1294.95	-0.274245	0.139118	-1.97131	0.0486886	0.643765	chr6	Rarres2	48569698	48572670	708	1386	1607	1661	1433	1141	1089	990	836	1154	18.6109	22.1142	18.5007	20.9026
ENSMUSG00000053714	chr7	4732471J01Rik	25384805	25385573	438	253	225	175	233	196	230	247	358	223	268	5.51188	4.89774	4.13353	4.18367	4.5687	4.98784	5.48952	6.43997	5.25341	5.44062	238.062	-0.23256	0.117066	-1.98658	0.0469692	0.637579	chr7	4732471J01Rik	25384805	25385573	438	230	247	358	223	268	199	139	210	194	4.98784	5.48952	6.43997	5.25341
ENSMUSG00000033022	chr18	Cdo1	46713205	46728342	1530	1427	1810	1514	1841	1156	2711	1994	2031	1599	1607	8.91441	11.2975	10.2541	9.4786	7.72651	16.8579	12.7073	10.4761	10.8013	9.35447	1760.99	-0.321489	0.159949	-2.00994	0.0444373	0.635035	chr18	Cdo1	46713205	46728342	1530	2711	1994	2031	1599	1607	1526	1201	1292	1590	16.8579	12.7073	10.4761	10.8013
ENSMUSG00000022887	chr16	Masp1	23451785	23520590	2752	694	677	504	749	599	604	722	966	720	800	2.411	2.34996	1.89833	2.14458	2.22649	2.08872	2.55878	2.771	2.70475	2.58978	696.464	-0.190423	0.0928795	-2.05022	0.0403433	0.6257	chr16	Masp1	23451785	23520590	2752	604	722	966	720	800	526	468	498	628	2.08872	2.55878	2.771	2.70475
ENSMUSG00000007872	chr4	Id3	136143497	136145755	1791	2424	2499	2145	3099	2169	2397	2834	3807	2686	3304	12.9371	13.3262	12.4119	13.6317	12.3858	12.7344	15.4299	16.7768	15.5013	16.4316	2704.45	-0.233817	0.0756367	-3.09131	0.00199275	0.279491	chr4	Id3	136143497	136145755	1791	2397	2834	3807	2686	3304	2254	1838	1950	2253	12.7344	15.4299	16.7768	15.5013
ENSMUSG00000031584	chr8	Gsr	33652523	33698163	2754	2359	2439	1940	2526	2017	2396	2523	3371	2505	2329	8.18936	8.45995	7.30176	7.22732	7.49178	8.2797	8.93507	9.66279	9.40344	7.53401	2420.67	-0.163627	0.0697375	-2.34633	0.0189594	0.506831	chr8	Gsr	33652523	33698163	2754	2396	2523	3371	2505	2329	1868	1543	1539	2351	8.2797	8.93507	9.66279	9.40344
ENSMUSG00000035561	chr4	Aldh1b1	45799022	45804604	2298	653	704	592	808	576	897	679	957	696	758	2.71655	2.92625	2.67012	2.77037	2.5638	3.71452	2.8816	3.28729	3.13091	2.93839	725.911	-0.211216	0.0895678	-2.35817	0.0183653	0.505492	chr4	Aldh1b1	45799022	45804604	2298	897	679	957	696	758	501	456	532	728	3.71452	2.8816	3.28729	3.13091
ENSMUSG00000042694	chr19	Obfc1	47501033	47537507	4045	821	859	699	918	648	980	1131	1122	850	896	1.94071	2.02883	1.79142	1.78847	1.63889	2.30595	2.72734	2.18994	2.17267	1.97361	885.686	-0.28942	0.0889058	-3.25536	0.0011325	0.206204	chr19	Obfc1	47501033	47537507	4045	980	1131	1122	850	896	727	612	649	738	2.30595	2.72734	2.18994	2.17267
ENSMUSG00000030717	chr7	Nupr1	126623249	126630861	2514	463	446	219	388	206	454	541	710	475	344	1.7607	1.69463	0.902929	1.21607	0.838166	1.71857	2.09875	2.22939	1.95324	1.21899	417.131	-0.505934	0.225465	-2.24396	0.0248349	0.559205	chr7	Nupr1	126623249	126630861	2514	454	541	710	475	344	385	320	330	329	1.71857	2.09875	2.22939	1.95324
ENSMUSG00000041870	chr5	Ankrd13a	114774677	114806200	4098	4227	4042	3554	4688	3901	4673	4975	5756	4242	4829	9.86275	9.42314	8.99056	9.0152	9.73865	10.8534	11.8418	11.0894	10.7027	10.4992	4457.3	-0.209778	0.03986	-5.26286	1.42e-07	0.00047602	chr5	Ankrd13a	114774677	114806200	4098	4673	4975	5756	4242	4829	4068	2524	3251	3631	10.8534	11.8418	11.0894	10.7027
ENSMUSG00000021306	chr13	Gpr137b	13357623	13393624	2978	2264	2317	1747	2471	1905	2240	2420	2937	2194	2842	7.26858	7.43247	6.08093	6.53835	6.54373	7.15858	7.92587	7.78572	7.6167	8.50221	2314.29	-0.19048	0.0717299	-2.65551	0.00791889	0.396864	chr13	Gpr137b	13357623	13393624	2978	2240	2420	2937	2194	2842	1966	1287	1698	1980	7.15858	7.92587	7.78572	7.6167
ENSMUSG00000018042	chr15	Cyb5r3	83153494	83172592	4298	5902	5852	4717	6127	5087	5458	6303	7760	5614	6113	13.1303	13.0081	11.3775	11.2343	12.1086	12.0869	14.3048	14.2547	13.5053	12.6726	5848.83	-0.118798	0.0568893	-2.08823	0.0367768	0.610667	chr15	Cyb5r3	83153494	83172592	4298	5458	6303	7760	5614	6113	4727	3576	3785	4716	12.0869	14.3048	14.2547	13.5053
ENSMUSG00000056116	chr17	H2-T22	36037128	36042747	3414	1770	1272	854	1081	1346	1720	2079	1981	1299	1792	4.95708	3.55938	2.59307	2.49517	4.03325	4.79498	5.93972	4.58099	3.93386	4.67655	1510.5	-0.425232	0.179375	-2.37063	0.0177577	0.499118	chr17	H2-T22	36037128	36042747	3414	1720	2079	1981	1299	1792	949	808	1585	1430	4.79498	5.93972	4.58099	3.93386
ENSMUSG00000042213	chr6	Zfand4	116264222	116330298	3597	477	526	345	482	386	510	594	770	527	634	1.26795	1.39702	0.994272	1.05597	1.09781	1.34946	1.61075	1.69003	1.51478	1.57039	519.024	-0.398653	0.103794	-3.84081	0.000122627	0.0772406	chr6	Zfand4	116264222	116330298	3597	510	594	770	527	634	435	325	310	561	1.34946	1.61075	1.69003	1.51478
ENSMUSG00000030844	chr7	Rgs10	128373621	128418758	1711	2535	2639	2243	2630	1808	2753	2648	3448	2757	2678	14.1618	14.7304	13.5854	12.1093	10.8068	15.3092	15.0909	15.9048	16.6546	13.9407	2597.17	-0.218174	0.0899261	-2.42615	0.01526	0.49216	chr7	Rgs10	128373621	128418758	1711	2753	2648	3448	2757	2678	2143	1502	1852	2144	15.3092	15.0909	15.9048	16.6546
ENSMUSG00000032388	chr9	Spg21	65460937	65488470	2690	2652	2765	1847	2429	2127	2608	2779	3585	2598	2828	9.42548	9.81881	7.11706	7.11508	8.08825	9.22663	10.0757	10.5206	9.9845	9.36579	2600.71	-0.228525	0.0920769	-2.4819	0.0130686	0.471561	chr9	Spg21	65460937	65488470	2690	2608	2779	3585	2598	2828	2056	1585	1861	2129	9.22663	10.0757	10.5206	9.9845
ENSMUSG00000009246	chr7	Trpm5	143069153	143094642	6398	110	113	117	126	88	129	139	140	144	153	0.164408	0.16875	0.189592	0.155212	0.140725	0.191923	0.211936	0.172775	0.232729	0.213087	125.785	-0.304276	0.154039	-1.97532	0.0482321	0.642193	chr7	Trpm5	143069153	143094642	6398	129	139	140	144	153	113	71	69	128	0.191923	0.211936	0.172775	0.232729
ENSMUSG00000000791	chr8	Il12rb1	70808449	70821424	2873	95	113	82	136	140	128	185	222	132	178	0.316141	0.375724	0.295852	0.373008	0.498474	0.424007	0.62804	0.610002	0.474994	0.551965	139.047	-0.517472	0.178842	-2.89347	0.00381013	0.3301	chr8	Il12rb1	70808449	70821424	2873	128	185	222	132	178	116	96	90	143	0.424007	0.62804	0.610002	0.474994
ENSMUSG00000037625	chr3	Cldn11	31149920	31164324	1870	12300	14030	9964	14284	11661	12281	14477	16850	13741	14692	62.8746	71.6575	55.2214	60.1786	63.7768	62.4898	75.4931	71.1199	75.9531	69.9819	13332.3	-0.164274	0.0695083	-2.36338	0.0181092	0.50097	chr3	Cldn11	31149920	31164324	1870	12281	14477	16850	13741	14692	11134	7893	8489	10348	62.4898	75.4931	71.1199	75.9531
ENSMUSG00000054717	chr8	Hmgb2	57511843	57515999	2692	312	337	275	292	216	372	408	462	388	373	1.10806	1.19583	1.05887	0.854697	0.820764	1.31509	1.47818	1.35479	1.49003	1.23439	341.697	-0.43197	0.124391	-3.47269	0.000515278	0.140162	chr8	Hmgb2	57511843	57515999	2692	372	408	462	388	373	363	236	199	251	1.31509	1.47818	1.35479	1.49003
ENSMUSG00000017697	chr2	Ada	163726584	163750239	2002	91	64	75	78	83	98	135	120	108	148	0.434514	0.305335	0.388264	0.306958	0.424031	0.465795	0.65759	0.473114	0.557627	0.658505	99.8297	-0.584412	0.195614	-2.98757	0.00281205	0.306158	chr2	Ada	163726584	163750239	2002	98	135	120	108	148	101	59	58	105	0.465795	0.65759	0.473114	0.557627
ENSMUSG00000021939	chr14	Ctsb	63122462	63145919	4739	64264	66555	53838	72238	49688	60334	72371	88699	67748	69381	129.668	134.178	117.776	120.13	107.269	121.181	148.966	147.777	147.815	130.449	65910.6	-0.176448	0.0705845	-2.49981	0.012426	0.463956	chr14	Ctsb	63122462	63145919	4739	60334	72371	88699	67748	69381	49378	38572	44376	53263	121.181	148.966	147.777	147.815
ENSMUSG00000030830	chr7	Itgal	127296260	127335137	6380	147	122	165	154	98	176	216	257	164	190	0.220329	0.182704	0.268128	0.190238	0.157159	0.262587	0.330269	0.31806	0.265801	0.265365	167.317	-0.482353	0.166953	-2.88916	0.00386271	0.3301	chr7	Itgal	127296260	127335137	6380	176	216	257	164	190	102	135	123	150	0.262587	0.330269	0.31806	0.265801
ENSMUSG00000045761	chr17	Fam179a	71673261	71729669	5624	380	440	254	363	288	569	556	450	395	381	0.646107	0.747494	0.468229	0.508686	0.523927	0.963029	0.964394	0.631765	0.726232	0.603644	406.02	-0.411475	0.176851	-2.32668	0.0199823	0.516168	chr17	Fam179a	71673261	71729669	5624	569	556	450	395	381	272	317	210	408	0.963029	0.964394	0.631765	0.726232
ENSMUSG00000023795	chr17	Pisd-ps2	3076578	3084183	2108	2868	2883	1823	2223	2633	3080	3618	3135	3009	3721	13.0061	13.0631	8.96308	8.30861	12.7754	13.9035	16.7376	11.7389	14.7552	15.7239	2899.28	-0.36557	0.147301	-2.48179	0.0130725	0.471561	chr17	Pisd-ps2	3076578	3084183	2108	3080	3618	3135	3009	3721	2262	1596	1746	3046	13.9035	16.7376	11.7389	14.7552
ENSMUSG00000034738	chr2	Nostrin	69135800	69189330	1888	212	203	245	348	203	338	442	383	252	255	1.07337	1.02693	1.34487	1.45216	1.09968	1.70347	2.28293	1.60115	1.37965	1.20306	284.666	-0.421267	0.179197	-2.35086	0.0187303	0.506181	chr2	Nostrin	69135800	69189330	1888	338	442	383	252	255	198	219	234	178	1.70347	2.28293	1.60115	1.37965
ENSMUSG00000031610	chr8	Scrg1	57455923	57477585	700	2092	2724	1712	2157	1518	2172	2838	2940	2371	2346	28.5422	37.1336	25.324	24.2548	22.1592	29.4979	39.5	33.1203	34.9796	29.8256	2270.24	-0.264686	0.129619	-2.04203	0.0411488	0.6257	chr8	Scrg1	57455923	57477585	700	2172	2838	2940	2371	2346	1771	1472	1512	1596	29.4979	39.5	33.1203	34.9796
ENSMUSG00000063626	chr8	Unc5d	28646717	29219338	8922	6790	6861	8887	11700	6414	5121	6983	7556	6212	7642	7.27784	7.34774	10.3274	10.3357	7.35561	5.46378	7.63543	6.68723	7.19982	7.63264	7367.8	0.319183	0.140831	2.26642	0.0234254	0.551203	chr8	Unc5d	28646717	29219338	8922	5121	6983	7556	6212	7642	4129	3362	4076	5434	5.46378	7.63543	6.68723	7.19982
ENSMUSG00000063856	chr9	Gpx1	108338903	108340343	1441	4544	4604	3892	4752	3649	5452	5399	6420	4646	5189	30.1382	30.5104	27.9869	25.9763	25.8946	35.9948	36.5301	35.1589	33.3207	32.0698	4819.26	-0.285029	0.0606105	-4.70264	2.57e-06	0.00488535	chr9	Gpx1	108338903	108340343	1441	5452	5399	6420	4646	5189	3546	2793	3514	3671	35.9948	36.5301	35.1589	33.3207
ENSMUSG00000032000	chr9	Birc3	7848699	7873186	5009	275	252	167	295	251	279	279	412	321	261	0.524975	0.480663	0.345642	0.464141	0.512669	0.530171	0.543336	0.649419	0.662625	0.464281	276.092	-0.275918	0.139898	-1.97228	0.0485776	0.643765	chr9	Birc3	7848699	7873186	5009	279	279	412	321	261	236	152	173	216	0.530171	0.543336	0.649419	0.662625
ENSMUSG00000021215	chr13	Net1	3882565	3918220	3734	2189	2175	1823	2693	2088	2484	2818	2676	2404	3298	5.6053	5.56476	5.06108	5.68344	5.72059	6.33156	7.36127	5.65797	6.65648	7.86934	2451.68	-0.281694	0.0970845	-2.90153	0.00371343	0.3301	chr13	Net1	3882565	3918220	3734	2484	2818	2676	2404	3298	1365	1553	1834	2051	6.33156	7.36127	5.65797	6.65648
ENSMUSG00000039405	chr7	Prss23	89507785	89517586	3226	1074	1076	843	1121	840	1518	1287	1334	1043	1128	3.18309	3.18633	2.70879	2.73825	2.66367	4.47839	3.89118	3.26454	3.34261	3.11522	1120.33	-0.306775	0.112083	-2.73704	0.00619954	0.363898	chr7	Prss23	89507785	89517586	3226	1518	1287	1334	1043	1128	799	787	719	796	4.47839	3.89118	3.26454	3.34261
ENSMUSG00000015568	chr8	Lpl	68880491	68907448	6810	4394	4088	3274	4272	3165	4449	4395	4645	4039	4767	6.17011	5.73558	4.98443	4.94409	4.75514	6.21872	6.29579	5.38567	6.13287	6.23753	4131.39	-0.174339	0.0872143	-1.99897	0.0456117	0.637134	chr8	Lpl	68880491	68907448	6810	4449	4395	4645	4039	4767	1674	2588	2635	4175	6.21872	6.29579	5.38567	6.13287
ENSMUSG00000026224	chr1	4933407L21Rik	85928483	85940624	3343	270	282	212	234	146	340	284	372	277	240	0.77222	0.805861	0.657381	0.551589	0.446774	0.96797	0.828618	0.8785	0.856672	0.639622	263.731	-0.35138	0.178322	-1.97049	0.0487826	0.643765	chr1	4933407L21Rik	85928483	85940624	3343	340	284	372	277	240	214	156	148	234	0.96797	0.828618	0.8785	0.856672
ENSMUSG00000037649	chr17	H2-DMa	34135182	34139101	1641	1113	1064	736	963	735	1364	1070	1397	1062	1078	6.48284	6.19221	4.64785	4.62295	4.58052	7.90844	6.35789	6.71875	6.68886	5.85092	1050.8	-0.325069	0.126648	-2.56671	0.0102669	0.430365	chr17	H2-DMa	34135182	34139101	1641	1364	1070	1397	1062	1078	698	568	711	967	7.90844	6.35789	6.71875	6.68886
ENSMUSG00000029798	chr6	Herc6	57580992	57665136	5279	1344	1359	1028	1628	1187	1363	1692	1928	1422	1621	2.4345	2.45959	2.01886	2.43045	2.30048	2.4576	3.12657	2.88362	2.78526	2.73607	1441.38	-0.248518	0.0681358	-3.6474	0.000264911	0.105816	chr6	Herc6	57580992	57665136	5279	1363	1692	1928	1422	1621	993	1018	851	1000	2.4576	3.12657	2.88362	2.78526
ENSMUSG00000000275	chr11	Trim25	88999376	89020293	5754	1103	1067	813	1213	914	964	1194	1673	1224	1148	1.83305	1.77173	1.46485	1.66143	1.62518	1.59471	2.02424	2.2957	2.19957	1.77777	1117.98	-0.22656	0.0993459	-2.28051	0.0225773	0.541068	chr11	Trim25	88999376	89020293	5754	964	1194	1673	1224	1148	789	568	796	869	1.59471	2.02424	2.2957	2.19957
ENSMUSG00000079057	chr8	Cyp4v3	45269671	45333216	6246	1138	1149	783	1096	825	990	1269	1454	1137	1298	1.74227	1.75762	1.29968	1.38294	1.3514	1.50874	1.98195	1.83805	1.8823	1.85175	1104.28	-0.252287	0.106527	-2.36828	0.0178709	0.49944	chr8	Cyp4v3	45269671	45333216	6246	990	1269	1454	1137	1298	818	680	632	850	1.50874	1.98195	1.83805	1.8823
ENSMUSG00000060519	chr1	Tor3a	156653617	156674356	3892	1110	1255	810	1243	846	1061	1363	1768	1322	1344	2.72698	3.08061	2.15749	2.51682	2.22375	2.59466	3.41597	3.58644	3.51195	3.07676	1196.98	-0.333926	0.111487	-2.9952	0.00274269	0.303494	chr1	Tor3a	156653617	156674356	3892	1061	1363	1768	1322	1344	855	642	886	938	2.59466	3.41597	3.58644	3.51195
ENSMUSG00000024521	chr18	Pmaip1	66458604	66465550	2646	335	325	206	269	168	400	452	489	308	257	1.21042	1.17329	0.806976	0.801058	0.649466	1.43865	1.66605	1.45888	1.20337	0.865282	316.86	-0.495435	0.207681	-2.38555	0.0170535	0.497595	chr18	Pmaip1	66458604	66465550	2646	400	452	489	308	257	187	277	137	301	1.43865	1.66605	1.45888	1.20337
ENSMUSG00000030623	chr7	Prss23os	89510007	89511368	1362	624	581	461	599	459	855	764	732	546	625	4.37857	4.07341	3.50713	3.46415	3.44602	5.972	5.4689	4.24112	4.14283	4.0866	621.314	-0.326446	0.133495	-2.44538	0.0144698	0.486995	chr7	Prss23os	89510007	89511368	1362	855	764	732	546	625	472	396	397	404	5.972	5.4689	4.24112	4.14283
ENSMUSG00000034708	chr11	Grn	102430315	102437048	3474	17377	18414	16490	18294	13999	14308	23813	20651	27608	24311	47.8259	50.6373	49.2054	41.4973	41.2233	39.1989	66.8593	46.9301	82.1639	62.3486	19565.1	-0.353755	0.169942	-2.08162	0.0373773	0.61397	chr11	Grn	102430315	102437048	3474	14308	23813	20651	27608	24311	13734	13963	10567	14099	39.1989	66.8593	46.9301	82.1639
ENSMUSG00000026433	chr1	Rab29	131867224	131872887	1468	430	409	306	466	275	329	508	633	522	432	2.79956	2.6606	2.15997	2.50052	1.91563	2.13218	3.37399	3.40288	3.67493	2.62084	425.663	-0.318326	0.159071	-2.00116	0.0453749	0.637134	chr1	Rab29	131867224	131872887	1468	329	508	633	522	432	310	233	281	300	2.13218	3.37399	3.40288	3.67493
ENSMUSG00000022548	chr16	Apod	31296192	31314808	2577	17103	20485	12102	16406	12401	12044	28557	35797	26650	22432	63.4502	75.933	48.6767	50.1632	49.2237	44.4772	108.077	109.655	106.909	77.5467	20083.9	-0.616165	0.20756	-2.96861	0.00299149	0.312259	chr16	Apod	31296192	31314808	2577	12044	28557	35797	26650	22432	21175	11685	11791	13316	44.4772	108.077	109.655	106.909
ENSMUSG00000082286	chr11	Pisd-ps1	3125904	3131004	1757	13782	14147	7536	9669	12132	15441	15512	14124	14476	17677	74.9785	76.8994	44.4498	43.3539	70.6178	83.6192	86.0897	63.446	85.159	89.6124	13462.9	-0.38679	0.171378	-2.25695	0.0240115	0.556991	chr11	Pisd-ps1	3125904	3131004	1757	15441	15512	14124	14476	17677	9260	6569	7605	13369	83.6192	86.0897	63.446	85.159
ENSMUSG00000002332	chr14	Dhrs1	55739020	55745690	2760	6065	6466	4581	6578	4757	5902	6650	8233	6899	6783	21.0091	22.3793	17.2045	18.7799	17.6306	20.3508	23.4994	23.5482	25.8417	21.8944	6239.94	-0.232953	0.0826564	-2.81833	0.00482748	0.342519	chr14	Dhrs1	55739020	55745690	2760	5902	6650	8233	6899	6783	4472	3143	3762	4630	20.3508	23.4994	23.5482	25.8417
ENSMUSG00000058126	chr14	Tpm3-rs7	113314608	113316713	2106	1129	1206	957	1417	1134	2069	1311	1387	1080	2389	5.12475	5.46966	4.70972	5.30116	5.50743	9.34857	6.07072	5.19849	5.30103	10.1049	1401.19	-0.46076	0.198109	-2.32579	0.0200296	0.516575	chr14	Tpm3-rs7	113314608	113316713	2106	2069	1311	1387	1080	2389	953	774	1002	1100	9.34857	6.07072	5.19849	5.30103
ENSMUSG00000078153	chr11	Psme2b	48945354	48946190	837	123	123	90	154	108	142	154	175	142	166	1.4038	1.40262	1.11364	1.44858	1.3188	1.61322	1.79299	1.64915	1.75245	1.7654	136.285	-0.340142	0.124883	-2.72369	0.00645566	0.367715	chr11	Psme2b	48945354	48946190	837	142	154	175	142	166	83	88	95	90	1.61322	1.79299	1.64915	1.75245
ENSMUSG00000040483	chr11	Xaf1	72301629	72313733	4689	490	674	472	718	607	617	775	1307	708	752	0.999233	1.3733	1.04356	1.20675	1.32439	1.25245	1.61225	2.20074	1.56121	1.42897	698.196	-0.419784	0.145111	-2.89286	0.00381754	0.3301	chr11	Xaf1	72301629	72313733	4689	617	775	1307	708	752	555	381	446	502	1.25245	1.61225	2.20074	1.56121
ENSMUSG00000037020	chr7	Wdr62	30240138	30280419	5743	142	158	131	165	167	168	215	220	201	182	0.236438	0.262857	0.236485	0.226431	0.297511	0.278448	0.365196	0.302464	0.361895	0.282381	174.364	-0.319575	0.13512	-2.36511	0.0180246	0.500424	chr7	Wdr62	30240138	30280419	5743	168	215	220	201	182	132	111	84	124	0.278448	0.365196	0.302464	0.361895
ENSMUSG00000075602	chr15	Ly6a	74994877	74998031	1205	1480	1736	1368	2075	1413	1341	1726	3737	1983	2029	11.737	13.7556	11.7621	13.5624	11.9894	10.586	13.9635	24.4704	17.005	14.9939	1844.87	-0.348192	0.172803	-2.01497	0.043908	0.633813	chr15	Ly6a	74994877	74998031	1205	1341	1726	3737	1983	2029	1294	1020	1293	1200	10.586	13.9635	24.4704	17.005
ENSMUSG00000031765	chr8	Mt1	94179089	94180325	540	14161	17505	12869	16000	11662	19066	21726	22848	19975	19678	250.346	309.202	246.658	233.125	220.585	335.515	391.818	333.516	381.848	324.162	17439	-0.472575	0.0898708	-5.25838	1.45e-07	0.00047602	chr8	Mt1	94179089	94180325	540	19066	21726	22848	19975	19678	14682	9153	11087	12535	335.515	391.818	333.516	381.848
ENSMUSG00000070031	chr1	Sp140	85600378	85645037	3328	437	383	316	453	346	407	478	591	483	463	1.25548	1.09942	0.984284	1.07263	1.06356	1.16394	1.40093	1.40197	1.50049	1.2395	431.997	-0.275936	0.0948406	-2.90947	0.00362045	0.3301	chr1	Sp140	85600378	85645037	3328	407	478	591	483	463	290	222	275	316	1.16394	1.40093	1.40197	1.50049
ENSMUSG00000026701	chr1	Prdx6	161240112	161251219	4804	22406	22706	15433	20669	15459	21846	23956	28886	24941	23145	44.5979	45.157	33.3046	33.9072	32.9222	43.2841	48.6433	47.4744	53.6811	42.9282	21795.3	-0.299609	0.104315	-2.87216	0.00407671	0.3301	chr1	Prdx6	161240112	161251219	4804	21846	23956	28886	24941	23145	14750	11779	13665	15454	43.2841	48.6433	47.4744	53.6811
ENSMUSG00000047735	chr6	Samd9l	3372257	3399571	5425	814	884	685	990	772	553	1111	1879	1017	1164	1.43479	1.55686	1.30906	1.43821	1.45592	0.970275	1.99773	2.73472	1.93839	1.91184	965.946	-0.388944	0.198264	-1.96175	0.0497913	0.647682	chr6	Samd9l	3372257	3399571	5425	553	1111	1879	1017	1164	797	535	502	683	0.970275	1.99773	2.73472	1.93839
ENSMUSG00000022178	chr14	Ajuba	54567469	54577661	3503	167	174	126	246	175	205	242	290	228	169	0.455823	0.474529	0.372867	0.553397	0.511063	0.55698	0.673835	0.653581	0.672933	0.429834	199.505	-0.314235	0.152897	-2.05521	0.0398589	0.6257	chr14	Ajuba	54567469	54577661	3503	205	242	290	228	169	115	141	67	182	0.55698	0.673835	0.653581	0.672933
ENSMUSG00000079484	chr2	Phyhd1	30266203	30282149	2657	1794	1949	1346	1747	1640	1819	3369	2370	2115	1978	6.45522	7.00704	5.25094	5.18088	6.31378	6.51519	12.3665	7.04139	8.22917	6.63208	2004.59	-0.412533	0.162042	-2.54585	0.0109013	0.442584	chr2	Phyhd1	30266203	30282149	2657	1819	3369	2370	2115	1978	1791	853	1299	1356	6.51519	12.3665	7.04139	8.22917
ENSMUSG00000026104	chr1	Stat1	52119440	52161865	7105	3338	3352	2753	4151	3644	2784	4716	6594	3669	4243	4.49267	4.50771	4.01725	4.60461	5.24752	3.72987	6.47516	7.32806	5.33978	5.32141	3858.45	-0.281455	0.141325	-1.99155	0.046421	0.637134	chr1	Stat1	52119440	52161865	7105	2784	4716	6594	3669	4243	2632	2017	2173	2876	3.72987	6.47516	7.32806	5.33978
ENSMUSG00000078958	chr13	Atp6ap1l	90883433	90905355	1280	359	396	245	506	329	707	508	584	442	626	2.68033	2.95409	1.98319	3.11363	2.62813	5.25436	3.86916	3.60022	3.5684	4.35516	464.615	-0.618521	0.15435	-4.00725	6.14e-05	0.0457284	chr13	Atp6ap1l	90883433	90905355	1280	707	508	584	442	626	422	232	319	317	5.25436	3.86916	3.60022	3.5684
ENSMUSG00000064215	chr12	Ifi27	103434211	103440239	1467	3272	3591	2400	3826	3255	2541	5046	5991	3629	4079	21.3172	23.3758	16.9525	20.544	22.6895	16.4789	33.5369	32.2284	25.5659	24.7632	3703.35	-0.318161	0.154976	-2.05297	0.0400752	0.6257	chr12	Ifi27	103434211	103440239	1467	2541	5046	5991	3629	4079	2809	2036	2036	2393	16.4789	33.5369	32.2284	25.5659
ENSMUSG00000028885	chr4	Smpdl3b	132732966	132757252	2006	246	235	197	261	197	439	350	274	252	277	1.17228	1.11892	1.01781	1.02508	1.00443	2.08241	1.70146	1.07812	1.29854	1.23002	272.403	-0.454617	0.184652	-2.46202	0.0138159	0.483467	chr4	Smpdl3b	132732966	132757252	2006	439	350	274	252	277	157	130	173	253	2.08241	1.70146	1.07812	1.29854
ENSMUSG00000042707	chr4	Dnali1	125055338	125065703	2133	183	180	124	196	197	182	376	278	204	206	0.820163	0.806038	0.602524	0.723981	0.944654	0.811945	1.71908	1.02876	0.988636	0.860303	210.735	-0.450484	0.209017	-2.15525	0.0311422	0.590298	chr4	Dnali1	125055338	125065703	2133	182	376	278	204	206	106	173	86	169	0.811945	1.71908	1.02876	0.988636
ENSMUSG00000044258	chr13	Ctla2a	60934155	60936625	1373	400	490	318	479	333	532	420	636	442	453	2.78431	3.4079	2.39987	2.74799	2.48004	3.68616	2.98239	3.65541	3.32687	2.93826	445.163	-0.25005	0.116079	-2.15414	0.0312293	0.590298	chr13	Ctla2a	60934155	60936625	1373	532	420	636	442	453	313	209	285	260	3.68616	2.98239	3.65541	3.32687
ENSMUSG00000027750	chr3	Postn	54361109	54391034	7833	283	243	180	252	228	376	319	272	275	302	0.345499	0.296415	0.238252	0.253561	0.297819	0.456934	0.397292	0.274189	0.363036	0.343559	272.937	-0.345749	0.163547	-2.11407	0.0345094	0.598738	chr3	Postn	54361109	54391034	7833	376	319	272	275	302	193	115	149	222	0.456934	0.397292	0.274189	0.363036
ENSMUSG00000026315	chr1	Serpinb8	107590006	107610484	4795	374	331	263	533	362	638	646	435	280	614	0.745823	0.659517	0.568622	0.876019	0.772379	1.26646	1.31418	0.716268	0.603781	1.14095	443.037	-0.464862	0.224517	-2.0705	0.0384056	0.617847	chr1	Serpinb8	107590006	107610484	4795	638	646	435	280	614	194	327	279	295	1.26646	1.31418	0.716268	0.603781
ENSMUSG00000008845	chr6	Cd163	124304651	124330527	4492	134	261	206	278	228	515	377	260	234	399	0.285241	0.555113	0.475421	0.487724	0.519277	1.09124	0.818667	0.456985	0.538617	0.791434	288.882	-0.660702	0.258518	-2.55573	0.0105964	0.438227	chr6	Cd163	124304651	124330527	4492	515	377	260	234	399	209	189	160	202	1.09124	0.818667	0.456985	0.538617
ENSMUSG00000004098	chr9	Col5a3	20770050	20815067	6809	323	351	204	250	320	348	658	423	341	318	0.453627	0.492535	0.310621	0.289373	0.480843	0.486499	0.942716	0.490522	0.517855	0.416158	352.576	-0.472121	0.232076	-2.03434	0.0419175	0.626353	chr9	Col5a3	20770050	20815067	6809	348	658	423	341	318	248	200	134	307	0.486499	0.942716	0.490522	0.517855
ENSMUSG00000028480	chr4	Glipr2	43957401	43979118	2320	587	630	328	502	371	491	665	847	770	504	2.41884	2.59384	1.46537	1.70488	1.63568	2.01398	2.79543	2.88186	3.43097	1.93524	564.156	-0.395127	0.195519	-2.02091	0.0432889	0.630924	chr4	Glipr2	43957401	43979118	2320	491	665	847	770	504	469	270	302	334	2.01398	2.79543	2.88186	3.43097
ENSMUSG00000021903	chr14	Galnt15	32028989	32062197	6326	724	617	433	594	562	672	711	1011	806	790	1.09442	0.93189	0.709639	0.740039	0.908949	1.01116	1.09641	1.26188	1.31746	1.11278	686.344	-0.390106	0.127828	-3.0518	0.00227477	0.287392	chr14	Galnt15	32028989	32062197	6326	672	711	1011	806	790	772	258	324	329	1.01116	1.09641	1.26188	1.31746
ENSMUSG00000096979	chr4	Gm26880	146509094	146511764	1318	1820	1282	973	1760	1093	1144	1640	2658	1463	2636	13.1968	9.28797	7.64919	10.518	8.47962	8.25716	12.1311	15.9139	11.471	17.8106	1612.91	-0.405545	0.202288	-2.00479	0.0449851	0.637134	chr4	Gm26880	146509094	146511764	1318	1144	1640	2658	1463	2636	1536	886	592	811	8.25716	12.1311	15.9139	11.471
ENSMUSG00000037731	chr4	Themis2	132781843	132796387	3079	236	205	171	270	189	255	260	308	328	266	0.732833	0.636034	0.575695	0.691001	0.627931	0.788205	0.823616	0.789706	1.10135	0.769679	247.421	-0.371383	0.134797	-2.75512	0.00586698	0.363652	chr4	Themis2	132781843	132796387	3079	255	260	308	328	266	174	114	162	124	0.788205	0.823616	0.789706	1.10135
ENSMUSG00000031762	chr8	Mt2	94172618	94173567	556	7484	8006	7007	8476	6155	9345	10393	12191	11351	12875	128.506	137.353	130.444	119.95	113.077	159.725	182.049	172.842	210.756	206.002	9273.79	-0.552456	0.0959858	-5.7556	8.63e-09	7.07e-05	chr8	Mt2	94172618	94173567	556	9345	10393	12191	11351	12875	6616	4855	5478	5411	159.725	182.049	172.842	210.756
ENSMUSG00000020227	chr10	Irak3	120141648	120202130	3676	174	195	151	200	122	267	208	247	213	164	0.452584	0.506779	0.425825	0.428748	0.339521	0.691301	0.551915	0.53048	0.599083	0.397492	192.883	-0.346131	0.168888	-2.04947	0.040416	0.6257	chr10	Irak3	120141648	120202130	3676	267	208	247	213	164	139	105	93	99	0.691301	0.551915	0.53048	0.599083
ENSMUSG00000046768	chr12	Rhoj	75308322	75401456	6484	454	504	330	496	374	432	697	786	648	572	0.66956	0.742674	0.527656	0.602889	0.59015	0.634196	1.04864	0.957145	1.03339	0.786076	523.396	-0.491521	0.142557	-3.4479	0.000564963	0.144469	chr12	Rhoj	75308322	75401456	6484	432	697	786	648	572	365	264	302	297	0.634196	1.04864	0.957145	1.03339
ENSMUSG00000002325	chr14	Irf9	55603571	55610030	5386	1274	1443	1086	1534	1542	1246	1818	2460	1453	1647	2.26186	2.55975	2.0904	2.24463	2.92913	2.20202	3.29268	3.60623	2.78946	2.72474	1530.11	-0.255646	0.126959	-2.01361	0.0440501	0.633813	chr14	Irf9	55603571	55610030	5386	1246	1818	2460	1453	1647	841	617	926	977	2.20202	3.29268	3.60623	2.78946
ENSMUSG00000027078	chr2	Ube2l6	84798828	84810335	1996	776	719	621	943	592	623	1035	1509	788	1067	3.71644	3.44055	3.22449	3.7222	3.0335	2.97002	5.05667	5.96728	4.08083	4.76173	849.154	-0.395141	0.154788	-2.55279	0.0106864	0.439316	chr2	Ube2l6	84798828	84810335	1996	623	1035	1509	788	1067	511	393	492	543	2.97002	5.05667	5.96728	4.08083
ENSMUSG00000060063	chr5	Alox5ap	149265058	149288045	852	491	465	339	408	297	374	572	650	595	469	5.50524	5.20932	4.12096	3.77031	3.56294	4.17419	6.54258	6.01769	7.21388	4.90007	462.963	-0.362061	0.171633	-2.10951	0.0349002	0.598738	chr5	Alox5ap	149265058	149288045	852	374	572	650	595	469	230	223	278	306	4.17419	6.54258	6.01769	7.21388
ENSMUSG00000052384	chr16	Nrros	32142785	32165594	4177	651	652	539	784	568	814	898	921	847	942	1.49024	1.49127	1.33773	1.47915	1.39117	1.85484	2.09706	1.74083	2.0966	2.00937	756.709	-0.431132	0.0791804	-5.44493	5.18e-08	0.000282918	chr16	Nrros	32142785	32165594	4177	814	898	921	847	942	494	293	490	462	1.85484	2.09706	1.74083	2.0966
ENSMUSG00000060639	chr13	Hist1h4i	22040636	22041362	727	89	138	96	121	78	146	175	181	167	145	1.16924	1.81145	1.36737	1.31015	1.09639	1.90929	2.34536	1.96342	2.37239	1.77507	132.636	-0.599591	0.169684	-3.53357	0.000409991	0.125225	chr13	Hist1h4i	22040636	22041362	727	146	175	181	167	145	121	64	62	68	1.90929	2.34536	1.96342	2.37239
ENSMUSG00000046410	chr7	Kcnk6	29221928	29232522	4089	572	621	430	579	409	621	580	672	654	698	1.33757	1.45093	1.09017	1.11589	1.02329	1.4455	1.38359	1.29751	1.65369	1.52093	581.13	-0.267288	0.121301	-2.20351	0.0275586	0.579632	chr7	Kcnk6	29221928	29232522	4089	621	580	672	654	698	263	242	378	349	1.4455	1.38359	1.29751	1.65369
ENSMUSG00000024778	chr19	Fas	34290659	34327770	1801	206	210	159	188	144	193	238	410	270	264	1.09334	1.11363	0.914934	0.822373	0.817727	1.01965	1.28862	1.79678	1.54956	1.30565	224.759	-0.5322	0.169793	-3.1344	0.00172203	0.261127	chr19	Fas	34290659	34327770	1801	193	238	410	270	264	164	117	97	134	1.01965	1.28862	1.79678	1.54956
ENSMUSG00000025877	chr13	Hk3	55005985	55021385	3682	364	314	211	290	246	326	384	385	318	457	0.945243	0.814714	0.594057	0.620672	0.683493	0.842685	1.01726	0.825514	0.892948	1.10584	327.612	-0.345932	0.155759	-2.22095	0.0263544	0.574708	chr13	Hk3	55005985	55021385	3682	326	384	385	318	457	196	135	167	208	0.842685	1.01726	0.825514	0.892948
ENSMUSG00000026029	chr1	Casp8	58795374	58847503	2893	305	365	265	347	232	313	363	448	382	357	1.00796	1.20524	0.949499	0.945141	0.820333	1.02966	1.2238	1.22249	1.3651	1.09938	335.07	-0.253347	0.120107	-2.10935	0.0349145	0.598738	chr1	Casp8	58795374	58847503	2893	313	363	448	382	357	200	140	159	194	1.02966	1.2238	1.22249	1.3651
ENSMUSG00000030047	chr6	Arhgap25	87458545	87533259	4250	650	624	467	735	590	800	856	919	604	893	1.4624	1.40272	1.13913	1.36289	1.42024	1.79163	1.96465	1.70722	1.46942	1.87214	706.309	-0.361828	0.097549	-3.70919	0.000207921	0.0945869	chr6	Arhgap25	87458545	87533259	4250	800	856	919	604	893	367	308	452	369	1.79163	1.96465	1.70722	1.46942
ENSMUSG00000030220	chr6	Arhgdib	136923523	136941899	1839	902	837	803	955	578	1084	941	1366	992	999	4.68848	4.34695	4.52528	4.09121	3.21448	5.60868	4.9897	5.86271	5.57564	4.83867	936.608	-0.348889	0.110685	-3.15208	0.00162112	0.252747	chr6	Arhgdib	136923523	136941899	1839	1084	941	1366	992	999	611	385	494	489	5.60868	4.9897	5.86271	5.57564
ENSMUSG00000040296	chr4	Ddx58	40203773	40239828	7050	758	760	578	866	731	588	970	1419	928	862	1.02816	1.03001	0.850011	0.968128	1.06088	0.793919	1.34222	1.58927	1.36113	1.08952	833.113	-0.303567	0.15253	-1.99021	0.0465683	0.637134	chr4	Ddx58	40203773	40239828	7050	588	970	1419	928	862	388	356	445	536	0.793919	1.34222	1.58927	1.36113
ENSMUSG00000071637	chr16	Cebpd	15887286	15888466	1180	882	1134	712	792	742	691	1117	1581	1376	1096	7.1427	9.17573	6.2514	5.28617	6.42917	5.57029	9.22796	10.5718	12.0495	8.27064	1004.74	-0.398028	0.193248	-2.05968	0.0394295	0.625469	chr16	Cebpd	15887286	15888466	1180	691	1117	1581	1376	1096	494	485	594	534	5.57029	9.22796	10.5718	12.0495
ENSMUSG00000049608	chr1	Gpr55	85938318	85961007	3721	124	118	110	142	87	188	199	161	111	158	0.318632	0.302958	0.306453	0.300731	0.23919	0.480874	0.52165	0.341598	0.308423	0.37832	138.746	-0.450071	0.182357	-2.46808	0.0135839	0.48211	chr1	Gpr55	85938318	85961007	3721	188	199	161	111	158	84	64	58	93	0.480874	0.52165	0.341598	0.308423
ENSMUSG00000061132	chr19	Blnk	40928927	40994535	5991	663	665	499	598	423	687	719	729	641	810	1.05824	1.06054	0.863527	0.786675	0.722386	1.09153	1.17074	0.960774	1.10634	1.20474	640.798	-0.288966	0.129091	-2.23847	0.0251902	0.561431	chr19	Blnk	40928927	40994535	5991	687	719	729	641	810	241	275	323	468	1.09153	1.17074	0.960774	1.10634
ENSMUSG00000022906	chr16	Parp9	35938470	35972605	4872	534	608	475	710	605	458	774	1072	775	787	1.04807	1.1923	1.01075	1.14849	1.27046	0.894785	1.5497	1.73726	1.64477	1.43932	670.827	-0.340142	0.156226	-2.17725	0.0294622	0.589186	chr16	Parp9	35938470	35972605	4872	458	774	1072	775	787	292	331	376	361	0.894785	1.5497	1.73726	1.64477
ENSMUSG00000007041	chr17	Clic1	35049966	35058749	1799	1372	1446	874	1142	850	1036	1337	2174	1620	1438	7.28996	7.67668	5.03485	5.00103	4.83223	5.47945	7.24705	9.53789	9.30772	7.11975	1312.23	-0.36007	0.175173	-2.0555	0.0398303	0.6257	chr17	Clic1	35049966	35058749	1799	1036	1337	2174	1620	1438	928	554	562	632	5.47945	7.24705	9.53789	9.30772
ENSMUSG00000010358	chr11	Ifi35	101448407	101458698	1727	268	375	193	323	247	247	389	459	372	392	1.48332	2.07379	1.15814	1.47341	1.4627	1.36083	2.19638	2.09766	2.22638	2.02172	322.672	-0.358169	0.171916	-2.08339	0.0372159	0.612547	chr11	Ifi35	101448407	101458698	1727	247	389	459	372	392	155	118	182	200	1.36083	2.19638	2.09766	2.22638
ENSMUSG00000021876	chr14	Rnase4	51091077	51106151	1996	1933	2569	1831	2206	1420	2104	2361	3517	2504	2678	9.25758	12.2932	9.50731	8.70749	7.27631	10.0304	11.5351	13.9078	12.9675	11.9512	2285.35	-0.345428	0.130251	-2.65201	0.00800137	0.396864	chr14	Rnase4	51091077	51106151	1996	2104	2361	3517	2504	2678	1133	1121	1034	1197	10.0304	11.5351	13.9078	12.9675
ENSMUSG00000034957	chr7	Cebpa	35119293	35121926	2634	2108	2363	1510	1901	1505	1919	2487	2626	2822	2649	7.65127	8.5696	5.94215	5.68679	5.84463	6.93336	9.20868	7.87008	11.0759	8.95942	2182.73	-0.374328	0.14721	-2.54281	0.0109964	0.444663	chr7	Cebpa	35119293	35121926	2634	1919	2487	2626	2822	2649	996	844	1236	1271	6.93336	9.20868	7.87008	11.0759
ENSMUSG00000079362	chr5	Gbp6	105215699	105293699	7842	402	514	322	519	413	301	774	1137	536	625	0.490216	0.626265	0.425717	0.521616	0.538851	0.365371	0.962855	1.14484	0.706779	0.710193	539.919	-0.55747	0.235178	-2.37042	0.017768	0.499118	chr5	Gbp6	105215699	105293699	7842	301	774	1137	536	625	354	275	196	300	0.365371	0.962855	1.14484	0.706779
ENSMUSG00000091705	chr17	H2-Q2	35342242	35346762	2181	136	67	69	50	79	87	158	259	149	111	0.596112	0.293425	0.3279	0.180626	0.370487	0.379589	0.706488	0.937368	0.706208	0.453364	114.57	-0.82528	0.330671	-2.49577	0.0125684	0.465042	chr17	H2-Q2	35342242	35346762	2181	87	158	259	149	111	28	21	110	104	0.379589	0.706488	0.937368	0.706208
ENSMUSG00000020709	chr11	Adap2	80154105	80178958	1785	538	478	445	582	497	550	563	693	633	643	2.88101	2.55755	2.5836	2.56866	2.84758	2.93178	3.0756	3.0642	3.66541	3.20854	559.906	-0.232202	0.0909067	-2.55429	0.0106404	0.438935	chr11	Adap2	80154105	80178958	1785	550	563	693	633	643	291	194	280	298	2.93178	3.0756	3.0642	3.66541
ENSMUSG00000031101	chrX	Sash3	48146436	48161565	2677	307	323	256	347	225	315	313	404	380	464	1.09641	1.15258	0.991235	1.02137	0.859751	1.11982	1.14034	1.19134	1.46749	1.54414	331.247	-0.324548	0.141512	-2.29343	0.0218233	0.537445	chrX	Sash3	48146436	48161565	2677	315	313	404	380	464	171	132	143	201	1.11982	1.14034	1.19134	1.46749
ENSMUSG00000064267	chr5	Hvcn1	122206804	122242297	3563	1716	1836	1194	1656	1350	1709	1730	2145	2096	2051	4.60493	4.9228	3.47387	3.66259	3.87612	4.56514	4.73599	4.75286	6.08211	5.12869	1740.51	-0.287531	0.117113	-2.45516	0.0140821	0.48552	chr5	Hvcn1	122206804	122242297	3563	1709	1730	2145	2096	2051	907	635	813	1000	4.56514	4.73599	4.75286	6.08211
ENSMUSG00000000154	chr7	Slc22a18	143473721	143499334	1718	137	164	70	129	99	170	165	241	163	130	0.762234	0.911686	0.42225	0.591534	0.589332	0.941505	0.936505	1.10715	0.980647	0.673978	144.542	-0.486863	0.208735	-2.33245	0.019677	0.512899	chr7	Slc22a18	143473721	143499334	1718	170	165	241	163	130	73	66	67	86	0.941505	0.936505	1.10715	0.980647
ENSMUSG00000060791	chr7	Gmfg	28437447	28448233	2817	140	171	90	95	66	94	169	198	208	201	0.47515	0.579873	0.331168	0.265735	0.239665	0.317568	0.585124	0.554868	0.763349	0.635673	142.446	-0.58348	0.294893	-1.97861	0.0478596	0.64088	chr7	Gmfg	28437447	28448233	2817	94	169	198	208	201	73	46	81	97	0.317568	0.585124	0.554868	0.763349
ENSMUSG00000073403	chr17	Gm10499	36141758	36145923	1762	152	154	80	130	101	97	192	281	166	168	0.824584	0.83473	0.470527	0.581242	0.586232	0.523804	1.06255	1.25869	0.97377	0.84925	149.03	-0.48417	0.241643	-2.00366	0.0451068	0.637134	chr17	Gm10499	36141758	36145923	1762	97	192	281	166	168	103	77	47	66	0.523804	1.06255	1.25869	0.97377
ENSMUSG00000048865	chr1	Arhgap30	171388954	171410298	8591	703	817	526	662	474	629	740	926	779	984	0.782537	0.908668	0.634803	0.607337	0.564527	0.696957	0.84031	0.851103	0.937657	1.02066	718.747	-0.302903	0.151259	-2.00255	0.0452259	0.637134	chr1	Arhgap30	171388954	171410298	8591	629	740	926	779	984	404	285	290	369	0.696957	0.84031	0.851103	0.937657
ENSMUSG00000086507	chr11	Adap2os	80158861	80177629	984	119	103	79	140	89	123	120	181	169	160	1.15546	0.99926	0.831645	1.12036	0.924602	1.18883	1.18863	1.45113	1.7744	1.44765	126.881	-0.470976	0.170938	-2.75525	0.00586471	0.363652	chr11	Adap2os	80158861	80177629	984	123	120	181	169	160	59	53	73	63	1.18883	1.18863	1.45113	1.7744
ENSMUSG00000033383	chr16	Rtp1	23429133	23433960	3120	84	88	82	132	74	130	447	128	91	338	0.257412	0.269443	0.272438	0.333385	0.242627	0.396551	1.39738	0.323878	0.301542	0.965165	157.786	-1.27882	0.405364	-3.15474	0.00160641	0.252747	chr16	Rtp1	23429133	23433960	3120	130	447	128	91	338	101	45	137	96	0.396551	1.39738	0.323878	0.301542
ENSMUSG00000069874	chr11	Irgm2	58199618	58222779	3621	334	466	404	548	595	486	466	1622	553	888	0.881945	1.22946	1.15659	1.19261	1.68101	1.27743	1.25528	3.53645	1.57898	2.18496	615.596	-0.661037	0.276078	-2.39438	0.0166483	0.494112	chr11	Irgm2	58199618	58222779	3621	486	466	1622	553	888	375	274	258	351	1.27743	1.25528	3.53645	1.57898
ENSMUSG00000004730	chr17	Emr1	57358686	57483529	3245	1491	1563	1068	1217	935	1177	1544	2062	1736	1563	4.39312	4.60138	3.41169	2.95534	2.94757	3.45205	4.64089	5.01655	5.53098	4.2913	1425.28	-0.309476	0.155551	-1.98955	0.0466405	0.637579	chr17	Emr1	57358686	57483529	3245	1177	1544	2062	1736	1563	676	593	689	645	3.45205	4.64089	5.01655	5.53098
ENSMUSG00000026979	chr2	Psd4	24367580	24414954	11786	194	197	159	280	164	231	229	291	275	287	0.157414	0.159713	0.139875	0.187249	0.142378	0.186577	0.189555	0.194964	0.241285	0.216999	228.321	-0.371415	0.131747	-2.81916	0.00481492	0.342519	chr2	Psd4	24367580	24414954	11786	231	229	291	275	287	113	84	98	127	0.186577	0.189555	0.194964	0.241285
ENSMUSG00000001918	chr7	Slc1a5	16781346	16798274	4156	298	236	231	320	228	365	358	421	312	410	0.685614	0.542512	0.576208	0.606786	0.561249	0.835915	0.840244	0.799774	0.776203	0.878987	314.954	-0.46014	0.101071	-4.55266	5.3e-06	0.00708375	chr7	Slc1a5	16781346	16798274	4156	365	358	421	312	410	136	139	132	184	0.835915	0.840244	0.799774	0.776203
ENSMUSG00000034422	chr16	Parp14	35832874	35871544	9306	693	773	507	843	671	566	784	1357	811	1019	0.712143	0.793683	0.564866	0.713976	0.737757	0.57897	0.82188	1.15142	0.901181	0.97576	787.818	-0.316345	0.160504	-1.97095	0.0487298	0.643765	chr16	Parp14	35832874	35871544	9306	566	784	1357	811	1019	385	362	302	351	0.57897	0.82188	1.15142	0.901181
ENSMUSG00000001123	chr11	Lgals9	78962974	78984946	2137	767	669	561	718	556	734	928	1026	890	843	3.43108	2.99017	2.72084	2.64717	2.66114	3.26842	4.23489	3.7897	4.3051	3.51397	764.187	-0.386561	0.102418	-3.77435	0.000160429	0.087578	chr11	Lgals9	78962974	78984946	2137	734	928	1026	890	843	381	283	350	391	3.26842	4.23489	3.7897	4.3051
ENSMUSG00000078853	chr11	Igtp	58199556	58207591	2022	388	476	411	515	508	514	575	1640	528	829	1.83434	2.24848	2.10665	2.00668	2.56962	2.41889	2.77316	6.40196	2.69922	3.65205	617.221	-0.716968	0.239126	-2.99828	0.00271508	0.302482	chr11	Igtp	58199556	58207591	2022	514	575	1640	528	829	355	315	235	326	2.41889	2.77316	6.40196	2.69922
ENSMUSG00000052160	chr12	Pld4	112760655	112768986	1978	1707	1687	1281	1488	1274	1322	1633	2412	1951	2036	8.24957	8.14604	6.71198	5.92684	6.58756	6.35968	8.05087	9.62491	10.1956	9.16876	1666.9	-0.271044	0.137644	-1.96916	0.0489342	0.64406	chr12	Pld4	112760655	112768986	1978	1322	1633	2412	1951	2036	757	578	756	866	6.35968	8.05087	9.62491	10.1956
ENSMUSG00000032596	chr9	Uba7	107975505	107984060	6692	545	660	454	654	501	495	638	1002	758	712	0.778788	0.942325	0.703368	0.770234	0.765981	0.704099	0.930041	1.18226	1.17125	0.948064	633.925	-0.30217	0.140185	-2.15551	0.0311217	0.590298	chr9	Uba7	107975505	107984060	6692	495	638	1002	758	712	295	260	235	337	0.704099	0.930041	1.18226	1.17125
ENSMUSG00000096727	chr17	Psmb9	34181988	34187764	3659	300	327	272	341	298	234	382	839	390	413	0.783942	0.853776	0.770611	0.734411	0.833175	0.608673	1.01832	1.81028	1.10201	1.00565	370.217	-0.458807	0.223863	-2.0495	0.040413	0.6257	chr17	Psmb9	34181988	34187764	3659	234	382	839	390	413	152	150	195	179	0.608673	1.01832	1.81028	1.10201
ENSMUSG00000018819	chr7	Lsp1	142460809	142494867	5174	717	689	487	590	389	653	773	953	624	867	1.32511	1.27229	0.975812	0.898685	0.769201	1.2013	1.45738	1.45428	1.24702	1.49309	666.747	-0.37341	0.15109	-2.47144	0.0134571	0.481196	chr7	Lsp1	142460809	142494867	5174	653	773	953	624	867	337	219	291	351	1.2013	1.45738	1.45428	1.24702
ENSMUSG00000029217	chr5	Tec	72755718	72868483	3632	274	280	251	263	240	330	310	345	279	315	0.721321	0.736496	0.7164	0.570632	0.676	0.864765	0.832527	0.749927	0.794218	0.772723	288.169	-0.217433	0.107638	-2.02004	0.0433791	0.630924	chr5	Tec	72755718	72868483	3632	330	310	345	279	315	151	83	119	139	0.864765	0.832527	0.749927	0.794218
ENSMUSG00000074796	chr2	Slc4a11	130684113	130697519	4998	132	115	127	127	144	727	204	134	118	178	0.252542	0.219833	0.263432	0.200256	0.294768	1.38452	0.398152	0.211683	0.244118	0.317333	202.766	-1.04875	0.45857	-2.287	0.0221959	0.539437	chr2	Slc4a11	130684113	130697519	4998	727	204	134	118	178	94	82	115	142	1.38452	0.398152	0.211683	0.244118
ENSMUSG00000026380	chr1	Tfcp2l1	118627945	118685168	9438	1336	1316	752	1130	938	1969	1389	1229	1390	1557	1.35371	1.33232	0.826112	0.943666	1.0169	1.98595	1.43575	1.02823	1.52296	1.47008	1300.93	-0.437183	0.184358	-2.37139	0.0177215	0.499118	chr1	Tfcp2l1	118627945	118685168	9438	1969	1389	1229	1390	1557	565	544	644	568	1.98595	1.43575	1.02823	1.52296
ENSMUSG00000046879	chr11	Irgm1	48861968	48871683	5810	1227	1252	1037	1365	1200	1031	1838	3112	1499	1551	2.01947	2.05888	1.85044	1.8516	2.11315	1.68911	3.08601	4.22916	2.66779	2.3787	1477.24	-0.482715	0.180478	-2.67465	0.00748083	0.391417	chr11	Irgm1	48861968	48871683	5810	1031	1838	3112	1499	1551	725	589	608	753	1.68911	3.08601	4.22916	2.66779
ENSMUSG00000016496	chr19	Cd274	29367455	29388095	3622	427	468	392	520	417	360	619	967	531	577	1.12721	1.2344	1.12193	1.13136	1.17779	0.945984	1.66696	2.10777	1.51575	1.41934	517.975	-0.381936	0.16636	-2.29584	0.0216848	0.536794	chr19	Cd274	29367455	29388095	3622	360	619	967	531	577	269	188	155	299	0.945984	1.66696	2.10777	1.51575
ENSMUSG00000026303	chr1	Mlph	90915085	90951142	5357	424	511	343	450	221	455	641	544	485	771	0.756845	0.911372	0.663802	0.662027	0.422076	0.808459	1.16723	0.801792	0.936138	1.28242	480.646	-0.537652	0.207197	-2.59488	0.0094624	0.423711	chr1	Mlph	90915085	90951142	5357	455	641	544	485	771	334	127	175	256	0.808459	1.16723	0.801792	0.936138
ENSMUSG00000075010	chr19	AW112010	11047617	11050566	770	154	133	81	90	77	110	145	342	196	158	1.91034	1.64845	1.08938	0.92014	1.02197	1.35828	1.83491	3.50297	2.62907	1.82634	145.193	-0.741967	0.292097	-2.54014	0.0110808	0.444892	chr19	AW112010	11047617	11050566	770	110	145	342	196	158	80	59	62	78	1.35828	1.83491	3.50297	2.62907
ENSMUSG00000036594	chr17	H2-Aa	34282744	34287827	1874	357	181	247	164	377	477	852	724	164	341	1.821	0.922475	1.36598	0.689459	2.05751	2.42196	4.43344	3.04932	0.904573	1.62081	382.747	-0.825693	0.381954	-2.16176	0.0306368	0.590298	chr17	H2-Aa	34282744	34287827	1874	477	852	724	164	341	124	135	246	245	2.42196	4.43344	3.04932	0.904573
ENSMUSG00000033220	chr15	Rac2	78559169	78572783	3036	528	456	361	500	264	419	530	621	568	619	1.66277	1.43482	1.23256	1.29775	0.889529	1.31347	1.70268	1.61478	1.93421	1.81645	482.383	-0.349076	0.166335	-2.09864	0.0358488	0.603112	chr15	Rac2	78559169	78572783	3036	419	530	621	568	619	243	135	201	231	1.31347	1.70268	1.61478	1.93421
ENSMUSG00000015947	chr3	Fcgr1	96282909	96293969	2589	709	675	495	646	480	548	763	1012	809	750	2.61812	2.49047	1.98177	1.96607	1.89645	2.01433	2.87427	3.08565	3.23035	2.58071	682.021	-0.31548	0.140091	-2.25195	0.0243251	0.558234	chr3	Fcgr1	96282909	96293969	2589	548	763	1012	809	750	294	249	248	331	2.01433	2.87427	3.08565	3.23035
ENSMUSG00000035692	chr4	Isg15	156199424	156200818	756	233	183	186	281	249	129	443	649	342	308	2.94377	2.31011	2.54779	2.92601	3.36592	1.62235	5.70966	6.7704	4.6723	3.62605	292.793	-0.641106	0.293411	-2.18501	0.0288878	0.589186	chr4	Isg15	156199424	156200818	756	129	443	649	342	308	144	131	132	110	1.62235	5.70966	6.7704	4.6723
ENSMUSG00000024066	chr17	Xdh	73883908	73950182	4587	839	821	650	1169	1122	1277	1411	1999	1111	1762	1.74897	1.71	1.46905	2.00843	2.50248	2.64982	3.00058	3.44076	2.50433	3.42264	1195.17	-0.656592	0.146533	-4.48085	7.43e-06	0.00811725	chr17	Xdh	73883908	73950182	4587	1277	1411	1999	1111	1762	642	445	572	457	2.64982	3.00058	3.44076	2.50433
ENSMUSG00000067203	chr17	H2-K2	33974831	33978790	1049	227	164	148	158	207	152	211	556	286	237	2.06766	1.49256	1.46157	1.18613	2.01735	1.37817	1.96063	4.18168	2.81694	2.01158	229.463	-0.565688	0.279755	-2.02209	0.0431675	0.630924	chr17	H2-K2	33974831	33978790	1049	152	211	556	286	237	51	56	149	138	1.37817	1.96063	4.18168	2.81694
ENSMUSG00000015950	chr5	Ncf1	134220053	134229625	3663	1487	1412	1037	1164	949	1275	1621	1892	1732	1933	3.8815	3.68262	2.93475	2.50417	2.6504	3.31287	4.31648	4.07785	4.8887	4.7017	1443.29	-0.431686	0.147016	-2.93632	0.00332132	0.322488	chr5	Ncf1	134220053	134229625	3663	1275	1621	1892	1732	1933	605	428	631	689	3.31287	4.31648	4.07785	4.8887
ENSMUSG00000023224	chr2	Serping1	84765387	84775444	2325	1739	1656	862	1654	950	909	2328	2846	1884	2025	7.15045	6.80343	3.84277	5.60521	4.17941	3.72052	9.76507	9.66252	8.37668	7.75879	1650.66	-0.492742	0.236246	-2.08572	0.0370042	0.611055	chr2	Serping1	84765387	84775444	2325	909	2328	2846	1884	2025	922	621	538	552	3.72052	9.76507	9.66252	8.37668
ENSMUSG00000070034	chr1	Sp110	85576899	85598817	6781	260	244	164	204	210	187	288	449	321	284	0.366656	0.343803	0.250746	0.237104	0.316856	0.262502	0.414321	0.522822	0.489495	0.373198	257.98	-0.428573	0.196485	-2.1812	0.0291689	0.589186	chr1	Sp110	85576899	85598817	6781	187	288	449	321	284	92	85	100	125	0.262502	0.414321	0.522822	0.489495
ENSMUSG00000041707	chr14	1810011H11Rik	32785963	32817968	1473	123	110	74	125	82	230	110	173	122	139	0.798089	0.713137	0.520573	0.668464	0.569269	1.48552	0.728111	0.92686	0.855979	0.840419	127.489	-0.555057	0.229579	-2.41771	0.0156183	0.49216	chr14	1810011H11Rik	32785963	32817968	1473	230	110	173	122	139	66	35	60	43	1.48552	0.728111	0.92686	0.855979
ENSMUSG00000033355	chr16	Rtp4	23609919	23614222	1573	306	299	208	362	279	223	531	716	345	389	1.85935	1.81528	1.37027	1.81288	1.81385	1.34881	3.29149	3.59231	2.26681	2.20254	356.709	-0.527712	0.220826	-2.38972	0.0168611	0.496643	chr16	Rtp4	23609919	23614222	1573	223	531	716	345	389	106	126	147	182	1.34881	3.29149	3.59231	2.26681
ENSMUSG00000035208	chr11	Slfn8	83002158	83020810	4091	254	288	208	296	300	235	415	599	420	371	0.593665	0.672565	0.527078	0.570193	0.750216	0.546741	0.989498	1.156	1.06149	0.80801	333.757	-0.532335	0.187702	-2.83607	0.0045673	0.342519	chr11	Slfn8	83002158	83020810	4091	235	415	599	420	371	119	140	120	137	0.546741	0.989498	1.156	1.06149
ENSMUSG00000060802	chr2	B2m	122147686	122153083	860	12799	14223	11017	14638	12034	10621	19129	27843	18711	16256	142.173	157.858	132.681	134.012	143.024	117.439	216.766	255.375	224.747	168.263	15483.9	-0.448167	0.156923	-2.85597	0.00429058	0.336205	chr2	B2m	122147686	122153083	860	10621	19129	27843	18711	16256	7347	5106	5236	5871	117.439	216.766	255.375	224.747
ENSMUSG00000034459	chr19	Ifit1	34640871	34650009	2656	523	675	546	639	712	408	1024	1691	966	775	1.88258	2.42767	2.13083	1.89572	2.74214	1.4619	3.7602	5.02594	3.75999	2.59949	780.355	-0.558642	0.252243	-2.21469	0.0267811	0.57745	chr19	Ifit1	34640871	34650009	2656	408	1024	1691	966	775	306	375	216	297	1.4619	3.7602	5.02594	3.75999
ENSMUSG00000036896	chr4	C1qc	136889804	136893065	1931	6279	6995	6793	7346	5298	5164	7877	10331	9363	10790	31.0833	34.5986	36.4588	29.9716	28.0612	25.4465	39.7792	42.228	50.1197	49.7729	7578.1	-0.35752	0.164076	-2.179	0.029332	0.589186	chr4	C1qc	136889804	136893065	1931	5164	7877	10331	9363	10790	3632	2232	2572	2782	25.4465	39.7792	42.228	50.1197
ENSMUSG00000030921	chr7	Trim30a	104409025	104465193	4419	636	605	444	714	589	461	778	1234	841	803	1.37619	1.30801	1.04162	1.27333	1.36362	0.992952	1.71735	2.20474	1.96777	1.61909	698.68	-0.400383	0.176005	-2.27483	0.022916	0.545488	chr7	Trim30a	104409025	104465193	4419	461	778	1234	841	803	286	233	208	315	0.992952	1.71735	2.20474	1.96777
ENSMUSG00000016256	chr2	Ctsz	174427493	174439039	1441	7955	8529	5797	7126	4927	6626	7963	9798	9545	9736	52.7617	56.5211	41.6855	38.9535	34.9638	43.7457	53.8783	53.6584	68.456	60.1719	7760.84	-0.304172	0.148065	-2.05431	0.0399455	0.6257	chr2	Ctsz	174427493	174439039	1441	6626	7963	9798	9545	9736	3234	2200	2791	2845	43.7457	53.8783	53.6584	68.456
ENSMUSG00000027654	chr2	Fam83d	158768093	158786637	3991	91	57	108	142	141	369	314	111	83	341	0.218019	0.136446	0.280531	0.280391	0.361434	0.880005	0.767435	0.219583	0.215025	0.761276	175.961	-1.14401	0.425097	-2.69117	0.00712016	0.381068	chr2	Fam83d	158768093	158786637	3991	369	314	111	83	341	83	73	80	66	0.880005	0.767435	0.219583	0.215025
ENSMUSG00000060586	chr17	H2-Eb1	34305877	34316199	1184	300	218	188	152	195	345	599	839	254	225	2.42129	1.75799	1.64508	1.01109	1.6839	2.77173	4.93186	5.59125	2.21675	1.69216	321.913	-0.982432	0.317719	-3.09214	0.00198717	0.279491	chr17	H2-Eb1	34305877	34316199	1184	345	599	839	254	225	103	89	156	196	2.77173	4.93186	5.59125	2.21675
ENSMUSG00000040264	chr3	Gbp5	142496934	142619179	5844	481	470	288	519	358	313	410	1336	555	685	0.787053	0.768406	0.510923	0.69992	0.626757	0.509811	0.684387	1.80504	0.981995	1.04444	522.759	-0.550107	0.276109	-1.99235	0.0463322	0.637134	chr3	Gbp5	142496934	142619179	5844	313	410	1336	555	685	232	187	156	190	0.509811	0.684387	1.80504	0.981995
ENSMUSG00000090145	chr1	Ugt1a6b	88103252	88219003	2382	419	535	270	374	190	398	519	578	524	528	1.68164	2.14539	1.17486	1.23712	0.815888	1.59004	2.12493	1.91544	2.27409	1.97464	429.414	-0.473853	0.220523	-2.14877	0.0316523	0.590298	chr1	Ugt1a6b	88103252	88219003	2382	398	519	578	524	528	179	106	146	186	1.59004	2.12493	1.91544	2.27409
ENSMUSG00000054545	chr1	Ugt1a6a	88134809	88218997	4312	540	626	316	446	220	492	677	692	637	624	1.19745	1.38699	0.759722	0.815119	0.521968	1.08601	1.53148	1.26704	1.52743	1.28939	522.166	-0.504871	0.226175	-2.23221	0.0256008	0.566574	chr1	Ugt1a6a	88134809	88218997	4312	492	677	692	637	624	200	139	163	248	1.08601	1.53148	1.26704	1.52743
ENSMUSG00000089943	chr1	Ugt1a5	88166012	88218997	2203	410	527	261	370	182	396	499	565	515	512	1.77916	2.28495	1.22794	1.32329	0.845008	1.71054	2.20898	2.02443	2.41655	2.07032	419.615	-0.471938	0.223843	-2.10835	0.0350011	0.598969	chr1	Ugt1a5	88166012	88218997	2203	396	499	565	515	512	171	107	139	178	1.71054	2.20898	2.02443	2.41655
ENSMUSG00000089960	chr1	Ugt1a1	88211959	88218997	2224	412	527	259	368	182	396	499	565	517	516	1.77097	2.26338	1.20703	1.30372	0.837032	1.69439	2.18813	2.00532	2.40304	2.0668	420.036	-0.477176	0.224994	-2.12084	0.0339357	0.598738	chr1	Ugt1a1	88211959	88218997	2224	396	499	565	517	516	173	105	139	180	1.69439	2.18813	2.00532	2.40304
ENSMUSG00000090175	chr1	Ugt1a9	88070800	88218997	2190	410	527	259	368	183	396	499	561	515	512	1.78972	2.29851	1.22576	1.32395	0.854692	1.72069	2.22208	2.02202	2.43089	2.0826	419.001	-0.472376	0.223864	-2.11011	0.0348493	0.598738	chr1	Ugt1a9	88070800	88218997	2190	396	499	561	515	512	171	106	139	178	1.72069	2.22208	2.02202	2.43089
ENSMUSG00000089675	chr1	Ugt1a8	88087813	88219004	2227	410	527	259	368	184	396	499	561	515	512	1.76	2.26034	1.2054	1.30196	0.845091	1.69211	2.18518	1.98844	2.39052	2.04802	419.111	-0.471473	0.223148	-2.11283	0.0346157	0.598738	chr1	Ugt1a8	88087813	88219004	2227	396	499	561	515	512	171	105	140	178	1.69211	2.18518	1.98844	2.39052
ENSMUSG00000050335	chr14	Lgals3	47367751	47386160	1858	291	365	217	321	210	199	511	637	519	432	1.49712	1.87625	1.2104	1.3611	1.15595	1.01911	2.68191	2.70598	2.88728	2.07101	364.429	-0.659746	0.246768	-2.67355	0.00750525	0.391444	chr14	Lgals3	47367751	47386160	1858	199	511	637	519	432	158	134	77	172	1.01911	2.68191	2.70598	2.88728
ENSMUSG00000090165	chr1	Ugt1a10	88055388	88219004	2267	410	527	259	368	182	396	499	561	515	512	1.72896	2.22047	1.18414	1.279	0.821163	1.66227	2.14664	1.95337	2.34836	2.0119	418.892	-0.473279	0.224584	-2.10735	0.0350869	0.599599	chr1	Ugt1a10	88055388	88219004	2267	396	499	561	515	512	171	105	139	178	1.66227	2.14664	1.95337	2.34836
ENSMUSG00000090171	chr1	Ugt1a2	88200601	88218997	2211	410	527	265	368	183	398	499	565	515	512	1.77273	2.27669	1.24225	1.31138	0.846578	1.71296	2.20099	2.01711	2.40781	2.06283	420.223	-0.469883	0.222368	-2.11309	0.0345935	0.598738	chr1	Ugt1a2	88200601	88218997	2211	398	499	565	515	512	171	105	139	178	1.71296	2.20099	2.01711	2.40781
ENSMUSG00000024338	chr17	Psmb8	34197721	34201454	2736	699	652	524	632	583	592	827	1409	793	821	2.44256	2.27641	1.9852	1.82015	2.17969	2.05919	2.94804	4.06538	2.9964	2.67329	740.549	-0.443007	0.1543	-2.87108	0.00409077	0.3301	chr17	Psmb8	34197721	34201454	2736	592	827	1409	793	821	225	225	249	316	2.05919	2.94804	4.06538	2.9964
ENSMUSG00000025492	chr7	Ifitm3	141009586	141010770	678	1259	1441	757	1102	976	909	1804	2433	1306	1331	17.7337	20.2802	11.5604	12.7932	14.7089	12.7451	25.922	28.2968	19.8918	17.4698	1306.4	-0.416439	0.200888	-2.07299	0.038173	0.617746	chr7	Ifitm3	141009586	141010770	678	909	1804	2433	1306	1331	461	457	385	424	12.7451	25.922	28.2968	19.8918
ENSMUSG00000044811	chr11	AF251705	114996721	115001880	1275	792	754	528	591	325	543	891	907	1003	1012	5.93633	5.64674	4.29072	3.65092	2.60635	4.05134	6.81286	5.61335	8.12926	7.06819	731.62	-0.504582	0.233865	-2.15758	0.0309603	0.590298	chr11	AF251705	114996721	115001880	1275	543	891	907	1003	1012	314	200	207	282	4.05134	6.81286	5.61335	8.12926
ENSMUSG00000033880	chr11	Lgals3bp	118392751	118402092	2847	4199	4364	2850	4368	3850	2961	6428	7348	5832	5464	14.101	14.6427	10.3765	12.0895	13.8332	9.89801	22.0211	20.3749	21.1777	17.0982	4709.48	-0.459343	0.176293	-2.60556	0.00917242	0.420951	chr11	Lgals3bp	118392751	118402092	2847	2961	6428	7348	5832	5464	1594	1314	1396	2057	9.89801	22.0211	20.3749	21.1777
ENSMUSG00000049130	chr7	C5ar1	16246743	16259540	2570	97	108	69	134	88	106	153	146	151	202	0.360839	0.40142	0.278288	0.410836	0.350253	0.392512	0.580619	0.448452	0.607401	0.700209	124.224	-0.586134	0.20302	-2.88707	0.00388847	0.3301	chr7	C5ar1	16246743	16259540	2570	106	153	146	151	202	47	37	45	43	0.392512	0.580619	0.448452	0.607401
ENSMUSG00000090124	chr1	Ugt1a7c	88095062	88220002	4219	666	763	385	539	260	580	793	805	775	748	1.5094	1.72778	0.94601	1.0068	0.630466	1.30847	1.83342	1.50643	1.89928	1.57967	626.193	-0.46954	0.231314	-2.02989	0.042368	0.628698	chr1	Ugt1a7c	88095062	88220002	4219	580	793	805	775	748	227	159	183	278	1.30847	1.83342	1.50643	1.89928
ENSMUSG00000030107	chr6	Usp18	121245906	121270916	1770	225	236	195	265	242	176	447	596	297	319	1.21509	1.27342	1.14173	1.17949	1.39829	0.946114	2.46258	2.65762	1.73436	1.60528	293.261	-0.575086	0.229108	-2.5101	0.0120696	0.457554	chr6	Usp18	121245906	121270916	1770	176	447	596	297	319	113	78	97	119	0.946114	2.46258	2.65762	1.73436
ENSMUSG00000074151	chr8	Nlrc5	94472763	94527272	7646	248	222	225	370	368	234	477	858	359	455	0.310173	0.277421	0.305098	0.381396	0.492445	0.291323	0.608597	0.886057	0.485517	0.530272	370.811	-0.642015	0.256009	-2.50779	0.0121489	0.45844	chr8	Nlrc5	94472763	94527272	7646	234	477	858	359	455	154	133	88	133	0.291323	0.608597	0.886057	0.485517
ENSMUSG00000002831	chr17	Plin4	56100591	56109803	5777	818	892	710	918	1042	2501	4243	1213	1153	2654	1.354	1.47525	1.27417	1.25236	1.8454	4.12084	7.1647	1.65786	2.06373	4.09357	1614.35	-1.3894	0.371887	-3.73609	0.000186904	0.0900274	chr17	Plin4	56100591	56109803	5777	2501	4243	1213	1153	2654	782	458	652	739	4.12084	7.1647	1.65786	2.06373
ENSMUSG00000036887	chr4	C1qa	136895917	136898803	1040	9518	11016	7847	9219	6182	7586	11940	15221	14877	12595	87.4457	101.123	78.1628	69.807	60.7686	69.3764	111.907	115.467	147.797	107.827	10526.5	-0.460065	0.176669	-2.60411	0.00921119	0.420951	chr4	C1qa	136895917	136898803	1040	7586	11940	15221	14877	12595	3887	2624	3327	3763	69.3764	111.907	115.467	147.797
ENSMUSG00000031304	chrX	Il2rg	101264378	101268255	2387	140	108	77	101	107	92	154	240	203	175	0.560709	0.432182	0.334352	0.33339	0.458512	0.366778	0.6292	0.793674	0.879149	0.653104	138.223	-0.633918	0.246771	-2.56885	0.0102037	0.430107	chrX	Il2rg	101264378	101268255	2387	92	154	240	203	175	60	39	42	43	0.366778	0.6292	0.793674	0.879149
ENSMUSG00000099757	chr19	BE692007	11470166	11484578	5236	154	125	73	114	106	120	140	186	220	166	0.281243	0.228089	0.14454	0.171588	0.207121	0.218146	0.260824	0.280476	0.434451	0.282491	139.97	-0.503936	0.235667	-2.13834	0.0324891	0.591046	chr19	BE692007	11470166	11484578	5236	120	140	186	220	166	55	45	31	48	0.218146	0.260824	0.280476	0.434451
ENSMUSG00000030263	chr6	Lrmp	145115653	145174934	4070	243	234	192	244	183	290	304	341	364	432	0.570885	0.549278	0.489043	0.472448	0.459993	0.678182	0.728576	0.661483	0.924701	0.945717	281.657	-0.621099	0.151952	-4.08746	4.36e-05	0.034839	chr6	Lrmp	145115653	145174934	4070	290	304	341	364	432	130	82	73	88	0.678182	0.728576	0.661483	0.924701
ENSMUSG00000069793	chr11	Slfn9	82979629	82991830	4726	94	77	50	146	105	111	164	214	147	144	0.190189	0.155662	0.109681	0.243463	0.227303	0.223556	0.338501	0.357514	0.321612	0.271491	122.459	-0.687826	0.225643	-3.04829	0.00230145	0.287392	chr11	Slfn9	82979629	82991830	4726	111	164	214	147	144	34	43	44	40	0.223556	0.338501	0.357514	0.321612
ENSMUSG00000054072	chr18	Iigp1	60376029	60392627	3121	222	246	204	180	260	174	385	1355	383	511	0.680086	0.752973	0.677555	0.45447	0.852199	0.530598	1.20318	3.42745	1.26872	1.4587	373.553	-1.18059	0.36971	-3.19328	0.00140665	0.23612	chr18	Iigp1	60376029	60392627	3121	174	385	1355	383	511	118	175	117	130	0.530598	1.20318	3.42745	1.26872
ENSMUSG00000035273	chr5	Hpse	100679484	100719716	3516	256	270	254	211	224	200	375	497	293	388	0.696163	0.733616	0.748874	0.472907	0.651743	0.541386	1.04031	1.11596	0.861581	0.983191	293.747	-0.441247	0.20071	-2.19843	0.0279186	0.583938	chr5	Hpse	100679484	100719716	3516	200	375	497	293	388	81	76	96	77	0.541386	1.04031	1.11596	0.861581
ENSMUSG00000079017	chr12	Ifi27l2a	103442167	103443680	463	250	295	234	266	279	251	464	644	393	390	5.15306	6.07549	5.22932	4.51887	6.153	5.14998	9.75668	10.9606	8.75942	7.49075	341.301	-0.614525	0.183281	-3.35292	0.000799648	0.167895	chr12	Ifi27l2a	103442167	103443680	463	251	464	644	393	390	112	115	74	95	5.14998	9.75668	10.9606	8.75942
ENSMUSG00000044583	chrX	Tlr7	167304929	167330558	4082	955	1020	633	898	582	1067	1245	1332	1212	1555	2.23701	2.38725	1.60758	1.73365	1.45863	2.48791	2.97504	2.57626	3.0699	3.39414	1041.42	-0.612059	0.149946	-4.08188	4.47e-05	0.034839	chrX	Tlr7	167304929	167330558	4082	1067	1245	1332	1212	1555	384	206	297	312	2.48791	2.97504	2.57626	3.0699
ENSMUSG00000029561	chr5	Oasl2	114896936	114912234	3879	720	801	586	858	937	546	1686	2179	1147	1123	1.77478	1.97278	1.56608	1.7431	2.4712	1.33971	4.23963	4.43497	3.05726	2.57945	1034.93	-0.690291	0.251467	-2.74505	0.00605011	0.363898	chr5	Oasl2	114896936	114912234	3879	546	1686	2179	1147	1123	286	283	276	290	1.33971	4.23963	4.43497	3.05726
ENSMUSG00000037411	chr5	Serpine1	137061504	137072272	3024	233	272	200	212	189	245	313	280	352	359	0.736672	0.859253	0.68557	0.552429	0.639348	0.771064	1.00953	0.730967	1.20342	1.05766	266.118	-0.446531	0.180814	-2.46957	0.0135277	0.482031	chr5	Serpine1	137061504	137072272	3024	245	313	280	352	359	66	53	72	85	0.771064	1.00953	0.730967	1.20342
ENSMUSG00000093327	chr18	Mir5107	60812076	60812163	88	144	137	185	184	143	162	391	515	173	132	15.4745	14.7098	21.5541	16.2965	16.4417	17.329	42.8636	45.6965	20.1028	13.2179	210.495	-0.682949	0.320038	-2.13396	0.0328458	0.593031	chr18	Mir5107	60812076	60812163	88	162	391	515	173	132	42	59	43	86	17.329	42.8636	45.6965	20.1028
ENSMUSG00000052776	chr5	Oas1a	120896256	120907521	1885	128	134	102	168	151	105	213	333	219	189	0.6491	0.678954	0.560797	0.702156	0.819287	0.530026	1.10189	1.39434	1.20089	0.893097	170.858	-0.566288	0.232049	-2.44038	0.014672	0.487536	chr5	Oas1a	120896256	120907521	1885	105	213	333	219	189	53	59	27	28	0.530026	1.10189	1.39434	1.20089
ENSMUSG00000067235	chr17	H2-Q10	35470089	35474563	4348	116	187	92	78	96	151	182	685	340	122	0.255101	0.410894	0.219354	0.141374	0.225883	0.33055	0.408305	1.24385	0.808519	0.250005	197.211	-1.25555	0.414587	-3.02843	0.00245829	0.29102	chr17	H2-Q10	35470089	35474563	4348	151	182	685	340	122	94	42	42	57	0.33055	0.408305	1.24385	0.808519
ENSMUSG00000021091	chr12	Serpina3n	104406729	104414329	2064	10677	9629	5616	7871	5229	5058	11603	16530	14872	14507	49.4507	44.5593	28.2003	30.0452	25.9119	23.3189	54.8217	63.2147	74.4818	62.6089	10031.5	-0.631314	0.292558	-2.15791	0.0309348	0.590298	chr12	Serpina3n	104406729	104414329	2064	5058	11603	16530	14872	14507	3368	1389	3223	2149	23.3189	54.8217	63.2147	74.4818
ENSMUSG00000027074	chr2	Slc43a3	84936579	84958509	4464	217	254	151	154	127	183	241	312	342	258	0.464817	0.543613	0.350673	0.271872	0.29106	0.390193	0.526621	0.551821	0.792146	0.514964	223.333	-0.517294	0.237983	-2.17366	0.0297306	0.590298	chr2	Slc43a3	84936579	84958509	4464	183	241	312	342	258	41	76	11	74	0.390193	0.526621	0.551821	0.792146
ENSMUSG00000025044	chr8	Msr1	39581700	39642678	3998	145	150	53	97	51	121	136	236	279	109	0.346785	0.358441	0.137427	0.191199	0.130503	0.28806	0.33181	0.466043	0.721529	0.242915	136.458	-0.803539	0.3722	-2.15889	0.0308587	0.590298	chr8	Msr1	39581700	39642678	3998	121	136	236	279	109	49	17	18	29	0.28806	0.33181	0.466043	0.721529
ENSMUSG00000022146	chr15	Osmr	6813577	6874969	12113	2668	2302	1253	1654	1311	1851	2622	3735	3092	2348	2.1064	1.81591	1.07253	1.07625	1.10743	1.45468	2.11177	2.43483	2.63969	1.72738	2258.78	-0.515105	0.213545	-2.41216	0.0158584	0.49216	chr15	Osmr	6813577	6874969	12113	1851	2622	3735	3092	2348	387	275	390	347	1.45468	2.11177	2.43483	2.63969
ENSMUSG00000073402	chr17	Gm8909	36164443	36168537	1544	138	167	11	20	16	130	233	451	220	163	0.854268	1.03292	0.0738264	0.102039	0.105972	0.801059	1.4714	2.30523	1.47263	0.940238	149.169	-1.67783	0.773769	-2.16838	0.0301294	0.590298	chr17	Gm8909	36164443	36168537	1544	130	233	451	220	163	17	12	1	4	0.801059	1.4714	2.30523	1.47263
[truncated: 11 more columns]
