# Supplementary material for: Partial inhibition of mitochondrial complex I ameliorates Alzheimer’s disease pathology and cognition in APP/PS1 female mice
Source: Commun Biol. 2021 Jan 8;4:61. doi: 10.1038/s42003-020-01584-y (PMC7794523; doi:10.1038/s42003-020-01584-y)
Supplement: Supplementary file 12 — Supplementary Data 9 [file 42003_2020_1584_MOESM12_ESM.xlsx]

## Sheet: Data 8
Supplementary Data 9. The Gene Ontology enrichment analysis of functional changes down-regulated by CP2 treatment in APP/PS1 mice to the levels detected in NTG mice.
Category	Term	Count	%	PValue	Genes	List Total	Pop Hits	Pop Total	Fold Enrichment	Bonferroni	Benjamini	FDR
GOTERM_BP_DIRECT	GO:0002376~immune system process	34	12.1429	4.47064e-18	HMGB2, MASP1, IFITM3, SP110, TLR7, C1QC, B2M, SERINC3, NLRC5, SMPDL3B, OASL2, TICAM1, NRROS, IIGP1, TEC, H2-Q10, IRGM1, GBP5, LGALS3, HERC6, TRIM25, SERPING1, FCGR1, PSMB8, LGALS9, PSMB9, C1QA, DDX58, IFIT1, H2-EB1, LRMP, H2-AA, H2-DMA, THEMIS2	235	383	18082	6.8306	5.81183e-15	5.81183e-15	7.29951e-15
GOTERM_BP_DIRECT	GO:0052697~xenobiotic glucuronidation	9	3.21429	6.20404e-15	UGT1A10, UGT1A9, UGT1A8, UGT1A7C, UGT1A2, UGT1A6B, UGT1A6A, UGT1A5, UGT1A1	235	9	18082	76.9447	8.08242e-12	4.04121e-12	1.01474e-11
GOTERM_BP_DIRECT	GO:0052696~flavonoid glucuronidation	9	3.21429	1.22849e-10	UGT1A10, UGT1A9, UGT1A8, UGT1A7C, UGT1A2, UGT1A6B, UGT1A6A, UGT1A5, UGT1A1	235	21	18082	32.9763	1.59704e-07	5.32345e-08	2.00584e-07
GOTERM_BP_DIRECT	GO:0009813~flavonoid biosynthetic process	9	3.21429	1.22849e-10	UGT1A10, UGT1A9, UGT1A8, UGT1A7C, UGT1A2, UGT1A6B, UGT1A6A, UGT1A5, UGT1A1	235	21	18082	32.9763	1.59704e-07	5.32345e-08	2.00584e-07
GOTERM_BP_DIRECT	GO:0045087~innate immune response	25	8.92857	4.64971e-10	HMGB2, IRGM1, MASP1, LGALS3, IFITM3, HERC6, TRIM25, SERPING1, SP110, FCGR1, C1QC, TLR7, B2M, SERINC3, C1QA, DDX58, NLRC5, IFIT1, SMPDL3B, OASL2, TICAM1, NRROS, IIGP1, OAS1A, TEC	235	400	18082	4.80904	6.04463e-07	1.51116e-07	7.59191e-07
GOTERM_BP_DIRECT	GO:0051607~defense response to virus	14	5	2.75403e-07	IFITM3, SLFN9, SLFN8, TRIM25, PMAIP1, TLR7, DDX58, SERINC3, NLRC5, IFIT1, ISG15, OASL2, TICAM1, OAS1A	235	167	18082	6.45045	0.00035796	7.16022e-05	0.000449668
GOTERM_BP_DIRECT	GO:0035458~cellular response to interferon-beta	7	2.5	1.35603e-05	IFIT1, IRGM1, GBP6, IRGM2, IGTP, IIGP1, STAT1	235	41	18082	13.1369	0.0174741	0.00293378	0.0221386
GOTERM_BP_DIRECT	GO:0010038~response to metal ion	4	1.42857	0.000431787	TRP53, MT2, MT1, MT3	235	12	18082	25.6482	0.429615	0.0770741	0.70268
GOTERM_BP_DIRECT	GO:2000378~negative regulation of reactive oxygen species metabolic process	5	1.78571	0.000503456	TRP53, TRIM30A, G6PDX, BIRC3, MT3	235	29	18082	13.2663	0.48038	0.0785734	0.818862
GOTERM_BP_DIRECT	GO:0019882~antigen processing and presentation	6	2.14286	0.000656236	H2-Q2, H2-EB1, H2-AA, H2-DMA, PSMB8, PSMB9	235	54	18082	8.54941	0.57403	0.0904641	1.06611
GOTERM_BP_DIRECT	GO:0009615~response to virus	7	2.5	0.000772102	DDX58, IRAK3, IFIT1, IFITM3, OASL2, IFI27L2A, OAS1A	235	84	18082	6.41206	0.633633	0.0955353	1.25323
GOTERM_BP_DIRECT	GO:0051603~proteolysis involved in cellular protein catabolic process	6	2.14286	0.00084199	CTSZ, CTSO, CASP8, CTSB, PSMB8, PSMB9	235	57	18082	8.09944	0.665476	0.0947551	1.36594
GOTERM_BP_DIRECT	GO:0019884~antigen processing and presentation of exogenous antigen	3	1.07143	0.000983548	PSME1, FCGR1, PSME2B	235	4	18082	57.7085	0.721752	0.101118	1.59386
GOTERM_BP_DIRECT	GO:0009617~response to bacterium	5	1.78571	0.00104451	NCF1, RAB29, SP110, STAT1, FCGR1	235	35	18082	10.9921	0.742973	0.0992304	1.69186
GOTERM_BP_DIRECT	GO:0002474~antigen processing and presentation of peptide antigen via MHC class I	5	1.78571	0.00116326	H2-Q2, H2-Q10, GM8909, H2-T22, B2M	235	36	18082	10.6868	0.779779	0.102444	1.8825
GOTERM_BP_DIRECT	GO:0032020~ISG15-protein conjugation	3	1.07143	0.00162525	ISG15, UBA7, UBE2L6	235	5	18082	46.1668	0.879312	0.131485	2.62086
GOTERM_BP_DIRECT	GO:0052695~cellular glucuronidation	3	1.07143	0.00241709	UGT1A2, UGT1A5, UGT1A1	235	6	18082	38.4723	0.956977	0.178502	3.87428
GOTERM_BP_DIRECT	GO:0019941~modification-dependent protein catabolic process	3	1.07143	0.00241709	ISG15, UBA7, UBE2L6	235	6	18082	38.4723	0.956977	0.178502	3.87428
GOTERM_BP_DIRECT	GO:0006955~immune response	11	3.92857	0.0029426	H2-Q2, OASL2, H2-EB1, CD274, NRROS, H2-AA, FAS, H2-DMA, TLR7, BLNK, B2M	235	272	18082	3.11173	0.978312	0.201766	4.69773
GOTERM_BP_DIRECT	GO:0055114~oxidation-reduction process	19	6.78571	0.00313288	XDH, CYB5R3, PHYHD1, ME3, G6PDX, CYP4V3, CDO1, DHRS7, MINA, DHRS1, GPX1, GSR, NXN, ALDH1B1, PRDX6, IDH2, VKORC1, ALKBH3, DEGS1	235	676	18082	2.16265	0.983078	0.202775	4.99427
GOTERM_BP_DIRECT	GO:0034097~response to cytokine	6	2.14286	0.00401206	TRP53, SERPINA3N, IFI27, OSMR, CD274, STAT1	235	81	18082	5.69961	0.994626	0.240474	6.35314
GOTERM_BP_DIRECT	GO:0032496~response to lipopolysaccharide	9	3.21429	0.00418677	IRAK3, HMGB2, C5AR1, TICAM1, CASP8, FAS, STAT1, UGT1A1, LGALS9	235	197	18082	3.51524	0.995722	0.238687	6.621
GOTERM_BP_DIRECT	GO:0034341~response to interferon-gamma	4	1.42857	0.00446511	IRGM2, IFITM3, H2-EB1, H2-AA	235	26	18082	11.8376	0.997025	0.241969	7.04626
GOTERM_BP_DIRECT	GO:0006954~inflammatory response	12	4.28571	0.00534811	RARRES2, HMGB2, GBP5, C5AR1, SMPDL3B, NCF1, TICAM1, NRROS, FAS, THEMIS2, TLR7, CD163	235	344	18082	2.68412	0.999061	0.271577	8.3833
GOTERM_BP_DIRECT	GO:0035456~response to interferon-beta	3	1.07143	0.00565417	IFITM3, XAF1, STAT1	235	9	18082	25.6482	0.999371	0.274207	8.84251
GOTERM_BP_DIRECT	GO:0002504~antigen processing and presentation of peptide or polysaccharide antigen via MHC class II	3	1.07143	0.00565417	H2-EB1, H2-AA, H2-DMA	235	9	18082	25.6482	0.999371	0.274207	8.84251
GOTERM_BP_DIRECT	GO:0002479~antigen processing and presentation of exogenous peptide antigen via MHC class I, TAP-dependent	4	1.42857	0.00671294	H2-Q10, PSMB8, B2M, PSMB9	235	30	18082	10.2593	0.999843	0.305695	10.4145
GOTERM_BP_DIRECT	GO:0050830~defense response to Gram-positive bacterium	6	2.14286	0.00718655	HMGB2, GBP6, C5AR1, NCF1, FAU, B2M	235	93	18082	4.96417	0.999915	0.312745	11.1094
GOTERM_BP_DIRECT	GO:0006915~apoptotic process	16	5.71429	0.00739331	TRP53, C5AR1, NCF1, SP110, PMAIP1, STAT1, BIRC3, LSP1, GPX1, IRAK3, TICAM1, CASP8, BRE, UNC5D, FAS, XAF1	235	570	18082	2.15985	0.999935	0.309983	11.4111
GOTERM_BP_DIRECT	GO:0048147~negative regulation of fibroblast proliferation	4	1.42857	0.00804726	TRP53, NUPR1, FBXO4, PMAIP1	235	32	18082	9.61809	0.999973	0.322285	12.3593
GOTERM_BP_DIRECT	GO:0045454~cell redox homeostasis	5	1.78571	0.00999356	GPX1, GSR, NXN, PRDX6, SH3BGRL3	235	65	18082	5.91882	0.999998	0.372694	15.1252
GOTERM_BP_DIRECT	GO:0071294~cellular response to zinc ion	3	1.07143	0.0101044	MT2, MT1, HVCN1	235	12	18082	19.2362	0.999998	0.365717	15.2802
GOTERM_BP_DIRECT	GO:0034122~negative regulation of toll-like receptor signaling pathway	3	1.07143	0.0136971	TRIM30A, IRAK3, SMPDL3B	235	14	18082	16.4881	1	0.449893	20.1633
GOTERM_BP_DIRECT	GO:0019886~antigen processing and presentation of exogenous peptide antigen via MHC class II	3	1.07143	0.0136971	H2-EB1, H2-AA, H2-DMA	235	14	18082	16.4881	1	0.449893	20.1633
GOTERM_BP_DIRECT	GO:0008152~metabolic process	13	4.64286	0.0178554	UAP1L1, UGT1A1, UGT1A10, UGT1A9, UGT1A7C, SMPDL3B, UGT1A6B, ALDH1B1, PRDX6, UGT1A2, UGT1A6A, NT5C3, HK3	235	463	18082	2.16043	1	0.530243	25.4851
GOTERM_BP_DIRECT	GO:0006935~chemotaxis	6	2.14286	0.0187026	LSP1, RARRES2, HMGB2, C5AR1, RAC2, LGALS9	235	118	18082	3.91244	1	0.535591	26.5277
GOTERM_BP_DIRECT	GO:0045444~fat cell differentiation	5	1.78571	0.0192968	CEBPA, GPX1, CEBPD, NOC3L, PSMB8	235	79	18082	4.86992	1	0.535877	27.2507
GOTERM_BP_DIRECT	GO:0061136~regulation of proteasomal protein catabolic process	3	1.07143	0.0199566	GPX1, PSME1, PSME2B	235	17	18082	13.5785	1	0.537339	28.0457
GOTERM_BP_DIRECT	GO:0006882~cellular zinc ion homeostasis	3	1.07143	0.0222621	MT2, MT1, MT3	235	18	18082	12.8241	1	0.566655	30.7603
GOTERM_BP_DIRECT	GO:2000098~negative regulation of smooth muscle cell-matrix adhesion	2	0.714286	0.0257153	APOD, SERPINE1	235	2	18082	76.9447	1	0.609668	34.6469
GOTERM_BP_DIRECT	GO:0043330~response to exogenous dsRNA	4	1.42857	0.0268493	DDX58, IRAK3, TICAM1, STAT1	235	50	18082	6.15557	1	0.615668	35.8778
GOTERM_BP_DIRECT	GO:0046597~negative regulation of viral entry into host cell	3	1.07143	0.0271829	IFITM3, TRIM25, RAD50	235	20	18082	11.5417	1	0.61047	36.2358
GOTERM_BP_DIRECT	GO:0000302~response to reactive oxygen species	3	1.07143	0.0297921	GPX1, APOD, PRDX6	235	21	18082	10.9921	1	0.635112	38.9715
GOTERM_BP_DIRECT	GO:0045089~positive regulation of innate immune response	3	1.07143	0.0324966	HMGB2, GBP5, LGALS9	235	22	18082	10.4925	1	0.658252	41.6906
GOTERM_BP_DIRECT	GO:0045582~positive regulation of T cell differentiation	3	1.07143	0.0324966	H2-AA, H2-DMA, ADA	235	22	18082	10.4925	1	0.658252	41.6906
GOTERM_BP_DIRECT	GO:0050829~defense response to Gram-negative bacterium	4	1.42857	0.0359067	HMGB2, SERPINE1, IIGP1, B2M	235	56	18082	5.49605	1	0.68634	44.9571
GOTERM_BP_DIRECT	GO:0006412~translation	11	3.92857	0.0364127	EIF4B, EEF1A1, EEF1B2, RPL19, RPL9, RPS12, RPS13, RPL10, FAU, RPL7A, RPS8	235	401	18082	2.1107	1	0.682759	45.427
GOTERM_BP_DIRECT	GO:0006612~protein targeting to membrane	3	1.07143	0.0381799	RTP4, NCF1, RTP1	235	24	18082	9.61809	1	0.691764	47.0384
GOTERM_BP_DIRECT	GO:0045453~bone resorption	3	1.07143	0.0411532	XDH, GPR55, RAC2	235	25	18082	9.23336	1	0.711083	49.6491
GOTERM_BP_DIRECT	GO:0032757~positive regulation of interleukin-8 production	3	1.07143	0.0411532	DDX58, SERPINE1, TLR7	235	25	18082	9.23336	1	0.711083	49.6491
GOTERM_BP_DIRECT	GO:1902042~negative regulation of extrinsic apoptotic signaling pathway via death domain receptors	3	1.07143	0.0411532	GPX1, HMGB2, SERPINE1	235	25	18082	9.23336	1	0.711083	49.6491
GOTERM_BP_DIRECT	GO:0032355~response to estradiol	5	1.78571	0.0422176	IFI27, GRN, CASP8, POSTN, FCGR1	235	101	18082	3.80914	1	0.712379	50.554
GOTERM_BP_DIRECT	GO:0031398~positive regulation of protein ubiquitination	4	1.42857	0.0427093	TICAM1, PTTG1IP, FBXO4, BIRC3	235	60	18082	5.12965	1	0.708739	50.9668
GOTERM_BP_DIRECT	GO:0006898~receptor-mediated endocytosis	4	1.42857	0.0427093	MSR1, IFITM3, CAP1, FCGR1	235	60	18082	5.12965	1	0.708739	50.9668
GOTERM_BP_DIRECT	GO:0006302~double-strand break repair	4	1.42857	0.0482035	TRP53, PARP9, BRE, RAD50	235	63	18082	4.88538	1	0.745	55.365
GOTERM_BP_DIRECT	GO:0006741~NADP biosynthetic process	2	0.714286	0.0507721	G6PDX, IDH2	235	4	18082	38.4723	1	0.756153	57.2917
GOTERM_BP_DIRECT	GO:0050820~positive regulation of coagulation	2	0.714286	0.0507721	SERPINE1, VKORC1	235	4	18082	38.4723	1	0.756153	57.2917
GOTERM_BP_DIRECT	GO:0070243~regulation of thymocyte apoptotic process	2	0.714286	0.0507721	TRP53, CASP8	235	4	18082	38.4723	1	0.756153	57.2917
GOTERM_BP_DIRECT	GO:0009597~detection of virus	2	0.714286	0.0507721	DDX58, SERINC3	235	4	18082	38.4723	1	0.756153	57.2917
GOTERM_BP_DIRECT	GO:0045185~maintenance of protein location	2	0.714286	0.0507721	LGALS3, LGALS9	235	4	18082	38.4723	1	0.756153	57.2917
GOTERM_BP_DIRECT	GO:0010273~detoxification of copper ion	2	0.714286	0.0507721	MT2, MT1	235	4	18082	38.4723	1	0.756153	57.2917
GOTERM_BP_DIRECT	GO:0006919~activation of cysteine-type endopeptidase activity involved in apoptotic process	4	1.42857	0.0560389	XDH, CASP8, PMAIP1, STAT1	235	67	18082	4.59371	1	0.783471	61.0005
GOTERM_BP_DIRECT	GO:0042832~defense response to protozoan	3	1.07143	0.0572286	GBP6, IRGM2, IIGP1	235	30	18082	7.69447	1	0.783944	61.7953
GOTERM_BP_DIRECT	GO:0090200~positive regulation of release of cytochrome c from mitochondria	3	1.07143	0.0572286	TRP53, PMAIP1, FAS	235	30	18082	7.69447	1	0.783944	61.7953
GOTERM_BP_DIRECT	GO:0045669~positive regulation of osteoblast differentiation	4	1.42857	0.0580868	CEBPA, CEBPD, ILK, CLIC1	235	68	18082	4.52616	1	0.782464	62.3593
GOTERM_BP_DIRECT	GO:0042771~intrinsic apoptotic signaling pathway in response to DNA damage by p53 class mediator	3	1.07143	0.0606676	TRP53, NUPR1, PMAIP1	235	31	18082	7.44626	1	0.790838	64.0083
GOTERM_BP_DIRECT	GO:0071479~cellular response to ionizing radiation	3	1.07143	0.0606676	TRP53, FBXO4, NET1	235	31	18082	7.44626	1	0.790838	64.0083
GOTERM_BP_DIRECT	GO:0046677~response to antibiotic	3	1.07143	0.0606676	TRP53, CASP8, VKORC1	235	31	18082	7.44626	1	0.790838	64.0083
GOTERM_BP_DIRECT	GO:0006875~cellular metal ion homeostasis	2	0.714286	0.0630589	MT1, MT3	235	5	18082	30.7779	1	0.797628	65.4755
GOTERM_BP_DIRECT	GO:0061042~vascular wound healing	2	0.714286	0.0630589	HPSE, ADIPOR2	235	5	18082	30.7779	1	0.797628	65.4755
GOTERM_BP_DIRECT	GO:2001181~positive regulation of interleukin-10 secretion	2	0.714286	0.0630589	CD274, LGALS9	235	5	18082	30.7779	1	0.797628	65.4755
GOTERM_BP_DIRECT	GO:0002636~positive regulation of germinal center formation	2	0.714286	0.0630589	H2-DMA, ADA	235	5	18082	30.7779	1	0.797628	65.4755
GOTERM_BP_DIRECT	GO:0006695~cholesterol biosynthetic process	3	1.07143	0.0641756	CYB5R3, EBP, G6PDX	235	32	18082	7.21356	1	0.797451	66.1413
GOTERM_BP_DIRECT	GO:0045471~response to ethanol	5	1.78571	0.0655763	TRP53, EEF1B2, G6PDX, CASP8, CDO1	235	117	18082	3.28823	1	0.798737	66.9593
GOTERM_BP_DIRECT	GO:0043523~regulation of neuron apoptotic process	3	1.07143	0.0677503	TRP53, GPX1, G6PDX	235	33	18082	6.99497	1	0.803794	68.1923
GOTERM_BP_DIRECT	GO:0043065~positive regulation of apoptotic process	9	3.21429	0.0705235	TRP53, NUPR1, CASP8, PMAIP1, SP110, FAS, ID3, NET1, DEGS1	235	335	18082	2.06717	1	0.811369	69.7025
GOTERM_BP_DIRECT	GO:0071407~cellular response to organic cyclic compound	4	1.42857	0.0733832	CEBPA, MSR1, CASP8, STAT1	235	75	18082	4.10372	1	0.818821	71.1891
GOTERM_BP_DIRECT	GO:0006953~acute-phase response	3	1.07143	0.0750903	SERPINA3N, UGT1A1, CD163	235	35	18082	6.59526	1	0.820924	72.0436
GOTERM_BP_DIRECT	GO:1901998~toxin transport	3	1.07143	0.0750903	COPZ1, CD274, CCT2	235	35	18082	6.59526	1	0.820924	72.0436
GOTERM_BP_DIRECT	GO:1902916~positive regulation of protein polyubiquitination	2	0.714286	0.0751872	FBXO4, BIRC3	235	6	18082	25.6482	1	0.816135	72.0914
GOTERM_BP_DIRECT	GO:0060337~type I interferon signaling pathway	2	0.714286	0.0751872	IFITM3, STAT1	235	6	18082	25.6482	1	0.816135	72.0914
GOTERM_BP_DIRECT	GO:0006629~lipid metabolic process	11	3.92857	0.075962	CYB5R3, LPL, GPX1, EBP, SMPDL3B, APOD, PRDX6, PLD4, ADIPOR2, CYP4V3, DEGS1	235	459	18082	1.84399	1	0.814305	72.4707
GOTERM_BP_DIRECT	GO:0000723~telomere maintenance	3	1.07143	0.0865441	OBFC1, FBXO4, RAD50	235	38	18082	6.07458	1	0.850133	77.1903
GOTERM_BP_DIRECT	GO:0048662~negative regulation of smooth muscle cell proliferation	3	1.07143	0.0865441	TRP53, APOD, ILK	235	38	18082	6.07458	1	0.850133	77.1903
GOTERM_BP_DIRECT	GO:0007264~small GTPase mediated signal transduction	7	2.5	0.0869128	RHOJ, ARHGAP30, RABL3, RAC2, RAB5C, RAB29, RHOU	235	236	18082	2.28226	1	0.84683	77.3402
GOTERM_BP_DIRECT	GO:0010886~positive regulation of cholesterol storage	2	0.714286	0.0871592	LPL, MSR1	235	7	18082	21.9842	1	0.843136	77.4398
GOTERM_BP_DIRECT	GO:0045359~positive regulation of interferon-beta biosynthetic process	2	0.714286	0.0871592	TICAM1, TLR7	235	7	18082	21.9842	1	0.843136	77.4398
GOTERM_BP_DIRECT	GO:0015825~L-serine transport	2	0.714286	0.0871592	SERINC3, SLC1A5	235	7	18082	21.9842	1	0.843136	77.4398
GOTERM_BP_DIRECT	GO:0034340~response to type I interferon	2	0.714286	0.0871592	ISG15, STAT1	235	7	18082	21.9842	1	0.843136	77.4398
GOTERM_BP_DIRECT	GO:0051205~protein insertion into membrane	2	0.714286	0.0989769	RTP4, RTP1	235	8	18082	19.2362	1	0.875629	81.7635
GOTERM_BP_DIRECT	GO:0032494~response to peptidoglycan	2	0.714286	0.0989769	IRAK3, C5AR1	235	8	18082	19.2362	1	0.875629	81.7635
GOTERM_BP_DIRECT	GO:0050862~positive regulation of T cell receptor signaling pathway	2	0.714286	0.0989769	RAB29, ADA	235	8	18082	19.2362	1	0.875629	81.7635
GOTERM_BP_DIRECT	GO:0006691~leukotriene metabolic process	2	0.714286	0.0989769	NCF1, ALOX5AP	235	8	18082	19.2362	1	0.875629	81.7635
