# Supplementary material for: Partial inhibition of mitochondrial complex I ameliorates Alzheimer’s disease pathology and cognition in APP/PS1 female mice
Source: Commun Biol. 2021 Jan 8;4:61. doi: 10.1038/s42003-020-01584-y (PMC7794523; doi:10.1038/s42003-020-01584-y)
Supplement: Supplementary file 13 — Supplementary Data 10 [file 42003_2020_1584_MOESM13_ESM.xlsx]

## Sheet: Data 9
Supplementary Data 10. The Gene Ontology enrichment analysis of functional changes up-regulated by CP2 treatment in APP/PS1 mice to the levels detected in NTG mice.
Category	Term	Count	%	PValue	Genes	List Total	Pop Hits	Pop Total	Fold Enrichment	Bonferroni	Benjamini	FDR
GOTERM_BP_DIRECT	GO:0007399~nervous system development	18	7.11462	3.25358e-07	INA, ENAH, CCDC88A, NTNG1, NR4A2, NTNG2, FGF13, EPHB2, AMIGO1, SEMA5A, HDAC5, DACT1, SRRM4, VEGFA, BTBD3, CIT, CHRNA3, DSCAM	185	377	18082	4.66666	0.000388076	0.000388076	0.000525611
GOTERM_BP_DIRECT	GO:0007409~axonogenesis	8	3.16206	0.000111594	AMIGO1, SLITRK2, ADCY1, PAK3, RNF165, NTNG1, NTNG2, DVL1	185	107	18082	7.3077	0.124657	0.0644023	0.180127
GOTERM_BP_DIRECT	GO:0007411~axon guidance	9	3.55731	0.00014497	LAMA2, SEMA5A, ENAH, SCN1B, GBX2, NR4A3, SRC, EPHB2, DVL1	185	149	18082	5.90379	0.15883	0.0560235	0.233941
GOTERM_BP_DIRECT	GO:0007268~chemical synaptic transmission	9	3.55731	0.000385543	HRH1, SSTR3, DOC2A, GRM2, PCDHB16, GRM7, CACNA1G, GRIA4, NRXN1	185	172	18082	5.11433	0.368742	0.108643	0.621024
GOTERM_BP_DIRECT	GO:0034765~regulation of ion transmembrane transport	8	3.16206	0.000466891	KCNC2, KCNC1, SCN1B, KCNJ9, KCNB2, KCNA2, CACNG2, KCNG1	185	135	18082	5.79203	0.42715	0.105443	0.751596
GOTERM_BP_DIRECT	GO:0051965~positive regulation of synapse assembly	6	2.37154	0.000732471	AMIGO1, SLITRK2, CLSTN3, LRRTM1, NRXN1, EPHB2	185	70	18082	8.37776	0.582787	0.135577	1.17676
GOTERM_BP_DIRECT	GO:0048813~dendrite morphogenesis	5	1.97628	0.000939374	DACT1, PREX2, BTBD3, DVL1, DSCAM	185	43	18082	11.3652	0.674111	0.148002	1.5068
GOTERM_BP_DIRECT	GO:0032956~regulation of actin cytoskeleton organization	5	1.97628	0.00165874	DLC1, FZD10, CCDC88A, PAK3, ARHGEF19	185	50	18082	9.77405	0.862003	0.219301	2.64627
GOTERM_BP_DIRECT	GO:0006813~potassium ion transport	7	2.7668	0.00191362	KCNC2, KCNC1, KCNJ9, SLC24A3, KCNB2, KCNA2, KCNG1	185	127	18082	5.38727	0.898239	0.224233	3.04701
GOTERM_BP_DIRECT	GO:0048842~positive regulation of axon extension involved in axon guidance	3	1.18577	0.00209132	SEMA5A, VEGFA, DSCAM	185	7	18082	41.8888	0.917715	0.221009	3.3255
GOTERM_BP_DIRECT	GO:0002043~blood vessel endothelial cell proliferation involved in sprouting angiogenesis	3	1.18577	0.00209132	SEMA5A, BMPER, VEGFA	185	7	18082	41.8888	0.917715	0.221009	3.3255
GOTERM_BP_DIRECT	GO:0007275~multicellular organism development	21	8.3004	0.00414595	INA, ENAH, FGF9, EGFL6, NTNG1, NTNG2, PROX1, DVL1, EPHB2, AMIGO1, SEMA5A, MFN1, FZD10, DACT1, PAK3, FREM2, VEGFA, CCBE1, KCTD15, HIVEP1, CIT	185	1029	18082	1.9947	0.992962	0.362743	6.4914
GOTERM_BP_DIRECT	GO:0007156~homophilic cell adhesion via plasma membrane adhesion molecules	7	2.7668	0.0065174	AMIGO1, CLSTN3, PCDHB16, TENM3, PCDHB15, PCDH9, DSCAM	185	163	18082	4.19745	0.999591	0.477985	10.0245
GOTERM_BP_DIRECT	GO:0021762~substantia nigra development	4	1.58103	0.00673231	INA, FGF9, SYPL2, SYNGR3	185	38	18082	10.2885	0.999684	0.462006	10.3384
GOTERM_BP_DIRECT	GO:0006811~ion transport	14	5.5336	0.00688888	KCNC2, KCNC1, SCN1B, KCNB2, TRPC5, KCNA2, GRIA4, CACNG2, LRRC26, PKD2L2, KCNJ9, SLC24A3, KCNG1, CHRNA3	185	584	18082	2.3431	0.999738	0.445153	10.5665
GOTERM_BP_DIRECT	GO:0001946~lymphangiogenesis	3	1.18577	0.00746203	VEGFA, CCBE1, PROX1	185	13	18082	22.5555	0.999868	0.448827	11.3966
GOTERM_BP_DIRECT	GO:0001569~patterning of blood vessels	4	1.58103	0.00776872	SEMA5A, VEGFA, GBX2, LEF1	185	40	18082	9.77405	0.999909	0.44095	11.8379
GOTERM_BP_DIRECT	GO:1901381~positive regulation of potassium ion transmembrane transport	3	1.18577	0.0086478	AMIGO1, KCNC2, KCNC1	185	14	18082	20.9444	0.999968	0.456384	13.0913
GOTERM_BP_DIRECT	GO:0051895~negative regulation of focal adhesion assembly	3	1.18577	0.0086478	DLC1, CLASP2, SRC	185	14	18082	20.9444	0.999968	0.456384	13.0913
GOTERM_BP_DIRECT	GO:0007416~synapse assembly	4	1.58103	0.0107526	CLSTN3, PCDHB16, NRXN1, DSCAM	185	45	18082	8.68805	0.999997	0.511551	16.0248
GOTERM_BP_DIRECT	GO:0071805~potassium ion transmembrane transport	5	1.97628	0.013453	KCNC2, KCNC1, KCNB2, KCNA2, KCNG1	185	90	18082	5.43003	1	0.572773	19.6523
GOTERM_BP_DIRECT	GO:0016477~cell migration	7	2.7668	0.013579	CTHRC1, CD47, CCDC88A, VAV3, VEGFA, CLASP2, SRC	185	191	18082	3.58211	1	0.557597	19.8179
GOTERM_BP_DIRECT	GO:0007413~axonal fasciculation	3	1.18577	0.0141575	AMIGO1, SEMA5A, EPHB2	185	18	18082	16.2901	1	0.555155	20.5743
GOTERM_BP_DIRECT	GO:0030335~positive regulation of cell migration	7	2.7668	0.0178273	ONECUT1, VEGFA, CEMIP, LEF1, LGR6, IRS1, MYOC	185	203	18082	3.37036	1	0.622975	25.2182
GOTERM_BP_DIRECT	GO:0090090~negative regulation of canonical Wnt signaling pathway	5	1.97628	0.0203837	CTHRC1, DACT1, LEF1, TLE2, AXIN2	185	102	18082	4.7912	1	0.656381	28.3015
GOTERM_BP_DIRECT	GO:0051497~negative regulation of stress fiber assembly	3	1.18577	0.020815	DLC1, CLASP2, MYOC	185	22	18082	13.3283	1	0.64852	28.8097
GOTERM_BP_DIRECT	GO:0016055~Wnt signaling pathway	7	2.7668	0.0219846	FZD10, DACT1, LEF1, TLE2, LGR6, AXIN2, DVL1	185	213	18082	3.21213	1	0.653824	30.171
GOTERM_BP_DIRECT	GO:0007026~negative regulation of microtubule depolymerization	3	1.18577	0.0245428	FGF13, CLASP2, MAP6D1	185	24	18082	12.2176	1	0.68024	33.064
GOTERM_BP_DIRECT	GO:0010800~positive regulation of peptidyl-threonine phosphorylation	3	1.18577	0.0265011	TRPC5, CEMIP, WNK3	185	25	18082	11.7289	1	0.694789	35.2022
GOTERM_BP_DIRECT	GO:0048593~camera-type eye morphogenesis	3	1.18577	0.0265011	VEGFA, TENM3, EPHB2	185	25	18082	11.7289	1	0.694789	35.2022
GOTERM_BP_DIRECT	GO:0007155~cell adhesion	11	4.34783	0.0269784	AMIGO1, LAMA2, CD47, EGFL6, FREM2, CLSTN3, TNC, TENM3, NRXN1, SRC, DSCAM	185	485	18082	2.2168	1	0.688159	35.7135
GOTERM_BP_DIRECT	GO:0001649~osteoblast differentiation	5	1.97628	0.0283668	ALPL, FGF9, TNC, LEF1, MYOC	185	113	18082	4.3248	1	0.693893	37.1795
GOTERM_BP_DIRECT	GO:0048839~inner ear development	4	1.58103	0.029718	BMPER, FREM2, CYS1, PROX1	185	66	18082	5.92367	1	0.698716	38.576
GOTERM_BP_DIRECT	GO:1901492~positive regulation of lymphangiogenesis	2	0.790514	0.0302197	VEGFA, CCBE1	185	3	18082	65.1604	1	0.692999	39.0871
GOTERM_BP_DIRECT	GO:0007269~neurotransmitter secretion	3	1.18577	0.0327367	GRM2, NRXN1, DVL1	185	28	18082	10.4722	1	0.710873	41.5915
GOTERM_BP_DIRECT	GO:0086091~regulation of heart rate by cardiac conduction	3	1.18577	0.0327367	SCN1B, CACNA1G, DSP	185	28	18082	10.4722	1	0.710873	41.5915
GOTERM_BP_DIRECT	GO:0048791~calcium ion-regulated exocytosis of neurotransmitter	3	1.18577	0.0327367	DOC2A, RPH3A, RIMS3	185	28	18082	10.4722	1	0.710873	41.5915
GOTERM_BP_DIRECT	GO:0035249~synaptic transmission, glutamatergic	3	1.18577	0.0349307	GRM2, CLSTN3, SHC3	185	29	18082	10.1111	1	0.723454	43.6954
GOTERM_BP_DIRECT	GO:0002040~sprouting angiogenesis	3	1.18577	0.0349307	VEGFA, CCBE1, LEF1	185	29	18082	10.1111	1	0.723454	43.6954
GOTERM_BP_DIRECT	GO:0000122~negative regulation of transcription from RNA polymerase II promoter	14	5.5336	0.0357375	HDAC5, DACT1, KLF12, FGF9, TRPS1, VEGFA, NR4A2, ZBTB4, MYEF2, LEF1, HIVEP1, NR4A3, PROX1, NRIP2	185	729	18082	1.87705	1	0.721105	44.451
GOTERM_BP_DIRECT	GO:0001525~angiogenesis	7	2.7668	0.0361779	VAV3, FGF9, VEGFA, CCBE1, RORA, NRXN1, EPHB2	185	239	18082	2.86269	1	0.715212	44.8595
GOTERM_BP_DIRECT	GO:0042472~inner ear morphogenesis	4	1.58103	0.0370736	FGF9, GBX2, NR4A3, EPHB2	185	72	18082	5.43003	1	0.714048	45.6815
GOTERM_BP_DIRECT	GO:0030162~regulation of proteolysis	3	1.18577	0.0371801	BTBD3, KLHL11, TRAF3	185	30	18082	9.77405	1	0.70526	45.7785
GOTERM_BP_DIRECT	GO:0042327~positive regulation of phosphorylation	3	1.18577	0.0371801	IRS1, APLN, DSCAM	185	30	18082	9.77405	1	0.70526	45.7785
GOTERM_BP_DIRECT	GO:0043552~positive regulation of phosphatidylinositol 3-kinase activity	3	1.18577	0.0394837	VAV3, IRS1, SRC	185	31	18082	9.45876	1	0.71768	47.8366
GOTERM_BP_DIRECT	GO:0071376~cellular response to corticotropin-releasing hormone stimulus	2	0.790514	0.0400897	NR4A2, NR4A3	185	4	18082	48.8703	1	0.713951	48.3657
GOTERM_BP_DIRECT	GO:0035023~regulation of Rho protein signal transduction	4	1.58103	0.0438481	DLC1, VAV3, PREX2, ARHGEF19	185	77	18082	5.07743	1	0.737449	51.5367
GOTERM_BP_DIRECT	GO:0038031~non-canonical Wnt signaling pathway via JNK cascade	2	0.790514	0.0498597	FZD10, MYOC	185	5	18082	39.0962	1	0.774224	56.2314
GOTERM_BP_DIRECT	GO:0051260~protein homooligomerization	6	2.37154	0.0507582	KCNC2, KCNC1, KCNB2, KCNA2, KCTD15, KCNG1	185	197	18082	2.97687	1	0.772283	56.8952
GOTERM_BP_DIRECT	GO:0035556~intracellular signal transduction	9	3.55731	0.0516034	SH3BP5L, ADCY1, VAV3, PREX2, WNK3, CIT, SHC3, SRC, DVL1	185	400	18082	2.19916	1	0.770065	57.5111
GOTERM_BP_DIRECT	GO:0007605~sensory perception of sound	5	1.97628	0.0525914	SRRM4, GRM7, CEMIP, HOMER2, ESPN	185	138	18082	3.54132	1	0.768878	58.2206
GOTERM_BP_DIRECT	GO:0050808~synapse organization	3	1.18577	0.0543687	DACT1, LRRTM1, DVL1	185	37	18082	7.92491	1	0.772826	59.4689
GOTERM_BP_DIRECT	GO:0030177~positive regulation of Wnt signaling pathway	3	1.18577	0.0543687	DACT1, LGR6, DVL1	185	37	18082	7.92491	1	0.772826	59.4689
GOTERM_BP_DIRECT	GO:0002053~positive regulation of mesenchymal cell proliferation	3	1.18577	0.0543687	FGF9, VEGFA, IRS1	185	37	18082	7.92491	1	0.772826	59.4689
GOTERM_BP_DIRECT	GO:0030154~cell differentiation	14	5.5336	0.0557356	INA, ENAH, ONECUT1, FGF9, EGFL6, NELL1, NTNG1, NTNG2, AMIGO1, SEMA5A, SRRM4, TENM3, VEGFA, CIT	185	780	18082	1.75432	1	0.774026	60.4051
GOTERM_BP_DIRECT	GO:0007528~neuromuscular junction development	3	1.18577	0.0570152	TNC, CACNG2, DVL1	185	38	18082	7.71636	1	0.774652	61.263
GOTERM_BP_DIRECT	GO:0030534~adult behavior	3	1.18577	0.0570152	GRM7, NR4A3, NRXN1	185	38	18082	7.71636	1	0.774652	61.263
GOTERM_BP_DIRECT	GO:0030900~forebrain development	4	1.58103	0.0574737	DLC1, SSTR3, PCDH9, SRC	185	86	18082	4.54607	1	0.77034	61.5662
GOTERM_BP_DIRECT	GO:0021930~cerebellar granule cell precursor proliferation	2	0.790514	0.0595309	GBX2, RORA	185	6	18082	32.5802	1	0.775601	62.8992
GOTERM_BP_DIRECT	GO:0070588~calcium ion transmembrane transport	4	1.58103	0.0607436	SLC24A3, TRPC5, CACNA1G, CACNG2	185	88	18082	4.44275	1	0.775803	63.6646
GOTERM_BP_DIRECT	GO:0060070~canonical Wnt signaling pathway	4	1.58103	0.0624106	FZD10, DACT1, LEF1, DVL1	185	89	18082	4.39283	1	0.778529	64.6925
GOTERM_BP_DIRECT	GO:0010595~positive regulation of endothelial cell migration	3	1.18577	0.0652146	VEGFA, CCBE1, PROX1	185	41	18082	7.15175	1	0.787155	66.3602
GOTERM_BP_DIRECT	GO:0046676~negative regulation of insulin secretion	3	1.18577	0.0652146	INHBB, IRS1, ABCC8	185	41	18082	7.15175	1	0.787155	66.3602
GOTERM_BP_DIRECT	GO:0010811~positive regulation of cell-substrate adhesion	3	1.18577	0.0680306	COL26A1, EGFL6, VWC2	185	42	18082	6.98147	1	0.795239	67.9605
GOTERM_BP_DIRECT	GO:0007162~negative regulation of cell adhesion	3	1.18577	0.0680306	SEMA5A, TNC, DSCAM	185	42	18082	6.98147	1	0.795239	67.9605
GOTERM_BP_DIRECT	GO:0050878~regulation of body fluid levels	2	0.790514	0.0691042	APLN, EPHB2	185	7	18082	27.9259	1	0.794437	68.5515
GOTERM_BP_DIRECT	GO:0035412~regulation of catenin import into nucleus	2	0.790514	0.0691042	DACT1, AXIN2	185	7	18082	27.9259	1	0.794437	68.5515
GOTERM_BP_DIRECT	GO:0007229~integrin-mediated signaling pathway	4	1.58103	0.0692887	CD47, ADAM11, VAV3, SRC	185	93	18082	4.20389	1	0.789347	68.6521
GOTERM_BP_DIRECT	GO:0045892~negative regulation of transcription, DNA-templated	11	4.34783	0.0723651	HDAC5, TRIM66, TRPS1, 5830417I10RIK, ZBTB4, LEF1, HIVEP1, SMYD1, TLE2, PROX1, SRC	185	579	18082	1.8569	1	0.798156	70.2848
GOTERM_BP_DIRECT	GO:0042391~regulation of membrane potential	4	1.58103	0.0764943	CACNA1G, CACNG2, CHRNA3, RIMS3	185	97	18082	4.03054	1	0.810915	72.351
GOTERM_BP_DIRECT	GO:0051897~positive regulation of protein kinase B signaling	4	1.58103	0.0764943	SEMA5A, VEGFA, SRC, MYOC	185	97	18082	4.03054	1	0.810915	72.351
GOTERM_BP_DIRECT	GO:0060371~regulation of atrial cardiac muscle cell membrane depolarization	2	0.790514	0.0785805	SCN1B, CACNA1G	185	8	18082	24.4351	1	0.814251	73.3429
GOTERM_BP_DIRECT	GO:0043576~regulation of respiratory gaseous exchange	2	0.790514	0.0785805	NR4A2, APLN	185	8	18082	24.4351	1	0.814251	73.3429
GOTERM_BP_DIRECT	GO:0071679~commissural neuron axon guidance	2	0.790514	0.0785805	VEGFA, EPHB2	185	8	18082	24.4351	1	0.814251	73.3429
GOTERM_BP_DIRECT	GO:0090091~positive regulation of extracellular matrix disassembly	2	0.790514	0.0785805	SEMA5A, CLASP2	185	8	18082	24.4351	1	0.814251	73.3429
GOTERM_BP_DIRECT	GO:0045599~negative regulation of fat cell differentiation	3	1.18577	0.0857206	VEGFA, RORA, TRIB2	185	48	18082	6.10878	1	0.836694	76.491
GOTERM_BP_DIRECT	GO:0034332~adherens junction organization	2	0.790514	0.0879609	DSP, SRC	185	9	18082	21.7201	1	0.8397	77.4046
GOTERM_BP_DIRECT	GO:0048845~venous blood vessel morphogenesis	2	0.790514	0.0879609	CCBE1, PROX1	185	9	18082	21.7201	1	0.8397	77.4046
GOTERM_BP_DIRECT	GO:0007216~G-protein coupled glutamate receptor signaling pathway	2	0.790514	0.0879609	GRID2IP, HOMER2	185	9	18082	21.7201	1	0.8397	77.4046
GOTERM_BP_DIRECT	GO:0044320~cellular response to leptin stimulus	2	0.790514	0.0879609	INHBB, NR4A3	185	9	18082	21.7201	1	0.8397	77.4046
GOTERM_BP_DIRECT	GO:0010954~positive regulation of protein processing	2	0.790514	0.0879609	CCBE1, SRC	185	9	18082	21.7201	1	0.8397	77.4046
GOTERM_BP_DIRECT	GO:0001755~neural crest cell migration	3	1.18577	0.0887914	SEMA5A, GBX2, LEF1	185	49	18082	5.98411	1	0.837733	77.7347
GOTERM_BP_DIRECT	GO:0006906~vesicle fusion	3	1.18577	0.0887914	DOC2A, VAV3, RPH3A	185	49	18082	5.98411	1	0.837733	77.7347
GOTERM_BP_DIRECT	GO:0045446~endothelial cell differentiation	2	0.790514	0.0972463	BMPER, PROX1	185	10	18082	19.5481	1	0.860342	80.8475
GOTERM_BP_DIRECT	GO:0045843~negative regulation of striated muscle tissue development	2	0.790514	0.0972463	HDAC5, LEF1	185	10	18082	19.5481	1	0.860342	80.8475
GOTERM_BP_DIRECT	GO:0007626~locomotory behavior	4	1.58103	0.0979004	LRRTM1, CHRNA3, ESPN, DSCAM	185	108	18082	3.62002	1	0.857873	81.0705
GOTERM_BP_DIRECT	GO:0042752~regulation of circadian rhythm	3	1.18577	0.0981942	ADCY1, RORA, PROX1	185	52	18082	5.63888	1	0.854361	81.1698
GOTERM_BP_DIRECT	GO:0007157~heterophilic cell-cell adhesion via plasma membrane cell adhesion molecules	3	1.18577	0.0981942	AMIGO1, TENM3, NRXN1	185	52	18082	5.63888	1	0.854361	81.1698
