# Supplementary material for: Partial inhibition of mitochondrial complex I ameliorates Alzheimer’s disease pathology and cognition in APP/PS1 female mice
Source: Commun Biol. 2021 Jan 8;4:61. doi: 10.1038/s42003-020-01584-y (PMC7794523; doi:10.1038/s42003-020-01584-y)
Supplement: Supplementary file 14 — Supplementary Data 11 [file 42003_2020_1584_MOESM14_ESM.xlsx]

## Sheet: Data 10
Supplementary Data 11. List of down-regulated and up-regulated genes identified in comparison of female AD patients and cognitively normal controls in the AMP-AD data set.
	downregulated AD vs Control gene set				upregulated AD vs Control gene set
	ensembl_gene_id	hgnc_symbol			ensembl_gene_id	hgnc_symbol
1	ENSG00000001460	STPG1		1	ENSG00000000003	TSPAN6
2	ENSG00000001497	LAS1L		2	ENSG00000000938	FGR
3	ENSG00000002746	HECW1		3	ENSG00000000971	CFH
4	ENSG00000002822	MAD1L1		4	ENSG00000001167	NFYA
5	ENSG00000003137	CYP26B1		5	ENSG00000001617	SEMA3F
6	ENSG00000003147	ICA1		6	ENSG00000001629	ANKIB1
7	ENSG00000003393	ALS2		7	ENSG00000001631	KRIT1
8	ENSG00000003509	NDUFAF7		8	ENSG00000002330	BAD
9	ENSG00000003987	MTMR7		9	ENSG00000002933	TMEM176A
10	ENSG00000004059	ARF5		10	ENSG00000003436	TFPI
11	ENSG00000004766	VPS50		11	ENSG00000003989	SLC7A2
12	ENSG00000004777	ARHGAP33		12	ENSG00000004700	RECQL
13	ENSG00000004961	HCCS		13	ENSG00000004799	PDK4
14	ENSG00000005189	REXO5		14	ENSG00000004975	DVL2
15	ENSG00000005194	CIAPIN1		15	ENSG00000005007	UPF1
16	ENSG00000005206	SPPL2B		16	ENSG00000005059	MCUB
17	ENSG00000005238	FAM214B		17	ENSG00000005075	POLR2J
18	ENSG00000005379	TSPOAP1		18	ENSG00000005243	COPZ2
19	ENSG00000005448	WDR54		19	ENSG00000005339	CREBBP
20	ENSG00000005469	CROT		20	ENSG00000005483	KMT2E
21	ENSG00000005884	ITGA3		21	ENSG00000005812	FBXL3
22	ENSG00000005961	ITGA2B		22	ENSG00000005889	ZFX
23	ENSG00000006015	REX1BD		23	ENSG00000005893	LAMP2
24	ENSG00000006071	ABCC8		24	ENSG00000006704	GTF2IRD1
25	ENSG00000006116	CACNG3		25	ENSG00000006712	PAF1
26	ENSG00000006128	TAC1		26	ENSG00000006747	SCIN
27	ENSG00000006210	CX3CL1		27	ENSG00000006831	ADIPOR2
28	ENSG00000006432	MAP3K9		28	ENSG00000007202	KIAA0100
29	ENSG00000006468	ETV1		29	ENSG00000007372	PAX6
30	ENSG00000006530	AGK		30	ENSG00000007520	TSR3
31	ENSG00000006625	GGCT		31	ENSG00000007866	TEAD3
32	ENSG00000006695	COX10		32	ENSG00000008226	DLEC1
33	ENSG00000006740	ARHGAP44		33	ENSG00000008282	SYPL1
34	ENSG00000007047	MARK4		34	ENSG00000008294	SPAG9
35	ENSG00000007168	PAFAH1B1		35	ENSG00000008394	MGST1
36	ENSG00000007171	NOS2		36	ENSG00000008405	CRY1
37	ENSG00000007255	TRAPPC6A		37	ENSG00000008952	SEC62
38	ENSG00000007392	LUC7L		38	ENSG00000009307	CSDE1
39	ENSG00000007541	PIGQ		39	ENSG00000009413	REV3L
40	ENSG00000007545	CRAMP1		40	ENSG00000009830	POMT2
41	ENSG00000008086	CDKL5		41	ENSG00000009954	BAZ1B
42	ENSG00000008118	CAMK1G		42	ENSG00000010072	SPRTN
43	ENSG00000008277	ADAM22		43	ENSG00000010292	NCAPD2
44	ENSG00000008382	MPND		44	ENSG00000010626	LRRC23
45	ENSG00000008710	PKD1		45	ENSG00000010810	FYN
46	ENSG00000008735	MAPK8IP2		46	ENSG00000011114	BTBD7
47	ENSG00000008853	RHOBTB2		47	ENSG00000011198	ABHD5
48	ENSG00000008869	HEATR5B		48	ENSG00000011275	RNF216
49	ENSG00000009694	TENM1		49	ENSG00000011304	PTBP1
50	ENSG00000009709	PAX7		50	ENSG00000011422	PLAUR
51	ENSG00000010256	UQCRC1		51	ENSG00000011426	ANLN
52	ENSG00000010318	PHF7		52	ENSG00000011451	WIZ
53	ENSG00000010438	PRSS3		53	ENSG00000011465	DCN
54	ENSG00000011083	SLC6A7		54	ENSG00000011600	TYROBP
55	ENSG00000011105	TSPAN9		55	ENSG00000012660	ELOVL5
56	ENSG00000011295	TTC19		56	ENSG00000012963	UBR7
57	ENSG00000011347	SYT7		57	ENSG00000012983	MAP4K5
58	ENSG00000011478	QPCTL		58	ENSG00000013297	CLDN11
59	ENSG00000011485	PPP5C		59	ENSG00000013306	SLC25A39
60	ENSG00000011523	CEP68		60	ENSG00000013573	DDX11
61	ENSG00000012174	MBTPS2		61	ENSG00000013583	HEBP1
62	ENSG00000012232	EXTL3		62	ENSG00000014914	MTMR11
63	ENSG00000013561	RNF14		63	ENSG00000015171	ZMYND11
64	ENSG00000014641	MDH1		64	ENSG00000016391	CHDH
65	ENSG00000014824	SLC30A9		65	ENSG00000016402	IL20RA
66	ENSG00000014919	COX15		66	ENSG00000016602	CLCA4
67	ENSG00000015479	MATR3		67	ENSG00000017797	RALBP1
68	ENSG00000015532	XYLT2		68	ENSG00000018408	WWTR1
69	ENSG00000015676	NUDCD3		69	ENSG00000018625	ATP1A2
70	ENSG00000017260	ATP2C1		70	ENSG00000018869	ZNF582
71	ENSG00000018189	RUFY3		71	ENSG00000019582	CD74
72	ENSG00000018610	CXorf56		72	ENSG00000019991	HGF
73	ENSG00000019505	SYT13		73	ENSG00000020577	SAMD4A
74	ENSG00000020256	ZFP64		74	ENSG00000021300	PLEKHB1
75	ENSG00000020426	MNAT1		75	ENSG00000021355	SERPINB1
76	ENSG00000021645	NRXN3		76	ENSG00000021776	AQR
77	ENSG00000022355	GABRA1		77	ENSG00000022277	RTF2
78	ENSG00000023228	NDUFS1		78	ENSG00000023697	DERA
79	ENSG00000024862	CCDC28A		79	ENSG00000024422	EHD2
80	ENSG00000028203	VEZT		80	ENSG00000026025	VIM
81	ENSG00000028310	BRD9		81	ENSG00000026508	CD44
82	ENSG00000029153	ARNTL2		82	ENSG00000027075	PRKCH
83	ENSG00000029639	TFB1M		83	ENSG00000027697	IFNGR1
84	ENSG00000029993	HMGB3		84	ENSG00000028116	VRK2
85	ENSG00000031698	SARS1		85	ENSG00000028528	SNX1
86	ENSG00000032389	EIPR1		86	ENSG00000029363	BCLAF1
87	ENSG00000033011	ALG1		87	ENSG00000029725	RABEP1
88	ENSG00000033122	LRRC7		88	ENSG00000030066	NUP160
89	ENSG00000033627	ATP6V0A1		89	ENSG00000030419	IKZF2
90	ENSG00000034053	APBA2		90	ENSG00000030582	GRN
91	ENSG00000035687	ADSS2		91	ENSG00000031003	FAM13B
92	ENSG00000036530	CYP46A1		92	ENSG00000031081	ARHGAP31
93	ENSG00000037042	TUBG2		93	ENSG00000031823	RANBP3
94	ENSG00000037474	NSUN2		94	ENSG00000032444	PNPLA6
95	ENSG00000037897	METTL1		95	ENSG00000034152	MAP2K3
96	ENSG00000039139	DNAH5		96	ENSG00000034677	RNF19A
97	ENSG00000039650	PNKP		97	ENSG00000035862	TIMP2
98	ENSG00000040199	PHLPP2		98	ENSG00000035928	RFC1
99	ENSG00000040341	STAU2		99	ENSG00000036549
100	ENSG00000040608	RTN4R		100	ENSG00000037280	FLT4
101	ENSG00000040933	INPP4A		101	ENSG00000038427	VCAN
102	ENSG00000041353	RAB27B		102	ENSG00000041802	LSG1
103	ENSG00000041515	MYO16		103	ENSG00000042062	RIPOR3
104	ENSG00000042088	TDP1		104	ENSG00000042493	CAPG
105	ENSG00000042317			105	ENSG00000043143	JADE2
106	ENSG00000043514	TRIT1		106	ENSG00000043355	ZIC2
107	ENSG00000044524	EPHA3		107	ENSG00000043462	LCP2
108	ENSG00000047056	WDR37		108	ENSG00000044115	CTNNA1
109	ENSG00000047188	YTHDC2		109	ENSG00000044459	CNTLN
110	ENSG00000047249	ATP6V1H		110	ENSG00000046653	GPM6B
111	ENSG00000047597	XK		111	ENSG00000046889	PREX2
112	ENSG00000047621	C12orf4		112	ENSG00000047365	ARAP2
113	ENSG00000047662	FAM184B		113	ENSG00000047410	TPR
114	ENSG00000047932	GOPC		114	ENSG00000047457	CP
115	ENSG00000048052	HDAC9		115	ENSG00000047617	ANO2
116	ENSG00000048740	CELF2		116	ENSG00000047644	WWC3
117	ENSG00000048991	R3HDM1		117	ENSG00000048540	LMO3
118	ENSG00000049167	ERCC8		118	ENSG00000048649	RSF1
119	ENSG00000049759	NEDD4L		119	ENSG00000049245	VAMP3
120	ENSG00000050426	LETMD1		120	ENSG00000049323	LTBP1
121	ENSG00000050438	SLC4A8		121	ENSG00000050165	DKK3
122	ENSG00000050748	MAPK9		122	ENSG00000050393	MCUR1
123	ENSG00000051009	FAM160A2		123	ENSG00000051108	HERPUD1
124	ENSG00000051596	THOC3		124	ENSG00000051128	HOMER3
125	ENSG00000053108	FSTL4		125	ENSG00000051620	HEBP2
126	ENSG00000053372	MRTO4		126	ENSG00000052795	FNIP2
127	ENSG00000053438	NNAT		127	ENSG00000053254	FOXN3
128	ENSG00000053900	ANAPC4		128	ENSG00000053702	NRIP2
129	ENSG00000054356	PTPRN		129	ENSG00000053747	LAMA3
130	ENSG00000054803	CBLN4		130	ENSG00000053770	AP5M1
131	ENSG00000056277	ZNF280C		131	ENSG00000054523	KIF1B
132	ENSG00000058091	CDK14		132	ENSG00000054598	FOXC1
133	ENSG00000058335	RASGRF1		133	ENSG00000054654	SYNE2
134	ENSG00000058600	POLR3E		134	ENSG00000055070	SZRD1
135	ENSG00000059588	TARBP1		135	ENSG00000055208	TAB2
136	ENSG00000059691	GATB		136	ENSG00000055211	GINM1
137	ENSG00000059915	PSD		137	ENSG00000055609	KMT2C
138	ENSG00000060140	STYK1		138	ENSG00000056097	ZFR
139	ENSG00000060558	GNA15		139	ENSG00000056736	IL17RB
140	ENSG00000060709	RIMBP2		140	ENSG00000056972	TRAF3IP2
141	ENSG00000060982	BCAT1		141	ENSG00000056998	GYG2
142	ENSG00000061337	LZTS1		142	ENSG00000057252	SOAT1
143	ENSG00000061656	SPAG4		143	ENSG00000058063	ATP11B
144	ENSG00000061794	MRPS35		144	ENSG00000058262	SEC61A1
145	ENSG00000061918	GUCY1B1		145	ENSG00000058673	ZC3H11A
146	ENSG00000062038	CDH3		146	ENSG00000058866	DGKG
147	ENSG00000062282	DGAT2		147	ENSG00000059377	TBXAS1
148	ENSG00000062485	CS		148	ENSG00000060138	YBX3
149	ENSG00000062716	VMP1		149	ENSG00000060237	WNK1
150	ENSG00000063015	SEZ6		150	ENSG00000060642	PIGV
151	ENSG00000063180	CA11		151	ENSG00000060656	PTPRU
152	ENSG00000063322	MED29		152	ENSG00000060749	QSER1
153	ENSG00000063438	AHRR		153	ENSG00000062370	ZNF112
154	ENSG00000063601	MTMR1		154	ENSG00000062650	WAPL
155	ENSG00000063660	GPC1		155	ENSG00000062822	POLD1
156	ENSG00000063761	ADCK1		156	ENSG00000063244	U2AF2
157	ENSG00000063854	HAGH		157	ENSG00000064042	LIMCH1
158	ENSG00000064270	ATP2C2		158	ENSG00000064102	INTS13
159	ENSG00000064545	TMEM161A		159	ENSG00000064300	NGFR
160	ENSG00000064607	SUGP2		160	ENSG00000064393	HIPK2
161	ENSG00000064652	SNX24		161	ENSG00000064651	SLC12A2
162	ENSG00000064995	TAF11		162	ENSG00000064655	EYA2
163	ENSG00000065000	AP3D1		163	ENSG00000064666	CNN2
164	ENSG00000065057	NTHL1		164	ENSG00000064961	HMG20B
165	ENSG00000065150	IPO5		165	ENSG00000064989	CALCRL
166	ENSG00000065268	WDR18		166	ENSG00000065054	SLC9A3R2
167	ENSG00000065357	DGKA		167	ENSG00000065243	PKN2
168	ENSG00000065609	SNAP91		168	ENSG00000065308	TRAM2
169	ENSG00000065621	GSTO2		169	ENSG00000065320	NTN1
170	ENSG00000065665	SEC61A2		170	ENSG00000065526	SPEN
171	ENSG00000065989	PDE4A		171	ENSG00000065600	PACC1
172	ENSG00000066185	ZMYND12		172	ENSG00000065809	FAM107B
173	ENSG00000066379	ZNRD1		173	ENSG00000065978	YBX1
174	ENSG00000066382	MPPED2		174	ENSG00000066056	TIE1
175	ENSG00000066427	ATXN3		175	ENSG00000066294	CD84
176	ENSG00000066557	LRRC40		176	ENSG00000066322	ELOVL1
177	ENSG00000066651	TRMT11		177	ENSG00000066336	SPI1
178	ENSG00000066697	MSANTD3		178	ENSG00000066455	GOLGA5
179	ENSG00000066739	ATG2B		179	ENSG00000066468	FGFR2
180	ENSG00000067191	CACNB1		180	ENSG00000066583	ISOC1
181	ENSG00000067221	STOML1		181	ENSG00000066735	KIF26A
182	ENSG00000067225	PKM		182	ENSG00000067057	PFKP
183	ENSG00000067445	TRO		183	ENSG00000067082	KLF6
184	ENSG00000067601	PMS2P4		184	ENSG00000067113	PLPP1
185	ENSG00000067715	SYT1		185	ENSG00000067141	NEO1
186	ENSG00000067798	NAV3		186	ENSG00000067167	TRAM1
187	ENSG00000067829	IDH3G		187	ENSG00000067182	TNFRSF1A
188	ENSG00000067840	PDZD4		188	ENSG00000067560	RHOA
189	ENSG00000067842	ATP2B3		189	ENSG00000067900	ROCK1
190	ENSG00000068308	OTUD5		190	ENSG00000067955	CBFB
191	ENSG00000068366	ACSL4		191	ENSG00000068001	HYAL2
192	ENSG00000068400	GRIPAP1		192	ENSG00000068024	HDAC4
193	ENSG00000068615	REEP1		193	ENSG00000068079	IFI35
194	ENSG00000068654	POLR1A		194	ENSG00000068137	PLEKHH3
195	ENSG00000068912	ERLEC1		195	ENSG00000068323	TFE3
196	ENSG00000068971	PPP2R5B		196	ENSG00000068650	ATP11A
197	ENSG00000069345	DNAJA2		197	ENSG00000068697	LAPTM4A
198	ENSG00000069424	KCNAB2		198	ENSG00000068745	IP6K2
199	ENSG00000069956	MAPK6		199	ENSG00000068796	KIF2A
200	ENSG00000069966	GNB5		200	ENSG00000068903	SIRT2
201	ENSG00000070081	NUCB2		201	ENSG00000068976	PYGM
202	ENSG00000070087	PFN2		202	ENSG00000069431	ABCC9
203	ENSG00000070159	PTPN3		203	ENSG00000069535	MAOB
204	ENSG00000070269	TMEM260		204	ENSG00000069667	RORA
205	ENSG00000070388	FGF22		205	ENSG00000069702	TGFBR3
206	ENSG00000070444	MNT		206	ENSG00000069869	NEDD4
207	ENSG00000070501	POLB		207	ENSG00000070214	SLC44A1
208	ENSG00000070669	ASNS		208	ENSG00000070366	SMG6
209	ENSG00000070718	AP3M2		209	ENSG00000070476	ZXDC
210	ENSG00000070729	CNGB1		210	ENSG00000070731	ST6GALNAC2
211	ENSG00000070785	EIF2B3		211	ENSG00000070778	PTPN21
212	ENSG00000070831	CDC42		212	ENSG00000071054	MAP4K4
213	ENSG00000070882	OSBPL3		213	ENSG00000071127	WDR1
214	ENSG00000070950	RAD18		214	ENSG00000071205	ARHGAP10
215	ENSG00000070961	ATP2B1		215	ENSG00000071242	RPS6KA2
216	ENSG00000071553	ATP6AP1		216	ENSG00000071564	TCF3
217	ENSG00000071575	TRIB2		217	ENSG00000071967	CYBRD1
218	ENSG00000071889	FAM3A		218	ENSG00000071991	CDH19
219	ENSG00000072062	PRKACA		219	ENSG00000072210	ALDH3A2
220	ENSG00000072133	RPS6KA6		220	ENSG00000072364	AFF4
221	ENSG00000072195	SPEG		221	ENSG00000072415	MPP5
222	ENSG00000072609	CHFR		222	ENSG00000072501	SMC1A
223	ENSG00000072657	TRHDE		223	ENSG00000072506	HSD17B10
224	ENSG00000072832	CRMP1		224	ENSG00000072736	NFATC3
225	ENSG00000072858	SIDT1		225	ENSG00000072778	ACADVL
226	ENSG00000072954	TMEM38A		226	ENSG00000072786	STK10
227	ENSG00000073146	MOV10L1		227	ENSG00000072803	FBXW11
228	ENSG00000073536	NLE1		228	ENSG00000072840	EVC
229	ENSG00000073670	ADAM11		229	ENSG00000072864	NDE1
230	ENSG00000073756	PTGS2		230	ENSG00000072952	MRVI1
231	ENSG00000073803	MAP3K13		231	ENSG00000073584	SMARCE1
232	ENSG00000073910	FRY		232	ENSG00000073614	KDM5A
233	ENSG00000073969	NSF		233	ENSG00000073712	FERMT2
234	ENSG00000074317	SNCB		234	ENSG00000073921	PICALM
235	ENSG00000074527	NTN4		235	ENSG00000074047	GLI2
236	ENSG00000074590	NUAK1		236	ENSG00000074071	MRPS34
237	ENSG00000074706	IPCEF1		237	ENSG00000074181	NOTCH3
238	ENSG00000074935	TUBE1		238	ENSG00000074219	TEAD2
239	ENSG00000075043	KCNQ2		239	ENSG00000074695	LMAN1
240	ENSG00000075089	ACTR6		240	ENSG00000074800	ENO1
241	ENSG00000075151	EIF4G3		241	ENSG00000074964	ARHGEF10L
242	ENSG00000075303	SLC25A40		242	ENSG00000075223	SEMA3C
243	ENSG00000075391	RASAL2		243	ENSG00000075234	TTC38
244	ENSG00000075415	SLC25A3		244	ENSG00000075407	ZNF37A
245	ENSG00000075790	BCAP29		245	ENSG00000075420	FNDC3B
246	ENSG00000075914	EXOSC7		246	ENSG00000075539	FRYL
247	ENSG00000076242	MLH1		247	ENSG00000075651	PLD1
248	ENSG00000076344	RGS11		248	ENSG00000075785	RAB7A
249	ENSG00000076554	TPD52		249	ENSG00000076053	RBM7
250	ENSG00000076864	RAP1GAP		250	ENSG00000076067	RBMS2
251	ENSG00000077080	ACTL6B		251	ENSG00000076248	UNG
252	ENSG00000077232	DNAJC10		252	ENSG00000076321	KLHL20
253	ENSG00000077254	USP33		253	ENSG00000076382	SPAG5
254	ENSG00000077264	PAK3		254	ENSG00000076555	ACACB
255	ENSG00000077279	DCX		255	ENSG00000076685	NT5C2
256	ENSG00000077348	EXOSC5		256	ENSG00000076716	GPC4
257	ENSG00000077522	ACTN2		257	ENSG00000077147	TM9SF3
258	ENSG00000077549	CAPZB		258	ENSG00000077150	NFKB2
259	ENSG00000078043	PIAS2		259	ENSG00000077713	SLC25A43
260	ENSG00000078070	MCCC1		260	ENSG00000078061	ARAF
261	ENSG00000078304	PPP2R5C		261	ENSG00000078114	NEBL
262	ENSG00000078319	PMS2P1		262	ENSG00000078177	N4BP2
263	ENSG00000078328	RBFOX1		263	ENSG00000078246	TULP3
264	ENSG00000078668	VDAC3		264	ENSG00000078549	ADCYAP1R1
265	ENSG00000078808	SDF4		265	ENSG00000079215	SLC1A3
266	ENSG00000078902	TOLLIP		266	ENSG00000079308	TNS1
267	ENSG00000079134	THOC1		267	ENSG00000079335	CDC14A
268	ENSG00000079156	OSBPL6		268	ENSG00000079337	RAPGEF3
269	ENSG00000079277	MKNK1		269	ENSG00000079432	CIC
270	ENSG00000079313	REXO1		270	ENSG00000079459	FDFT1
271	ENSG00000079332	SAR1A		271	ENSG00000079462	PAFAH1B3
272	ENSG00000079841	RIMS1		272	ENSG00000079482	OPHN1
273	ENSG00000079931	MOXD1		273	ENSG00000079739	PGM1
274	ENSG00000080166	DCT		274	ENSG00000079999	KEAP1
275	ENSG00000080189	SLC35C2		275	ENSG00000080200	CRYBG3
276	ENSG00000080709	KCNN2		276	ENSG00000080371	RAB21
277	ENSG00000080823	MOK		277	ENSG00000080546	SESN1
278	ENSG00000081189	MEF2C		278	ENSG00000080561	MID2
279	ENSG00000081307	UBA5		279	ENSG00000080802	CNOT4
280	ENSG00000081692	JMJD4		280	ENSG00000080815	PSEN1
281	ENSG00000081870	HSPB11		281	ENSG00000080822	CLDND1
282	ENSG00000081923	ATP8B1		282	ENSG00000080839	RBL1
283	ENSG00000081985	IL12RB2		283	ENSG00000081059	TCF7
284	ENSG00000082068	WDR70		284	ENSG00000081177	EXD2
285	ENSG00000082212	ME2		285	ENSG00000081237	PTPRC
286	ENSG00000082213	C5orf22		286	ENSG00000081479	LRP2
287	ENSG00000082258	CCNT2		287	ENSG00000081818	PCDHB4
288	ENSG00000082397	EPB41L3		288	ENSG00000081913	PHLPP1
289	ENSG00000082458	DLG3		289	ENSG00000082146	STRADB
290	ENSG00000082512	TRAF5		290	ENSG00000082556	OPRK1
291	ENSG00000082684	SEMA5B		291	ENSG00000082641	NFE2L1
292	ENSG00000082701	GSK3B		292	ENSG00000082781	ITGB5
293	ENSG00000083097	DOP1A		293	ENSG00000082996	RNF13
294	ENSG00000083454	P2RX5		294	ENSG00000083067	TRPM3
295	ENSG00000083635	NUFIP1		295	ENSG00000083168	KAT6A
296	ENSG00000083720	OXCT1		296	ENSG00000083223	TUT7
297	ENSG00000083750	RRAGB		297	ENSG00000083312	TNPO1
298	ENSG00000083807	SLC27A5		298	ENSG00000083444	PLOD1
299	ENSG00000084070	SMAP2		299	ENSG00000083799	CYLD
300	ENSG00000084072	PPIE		300	ENSG00000083857	FAT1
301	ENSG00000084444	FAM234B		301	ENSG00000084073	ZMPSTE24
302	ENSG00000084710	EFR3B		302	ENSG00000084090	STARD7
303	ENSG00000084764	MAPRE3		303	ENSG00000084093	REST
304	ENSG00000085377	PREP		304	ENSG00000084112	SSH1
305	ENSG00000085382	HACE1		305	ENSG00000084207	GSTP1
306	ENSG00000085415	SEH1L		306	ENSG00000084652	TXLNA
307	ENSG00000085465	OVGP1		307	ENSG00000084676	NCOA1
308	ENSG00000085788	DDHD2		308	ENSG00000084733	RAB10
309	ENSG00000085832	EPS15		309	ENSG00000085063	CD59
310	ENSG00000085978	ATG16L1		310	ENSG00000085224	ATRX
311	ENSG00000085998	POMGNT1		311	ENSG00000085276	MECOM
312	ENSG00000086300	SNX10		312	ENSG00000085491	SLC25A24
313	ENSG00000086504	MRPL28		313	ENSG00000085563	ABCB1
314	ENSG00000086570	FAT2		314	ENSG00000085662	AKR1B1
315	ENSG00000086717	PPEF1		315	ENSG00000085719	CPNE3
316	ENSG00000086848	ALG9		316	ENSG00000085760	MTIF2
317	ENSG00000087095	NLK		317	ENSG00000086189	DIMT1
318	ENSG00000087299	L2HGDH		318	ENSG00000086475	SEPHS1
319	ENSG00000087448	KLHL42		319	ENSG00000086589	RBM22
320	ENSG00000087470	DNM1L		320	ENSG00000086730	LAT2
321	ENSG00000088035	ALG6		321	ENSG00000086758	HUWE1
322	ENSG00000088325	TPX2		322	ENSG00000087053	MTMR2
323	ENSG00000088340	FER1L4		323	ENSG00000087077	TRIP6
324	ENSG00000088538	DOCK3		324	ENSG00000087086	FTL
325	ENSG00000088543	C3orf18		325	ENSG00000087087	SRRT
326	ENSG00000088727	KIF9		326	ENSG00000087116	ADAMTS2
327	ENSG00000088812	ATRN		327	ENSG00000087157	PGS1
328	ENSG00000088992	TESC		328	ENSG00000087245	MMP2
329	ENSG00000089022	MAPKAPK5		329	ENSG00000087253	LPCAT2
330	ENSG00000089091	DZANK1		330	ENSG00000087269	NOP14
331	ENSG00000089094	KDM2B		331	ENSG00000087302	RTRAF
332	ENSG00000089123	TASP1		332	ENSG00000087365	SF3B2
333	ENSG00000089169	RPH3A		333	ENSG00000087502	ERGIC2
334	ENSG00000089199	CHGB		334	ENSG00000087884	AAMDC
335	ENSG00000089248	ERP29		335	ENSG00000087903	RFX2
336	ENSG00000089737	DDX24		336	ENSG00000088280	ASAP3
337	ENSG00000089775	ZBTB25		337	ENSG00000088826	SMOX
338	ENSG00000089818	NECAP1		338	ENSG00000088836	SLC4A11
339	ENSG00000089847	ANKRD24		339	ENSG00000088881	EBF4
340	ENSG00000090020	SLC9A1		340	ENSG00000088930	XRN2
341	ENSG00000090266	NDUFB2		341	ENSG00000089041	P2RX7
342	ENSG00000090316	MAEA		342	ENSG00000089048	ESF1
343	ENSG00000090470	PDCD7		343	ENSG00000089127	OAS1
344	ENSG00000090520	DNAJB11		344	ENSG00000089154	GCN1
345	ENSG00000090539	CHRD		345	ENSG00000089159	PXN
346	ENSG00000090971	NAT14		346	ENSG00000089177	KIF16B
347	ENSG00000091127	PUS7		347	ENSG00000089327	FXYD5
348	ENSG00000091129	NRCAM		348	ENSG00000089472	HEPH
349	ENSG00000091136	LAMB1		349	ENSG00000089876	DHX32
350	ENSG00000091137	SLC26A4		350	ENSG00000090054	SPTLC1
351	ENSG00000091140	DLD		351	ENSG00000090060	PAPOLA
352	ENSG00000091157	WDR7		352	ENSG00000090238	YPEL3
353	ENSG00000091164	TXNL1		353	ENSG00000090339	ICAM1
354	ENSG00000091428	RAPGEF4		354	ENSG00000090376	IRAK3
355	ENSG00000091622	PITPNM3		355	ENSG00000090432	MUL1
356	ENSG00000091651	ORC6		356	ENSG00000090487	SPG21
357	ENSG00000091844	RGS17		357	ENSG00000090530	P3H2
358	ENSG00000091972	CD200		358	ENSG00000090661	CERS4
359	ENSG00000092068	SLC7A8		359	ENSG00000090776	EFNB1
360	ENSG00000092094	OSGEP		360	ENSG00000091317	CMTM6
361	ENSG00000092096	SLC22A17		361	ENSG00000091409	ITGA6
362	ENSG00000092098	RNF31		362	ENSG00000091436	MAP3K20
363	ENSG00000092201	SUPT16H		363	ENSG00000091513	TF
364	ENSG00000092208	GEMIN2		364	ENSG00000091527	CDV3
365	ENSG00000092931	MFSD11		365	ENSG00000091542	ALKBH5
366	ENSG00000093217	XYLB		366	ENSG00000091656	ZFHX4
367	ENSG00000095002	MSH2		367	ENSG00000091879	ANGPT2
368	ENSG00000095203	EPB41L4B		368	ENSG00000092148	HECTD1
369	ENSG00000095485	CWF19L1		369	ENSG00000092330	TINF2
370	ENSG00000096384	HSP90AB1		370	ENSG00000092470	WDR76
371	ENSG00000096654	ZNF184		371	ENSG00000092531	SNAP23
372	ENSG00000097021	ACOT7		372	ENSG00000092621	PHGDH
373	ENSG00000097046	CDC7		373	ENSG00000092820	EZR
374	ENSG00000099308	MAST3		374	ENSG00000092871	RFFL
375	ENSG00000099364	FBXL19		375	ENSG00000092964	DPYSL2
376	ENSG00000099365	STX1B		376	ENSG00000092969	TGFB2
377	ENSG00000099622	CIRBP		377	ENSG00000094916	CBX5
378	ENSG00000099625	CBARP		378	ENSG00000095015	MAP3K1
379	ENSG00000099814	CEP170B		379	ENSG00000095303	PTGS1
380	ENSG00000099821	POLRMT		380	ENSG00000095319	NUP188
381	ENSG00000099834	CDHR5		381	ENSG00000095397	WHRN
382	ENSG00000099840	IZUMO4		382	ENSG00000095574	IKZF5
383	ENSG00000099910	KLHL22		383	ENSG00000095637	SORBS1
384	ENSG00000099957	P2RX6		384	ENSG00000095739	BAMBI
385	ENSG00000099960	SLC7A4		385	ENSG00000095787	WAC
386	ENSG00000099999	RNF215		386	ENSG00000095970	TREM2
387	ENSG00000100023	PPIL2		387	ENSG00000096060	FKBP5
388	ENSG00000100034	PPM1F		388	ENSG00000096433	ITPR3
389	ENSG00000100058	CRYBB2P1		389	ENSG00000096696	DSP
390	ENSG00000100142	POLR2F		390	ENSG00000096717	SIRT1
391	ENSG00000100150	DEPDC5		391	ENSG00000096968	JAK2
392	ENSG00000100228	RAB36		392	ENSG00000097007	ABL1
393	ENSG00000100246	DNAL4		393	ENSG00000097033	SH3GLB1
394	ENSG00000100276	RASL10A		394	ENSG00000099194	SCD
395	ENSG00000100284	TOM1		395	ENSG00000099203	TMED1
396	ENSG00000100320	RBFOX2		396	ENSG00000099204	ABLIM1
397	ENSG00000100321	SYNGR1		397	ENSG00000099219	ERMP1
398	ENSG00000100341	PNPLA5		398	ENSG00000099290	WASHC2A
399	ENSG00000100360	IFT27		399	ENSG00000099377	HSD3B7
400	ENSG00000100372	SLC25A17		400	ENSG00000099381	SETD1A
401	ENSG00000100379	KCTD17		401	ENSG00000099385	BCL7C
402	ENSG00000100416	TRMU		402	ENSG00000099783	HNRNPM
403	ENSG00000100417	PMM1		403	ENSG00000099940	SNAP29
404	ENSG00000100478	AP4S1		404	ENSG00000099942	CRKL
405	ENSG00000100483	VCPKMT		405	ENSG00000099949	LZTR1
406	ENSG00000100505	TRIM9		406	ENSG00000099956	SMARCB1
407	ENSG00000100519	PSMC6		407	ENSG00000099968	BCL2L13
408	ENSG00000100523	DDHD1		408	ENSG00000100003	SEC14L2
409	ENSG00000100528	CNIH1		409	ENSG00000100014	SPECC1L
410	ENSG00000100554	ATP6V1D		410	ENSG00000100060	MFNG
411	ENSG00000100577	GSTZ1		411	ENSG00000100065	CARD10
412	ENSG00000100600	LGMN		412	ENSG00000100075	SLC25A1
413	ENSG00000100628	ASB2		413	ENSG00000100099	HPS4
414	ENSG00000100678	SLC8A3		414	ENSG00000100109	TFIP11
415	ENSG00000100714	MTHFD1		415	ENSG00000100139	MICALL1
416	ENSG00000100744	GSKIP		416	ENSG00000100154	TTC28
417	ENSG00000100749	VRK1		417	ENSG00000100181	TPTEP1
418	ENSG00000100814	CCNB1IP1		418	ENSG00000100227	POLDIP3
419	ENSG00000100865	CINP		419	ENSG00000100234	TIMP3
420	ENSG00000100897	DCAF11		420	ENSG00000100242	SUN2
421	ENSG00000100908	EMC9		421	ENSG00000100266	PACSIN2
422	ENSG00000100916	BRMS1L		422	ENSG00000100292	HMOX1
423	ENSG00000100983	GSS		423	ENSG00000100300	TSPO
424	ENSG00000100997	ABHD12		424	ENSG00000100330	MTMR3
425	ENSG00000101003	GINS1		425	ENSG00000100342	APOL1
426	ENSG00000101019	UQCC1		426	ENSG00000100345	MYH9
427	ENSG00000101052	IFT52		427	ENSG00000100364	KIAA0930
428	ENSG00000101132	PFDN4		428	ENSG00000100380	ST13
429	ENSG00000101152	DNAJC5		429	ENSG00000100393	EP300
430	ENSG00000101188	NTSR1		430	ENSG00000100410	PHF5A
431	ENSG00000101199	ARFGAP1		431	ENSG00000100427	MLC1
432	ENSG00000101204	CHRNA4		432	ENSG00000100439	ABHD4
433	ENSG00000101213	PTK6		433	ENSG00000100441	KHNYN
434	ENSG00000101222	SPEF1		434	ENSG00000100485	SOS2
435	ENSG00000101246	ARFRP1		435	ENSG00000100504	PYGL
436	ENSG00000101247	NDUFAF5		436	ENSG00000100568	VTI1B
437	ENSG00000101266	CSNK2A1		437	ENSG00000100596	SPTLC2
438	ENSG00000101337	TM9SF4		438	ENSG00000100599
439	ENSG00000101353	MROH8		439	ENSG00000100603	SNW1
440	ENSG00000101391	CDK5RAP1		440	ENSG00000100605	ITPK1
441	ENSG00000101444	AHCY		441	ENSG00000100644	HIF1A
442	ENSG00000101452	DHX35		442	ENSG00000100697	DICER1
443	ENSG00000101460	MAP1LC3A		443	ENSG00000100784	RPS6KA5
444	ENSG00000101546	RBFA		444	ENSG00000100796	PPP4R3A
445	ENSG00000101557	USP14		445	ENSG00000100802	C14orf93
446	ENSG00000101654	RNMT		446	ENSG00000100811	YY1
447	ENSG00000101746	NOL4		447	ENSG00000100813	ACIN1
448	ENSG00000101782	RIOK3		448	ENSG00000100815	TRIP11
449	ENSG00000101856	PGRMC1		449	ENSG00000100852	ARHGAP5
450	ENSG00000101901	ALG13		450	ENSG00000100906	NFKBIA
451	ENSG00000101911	PRPS2		451	ENSG00000100926	TM9SF1
452	ENSG00000101940	WDR13		452	ENSG00000100968	NFATC4
453	ENSG00000102003	SYP		453	ENSG00000100979	PLTP
454	ENSG00000102030	NAA10		454	ENSG00000100982	PCIF1
455	ENSG00000102078	SLC25A14		455	ENSG00000101040	ZMYND8
456	ENSG00000102081	FMR1		456	ENSG00000101096	NFATC2
457	ENSG00000102096	PIM2		457	ENSG00000101109	STK4
458	ENSG00000102100	SLC35A2		458	ENSG00000101126	ADNP
459	ENSG00000102172	SMS		459	ENSG00000101144	BMP7
460	ENSG00000102225	CDK16		460	ENSG00000101158	NELFCD
461	ENSG00000102226	USP11		461	ENSG00000101160	CTSZ
462	ENSG00000102290	PCDH11X		462	ENSG00000101166	PRELID3B
463	ENSG00000102312	PORCN		463	ENSG00000101180	HRH3
464	ENSG00000102317	RBM3		464	ENSG00000101187	SLCO4A1
465	ENSG00000102349	KLF8		465	ENSG00000101191	DIDO1
466	ENSG00000102385	DRP2		466	ENSG00000101193	GID8
467	ENSG00000102409	BEX4		467	ENSG00000101194	SLC17A9
468	ENSG00000102452	NALCN		468	ENSG00000101265	RASSF2
469	ENSG00000102466	FGF14		469	ENSG00000101276	SLC52A3
470	ENSG00000102468	HTR2A		470	ENSG00000101310	SEC23B
471	ENSG00000102471	NDFIP2		471	ENSG00000101333	PLCB4
472	ENSG00000102595	UGGT2		472	ENSG00000101343	CRNKL1
473	ENSG00000102678	FGF9		473	ENSG00000101346	POFUT1
474	ENSG00000102780	DGKH		474	ENSG00000101347	SAMHD1
475	ENSG00000102781	KATNAL1		475	ENSG00000101367	MAPRE1
476	ENSG00000102858	MGRN1		476	ENSG00000101400	SNTA1
477	ENSG00000102878	HSF4		477	ENSG00000101445	PPP1R16B
478	ENSG00000102879	CORO1A		478	ENSG00000101493	ZNF516
479	ENSG00000102897	LYRM1		479	ENSG00000101542	CDH20
480	ENSG00000102900	NUP93		480	ENSG00000101577	LPIN2
481	ENSG00000103005	USB1		481	ENSG00000101596	SMCHD1
482	ENSG00000103021	CCDC113		482	ENSG00000101605	MYOM1
483	ENSG00000103034	NDRG4		483	ENSG00000101608	MYL12A
484	ENSG00000103042	SLC38A7		484	ENSG00000101745	ANKRD12
485	ENSG00000103043	VAC14		485	ENSG00000101849	TBL1X
486	ENSG00000103056	SMPD3		486	ENSG00000101868	POLA1
487	ENSG00000103064	SLC7A6		487	ENSG00000101888	NXT2
488	ENSG00000103121	CMC2		488	ENSG00000101955	SRPX
489	ENSG00000103154	NECAB2		489	ENSG00000101972	STAG2
490	ENSG00000103174	NAGPA		490	ENSG00000101974	ATP11C
491	ENSG00000103175	WFDC1		491	ENSG00000101986	ABCD1
492	ENSG00000103197	TSC2		492	ENSG00000102007	PLP2
493	ENSG00000103227	LMF1		493	ENSG00000102032	RENBP
494	ENSG00000103248	MTHFSD		494	ENSG00000102038	SMARCA1
495	ENSG00000103269	RHBDL1		495	ENSG00000102218	RP2
496	ENSG00000103316	CRYM		496	ENSG00000102221	JADE3
497	ENSG00000103353	UBFD1		497	ENSG00000102230	PCYT1B
498	ENSG00000103356	EARS2		498	ENSG00000102271	KLHL4
499	ENSG00000103489	XYLT1		499	ENSG00000102362	SYTL4
500	ENSG00000103494	RPGRIP1L		500	ENSG00000102390	PBDC1
501	ENSG00000103502	CDIPT		501	ENSG00000102547	CAB39L
502	ENSG00000103591	AAGAB		502	ENSG00000102580	DNAJC3
503	ENSG00000103657	HERC1		503	ENSG00000102699	PARP4
504	ENSG00000103723	AP3B2		504	ENSG00000102753	KPNA3
505	ENSG00000103769	RAB11A		505	ENSG00000102755	FLT1
506	ENSG00000103942	HOMER2		506	ENSG00000102760	RGCC
507	ENSG00000104044	OCA2		507	ENSG00000102882	MAPK3
508	ENSG00000104059	FAM189A1		508	ENSG00000102908	NFAT5
509	ENSG00000104064	GABPB1		509	ENSG00000102921	N4BP1
510	ENSG00000104093	DMXL2		510	ENSG00000102935	ZNF423
511	ENSG00000104112	SCG3		511	ENSG00000102974	CTCF
512	ENSG00000104129	DNAJC17		512	ENSG00000103091	WDR59
513	ENSG00000104164	BLOC1S6		513	ENSG00000103187	COTL1
514	ENSG00000104177	MYEF2		514	ENSG00000103249	CLCN7
515	ENSG00000104231	ZFAND1		515	ENSG00000103335	PIEZO1
516	ENSG00000104327	CALB1		516	ENSG00000103342	GSPT1
517	ENSG00000104343	UBE2W		517	ENSG00000103365	GGA2
518	ENSG00000104356	POP1		518	ENSG00000103381	CPPED1
519	ENSG00000104361	NIPAL2		519	ENSG00000103404	USP31
520	ENSG00000104369	JPH1		520	ENSG00000103449	SALL1
521	ENSG00000104381	GDAP1		521	ENSG00000103479	RBL2
522	ENSG00000104388	RAB2A		522	ENSG00000103540	CCP110
523	ENSG00000104427	ZC2HC1A		523	ENSG00000103653	CSK
524	ENSG00000104435	STMN2		524	ENSG00000103710	RASL12
525	ENSG00000104442	ARMC1		525	ENSG00000103852	TTC23
526	ENSG00000104490	NCALD		526	ENSG00000103888	CEMIP
527	ENSG00000104522	TSTA3		527	ENSG00000103994	ZNF106
528	ENSG00000104524	PYCR3		528	ENSG00000104067	TJP1
529	ENSG00000104613	INTS10		529	ENSG00000104219	ZDHHC2
530	ENSG00000104643	MTMR9		530	ENSG00000104267	CA2
531	ENSG00000104671	DCTN6		531	ENSG00000104313	EYA1
532	ENSG00000104691	UBXN8		532	ENSG00000104320	NBN
533	ENSG00000104714	ERICH1		533	ENSG00000104324	CPQ
534	ENSG00000104723	TUSC3		534	ENSG00000104332	SFRP1
535	ENSG00000104731	KLHDC4		535	ENSG00000104365	IKBKB
536	ENSG00000104805	NUCB1		536	ENSG00000104412	EMC2
537	ENSG00000104833	TUBB4A		537	ENSG00000104419	NDRG1
538	ENSG00000104853	CLPTM1		538	ENSG00000104447	TRPS1
539	ENSG00000104863	LIN7B		539	ENSG00000104450	SPAG1
540	ENSG00000104866	PPP1R37		540	ENSG00000104472	CHRAC1
541	ENSG00000104872	PIH1D1		541	ENSG00000104517	UBR5
542	ENSG00000104884	ERCC2		542	ENSG00000104518	GSDMD
543	ENSG00000104886	PLEKHJ1		543	ENSG00000104549	SQLE
544	ENSG00000104888	SLC17A7		544	ENSG00000104611	SH2D4A
545	ENSG00000104907	TRMT1		545	ENSG00000104728	ARHGEF10
546	ENSG00000104967	NOVA2		546	ENSG00000104825	NFKBIB
547	ENSG00000104983	CCDC61		547	ENSG00000104870	FCGRT
548	ENSG00000105053	VRK3		548	ENSG00000104881	PPP1R13L
549	ENSG00000105136	ZNF419		549	ENSG00000104894	CD37
550	ENSG00000105143	SLC1A6		550	ENSG00000104903	LYL1
551	ENSG00000105185	PDCD5		551	ENSG00000104998	IL27RA
552	ENSG00000105197	TIMM50		552	ENSG00000105122	RASAL3
553	ENSG00000105220	GPI		553	ENSG00000105137	SYDE1
554	ENSG00000105223	PLD3		554	ENSG00000105176	URI1
555	ENSG00000105245	NUMBL		555	ENSG00000105202	FBL
556	ENSG00000105251	SHD		556	ENSG00000105227	PRX
557	ENSG00000105270	CLIP3		557	ENSG00000105229	PIAS4
558	ENSG00000105278	ZFR2		558	ENSG00000105248	YJU2
559	ENSG00000105339	DENND3		559	ENSG00000105281	SLC1A5
560	ENSG00000105376	ICAM5		560	ENSG00000105323	HNRNPUL1
561	ENSG00000105379	ETFB		561	ENSG00000105329	TGFB1
562	ENSG00000105393	BABAM1		562	ENSG00000105355	PLIN3
563	ENSG00000105401	CDC37		563	ENSG00000105366	SIGLEC8
564	ENSG00000105402	NAPA		564	ENSG00000105404	RABAC1
565	ENSG00000105409	ATP1A3		565	ENSG00000105519	CAPS
566	ENSG00000105419	MEIS3		566	ENSG00000105559	PLEKHA4
567	ENSG00000105509	HAS1		567	ENSG00000105643	ARRDC2
568	ENSG00000105518	TMEM205		568	ENSG00000105655	ISYNA1
569	ENSG00000105568	PPP2R1A		569	ENSG00000105698	USF2
570	ENSG00000105576	TNPO2		570	ENSG00000105699	LSR
571	ENSG00000105639	JAK3		571	ENSG00000105854	PON2
572	ENSG00000105649	RAB3A		572	ENSG00000105855	ITGB8
573	ENSG00000105650	PDE4C		573	ENSG00000105856	HBP1
574	ENSG00000105662	CRTC1		574	ENSG00000105926	MPP6
575	ENSG00000105696	TMEM59L		575	ENSG00000105939	ZC3HAV1
576	ENSG00000105705	SUGP1		576	ENSG00000105968	H2AZ2
577	ENSG00000105778	AVL9		577	ENSG00000105974	CAV1
578	ENSG00000105784	RUNDC3B		578	ENSG00000106049	HIBADH
579	ENSG00000105792	CFAP69		579	ENSG00000106078	COBL
580	ENSG00000105793	GTPBP10		580	ENSG00000106211	HSPB1
581	ENSG00000105865	DUS4L		581	ENSG00000106278	PTPRZ1
582	ENSG00000105963	ADAP1		582	ENSG00000106348	IMPDH1
583	ENSG00000106077	ABHD11		583	ENSG00000106351	AGFG2
584	ENSG00000106089	STX1A		584	ENSG00000106366	SERPINE1
585	ENSG00000106105	GARS1		585	ENSG00000106404	CLDN15
586	ENSG00000106236	NPTX2		586	ENSG00000106538	RARRES2
587	ENSG00000106266	SNX8		587	ENSG00000106546	AHR
588	ENSG00000106355	LSM5		588	ENSG00000106560	GIMAP2
589	ENSG00000106367	AP1S1		589	ENSG00000106565	TMEM176B
590	ENSG00000106477	CEP41		590	ENSG00000106624	AEBP1
591	ENSG00000106484	MEST		591	ENSG00000106633	GCK
592	ENSG00000106524	ANKMY2		592	ENSG00000106636	YKT6
593	ENSG00000106591	MRPL32		593	ENSG00000106665	CLIP2
594	ENSG00000106603	COA1		594	ENSG00000106771	TMEM245
595	ENSG00000106608	URGCP		595	ENSG00000106780	MEGF9
596	ENSG00000106683	LIMK1		596	ENSG00000106823	ECM2
597	ENSG00000106686	SPATA6L		597	ENSG00000106829	TLE4
598	ENSG00000106688	SLC1A1		598	ENSG00000106992	AK1
599	ENSG00000106692	FKTN		599	ENSG00000107099	DOCK8
600	ENSG00000106723	SPIN1		600	ENSG00000107104	KANK1
601	ENSG00000106789	CORO2A		601	ENSG00000107175	CREB3
602	ENSG00000106868	SUSD1		602	ENSG00000107186	MPDZ
603	ENSG00000106976	DNM1		603	ENSG00000107201	DDX58
604	ENSG00000106993	CDC37L1		604	ENSG00000107249	GLIS3
605	ENSG00000107077	KDM4C		605	ENSG00000107263	RAPGEF1
606	ENSG00000107105	ELAVL2		606	ENSG00000107290	SETX
607	ENSG00000107281	NPDC1		607	ENSG00000107341	UBE2R2
608	ENSG00000107282	APBA1		608	ENSG00000107362	ABHD17B
609	ENSG00000107372	ZFAND5		609	ENSG00000107554	DNMBP
610	ENSG00000107593	PKD2L1		610	ENSG00000107672	NSMCE4A
611	ENSG00000107643	MAPK8		611	ENSG00000107731	UNC5B
612	ENSG00000107745	MICU1		612	ENSG00000107738	VSIR
613	ENSG00000107758	PPP3CB		613	ENSG00000107779	BMPR1A
614	ENSG00000107819	SFXN3		614	ENSG00000107798	LIPA
615	ENSG00000107833	NPM3		615	ENSG00000107815	TWNK
616	ENSG00000107862	GBF1		616	ENSG00000107816	LZTS2
617	ENSG00000107864	CPEB3		617	ENSG00000107854	TNKS2
618	ENSG00000107929	LARP4B		618	ENSG00000107863	ARHGAP21
619	ENSG00000107951	MTPAP		619	ENSG00000107882	SUFU
620	ENSG00000107954	NEURL1		620	ENSG00000107897	ACBD5
621	ENSG00000108010	GLRX3		621	ENSG00000108055	SMC3
622	ENSG00000108018	SORCS1		622	ENSG00000108091	CCDC6
623	ENSG00000108039	XPNPEP1		623	ENSG00000108175	ZMIZ1
624	ENSG00000108094	CUL2		624	ENSG00000108219	TSPAN14
625	ENSG00000108309	RUNDC3A		625	ENSG00000108239	TBC1D12
626	ENSG00000108352	RAPGEFL1		626	ENSG00000108298	RPL19
627	ENSG00000108375	RNF43		627	ENSG00000108349	CASC3
628	ENSG00000108384	RAD51C		628	ENSG00000108406	DHX40
629	ENSG00000108389	MTMR4		629	ENSG00000108468	CBX1
630	ENSG00000108395	TRIM37		630	ENSG00000108510	MED13
631	ENSG00000108465	CDK5RAP3		631	ENSG00000108592	FTSJ3
632	ENSG00000108469	RECQL5		632	ENSG00000108599	AKAP10
633	ENSG00000108474	PIGL		633	ENSG00000108639	SYNGR2
634	ENSG00000108506	INTS2		634	ENSG00000108679	LGALS3BP
635	ENSG00000108509	CAMTA2		635	ENSG00000108691	CCL2
636	ENSG00000108528	SLC25A11		636	ENSG00000108733	PEX12
637	ENSG00000108641	B9D1		637	ENSG00000108784	NAGLU
638	ENSG00000108651	UTP6		638	ENSG00000108785	HSD17B1P1
639	ENSG00000108684	ASIC2		639	ENSG00000108798	ABI3
640	ENSG00000108771	DHX58		640	ENSG00000108828	VAT1
641	ENSG00000108840	HDAC5		641	ENSG00000108830	RND2
642	ENSG00000108883	EFTUD2		642	ENSG00000109062	SLC9A3R1
643	ENSG00000108932	SLC16A6		643	ENSG00000109099	PMP22
644	ENSG00000108946	PRKAR1A		644	ENSG00000109103	UNC119
645	ENSG00000108947	EFNB3		645	ENSG00000109111	SUPT6H
646	ENSG00000109016	DHRS7B		646	ENSG00000109171	SLAIN2
647	ENSG00000109046	WSB1		647	ENSG00000109220	CHIC2
648	ENSG00000109065	NAT9		648	ENSG00000109265	CRACD
649	ENSG00000109083	IFT20		649	ENSG00000109320	NFKB1
650	ENSG00000109158	GABRA4		650	ENSG00000109458	GAB1
651	ENSG00000109180	OCIAD1		651	ENSG00000109472	CPE
652	ENSG00000109184	DCUN1D4		652	ENSG00000109501	WFS1
653	ENSG00000109436	TBC1D9		653	ENSG00000109606	DHX15
654	ENSG00000109576	AADAT		654	ENSG00000109787	KLF3
655	ENSG00000109670	FBXW7		655	ENSG00000109790	KLHL5
656	ENSG00000109771	LRP2BP		656	ENSG00000109846	CRYAB
657	ENSG00000109794	FAM149A		657	ENSG00000109861	CTSC
658	ENSG00000109832	DDX25		658	ENSG00000109906	ZBTB16
659	ENSG00000109917	ZPR1		659	ENSG00000109911	ELP4
660	ENSG00000109927	TECTA		660	ENSG00000110047	EHD1
661	ENSG00000110031	LPXN		661	ENSG00000110057	UNC93B1
662	ENSG00000110042	DTX4		662	ENSG00000110104	CCDC86
663	ENSG00000110046	ATG2A		663	ENSG00000110108	TMEM109
664	ENSG00000110074	FOXRED1		664	ENSG00000110237	ARHGEF17
665	ENSG00000110076	NRXN2		665	ENSG00000110321	EIF4G2
666	ENSG00000110107	PRPF19		666	ENSG00000110330	BIRC2
667	ENSG00000110148	CCKBR		667	ENSG00000110395	CBL
668	ENSG00000110171	TRIM3		668	ENSG00000110422	HIPK3
669	ENSG00000110200	ANAPC15		669	ENSG00000110446	SLC15A3
670	ENSG00000110274	CEP164		670	ENSG00000110651	CD81
671	ENSG00000110400	NECTIN1		671	ENSG00000110693	SOX6
672	ENSG00000110427	KIAA1549L		672	ENSG00000110711	AIP
673	ENSG00000110429	FBXO3		673	ENSG00000110713	NUP98
674	ENSG00000110435	PDHX		674	ENSG00000110719	TCIRG1
675	ENSG00000110455	ACCS		675	ENSG00000110851	PRDM4
676	ENSG00000110583	NAA40		676	ENSG00000110852	CLEC2B
677	ENSG00000110628	SLC22A18		677	ENSG00000110876	SELPLG
678	ENSG00000110675	ELMOD1		678	ENSG00000110880	CORO1C
679	ENSG00000110696	C11orf58		679	ENSG00000110900	TSPAN11
680	ENSG00000110768	GTF2H1		680	ENSG00000110917	MLEC
681	ENSG00000110786	PTPN5		681	ENSG00000111058	ACSS3
682	ENSG00000110844	PRPF40B		682	ENSG00000111142	METAP2
683	ENSG00000110888	CAPRIN2		683	ENSG00000111145	ELK3
684	ENSG00000110931	CAMKK2		684	ENSG00000111181	SLC6A12
685	ENSG00000111110	PPM1H		685	ENSG00000111266	DUSP16
686	ENSG00000111196	MAGOHB		686	ENSG00000111269	CREBL2
687	ENSG00000111218	PRMT8		687	ENSG00000111276	CDKN1B
688	ENSG00000111224	PARP11		688	ENSG00000111321	LTBR
689	ENSG00000111237	VPS29		689	ENSG00000111328	CDK2AP1
690	ENSG00000111271	ACAD10		690	ENSG00000111450	STX2
691	ENSG00000111344	RASAL1		691	ENSG00000111596	CNOT2
692	ENSG00000111358	GTF2H3		692	ENSG00000111602	TIMELESS
693	ENSG00000111364	DDX55		693	ENSG00000111642	CHD4
694	ENSG00000111490	TBC1D30		694	ENSG00000111666	CHPT1
695	ENSG00000111652	COPS7A		695	ENSG00000111671	SPSB2
696	ENSG00000111667	USP5		696	ENSG00000111679	PTPN6
697	ENSG00000111670	GNPTAB		697	ENSG00000111783	RFX4
698	ENSG00000111674	ENO2		698	ENSG00000111802	TDP2
699	ENSG00000111696	NT5DC3		699	ENSG00000111817	DSE
700	ENSG00000111707	SUDS3		700	ENSG00000111843	TMEM14C
701	ENSG00000111711	GOLT1B		701	ENSG00000111907	TPD52L1
702	ENSG00000111726	CMAS		702	ENSG00000111961	SASH1
703	ENSG00000111731	C2CD5		703	ENSG00000112031	MTRF1L
704	ENSG00000111799	COL12A1		704	ENSG00000112039	FANCE
705	ENSG00000111850	SMIM8		705	ENSG00000112139	MDGA1
706	ENSG00000111863	ADTRP		706	ENSG00000112167	SAYSD1
707	ENSG00000112053	SLC26A8		707	ENSG00000112234	FBXL4
708	ENSG00000112146	FBXO9		708	ENSG00000112249	ASCC3
709	ENSG00000112183	RBM24		709	ENSG00000112276	BVES
710	ENSG00000112186	CAP2		710	ENSG00000112309	B3GAT2
711	ENSG00000112242	E2F3		711	ENSG00000112333	NR2E1
712	ENSG00000112245	PTP4A1		712	ENSG00000112343	TRIM38
713	ENSG00000112280	COL9A1		713	ENSG00000112378	PERP
714	ENSG00000112290	WASF1		714	ENSG00000112531	QKI
715	ENSG00000112294	ALDH5A1		715	ENSG00000112561	TFEB
716	ENSG00000112320	SOBP		716	ENSG00000112679	DUSP22
717	ENSG00000112367	FIG4		717	ENSG00000112739	PRPF4B
718	ENSG00000112541	PDE10A		718	ENSG00000112773	TENT5A
719	ENSG00000112592	TBP		719	ENSG00000112851	ERBIN
720	ENSG00000112651	MRPL2		720	ENSG00000112893	MAN2A1
721	ENSG00000112699	GMDS		721	ENSG00000112977	DAP
722	ENSG00000112796	ENPP5		722	ENSG00000113140	SPARC
723	ENSG00000112852	PCDHB2		723	ENSG00000113269	RNF130
724	ENSG00000112855	HARS2		724	ENSG00000113300	CNOT6
725	ENSG00000112981	NME5		725	ENSG00000113328	CCNG1
726	ENSG00000112992	NNT		726	ENSG00000113384	GOLPH3
727	ENSG00000113048	MRPS27		727	ENSG00000113504	SLC12A7
728	ENSG00000113068	PFDN1		728	ENSG00000113578	FGF1
729	ENSG00000113100	CDH9		729	ENSG00000113594	LIFR
730	ENSG00000113108	APBB3		730	ENSG00000113645	WWC1
731	ENSG00000113240	CLK4		731	ENSG00000113657	DPYSL3
732	ENSG00000113356	POLR3G		732	ENSG00000113658	SMAD5
733	ENSG00000113360	DROSHA		733	ENSG00000113721	PDGFRB
734	ENSG00000113387	SUB1		734	ENSG00000113732	ATP6V0E1
735	ENSG00000113460	BRIX1		735	ENSG00000113810	SMC4
736	ENSG00000113558	SKP1		736	ENSG00000113916	BCL6
737	ENSG00000113569	NUP155		737	ENSG00000114125	RNF7
738	ENSG00000113575	PPP2CA		738	ENSG00000114126	TFDP2
739	ENSG00000113597	TRAPPC13		739	ENSG00000114127	XRN1
740	ENSG00000113648	MACROH2A1		740	ENSG00000114166	KAT2B
741	ENSG00000113649	TCERG1		741	ENSG00000114200	BCHE
742	ENSG00000113749	HRH2		742	ENSG00000114268	PFKFB4
743	ENSG00000113805	CNTN3		743	ENSG00000114353	GNAI2
744	ENSG00000113966	ARL6		744	ENSG00000114439	BBX
745	ENSG00000114021	NIT2		745	ENSG00000114698	PLSCR4
746	ENSG00000114023	FAM162A		746	ENSG00000114742	WDR48
747	ENSG00000114054	PCCB		747	ENSG00000114790	ARHGEF26
748	ENSG00000114098	ARMC8		748	ENSG00000114796	KLHL24
749	ENSG00000114120	SLC25A36		749	ENSG00000114853	ZBTB47
750	ENSG00000114270	COL7A1		750	ENSG00000114867	EIF4G1
751	ENSG00000114279	FGF12		751	ENSG00000114904	NEK4
752	ENSG00000114544	SLC41A3		752	ENSG00000114978	MOB1A
753	ENSG00000114554	PLXNA1		753	ENSG00000114993	RTKN
754	ENSG00000114573	ATP6V1A		754	ENSG00000115020	PIKFYVE
755	ENSG00000114631	PODXL2		755	ENSG00000115084	SLC35F5
756	ENSG00000114686	MRPL3		756	ENSG00000115107	STEAP3
757	ENSG00000114735	HEMK1		757	ENSG00000115112	TFCP2L1
758	ENSG00000114770	ABCC5		758	ENSG00000115129	TP53I3
759	ENSG00000114805	PLCH1		759	ENSG00000115170	ACVR1
760	ENSG00000114812	VIPR1		760	ENSG00000115183	TANC1
761	ENSG00000114841	DNAH1		761	ENSG00000115241	PPM1G
762	ENSG00000114902	SPCS1		762	ENSG00000115267	IFIH1
763	ENSG00000114923	SLC4A3		763	ENSG00000115282	TTC31
764	ENSG00000114948	ADAM23		764	ENSG00000115306	SPTBN1
765	ENSG00000115041	KCNIP3		765	ENSG00000115307	AUP1
766	ENSG00000115042	FAHD2A		766	ENSG00000115318	LOXL3
767	ENSG00000115073	ACTR1B		767	ENSG00000115325	DOK1
768	ENSG00000115194	SLC30A3		768	ENSG00000115364	MRPL19
769	ENSG00000115204	MPV17		769	ENSG00000115392	FANCL
770	ENSG00000115226	FNDC4		770	ENSG00000115461	IGFBP5
771	ENSG00000115252	PDE1A		771	ENSG00000115464	USP34
772	ENSG00000115255	REEP6		772	ENSG00000115468	EFHD1
773	ENSG00000115271	GCA		773	ENSG00000115524	SF3B1
774	ENSG00000115286	NDUFS7		774	ENSG00000115548	KDM3A
775	ENSG00000115368	WDR75		775	ENSG00000115677	HDLBP
776	ENSG00000115425	PECR		776	ENSG00000115738	ID2
777	ENSG00000115514	TXNDC9		777	ENSG00000115806	GORASP2
778	ENSG00000115520	COQ10B		778	ENSG00000115825	PRKD3
779	ENSG00000115525	ST3GAL5		779	ENSG00000115896	PLCL1
780	ENSG00000115540	MOB4		780	ENSG00000115904	SOS1
781	ENSG00000115598	IL1RL2		781	ENSG00000115956	PLEK
782	ENSG00000115641	FHL2		782	ENSG00000116044	NFE2L2
783	ENSG00000115685	PPP1R7		783	ENSG00000116062	MSH6
784	ENSG00000115694	STK25		784	ENSG00000116096	SPR
785	ENSG00000115756	HPCAL1		785	ENSG00000116117	PARD3B
786	ENSG00000115762	PLEKHB2		786	ENSG00000116128	BCL9
787	ENSG00000115839	RAB3GAP1		787	ENSG00000116132	PRRX1
788	ENSG00000115944	COX7A2L		788	ENSG00000116198	CEP104
789	ENSG00000115977	AAK1		789	ENSG00000116212	LRRC42
790	ENSG00000116120	FARSB		790	ENSG00000116237	ICMT
791	ENSG00000116141	MARK1		791	ENSG00000116337	AMPD2
792	ENSG00000116147	TNR		792	ENSG00000116350	SRSF4
793	ENSG00000116151	MORN1		793	ENSG00000116473	RAP1A
794	ENSG00000116221	MRPL37		794	ENSG00000116478	HDAC1
795	ENSG00000116254	CHD5		795	ENSG00000116539	ASH1L
796	ENSG00000116260	QSOX1		796	ENSG00000116574	RHOU
797	ENSG00000116299	KIAA1324		797	ENSG00000116641	DOCK7
798	ENSG00000116353	MECR		798	ENSG00000116661	FBXO2
799	ENSG00000116459	ATP5PB		799	ENSG00000116668	SWT1
800	ENSG00000116560	SFPQ		800	ENSG00000116685	KIAA2013
801	ENSG00000116580	GON4L		801	ENSG00000116729	WLS
802	ENSG00000116604	MEF2D		802	ENSG00000116747	RO60
803	ENSG00000116675	DNAJC6		803	ENSG00000116774	OLFML3
804	ENSG00000116688	MFN2		804	ENSG00000116786	PLEKHM2
805	ENSG00000116750	UCHL5		805	ENSG00000116815	CD58
806	ENSG00000116752	BCAS2		806	ENSG00000116863	ADPRHL2
807	ENSG00000116761	CTH		807	ENSG00000117115	PADI2
808	ENSG00000116771	AGMAT		808	ENSG00000117133	RPF1
809	ENSG00000116819	TFAP2E		809	ENSG00000117174	ZNHIT6
810	ENSG00000116852	KIF21B		810	ENSG00000117280	RAB29
811	ENSG00000116857	TMEM9		811	ENSG00000117298	ECE1
812	ENSG00000116918	TSNAX		812	ENSG00000117318	ID3
813	ENSG00000116957	NA		813	ENSG00000117394	SLC2A1
814	ENSG00000116983	HPCAL4		814	ENSG00000117450	PRDX1
815	ENSG00000116984	MTR		815	ENSG00000117500	TMED5
816	ENSG00000117069	ST6GALNAC5		816	ENSG00000117519	CNN3
817	ENSG00000117152	RGS4		817	ENSG00000117528	ABCD3
818	ENSG00000117245	KIF17		818	ENSG00000117592	PRDX6
819	ENSG00000117308	GALE		819	ENSG00000117593	DARS2
820	ENSG00000117395	EBNA1BP2		820	ENSG00000117676	RPS6KA1
821	ENSG00000117479	SLC19A2		821	ENSG00000117697	NSL1
822	ENSG00000117598	PLPPR5		822	ENSG00000117707	PROX1
823	ENSG00000117600	PLPPR4		823	ENSG00000117713	ARID1A
824	ENSG00000117632	STMN1		824	ENSG00000117751	PPP1R8
825	ENSG00000117682	DHDDS		825	ENSG00000117984	CTSD
826	ENSG00000117758	STX12		826	ENSG00000118007	STAG1
827	ENSG00000117877	CD3EAP		827	ENSG00000118096	IFT46
828	ENSG00000117906	RCN2		828	ENSG00000118181	RPS25
829	ENSG00000118160	SLC8A2		829	ENSG00000118217	ATF6
830	ENSG00000118420	UBE3D		830	ENSG00000118260	CREB1
831	ENSG00000118432	CNR1		831	ENSG00000118263	KLF7
832	ENSG00000118454	ANKRD13C		832	ENSG00000118482	PHF3
833	ENSG00000118473	SGIP1		833	ENSG00000118496	FBXO30
834	ENSG00000118495	PLAGL1		834	ENSG00000118503	TNFAIP3
835	ENSG00000118596	SLC16A7		835	ENSG00000118508	RAB32
836	ENSG00000118733	OLFM3		836	ENSG00000118515	SGK1
837	ENSG00000118898	PPL		837	ENSG00000118640	VAMP8
838	ENSG00000118971	CCND2		838	ENSG00000118655	DCLRE1B
839	ENSG00000119125	GDA		839	ENSG00000118705	RPN2
840	ENSG00000119185	ITGB1BP1		840	ENSG00000118707	TGIF2
841	ENSG00000119203	CPSF3		841	ENSG00000118785	SPP1
842	ENSG00000119227	PIGZ		842	ENSG00000118894	EEF2KMT
843	ENSG00000119283	TRIM67		843	ENSG00000118946	PCDH17
844	ENSG00000119383	PTPA		844	ENSG00000119004	CYP20A1
845	ENSG00000119508	NR4A3		845	ENSG00000119139	TJP2
846	ENSG00000119522	DENND1A		846	ENSG00000119280	C1orf198
847	ENSG00000119596	YLPM1		847	ENSG00000119333	WDR34
848	ENSG00000119599	DCAF4		848	ENSG00000119397	CNTRL
849	ENSG00000119636	BBOF1		849	ENSG00000119403	PHF19
850	ENSG00000119650	IFT43		850	ENSG00000119408	NEK6
851	ENSG00000119682	AREL1		851	ENSG00000119535	CSF3R
852	ENSG00000119705	SLIRP		852	ENSG00000119537	KDSR
853	ENSG00000119723	COQ6		853	ENSG00000119630	PGF
854	ENSG00000119760	SUPT7L		854	ENSG00000119655	NPC2
855	ENSG00000119782	FKBP1B		855	ENSG00000119669	IRF2BPL
856	ENSG00000119865	CNRIP1		856	ENSG00000119699	TGFB3
857	ENSG00000119866	BCL11A		857	ENSG00000119720	NRDE2
858	ENSG00000119965	C10orf88		858	ENSG00000119729	RHOQ
859	ENSG00000119969	HELLS		859	ENSG00000119737	GPR75
860	ENSG00000120053	GOT1		860	ENSG00000119878	CRIPT
861	ENSG00000120251	GRIA2		861	ENSG00000119900	OGFRL1
862	ENSG00000120256	LRP11		862	ENSG00000119917	IFIT3
863	ENSG00000120265	PCMT1		863	ENSG00000119922	IFIT2
864	ENSG00000120509	PDZD11		864	ENSG00000119943	PYROXD2
865	ENSG00000120645	IQSEC3		865	ENSG00000119950	MXI1
866	ENSG00000120738	EGR1		866	ENSG00000119953	SMNDC1
867	ENSG00000120805	ARL1		867	ENSG00000120063	GNA13
868	ENSG00000120820	GLT8D2		868	ENSG00000120071	KANSL1
869	ENSG00000120832	MTERF2		869	ENSG00000120129	DUSP1
870	ENSG00000120875	DUSP4		870	ENSG00000120162	MOB3B
871	ENSG00000120899	PTK2B		871	ENSG00000120278	PLEKHG1
872	ENSG00000120925	RNF170		872	ENSG00000120279	MYCT1
873	ENSG00000120963	ZNF706		873	ENSG00000120306	CYSTM1
874	ENSG00000121022	COPS5		874	ENSG00000120333	MRPS14
875	ENSG00000121064	SCPEP1		875	ENSG00000120370	GORAB
876	ENSG00000121073	SLC35B1		876	ENSG00000120451	SNX19
877	ENSG00000121390	PSPC1		877	ENSG00000120594	PLXDC2
878	ENSG00000121406	ZNF549		878	ENSG00000120690	ELF1
879	ENSG00000121413	ZSCAN18		879	ENSG00000120693	SMAD9
880	ENSG00000121542	SEC22A		880	ENSG00000120705	ETF1
881	ENSG00000121671	CRY2		881	ENSG00000120708	TGFBI
882	ENSG00000121680	PEX16		882	ENSG00000120729	MYOT
883	ENSG00000121753	ADGRB2		883	ENSG00000120733	KDM3B
884	ENSG00000121766	ZCCHC17		884	ENSG00000120885	CLU
885	ENSG00000121897	LIAS		885	ENSG00000120907	ADRA1A
886	ENSG00000121904	CSMD2		886	ENSG00000120942	UBIAD1
887	ENSG00000121905	HPCA		887	ENSG00000121039	RDH10
888	ENSG00000121988	ZRANB3		888	ENSG00000121060	TRIM25
889	ENSG00000122025	FLT3		889	ENSG00000121067	SPOP
890	ENSG00000122335	SERAC1		890	ENSG00000121068	TBX2
891	ENSG00000122367	LDB3		891	ENSG00000121361	KCNJ8
892	ENSG00000122417	ODF2L		892	ENSG00000121440	PDZRN3
893	ENSG00000122477	LRRC39		893	ENSG00000121578	B4GALT4
894	ENSG00000122490	SLC66A2		894	ENSG00000121579	NAA50
895	ENSG00000122512	PMS2		895	ENSG00000121691	CAT
896	ENSG00000122565	CBX3		896	ENSG00000121749	TBC1D15
897	ENSG00000122584	NXPH1		897	ENSG00000121864	ZNF639
898	ENSG00000122643	NT5C3A		898	ENSG00000121879	PIK3CA
899	ENSG00000122674	CCZ1		899	ENSG00000121892	PDS5A
900	ENSG00000122733	PHF24		900	ENSG00000121903	ZSCAN20
901	ENSG00000122873	CISD1		901	ENSG00000121957	GPSM2
902	ENSG00000122912	SLC25A16		902	ENSG00000121966	CXCR4
903	ENSG00000122952	ZWINT		903	ENSG00000122008	POLK
904	ENSG00000122970	IFT81		904	ENSG00000122033	MTIF3
905	ENSG00000123159	GIPC1		905	ENSG00000122042	UBL3
906	ENSG00000123178	SPRYD7		906	ENSG00000122068	FYTTD1
907	ENSG00000123352	SPATS2		907	ENSG00000122122	SASH3
908	ENSG00000123360	PDE1B		908	ENSG00000122257	RBBP6
909	ENSG00000123415	SMUG1		909	ENSG00000122376	SHLD2
910	ENSG00000123416	TUBA1B		910	ENSG00000122378	PRXL2A
911	ENSG00000123472	ATPAF1		911	ENSG00000122406	RPL5
912	ENSG00000123570	RAB9B		912	ENSG00000122482	ZNF644
913	ENSG00000123685	BATF3		913	ENSG00000122507	BBS9
914	ENSG00000123737	EXOSC9		914	ENSG00000122566	HNRNPA2B1
915	ENSG00000124194	GDAP1L1		915	ENSG00000122679	RAMP3
916	ENSG00000124243	BCAS4		916	ENSG00000122756	CNTFR
917	ENSG00000124302	CHST8		917	ENSG00000122786	CALD1
918	ENSG00000124313	IQSEC2		918	ENSG00000122862	SRGN
919	ENSG00000124370	MCEE		919	ENSG00000122863	CHST3
920	ENSG00000124507	PACSIN1		920	ENSG00000122986	HVCN1
921	ENSG00000124523	SIRT5		921	ENSG00000123066	MED13L
922	ENSG00000124608	AARS2		922	ENSG00000123080	CDKN2C
923	ENSG00000124613	ZNF391		923	ENSG00000123094	RASSF8
924	ENSG00000124772	CPNE5		924	ENSG00000123095	BHLHE41
925	ENSG00000124784	RIOK1		925	ENSG00000123096	SSPN
926	ENSG00000124785	NRN1		926	ENSG00000123104	ITPR2
927	ENSG00000124788	ATXN1		927	ENSG00000123124	WWP1
928	ENSG00000124802	EEF1E1		928	ENSG00000123136	DDX39A
929	ENSG00000124831	LRRFIP1		929	ENSG00000123143	PKN1
930	ENSG00000125122	LRRC29		930	ENSG00000123144	TRIR
931	ENSG00000125354	SEPTIN6		931	ENSG00000123200	ZC3H13
932	ENSG00000125375	DMAC2L		932	ENSG00000123243	ITIH5
933	ENSG00000125450	NUP85		933	ENSG00000123268	ATF1
934	ENSG00000125459	MSTO1		934	ENSG00000123374	CDK2
935	ENSG00000125462	C1orf61		935	ENSG00000123427	EEF1AKMT3
936	ENSG00000125503	PPP1R12C		936	ENSG00000123505	AMD1
937	ENSG00000125534	PPDPF		937	ENSG00000123595	RAB9A
938	ENSG00000125657	TNFSF9		938	ENSG00000123609	NMI
939	ENSG00000125675	GRIA3		939	ENSG00000123700	KCNJ2
940	ENSG00000125740	FOSB		940	ENSG00000123739	PLA2G12A
941	ENSG00000125755	SYMPK		941	ENSG00000123810	B9D2
942	ENSG00000125772	GPCPD1		942	ENSG00000123933	MXD4
943	ENSG00000125814	NAPB		943	ENSG00000123992	DNPEP
944	ENSG00000125821	DTD1		944	ENSG00000124098	FAM210B
945	ENSG00000125841	NRSN2		945	ENSG00000124126	PREX1
946	ENSG00000125846	ZNF133		946	ENSG00000124145	SDC4
947	ENSG00000125851	PCSK2		947	ENSG00000124151	NCOA3
948	ENSG00000125864	BFSP1		948	ENSG00000124160	NCOA5
949	ENSG00000125877	ITPA		949	ENSG00000124181	PLCG1
950	ENSG00000125895	TMEM74B		950	ENSG00000124201	ZNFX1
951	ENSG00000125912	NCLN		951	ENSG00000124214	STAU1
952	ENSG00000125962	ARMCX5		952	ENSG00000124215	CDH26
953	ENSG00000125966	MMP24		953	ENSG00000124225	PMEPA1
954	ENSG00000125997	BPIFB9P		954	ENSG00000124226	RNF114
955	ENSG00000126067	PSMB2		955	ENSG00000124299	PEPD
956	ENSG00000126091	ST3GAL3		956	ENSG00000124440	HIF3A
957	ENSG00000126214	KLC1		957	ENSG00000124459	ZNF45
958	ENSG00000126500			958	ENSG00000124508	BTN2A2
959	ENSG00000126522	ASL		959	ENSG00000124570	SERPINB6
960	ENSG00000126583	PRKCG		960	ENSG00000124615	MOCS1
961	ENSG00000126602	TRAP1		961	ENSG00000124749	COL21A1
962	ENSG00000126733	DACH2		962	ENSG00000124782	RREB1
963	ENSG00000126768	TIMM17B		963	ENSG00000124795	DEK
964	ENSG00000126775	ATG14		964	ENSG00000124942	AHNAK
965	ENSG00000126790	L3HYPDH		965	ENSG00000125144	MT1G
966	ENSG00000126870	WDR60		966	ENSG00000125148	MT2A
967	ENSG00000126945	HNRNPH2		967	ENSG00000125257	ABCC4
968	ENSG00000126970	ZC4H2		968	ENSG00000125285	SOX21
969	ENSG00000127191	TRAF2		969	ENSG00000125304	TM9SF2
970	ENSG00000127252	PLAAT1		970	ENSG00000125355	TMEM255A
971	ENSG00000127337	YEATS4		971	ENSG00000125386	FAM193A
972	ENSG00000127415	IDUA		972	ENSG00000125398	SOX9
973	ENSG00000127419	TMEM175		973	ENSG00000125457	MIF4GD
974	ENSG00000127423	AUNIP		974	ENSG00000125637	PSD4
975	ENSG00000127445	PIN1		975	ENSG00000125676	THOC2
976	ENSG00000127452	FBXL12		976	ENSG00000125686	MED1
977	ENSG00000127463	EMC1		977	ENSG00000125703	ATG4C
978	ENSG00000127561	SYNGR3		978	ENSG00000125733	TRIP10
979	ENSG00000127585	FBXL16		979	ENSG00000125734	GPR108
980	ENSG00000127586	CHTF18		980	ENSG00000125753	VASP
981	ENSG00000127616	SMARCA4		981	ENSG00000125779	PANK2
982	ENSG00000127824	TUBA4A		982	ENSG00000125817	CENPB
983	ENSG00000127838	PNKD		983	ENSG00000125820	NKX2-2
984	ENSG00000127995	CASD1		984	ENSG00000125834	STK35
985	ENSG00000128000	ZNF780B		985	ENSG00000125844	RRBP1
986	ENSG00000128039	SRD5A3		986	ENSG00000125845	BMP2
987	ENSG00000128285	MCHR1		987	ENSG00000125875	TBC1D20
988	ENSG00000128298	BAIAP2L2		988	ENSG00000125952	MAX
989	ENSG00000128422	KRT17		989	ENSG00000125968	ID1
990	ENSG00000128482	RNF112		990	ENSG00000125977	EIF2S2
991	ENSG00000128563	PRKRIP1		991	ENSG00000126003	PLAGL2
992	ENSG00000128564	VGF		992	ENSG00000126016	AMOT
993	ENSG00000128578	STRIP2		993	ENSG00000126062	TMEM115
994	ENSG00000128596	CCDC136		994	ENSG00000126351	THRA
995	ENSG00000128609	NDUFA5		995	ENSG00000126456	IRF3
996	ENSG00000128626	MRPS12		996	ENSG00000126524	SBDS
997	ENSG00000128654	MTX2		997	ENSG00000126561	STAT5A
998	ENSG00000128683	GAD1		998	ENSG00000126653	NSRP1
999	ENSG00000128739	SNRPN		999	ENSG00000126746	ZNF384
1000	ENSG00000128928	IVD		1000	ENSG00000126767	ELK1
1001	ENSG00000128951	DUT		1001	ENSG00000126773	PCNX4
1002	ENSG00000128989	ARPP19		1002	ENSG00000126777	KTN1
1003	ENSG00000129084	PSMA1		1003	ENSG00000126785	RHOJ
1004	ENSG00000129103	SUMF2		1004	ENSG00000126803	HSPA2
1005	ENSG00000129128	SPCS3		1005	ENSG00000126804	ZBTB1
1006	ENSG00000129197	RPAIN		1006	ENSG00000126860	EVI2A
1007	ENSG00000129235	TXNDC17		1007	ENSG00000126878	AIF1L
1008	ENSG00000129295	LRRC6		1008	ENSG00000127022	CANX
1009	ENSG00000129317	PUS7L		1009	ENSG00000127083	OMD
1010	ENSG00000129355	CDKN2D		1010	ENSG00000127418	FGFRL1
1011	ENSG00000129473	BCL2L2		1011	ENSG00000127483	HP1BP3
1012	ENSG00000129484	PARP2		1012	ENSG00000127528	KLF2
1013	ENSG00000129535	NRL		1013	ENSG00000127603	MACF1
1014	ENSG00000129559	NEDD8		1014	ENSG00000127666	TICAM1
1015	ENSG00000129636	ITFG1		1015	ENSG00000127804	METTL16
1016	ENSG00000129682	FGF13		1016	ENSG00000127914	AKAP9
1017	ENSG00000129990	SYT5		1017	ENSG00000127920	GNG11
1018	ENSG00000130032	PRRG3		1018	ENSG00000127946	HIP1
1019	ENSG00000130204	TOMM40		1019	ENSG00000127990	SGCE
1020	ENSG00000130226	DPP6		1020	ENSG00000128274	A4GALT
1021	ENSG00000130244	FAM98C		1021	ENSG00000128283	CDC42EP1
1022	ENSG00000130299	GTPBP3		1022	ENSG00000128284	APOL3
1023	ENSG00000130311	DDA1		1023	ENSG00000128294	TPST2
1024	ENSG00000130347	RTN4IP1		1024	ENSG00000128309	MPST
1025	ENSG00000130363	RSPH3		1025	ENSG00000128487	SPECC1
1026	ENSG00000130368	MAS1		1026	ENSG00000128567	PODXL
1027	ENSG00000130414	NDUFA10		1027	ENSG00000128585	MKLN1
1028	ENSG00000130477	UNC13A		1028	ENSG00000128602	SMO
1029	ENSG00000130520			1029	ENSG00000128604	IRF5
1030	ENSG00000130544	ZNF557		1030	ENSG00000128791	TWSG1
1031	ENSG00000130558	OLFM1		1031	ENSG00000128849	CGNL1
1032	ENSG00000130559	CAMSAP1		1032	ENSG00000128923	MINDY2
1033	ENSG00000130584	ZBTB46		1033	ENSG00000129003	VPS13C
1034	ENSG00000130590	SAMD10		1034	ENSG00000129009	ISLR
1035	ENSG00000130638	ATXN10		1035	ENSG00000129083	COPB1
1036	ENSG00000130643	CALY		1036	ENSG00000129116	PALLD
1037	ENSG00000130649	CYP2E1		1037	ENSG00000129151	BBOX1
1038	ENSG00000130684	ZNF337		1038	ENSG00000129250	KIF1C
1039	ENSG00000130725	UBE2M		1039	ENSG00000129422	MTUS1
1040	ENSG00000130770	ATP5IF1		1040	ENSG00000129474	AJUBA
1041	ENSG00000130813	SHFL		1041	ENSG00000129493	HEATR5A
1042	ENSG00000130822	PNCK		1042	ENSG00000129562	DAD1
1043	ENSG00000130830	MPP1		1043	ENSG00000129566	TEP1
1044	ENSG00000130856	ZNF236		1044	ENSG00000129595	EPB41L4A
1045	ENSG00000130956	HABP4		1045	ENSG00000129654	FOXJ1
1046	ENSG00000131067	GGT7		1046	ENSG00000129657	SEC14L1
1047	ENSG00000131089	ARHGEF9		1047	ENSG00000129667	RHBDF2
1048	ENSG00000131100	ATP6V1E1		1048	ENSG00000129675	ARHGEF6
1049	ENSG00000131143	COX4I1		1049	ENSG00000129680	MAP7D3
1050	ENSG00000131174	COX7B		1050	ENSG00000129696	TTI2
1051	ENSG00000131242	RAB11FIP4		1051	ENSG00000129757	CDKN1C
1052	ENSG00000131263	RLIM		1052	ENSG00000129925	PGAP6
1053	ENSG00000131368	MRPS25		1053	ENSG00000130024	PHF10
1054	ENSG00000131373	HACL1		1054	ENSG00000130052	STARD8
1055	ENSG00000131408	NR1H2		1055	ENSG00000130119	GNL3L
1056	ENSG00000131437	KIF3A		1056	ENSG00000130147	SH3BP4
1057	ENSG00000131462	TUBG1		1057	ENSG00000130158	DOCK6
1058	ENSG00000131507	NDFIP1		1058	ENSG00000130164	LDLR
1059	ENSG00000131584	ACAP3		1059	ENSG00000130208	APOC1
1060	ENSG00000131591	C1orf159		1060	ENSG00000130222	GADD45G
1061	ENSG00000131650	KREMEN2		1061	ENSG00000130303	BST2
1062	ENSG00000131732	ZCCHC9		1062	ENSG00000130307	USHBP1
1063	ENSG00000131759	RARA		1063	ENSG00000130309	COLGALT1
1064	ENSG00000131779	PEX11B		1064	ENSG00000130312	MRPL34
1065	ENSG00000131828	PDHA1		1065	ENSG00000130402	ACTN4
1066	ENSG00000131848	ZSCAN5A		1066	ENSG00000130413	STK33
1067	ENSG00000131876	SNRPA1		1067	ENSG00000130429	ARPC1B
1068	ENSG00000131966	ACTR10		1068	ENSG00000130517	PGPEP1
1069	ENSG00000132003	ZSWIM4		1069	ENSG00000130522	JUND
1070	ENSG00000132199	ENOSF1		1070	ENSG00000130560	UBAC1
1071	ENSG00000132305	IMMT		1071	ENSG00000130589	HELZ2
1072	ENSG00000132326	PER2		1072	ENSG00000130669	PAK4
1073	ENSG00000132330	SCLY		1073	ENSG00000130706	ADRM1
1074	ENSG00000132359			1074	ENSG00000130717	UCK1
1075	ENSG00000132382	MYBBP1A		1075	ENSG00000130726	TRIM28
1076	ENSG00000132386	SERPINF1		1076	ENSG00000130779	CLIP1
1077	ENSG00000132434	LANCL2		1077	ENSG00000130803	ZNF317
1078	ENSG00000132471	WBP2		1078	ENSG00000130811	EIF3G
1079	ENSG00000132485	ZRANB2		1079	ENSG00000130818	ZNF426
1080	ENSG00000132535	DLG4		1080	ENSG00000130958	SLC35D2
1081	ENSG00000132589	FLOT2		1081	ENSG00000130962	PRRG1
1082	ENSG00000132600	PRMT7		1082	ENSG00000131013	PPIL4
1083	ENSG00000132639	SNAP25		1083	ENSG00000131016	AKAP12
1084	ENSG00000132664	POLR3F		1084	ENSG00000131043	AAR2
1085	ENSG00000132676	DAP3		1085	ENSG00000131069	ACSS2
1086	ENSG00000132694	ARHGEF11		1086	ENSG00000131094	C1QL1
1087	ENSG00000132740	IGHMBP2		1087	ENSG00000131095	GFAP
1088	ENSG00000132768	DPH2		1088	ENSG00000131097	HIGD1B
1089	ENSG00000132821	VSTM2L		1089	ENSG00000131148	EMC8
1090	ENSG00000132849	PATJ		1090	ENSG00000131236	CAP1
1091	ENSG00000132906	CASP9		1091	ENSG00000131269	ABCB7
1092	ENSG00000132932	ATP8A2		1092	ENSG00000131374	TBC1D5
1093	ENSG00000133026	MYH10		1093	ENSG00000131375	CAPN7
1094	ENSG00000133083	DCLK1		1094	ENSG00000131386	GALNT15
1095	ENSG00000133101	CCNA1		1095	ENSG00000131435	PDLIM4
1096	ENSG00000133114	GPALPP1		1096	ENSG00000131446	MGAT1
1097	ENSG00000133119	RFC3		1097	ENSG00000131459	GFPT2
1098	ENSG00000133134	BEX2		1098	ENSG00000131470	PSMC3IP
1099	ENSG00000133135	RNF128		1099	ENSG00000131626	PPFIA1
1100	ENSG00000133142	TCEAL4		1100	ENSG00000131634	TMEM204
1101	ENSG00000133169	BEX1		1101	ENSG00000131652	THOC6
1102	ENSG00000133247	KMT5C		1102	ENSG00000131669	NINJ1
1103	ENSG00000133265	HSPBP1		1103	ENSG00000131724	IL13RA1
1104	ENSG00000133302	SLF1		1104	ENSG00000131771	PPP1R1B
1105	ENSG00000133398	MED10		1105	ENSG00000131791	PRKAB2
1106	ENSG00000133424	LARGE1		1106	ENSG00000131871	SELENOS
1107	ENSG00000133460	SLC2A11		1107	ENSG00000131899	LLGL1
1108	ENSG00000133466	C1QTNF6		1108	ENSG00000131941	RHPN2
1109	ENSG00000133606	MKRN1		1109	ENSG00000131981	LGALS3
1110	ENSG00000133619	KRBA1		1110	ENSG00000132005	RFX1
1111	ENSG00000133627	ACTR3B		1111	ENSG00000132109	TRIM21
1112	ENSG00000133657	ATP13A3		1112	ENSG00000132155	RAF1
1113	ENSG00000133703	KRAS		1113	ENSG00000132205	EMILIN2
1114	ENSG00000133816	MICAL2		1114	ENSG00000132256	TRIM5
1115	ENSG00000133895	MEN1		1115	ENSG00000132274	TRIM22
1116	ENSG00000133958	UNC79		1116	ENSG00000132329	RAMP1
1117	ENSG00000133985	TTC9		1117	ENSG00000132357	CARD6
1118	ENSG00000133997	MED6		1118	ENSG00000132376	INPP5K
1119	ENSG00000134049	IER3IP1		1119	ENSG00000132405	TBC1D14
1120	ENSG00000134056	MRPS36		1120	ENSG00000132466	ANKRD17
1121	ENSG00000134058	CDK7		1121	ENSG00000132467	UTP3
1122	ENSG00000134108	ARL8B		1122	ENSG00000132470	ITGB4
1123	ENSG00000134109	EDEM1		1123	ENSG00000132481	TRIM47
1124	ENSG00000134121	CHL1		1124	ENSG00000132613	MTSS2
1125	ENSG00000134152	KATNBL1		1125	ENSG00000132622	HSPA12B
1126	ENSG00000134247	PTGFRN		1126	ENSG00000132635	PCED1A
1127	ENSG00000134253	TRIM45		1127	ENSG00000132646	PCNA
1128	ENSG00000134262	AP4B1		1128	ENSG00000132661	NXT1
1129	ENSG00000134265	NAPG		1129	ENSG00000132669	RIN2
1130	ENSG00000134283	PPHLN1		1130	ENSG00000132688	NES
1131	ENSG00000134285	FKBP11		1131	ENSG00000132793	LPIN3
1132	ENSG00000134287	ARF3		1132	ENSG00000132819	RBM38
1133	ENSG00000134317	GRHL1		1133	ENSG00000132823	OSER1
1134	ENSG00000134330	IAH1		1134	ENSG00000132825	PPP1R3D
1135	ENSG00000134333	LDHA		1135	ENSG00000132842	AP3B1
1136	ENSG00000134343	ANO3		1136	ENSG00000132965	ALOX5AP
1137	ENSG00000134375	TIMM17A		1137	ENSG00000132970	WASF3
1138	ENSG00000134440	NARS1		1138	ENSG00000133028	SCO1
1139	ENSG00000134444	RELCH		1139	ENSG00000133048	CHI3L1
1140	ENSG00000134490	TMEM241		1140	ENSG00000133056	PIK3C2B
1141	ENSG00000134504	KCTD1		1141	ENSG00000133065	SLC41A1
1142	ENSG00000134575	ACP2		1142	ENSG00000133069	TMCC2
1143	ENSG00000134590	RTL8C		1143	ENSG00000133104	SPART
1144	ENSG00000134597	RBMX2		1144	ENSG00000133131	MORC4
1145	ENSG00000134684	YARS1		1145	ENSG00000133138	TBC1D8B
1146	ENSG00000134697	GNL2		1146	ENSG00000133195	SLC39A11
1147	ENSG00000134717	BTF3L4		1147	ENSG00000133315	MACROD1
1148	ENSG00000134759	ELP2		1148	ENSG00000133321	PLAAT4
1149	ENSG00000134779	TPGS2		1149	ENSG00000133422	MORC2
1150	ENSG00000134897	BIVM		1150	ENSG00000133561	GIMAP6
1151	ENSG00000134917	ADAMTS8		1151	ENSG00000133574	GIMAP4
1152	ENSG00000134986	NREP		1152	ENSG00000133639	BTG1
1153	ENSG00000135002	RFK		1153	ENSG00000133687	TMTC1
1154	ENSG00000135070	ISCA1		1154	ENSG00000133704	IPO8
1155	ENSG00000135074	ADAM19		1155	ENSG00000133739	LRRCC1
1156	ENSG00000135116	HRK		1156	ENSG00000133789	SWAP70
1157	ENSG00000135119	RNFT2		1157	ENSG00000133794	ARNTL
1158	ENSG00000135127	BICDL1		1158	ENSG00000133835	HSD17B4
1159	ENSG00000135250	SRPK2		1159	ENSG00000134046	MBD2
1160	ENSG00000135317	SNX14		1160	ENSG00000134070	IRAK2
1161	ENSG00000135324	MRAP2		1161	ENSG00000134186	PRPF38B
1162	ENSG00000135336	ORC3		1162	ENSG00000134202	GSTM3
1163	ENSG00000135372	NAT10		1163	ENSG00000134215	VAV3
1164	ENSG00000135439	AGAP2		1164	ENSG00000134243	SORT1
1165	ENSG00000135457	TFCP2		1165	ENSG00000134250	NOTCH2
1166	ENSG00000135469	COQ10A		1166	ENSG00000134255	CEPT1
1167	ENSG00000135519	KCNH3		1167	ENSG00000134278	SPIRE1
1168	ENSG00000135541	AHI1		1168	ENSG00000134291	TMEM106C
1169	ENSG00000135549	PKIB		1169	ENSG00000134294	SLC38A2
1170	ENSG00000135596	MICAL1		1170	ENSG00000134324	LPIN1
1171	ENSG00000135597	REPS1		1171	ENSG00000134352	IL6ST
1172	ENSG00000135622	SEMA4F		1172	ENSG00000134371	CDC73
1173	ENSG00000135625	EGR4		1173	ENSG00000134452	FBH1
1174	ENSG00000135709	KIAA0513		1174	ENSG00000134453	RBM17
1175	ENSG00000135749	PCNX2		1175	ENSG00000134516	DOCK2
1176	ENSG00000135776	ABCB10		1176	ENSG00000134531	EMP1
1177	ENSG00000135824	RGS8		1177	ENSG00000134532	SOX5
1178	ENSG00000135930	EIF4E2		1178	ENSG00000134548	SPX
1179	ENSG00000135951	TSGA10		1179	ENSG00000134569	LRP4
1180	ENSG00000135972	MRPS9		1180	ENSG00000134716	CYP2J2
1181	ENSG00000136010	ALDH1L2		1181	ENSG00000134748	PRPF38A
1182	ENSG00000136040	PLXNC1		1182	ENSG00000134755	DSC2
1183	ENSG00000136059	VILL		1183	ENSG00000134769	DTNA
1184	ENSG00000136099	PCDH8		1184	ENSG00000134802	SLC43A3
1185	ENSG00000136100	VPS36		1185	ENSG00000134817	APLNR
1186	ENSG00000136146	MED4		1186	ENSG00000134873	CLDN10
1187	ENSG00000136152	COG3		1187	ENSG00000134910	STT3A
1188	ENSG00000136153	LMO7		1188	ENSG00000134955	SLC37A2
1189	ENSG00000136158	SPRY2		1189	ENSG00000134970	TMED7
1190	ENSG00000136243	NUP42		1190	ENSG00000134982	APC
1191	ENSG00000136261	BZW2		1191	ENSG00000135046	ANXA1
1192	ENSG00000136267	DGKB		1192	ENSG00000135052	GOLM1
1193	ENSG00000136279	DBNL		1193	ENSG00000135063	FAM189A2
1194	ENSG00000136280	CCM2		1194	ENSG00000135069	PSAT1
1195	ENSG00000136319	TTC5		1195	ENSG00000135077	HAVCR2
1196	ENSG00000136383	ALPK3		1196	ENSG00000135093	USP30
1197	ENSG00000136404	TM6SF1		1197	ENSG00000135111	TBX3
1198	ENSG00000136449	MYCBPAP		1198	ENSG00000135144	DTX1
1199	ENSG00000136490	LIMD2		1199	ENSG00000135185	TMEM243
1200	ENSG00000136521	NDUFB5		1200	ENSG00000135241	PNPLA8
1201	ENSG00000136531	SCN2A		1201	ENSG00000135272	MDFIC
1202	ENSG00000136710	CCDC115		1202	ENSG00000135316	SYNCRIP
1203	ENSG00000136718	IMP4		1203	ENSG00000135338	LCA5
1204	ENSG00000136738	STAM		1204	ENSG00000135341	MAP3K7
1205	ENSG00000136810	TXN		1205	ENSG00000135363	LMO2
1206	ENSG00000136854	STXBP1		1206	ENSG00000135404	CD63
1207	ENSG00000136856	SLC2A8		1207	ENSG00000135414	GDF11
1208	ENSG00000136875	PRPF4		1208	ENSG00000135446	CDK4
1209	ENSG00000136878	USP20		1209	ENSG00000135447	PPP1R1A
1210	ENSG00000136883	KIF12		1210	ENSG00000135482	ZC3H10
1211	ENSG00000136895	GARNL3		1211	ENSG00000135525	MAP7
1212	ENSG00000136933	RABEPK		1212	ENSG00000135540	NHSL1
1213	ENSG00000136950	ARPC5L		1213	ENSG00000135547	HEY2
1214	ENSG00000136999	CCN3		1214	ENSG00000135643	KCNMB4
1215	ENSG00000137038	DMAC1		1215	ENSG00000135677	GNS
1216	ENSG00000137073	UBAP2		1216	ENSG00000135678	CPM
1217	ENSG00000137074	APTX		1217	ENSG00000135679	MDM2
1218	ENSG00000137094	DNAJB5		1218	ENSG00000135686	KLHL36
1219	ENSG00000137103	TMEM8B		1219	ENSG00000135720	DYNC1LI2
1220	ENSG00000137210	TMEM14B		1220	ENSG00000135744	AGT
1221	ENSG00000137216	TMEM63B		1221	ENSG00000135766	EGLN1
1222	ENSG00000137218	FRS3		1222	ENSG00000135821	GLUL
1223	ENSG00000137261	KIAA0319		1223	ENSG00000135829	DHX9
1224	ENSG00000137267	TUBB2A		1224	ENSG00000135837	CEP350
1225	ENSG00000137274	BPHL		1225	ENSG00000135862	LAMC1
1226	ENSG00000137364	TPMT		1226	ENSG00000135899	SP110
1227	ENSG00000137494	ANKRD42		1227	ENSG00000135913	USP37
1228	ENSG00000137501	SYTL2		1228	ENSG00000135916	ITM2C
1229	ENSG00000137726	FXYD6		1229	ENSG00000135917	SLC19A3
1230	ENSG00000137727	ARHGAP20		1230	ENSG00000135926	TMBIM1
1231	ENSG00000137760	ALKBH8		1231	ENSG00000135929	CYP27A1
1232	ENSG00000137764	MAP2K5		1232	ENSG00000135974	C2orf49
1233	ENSG00000137766	UNC13C		1233	ENSG00000135999	EPC2
1234	ENSG00000137821	LRRC49		1234	ENSG00000136044	APPL2
1235	ENSG00000137843	PAK6		1235	ENSG00000136048	DRAM1
1236	ENSG00000137857	DUOX1		1236	ENSG00000136051	WASHC4
1237	ENSG00000137955	RABGGTB		1237	ENSG00000136114	THSD1
1238	ENSG00000137968	SLC44A5		1238	ENSG00000136144	RCBTB1
1239	ENSG00000137996	RTCA		1239	ENSG00000136147	PHF11
1240	ENSG00000138028	CGREF1		1240	ENSG00000136161	RCBTB2
1241	ENSG00000138036	DYNC2LI1		1241	ENSG00000136167	LCP1
1242	ENSG00000138071	ACTR2		1242	ENSG00000136193	SCRN1
1243	ENSG00000138078	PREPL		1243	ENSG00000136205	TNS3
1244	ENSG00000138095	LRPPRC		1244	ENSG00000136237	RAPGEF5
1245	ENSG00000138100	TRIM54		1245	ENSG00000136271	DDX56
1246	ENSG00000138101	DTNB		1246	ENSG00000136436	CALCOCO2
1247	ENSG00000138115	CYP2C8		1247	ENSG00000136448	NMT1
1248	ENSG00000138134	STAMBPL1		1248	ENSG00000136451	VEZF1
1249	ENSG00000138138	ATAD1		1249	ENSG00000136478	TEX2
1250	ENSG00000138190	EXOC6		1250	ENSG00000136485	DCAF7
1251	ENSG00000138207	RBP4		1251	ENSG00000136518	ACTL6A
1252	ENSG00000138311	ZNF365		1252	ENSG00000136541	ERMN
1253	ENSG00000138378	STAT4		1253	ENSG00000136628	EPRS1
1254	ENSG00000138400	MDH1B		1254	ENSG00000136636	KCTD3
1255	ENSG00000138411	HECW2		1255	ENSG00000136699	SMPD4
1256	ENSG00000138430	OLA1		1256	ENSG00000136720	HS6ST1
1257	ENSG00000138443	ABI2		1257	ENSG00000136732	GYPC
1258	ENSG00000138606	SHF		1258	ENSG00000136770	DNAJC1
1259	ENSG00000138663	COPS4		1259	ENSG00000136802	LRRC8A
1260	ENSG00000138669	PRKG2		1260	ENSG00000136816	TOR1B
1261	ENSG00000138674	SEC31A		1261	ENSG00000136826	KLF4
1262	ENSG00000138698	RAP1GDS1		1262	ENSG00000136830	NIBAN2
1263	ENSG00000138709	LARP1B		1263	ENSG00000136861	CDK5RAP2
1264	ENSG00000138741	TRPC3		1264	ENSG00000136869	TLR4
1265	ENSG00000138744	NAAA		1265	ENSG00000136938	ANP32B
1266	ENSG00000138757	G3BP2		1266	ENSG00000136940	PDCL
1267	ENSG00000138814	PPP3CA		1267	ENSG00000136960	ENPP2
1268	ENSG00000138834	MAPK8IP3		1268	ENSG00000136997	MYC
1269	ENSG00000138944	SHISAL1		1269	ENSG00000137076	TLN1
1270	ENSG00000139112	GABARAPL1		1270	ENSG00000137145	DENND4C
1271	ENSG00000139180	NDUFA9		1271	ENSG00000137161	CNPY3
1272	ENSG00000139182	CLSTN3		1272	ENSG00000137177	KIF13A
1273	ENSG00000139200	PIANP		1273	ENSG00000137198	GMPR
1274	ENSG00000139220	PPFIA2		1274	ENSG00000137221	TJAP1
1275	ENSG00000139318	DUSP6		1275	ENSG00000137266	SLC22A23
1276	ENSG00000139343	SNRPF		1276	ENSG00000137269	LRRC1
1277	ENSG00000139372	TDG		1277	ENSG00000137310	TCF19
1278	ENSG00000139410	SDSL		1278	ENSG00000137331	IER3
1279	ENSG00000139505	MTMR6		1279	ENSG00000137413	TAF8
1280	ENSG00000139537	CCDC65		1280	ENSG00000137462	TLR2
1281	ENSG00000139597	N4BP2L1		1281	ENSG00000137478	FCHSD2
1282	ENSG00000139625	MAP3K12		1282	ENSG00000137491	SLCO2B1
1283	ENSG00000139631	CSAD		1283	ENSG00000137500	CCDC90B
1284	ENSG00000139636	LMBR1L		1284	ENSG00000137502	RAB30
1285	ENSG00000139637	C12orf10		1285	ENSG00000137507	LRRC32
1286	ENSG00000139645	ANKRD52		1286	ENSG00000137509	PRCP
1287	ENSG00000139714	MORN3		1287	ENSG00000137693	YAP1
1288	ENSG00000139726	DENR		1288	ENSG00000137710	RDX
1289	ENSG00000139767	SRRM4		1289	ENSG00000137713	PPP2R1B
1290	ENSG00000139874	SSTR1		1290	ENSG00000137714	FDX1
1291	ENSG00000139880	CDH24		1291	ENSG00000137767	SQOR
1292	ENSG00000139910	NOVA1		1292	ENSG00000137776	SLTM
1293	ENSG00000139915	MDGA2		1293	ENSG00000137845	ADAM10
1294	ENSG00000139970	RTN1		1294	ENSG00000137936	BCAR3
1295	ENSG00000139971	ARMH4		1295	ENSG00000137962	ARHGAP29
1296	ENSG00000139973	SYT16		1296	ENSG00000138035	PNPT1
1297	ENSG00000139974	SLC38A6		1297	ENSG00000138080	EMILIN1
1298	ENSG00000140104	CLBA1		1298	ENSG00000138119	MYOF
1299	ENSG00000140105	WARS1		1299	ENSG00000138172	CALHM2
1300	ENSG00000140284	SLC27A2		1300	ENSG00000138193	PLCE1
1301	ENSG00000140365	COMMD4		1301	ENSG00000138246	DNAJC13
1302	ENSG00000140395	WDR61		1302	ENSG00000138303	ASCC1
1303	ENSG00000140400	MAN2C1		1303	ENSG00000138376	BARD1
1304	ENSG00000140406	TLNRD1		1304	ENSG00000138381	ASNSD1
1305	ENSG00000140463	BBS4		1305	ENSG00000138434	ITPRID2
1306	ENSG00000140548	ZNF710		1306	ENSG00000138448	ITGAV
1307	ENSG00000140632	GLYR1		1307	ENSG00000138449	SLC40A1
1308	ENSG00000140650	PMM2		1308	ENSG00000138459	SLC35A5
1309	ENSG00000140688	C16orf58		1309	ENSG00000138496	PARP9
1310	ENSG00000140694	PARN		1310	ENSG00000138594	TMOD3
1311	ENSG00000140740	UQCRC2		1311	ENSG00000138600	SPPL2A
1312	ENSG00000140798	ABCC12		1312	ENSG00000138613	APH1B
1313	ENSG00000140854	KATNB1		1313	ENSG00000138646	HERC5
1314	ENSG00000140939	NOL3		1314	ENSG00000138650	PCDH10
1315	ENSG00000140945	CDH13		1315	ENSG00000138685	FGF2
1316	ENSG00000140950	MEAK7		1316	ENSG00000138688	KIAA1109
1317	ENSG00000140983	RHOT2		1317	ENSG00000138696	BMPR1B
1318	ENSG00000140995	DEF8		1318	ENSG00000138735	PDE5A
1319	ENSG00000141002	TCF25		1319	ENSG00000138756	BMP2K
1320	ENSG00000141013	GAS8		1320	ENSG00000138760	SCARB2
1321	ENSG00000141084	RANBP10		1321	ENSG00000138767	CNOT6L
1322	ENSG00000141252	VPS53		1322	ENSG00000138772	ANXA3
1323	ENSG00000141258	SGSM2		1323	ENSG00000138785	INTS12
1324	ENSG00000141337	ARSG		1324	ENSG00000138794	CASP6
1325	ENSG00000141367	CLTC		1325	ENSG00000138795	LEF1
1326	ENSG00000141376	BCAS3		1326	ENSG00000138796	HADH
1327	ENSG00000141384	TAF4B		1327	ENSG00000138802	SEC24B
1328	ENSG00000141433	ADCYAP1		1328	ENSG00000138821	SLC39A8
1329	ENSG00000141456	PELP1		1329	ENSG00000138835	RGS3
1330	ENSG00000141562	NARF		1330	ENSG00000138867	GUCD1
1331	ENSG00000141622	RNF165		1331	ENSG00000138942	RNF185
1332	ENSG00000141655	TNFRSF11A		1332	ENSG00000138964	PARVG
1333	ENSG00000141698	NT5C3B		1333	ENSG00000139132	FGD4
1334	ENSG00000141759	TXNL4A		1334	ENSG00000139168	ZCRB1
1335	ENSG00000141837	CACNA1A		1335	ENSG00000139218	SCAF11
1336	ENSG00000141873	SLC39A3		1336	ENSG00000139233	LLPH
1337	ENSG00000142149	HUNK		1337	ENSG00000139263	LRIG3
1338	ENSG00000142185	TRPM2		1338	ENSG00000139350	NEDD1
1339	ENSG00000142197	DOP1B		1339	ENSG00000139352	ASCL1
1340	ENSG00000142235	LMTK3		1340	ENSG00000139433	GLTP
1341	ENSG00000142396	ERVK3-1		1341	ENSG00000139438	FAM222A
1342	ENSG00000142459	EVI5L		1342	ENSG00000139514	SLC7A1
1343	ENSG00000142530	FAM71E1		1343	ENSG00000139567	ACVRL1
1344	ENSG00000142609	CFAP74		1344	ENSG00000139629	GALNT6
1345	ENSG00000142621	FHAD1		1345	ENSG00000139644	TMBIM6
1346	ENSG00000142655	PEX14		1346	ENSG00000139651	ZNF740
1347	ENSG00000142856	ITGB3BP		1347	ENSG00000139679	LPAR6
1348	ENSG00000142920	AZIN2		1348	ENSG00000139684	ESD
1349	ENSG00000142949	PTPRF		1349	ENSG00000139687	RB1
1350	ENSG00000143033	MTF2		1350	ENSG00000139737	SLAIN1
1351	ENSG00000143061	IGSF3		1351	ENSG00000139746	RBM26
1352	ENSG00000143106	PSMA5		1352	ENSG00000139800	ZIC5
1353	ENSG00000143153	ATP1B1		1353	ENSG00000139832	RAB20
1354	ENSG00000143155	TIPRL		1354	ENSG00000139921	TMX1
1355	ENSG00000143158	MPC2		1355	ENSG00000139946	PELI2
1356	ENSG00000143194	MAEL		1356	ENSG00000140067	FAM181A
1357	ENSG00000143198	MGST3		1357	ENSG00000140259	MFAP1
1358	ENSG00000143224	PPOX		1358	ENSG00000140262	TCF12
1359	ENSG00000143252	SDHC		1359	ENSG00000140265	ZSCAN29
1360	ENSG00000143374	TARS2		1360	ENSG00000140299	BNIP2
1361	ENSG00000143420	ENSA		1361	ENSG00000140319	SRP14
1362	ENSG00000143473	KCNH1		1362	ENSG00000140368	PSTPIP1
1363	ENSG00000143502	SUSD4		1363	ENSG00000140391	TSPAN3
1364	ENSG00000143549	TPM3		1364	ENSG00000140443	IGF1R
1365	ENSG00000143569	UBAP2L		1365	ENSG00000140455	USP3
1366	ENSG00000143624	INTS3		1366	ENSG00000140464	PML
1367	ENSG00000143633	C1orf131		1367	ENSG00000140497	SCAMP2
1368	ENSG00000143643	TTC13		1368	ENSG00000140564	FURIN
1369	ENSG00000143727	ACP1		1369	ENSG00000140575	IQGAP1
1370	ENSG00000143748	NVL		1370	ENSG00000140577	CRTC3
1371	ENSG00000143761	ARF1		1371	ENSG00000140678	ITGAX
1372	ENSG00000143786	CNIH3		1372	ENSG00000140682	TGFB1I1
1373	ENSG00000143801	PSEN2		1373	ENSG00000140749	IGSF6
1374	ENSG00000143811	PYCR2		1374	ENSG00000140750	ARHGAP17
1375	ENSG00000143869	GDF7		1375	ENSG00000140829	DHX38
1376	ENSG00000143933	CALM2		1376	ENSG00000140836	ZFHX3
1377	ENSG00000143951	WDPCP		1377	ENSG00000140931	CMTM3
1378	ENSG00000144026	ZNF514		1378	ENSG00000140948	ZCCHC14
1379	ENSG00000144048	DUSP11		1379	ENSG00000141027	NCOR1
1380	ENSG00000144057	ST6GAL2		1380	ENSG00000141068	KSR1
1381	ENSG00000144061	NPHP1		1381	ENSG00000141101	NOB1
1382	ENSG00000144120	TMEM177		1382	ENSG00000141232	TOB1
1383	ENSG00000144136	SLC20A1		1383	ENSG00000141338	ABCA8
1384	ENSG00000144152	FBLN7		1384	ENSG00000141380	SS18
1385	ENSG00000144161	ZC3H8		1385	ENSG00000141401	IMPA2
1386	ENSG00000144199	FAHD2B		1386	ENSG00000141424	SLC39A6
1387	ENSG00000144290	SLC4A10		1387	ENSG00000141429	GALNT1
1388	ENSG00000144306	SCRN3		1388	ENSG00000141441	GAREM1
1389	ENSG00000144320	LNPK		1389	ENSG00000141446	ESCO1
1390	ENSG00000144331	ZNF385B		1390	ENSG00000141458	NPC1
1391	ENSG00000144355	DLX1		1391	ENSG00000141503	MINK1
1392	ENSG00000144357	UBR3		1392	ENSG00000141506	PIK3R5
1393	ENSG00000144366	GULP1		1393	ENSG00000141524	TMC6
1394	ENSG00000144406	UNC80		1394	ENSG00000141540	TTYH2
1395	ENSG00000144407	PTH2R		1395	ENSG00000141580	WDR45B
1396	ENSG00000144504	ANKMY1		1396	ENSG00000141639	MAPK4
1397	ENSG00000144524	COPS7B		1397	ENSG00000141646	SMAD4
1398	ENSG00000144535	DIS3L2		1398	ENSG00000141736	ERBB2
1399	ENSG00000144550	CPNE9		1399	ENSG00000141858	SAMD1
1400	ENSG00000144559	TAMM41		1400	ENSG00000141905	NFIC
1401	ENSG00000144580	CNOT9		1401	ENSG00000141971	MVB12A
1402	ENSG00000144583	MARCHF4		1402	ENSG00000142039	CCDC97
1403	ENSG00000144591	GMPPA		1403	ENSG00000142089	IFITM3
1404	ENSG00000144597	EAF1		1404	ENSG00000142166	IFNAR1
1405	ENSG00000144635	DYNC1LI1		1405	ENSG00000142173	COL6A2
1406	ENSG00000144645	OSBPL10		1406	ENSG00000142208	AKT1
1407	ENSG00000144711	IQSEC1		1407	ENSG00000142227	EMP3
1408	ENSG00000144712	CAND2		1408	ENSG00000142409	ZNF787
1409	ENSG00000144724	PTPRG		1409	ENSG00000142534	RPS11
1410	ENSG00000144736	SHQ1		1410	ENSG00000142556	ZNF614
1411	ENSG00000144741	SLC25A26		1411	ENSG00000142611	PRDM16
1412	ENSG00000144834	TAGLN3		1412	ENSG00000142669	SH3BGRL3
1413	ENSG00000144893	MED12L		1413	ENSG00000142694	EVA1B
1414	ENSG00000144935	TRPC1		1414	ENSG00000142751	GPN2
1415	ENSG00000145020	AMT		1415	ENSG00000142765	SYTL1
1416	ENSG00000145029	NICN1		1416	ENSG00000142864	SERBP1
1417	ENSG00000145063			1417	ENSG00000142871	CCN1
1418	ENSG00000145087	STXBP5L		1418	ENSG00000142910	TINAGL1
1419	ENSG00000145198	VWA5B2		1419	ENSG00000142961	MOB3C
1420	ENSG00000145214	DGKQ		1420	ENSG00000143079	CTTNBP2NL
1421	ENSG00000145217	SLC26A1		1421	ENSG00000143127	ITGA10
1422	ENSG00000145242	EPHA5		1422	ENSG00000143147	GPR161
1423	ENSG00000145247	OCIAD2		1423	ENSG00000143157	POGK
1424	ENSG00000145293	ENOPH1		1424	ENSG00000143171	RXRG
1425	ENSG00000145335	SNCA		1425	ENSG00000143226	FCGR2A
1426	ENSG00000145349	CAMK2D		1426	ENSG00000143258	USP21
1427	ENSG00000145428	RNF175		1427	ENSG00000143315	PIGM
1428	ENSG00000145451	GLRA3		1428	ENSG00000143321	HDGF
1429	ENSG00000145506	NKD2		1429	ENSG00000143337	TOR1AIP1
1430	ENSG00000145632	PLK2		1430	ENSG00000143344	RGL1
1431	ENSG00000145675	PIK3R1		1431	ENSG00000143363	PRUNE1
1432	ENSG00000145681	HAPLN1		1432	ENSG00000143373	ZNF687
1433	ENSG00000145725	PPIP5K2		1433	ENSG00000143384	MCL1
1434	ENSG00000145730	PAM		1434	ENSG00000143409	MINDY1
1435	ENSG00000145734	BDP1		1435	ENSG00000143416	SELENBP1
1436	ENSG00000145743	FBXL17		1436	ENSG00000143418	CERS2
1437	ENSG00000145882	PCYOX1L		1437	ENSG00000143443	C1orf56
1438	ENSG00000145911	N4BP3		1438	ENSG00000143457	GOLPH3L
1439	ENSG00000145916	RMND5B		1439	ENSG00000143479	DYRK3
1440	ENSG00000145920	CPLX2		1440	ENSG00000143493	INTS7
1441	ENSG00000145934	TENM2		1441	ENSG00000143507	DUSP10
1442	ENSG00000145979	TBC1D7		1442	ENSG00000143514	TP53BP2
1443	ENSG00000146021	KLHL3		1443	ENSG00000143543	JTB
1444	ENSG00000146054	TRIM7		1444	ENSG00000143545	RAB13
1445	ENSG00000146072	TNFRSF21		1445	ENSG00000143546	S100A8
1446	ENSG00000146083	RNF44		1446	ENSG00000143553	SNAPIN
1447	ENSG00000146147	MLIP		1447	ENSG00000143570	SLC39A1
1448	ENSG00000146151	HMGCLL1		1448	ENSG00000143603	KCNN3
1449	ENSG00000146223	RPL7L1		1449	ENSG00000143612	C1orf43
1450	ENSG00000146386	ABRACL		1450	ENSG00000143621	ILF2
1451	ENSG00000146416	AIG1		1451	ENSG00000143622	RIT1
1452	ENSG00000146469	VIP		1452	ENSG00000143641	GALNT2
1453	ENSG00000146540	C7orf50		1453	ENSG00000143669	LYST
1454	ENSG00000146556	WASH2P		1454	ENSG00000143751	SDE2
1455	ENSG00000146574	CCZ1B		1455	ENSG00000143753	DEGS1
1456	ENSG00000146670	CDCA5		1456	ENSG00000143771	CNIH4
1457	ENSG00000146701	MDH2		1457	ENSG00000143772	ITPKB
1458	ENSG00000146826	MAP11		1458	ENSG00000143776	CDC42BPA
1459	ENSG00000146950	SHROOM2		1459	ENSG00000143799	PARP1
1460	ENSG00000146963	LUC7L2		1460	ENSG00000143815	LBR
1461	ENSG00000147099	HDAC8		1461	ENSG00000143819	EPHX1
1462	ENSG00000147155	EBP		1462	ENSG00000143842	SOX13
1463	ENSG00000147180	ZNF711		1463	ENSG00000143891	GALM
1464	ENSG00000147202	DIAPH2		1464	ENSG00000143952	VPS54
1465	ENSG00000147416	ATP6V1B2		1465	ENSG00000143970	ASXL2
1466	ENSG00000147454	SLC25A37		1466	ENSG00000143971	ETAA1
1467	ENSG00000147465	STAR		1467	ENSG00000144028	SNRNP200
1468	ENSG00000147571	CRH		1468	ENSG00000144043	TEX261
1469	ENSG00000147601	TERF1		1469	ENSG00000144224	UBXN4
1470	ENSG00000147642	SYBU		1470	ENSG00000144228	SPOPL
1471	ENSG00000147669	POLR2K		1471	ENSG00000144233	AMMECR1L
1472	ENSG00000147676	MAL2		1472	ENSG00000144369	FAM171B
1473	ENSG00000147687	TATDN1		1473	ENSG00000144445	KANSL1L
1474	ENSG00000147789	ZNF7		1474	ENSG00000144468	RHBDD1
1475	ENSG00000147894	C9orf72		1475	ENSG00000144476	ACKR3
1476	ENSG00000147996	CBWD5		1476	ENSG00000144485	HES6
1477	ENSG00000148082	SHC3		1477	ENSG00000144560	VGLL4
1478	ENSG00000148153	INIP		1478	ENSG00000144579	CTDSP1
1479	ENSG00000148154	UGCG		1479	ENSG00000144642	RBMS3
1480	ENSG00000148187	MRRF		1480	ENSG00000144655	CSRNP1
1481	ENSG00000148225	WDR31		1481	ENSG00000144674	GOLGA4
1482	ENSG00000148334	PTGES2		1482	ENSG00000144744	UBA3
1483	ENSG00000148341	SH3GLB2		1483	ENSG00000144749	LRIG1
1484	ENSG00000148356	LRSAM1		1484	ENSG00000144791	LIMD1
1485	ENSG00000148399	DPH7		1485	ENSG00000144837	PLA1A
1486	ENSG00000148444	COMMD3		1486	ENSG00000144843	ADPRH
1487	ENSG00000148459	PDSS1		1487	ENSG00000144847	IGSF11
1488	ENSG00000148481	MINDY3		1488	ENSG00000144857	BOC
1489	ENSG00000148606	POLR3A		1489	ENSG00000144908	ALDH1L1
1490	ENSG00000148688	RPP30		1490	ENSG00000144909	OSBPL11
1491	ENSG00000148814	LRRC27		1491	ENSG00000145012	LPP
1492	ENSG00000148925	BTBD10		1492	ENSG00000145041	DCAF1
1493	ENSG00000148985	PGAP2		1493	ENSG00000145220	LYAR
1494	ENSG00000149091	DGKZ		1494	ENSG00000145246	ATP10D
1495	ENSG00000149100	EIF3M		1495	ENSG00000145358	DDIT4L
1496	ENSG00000149179	C11orf49		1496	ENSG00000145375	SPATA5
1497	ENSG00000149182	ARFGAP2		1497	ENSG00000145388	METTL14
1498	ENSG00000149196	HIKESHI		1498	ENSG00000145390	USP53
1499	ENSG00000149243	KLHL35		1499	ENSG00000145391	SETD7
1500	ENSG00000149269	PAK1		1500	ENSG00000145423	SFRP2
1501	ENSG00000149305	HTR3B		1501	ENSG00000145555	MYO10
1502	ENSG00000149313	AASDHPPT		1502	ENSG00000145569	OTULINL
1503	ENSG00000149428	HYOU1		1503	ENSG00000145623	OSMR
1504	ENSG00000149476	TKFC		1504	ENSG00000145685	LHFPL2
1505	ENSG00000149483	TMEM138		1505	ENSG00000145741	BTF3
1506	ENSG00000149527	PLCH2		1506	ENSG00000145780	FEM1C
1507	ENSG00000149531	FRG1BP		1507	ENSG00000145794	MEGF10
1508	ENSG00000149571	KIRREL3		1508	ENSG00000145832	SLC25A48
1509	ENSG00000149575	SCN2B		1509	ENSG00000145901	TNIP1
1510	ENSG00000149577	SIDT2		1510	ENSG00000145907	G3BP1
1511	ENSG00000149636	DSN1		1511	ENSG00000145908	ZNF300
1512	ENSG00000149654	CDH22		1512	ENSG00000145919	BOD1
1513	ENSG00000149679	CABLES2		1513	ENSG00000145996	CDKAL1
1514	ENSG00000149742	SLC22A9		1514	ENSG00000146005	PSD2
1515	ENSG00000149761	NUDT22		1515	ENSG00000146066	HIGD2A
1516	ENSG00000149809	TM7SF2		1516	ENSG00000146085	MMUT
1517	ENSG00000149927	DOC2A		1517	ENSG00000146094	DOK3
1518	ENSG00000149930	TAOK2		1518	ENSG00000146112	PPP1R18
1519	ENSG00000150175	FRMPD2B		1519	ENSG00000146247	PHIP
1520	ENSG00000150394	CDH8		1520	ENSG00000146263	MMS22L
1521	ENSG00000150625	GPM6A		1521	ENSG00000146278	PNRC1
1522	ENSG00000150627	WDR17		1522	ENSG00000146374	RSPO3
1523	ENSG00000150768	DLAT		1523	ENSG00000146409	SLC18B1
1524	ENSG00000150787	PTS		1524	ENSG00000146425	DYNLT1
1525	ENSG00000150873	C2orf50		1525	ENSG00000146457	WTAP
1526	ENSG00000150995	ITPR1		1526	ENSG00000146535	GNA12
1527	ENSG00000151025	GPR158		1527	ENSG00000146648	EGFR
1528	ENSG00000151131	C12orf45		1528	ENSG00000146733	PSPH
1529	ENSG00000151176	PLBD2		1529	ENSG00000146833	TRIM4
1530	ENSG00000151229	SLC2A13		1530	ENSG00000146834	MEPCE
1531	ENSG00000151247	EIF4E		1531	ENSG00000146859	TMEM140
1532	ENSG00000151276	MAGI1		1532	ENSG00000146966	DENND2A
1533	ENSG00000151320	AKAP6		1533	ENSG00000147027	TMEM47
1534	ENSG00000151366	NDUFC2		1534	ENSG00000147050	KDM6A
1535	ENSG00000151376	ME3		1535	ENSG00000147065	MSN
1536	ENSG00000151413	NUBPL		1536	ENSG00000147113	DIPK2B
1537	ENSG00000151445	VIPAS39		1537	ENSG00000147234	FRMPD3
1538	ENSG00000151470	C4orf33		1538	ENSG00000147251	DOCK11
1539	ENSG00000151474	FRMD4A		1539	ENSG00000147324	MFHAS1
1540	ENSG00000151490	PTPRO		1540	ENSG00000147421	HMBOX1
1541	ENSG00000151498	ACAD8		1541	ENSG00000147437	GNRH1
1542	ENSG00000151500	THYN1		1542	ENSG00000147459	DOCK5
1543	ENSG00000151612	ZNF827		1543	ENSG00000147475	ERLIN2
1544	ENSG00000151640	DPYSL4		1544	ENSG00000147526	TACC1
1545	ENSG00000151657	KIN		1545	ENSG00000147533	GOLGA7
1546	ENSG00000151743	AMN1		1546	ENSG00000147853	AK3
1547	ENSG00000151789	ZNF385D		1547	ENSG00000147862	NFIB
1548	ENSG00000151834	GABRA2		1548	ENSG00000147872	PLIN2
1549	ENSG00000151876	FBXO4		1549	ENSG00000147874	HAUS6
1550	ENSG00000151948	GLT1D1		1550	ENSG00000147883	CDKN2B
1551	ENSG00000151952	TMEM132D		1551	ENSG00000148019	CEP78
1552	ENSG00000152034	MCHR2		1552	ENSG00000148053	NTRK2
1553	ENSG00000152056	AP1S3		1553	ENSG00000148110	MFSD14B
1554	ENSG00000152061	RABGAP1L		1554	ENSG00000148175	STOM
1555	ENSG00000152082	MZT2B		1555	ENSG00000148180	GSN
1556	ENSG00000152128	TMEM163		1556	ENSG00000148204	CRB2
1557	ENSG00000152154	TMEM178A		1557	ENSG00000148248	SURF4
1558	ENSG00000152193	OBI1		1558	ENSG00000148297	MED22
1559	ENSG00000152208	GRID2		1559	ENSG00000148300	REXO4
1560	ENSG00000152223	EPG5		1560	ENSG00000148337	CIZ1
1561	ENSG00000152234	ATP5F1A		1561	ENSG00000148344	PTGES
1562	ENSG00000152242	C18orf25		1562	ENSG00000148362	PAXX
1563	ENSG00000152359	POC5		1563	ENSG00000148400	NOTCH1
1564	ENSG00000152413	HOMER1		1564	ENSG00000148411	NACC2
1565	ENSG00000152467	ZSCAN1		1565	ENSG00000148468	FAM171A1
1566	ENSG00000152495	CAMK4		1566	ENSG00000148482	SLC39A12
1567	ENSG00000152503	TRIM36		1567	ENSG00000148498	PARD3
1568	ENSG00000152556	PFKM		1568	ENSG00000148516	ZEB1
1569	ENSG00000152578	GRIA4		1569	ENSG00000148604	RGR
1570	ENSG00000152931	PART1		1570	ENSG00000148660	CAMK2G
1571	ENSG00000152932	RAB3C		1571	ENSG00000148700	ADD3
1572	ENSG00000152954	NRSN1		1572	ENSG00000148730	EIF4EBP2
1573	ENSG00000152969	JAKMIP1		1573	ENSG00000148824	MTG1
1574	ENSG00000153012	LGI2		1574	ENSG00000148826	NKX6-2
1575	ENSG00000153037	SRP19		1575	ENSG00000148841	ITPRIP
1576	ENSG00000153107	ANAPC1		1576	ENSG00000149131	SERPING1
1577	ENSG00000153130	SCOC		1577	ENSG00000149136	SSRP1
1578	ENSG00000153157	SYCP2L		1578	ENSG00000149212	SESN3
1579	ENSG00000153233	PTPRR		1579	ENSG00000149218	ENDOD1
1580	ENSG00000153291	SLC25A27		1580	ENSG00000149289	ZC3H12C
1581	ENSG00000153310	FAM49B		1581	ENSG00000149294	NCAM1
1582	ENSG00000153317	ASAP1		1582	ENSG00000149451	ADAM33
1583	ENSG00000153363	LINC00467		1583	ENSG00000149480	MTA2
1584	ENSG00000153391	INO80C		1584	ENSG00000149489	ROM1
1585	ENSG00000153406	NMRAL1		1585	ENSG00000149557	FEZ1
1586	ENSG00000153495	TEX29		1586	ENSG00000149564	ESAM
1587	ENSG00000153558	FBXL2		1587	ENSG00000149639	SOGA1
1588	ENSG00000153563	CD8A		1588	ENSG00000149782	PLCB3
1589	ENSG00000153814	JAZF1		1589	ENSG00000149792	MRPL49
1590	ENSG00000153815	CMIP		1590	ENSG00000149798	CDC42EP2
1591	ENSG00000153820	SPHKAP		1591	ENSG00000149923	PPP4C
1592	ENSG00000153933	DGKE		1592	ENSG00000150093	ITGB1
1593	ENSG00000153956	CACNA2D1		1593	ENSG00000150347	ARID5B
1594	ENSG00000153975	ZUP1		1594	ENSG00000150457	LATS2
1595	ENSG00000154079	SDHAF4		1595	ENSG00000150510	FAM124A
1596	ENSG00000154096	THY1		1596	ENSG00000150540	HNMT
1597	ENSG00000154144	TBRG1		1597	ENSG00000150593	PDCD4
1598	ENSG00000154162	CDH12		1598	ENSG00000150760	DOCK1
1599	ENSG00000154174	TOMM70		1599	ENSG00000150764	DIXDC1
1600	ENSG00000154265	ABCA5		1600	ENSG00000150782	IL18
1601	ENSG00000154358	OBSCN		1601	ENSG00000150867	PIP4K2A
1602	ENSG00000154370	TRIM11		1602	ENSG00000150907	FOXO1
1603	ENSG00000154429	CCSAP		1603	ENSG00000150977	RILPL2
1604	ENSG00000154447	SH3RF1		1604	ENSG00000151012	SLC7A11
1605	ENSG00000154518	ATP5MC3		1605	ENSG00000151208	DLG5
1606	ENSG00000154548	SRSF12		1606	ENSG00000151233	GXYLT1
1607	ENSG00000154556	SORBS2		1607	ENSG00000151239	TWF1
1608	ENSG00000154582	ELOC		1608	ENSG00000151332	MBIP
1609	ENSG00000154639	CXADR		1609	ENSG00000151414	NEK7
1610	ENSG00000154710	RABGEF1		1610	ENSG00000151422	FER
1611	ENSG00000154723	ATP5PF		1611	ENSG00000151491	EPS8
1612	ENSG00000154743	TSEN2		1612	ENSG00000151552	QDPR
1613	ENSG00000154822	PLCL2		1613	ENSG00000151692	RNF144A
1614	ENSG00000154874	CCDC144B		1614	ENSG00000151702	FLI1
1615	ENSG00000154889	MPPE1		1615	ENSG00000151726	ACSL1
1616	ENSG00000154914	USP43		1616	ENSG00000151748	SAV1
1617	ENSG00000154957	ZNF18		1617	ENSG00000151914	DST
1618	ENSG00000154975	CA10		1618	ENSG00000151923	TIAL1
1619	ENSG00000155052	CNTNAP5		1619	ENSG00000151929	BAG3
1620	ENSG00000155093	PTPRN2		1620	ENSG00000152049	KCNE4
1621	ENSG00000155097	ATP6V1C1		1621	ENSG00000152076	CCDC74B
1622	ENSG00000155099	PIP4P2		1622	ENSG00000152127	MGAT5
1623	ENSG00000155158	TTC39B		1623	ENSG00000152137	HSPB8
1624	ENSG00000155256	ZFYVE27		1624	ENSG00000152291	TGOLN2
1625	ENSG00000155330	C16orf87		1625	ENSG00000152404	CWF19L2
1626	ENSG00000155367	PPM1J		1626	ENSG00000152518	ZFP36L2
1627	ENSG00000155393	HEATR3		1627	ENSG00000152558	TMEM123
1628	ENSG00000155463	OXA1L		1628	ENSG00000152601	MBNL1
1629	ENSG00000155511	GRIA1		1629	ENSG00000152620	NADK2
1630	ENSG00000155636	RBM45		1630	ENSG00000152661	GJA1
1631	ENSG00000155744	FAM126B		1631	ENSG00000152689	RASGRP3
1632	ENSG00000155846	PPARGC1B		1632	ENSG00000152763	WDR78
1633	ENSG00000155903	RASA2		1633	ENSG00000152778	IFIT5
1634	ENSG00000155906	RMND1		1634	ENSG00000152804	HHEX
1635	ENSG00000155970	MICU3		1635	ENSG00000152818	UTRN
1636	ENSG00000155975	VPS37A		1636	ENSG00000152894	PTPRK
1637	ENSG00000156017	CARNMT1		1637	ENSG00000152952	PLOD2
1638	ENSG00000156097	GPR61		1638	ENSG00000152977	ZIC1
1639	ENSG00000156113	KCNMA1		1639	ENSG00000152990	ADGRA3
1640	ENSG00000156140	ADAMTS3		1640	ENSG00000153015	CWC27
1641	ENSG00000156170	NDUFAF6		1641	ENSG00000153048	CARHSP1
1642	ENSG00000156253	RWDD2B		1642	ENSG00000153094	BCL2L11
1643	ENSG00000156298	TSPAN7		1643	ENSG00000153147	SMARCA5
1644	ENSG00000156345	CDK20		1644	ENSG00000153162	BMP6
1645	ENSG00000156395	SORCS3		1645	ENSG00000153179	RASSF3
1646	ENSG00000156411	ATP5MPL		1646	ENSG00000153207	AHCTF1
1647	ENSG00000156500	FAM122C		1647	ENSG00000153208	MERTK
1648	ENSG00000156502	SUPV3L1		1648	ENSG00000153561	RMND5A
1649	ENSG00000156504	FAM122B		1649	ENSG00000153721	CNKSR3
1650	ENSG00000156564	LRFN2		1650	ENSG00000153786	ZDHHC7
1651	ENSG00000156642	NPTN		1651	ENSG00000153822	KCNJ16
1652	ENSG00000156687	UNC5D		1652	ENSG00000153827	TRIP12
1653	ENSG00000156709	AIFM1		1653	ENSG00000153879	CEBPG
1654	ENSG00000156735	BAG4		1654	ENSG00000153896	ZNF599
1655	ENSG00000156831	NSMCE2		1655	ENSG00000153914	SREK1
1656	ENSG00000156873	PHKG2		1656	ENSG00000153922	CHD1
1657	ENSG00000156931	VPS8		1657	ENSG00000153944	MSI2
1658	ENSG00000156959	LHFPL4		1658	ENSG00000154122	ANKH
1659	ENSG00000156976	EIF4A2		1659	ENSG00000154124	OTULIN
1660	ENSG00000156990	RPUSD3		1660	ENSG00000154222	CC2D1B
1661	ENSG00000157005	SST		1661	ENSG00000154229	PRKCA
1662	ENSG00000157064	NMNAT2		1662	ENSG00000154240	CEP112
1663	ENSG00000157087	ATP2B2		1663	ENSG00000154274	C4orf19
1664	ENSG00000157193	LRP8		1664	ENSG00000154310	TNIK
1665	ENSG00000157219	HTR5A		1665	ENSG00000154319	FAM167A
1666	ENSG00000157306	ZFHX2-AS1		1666	ENSG00000154380	ENAH
1667	ENSG00000157388	CACNA1D		1667	ENSG00000154493	C10orf90
1668	ENSG00000157445	CACNA2D3		1668	ENSG00000154654	NCAM2
1669	ENSG00000157470	FAM81A		1669	ENSG00000154678	PDE1C
1670	ENSG00000157613	CREB3L1		1670	ENSG00000154721	JAM2
1671	ENSG00000157680	DGKI		1671	ENSG00000154727	GABPA
1672	ENSG00000157764	BRAF		1672	ENSG00000154734	ADAMTS1
1673	ENSG00000157778	PSMG3		1673	ENSG00000154767	XPC
1674	ENSG00000157782	CABP1		1674	ENSG00000154783	FGD5
1675	ENSG00000157800	SLC37A3		1675	ENSG00000154813	DPH3
1676	ENSG00000157895	C12orf43		1676	ENSG00000154832	CXXC1
1677	ENSG00000158008	EXTL1		1677	ENSG00000154845	PPP4R1
1678	ENSG00000158019	BABAM2		1678	ENSG00000154864	PIEZO2
1679	ENSG00000158050	DUSP2		1679	ENSG00000154898	CCDC144CP
1680	ENSG00000158062	UBXN11		1680	ENSG00000154945	ANKRD40
1681	ENSG00000158089	GALNT14		1681	ENSG00000155016	CYP2U1
1682	ENSG00000158286	RNF207		1682	ENSG00000155111	CDK19
1683	ENSG00000158301	GPRASP2		1683	ENSG00000155115	GTF3C6
1684	ENSG00000158526	TSR2		1684	ENSG00000155189	AGPAT5
1685	ENSG00000158560	DYNC1I1		1685	ENSG00000155324	GRAMD2B
1686	ENSG00000158604	TMED4		1686	ENSG00000155366	RHOC
1687	ENSG00000158623	COPG2		1687	ENSG00000155368	DBI
1688	ENSG00000158683	PKD1L1		1688	ENSG00000155380	SLC16A1
1689	ENSG00000158747	NBL1		1689	ENSG00000155465	SLC7A7
1690	ENSG00000158792	SPATA2L		1690	ENSG00000155508	CNOT8
1691	ENSG00000158793	NIT1		1691	ENSG00000155545	MIER3
1692	ENSG00000158806	NPM2		1692	ENSG00000155561	NUP205
1693	ENSG00000158856	DMTN		1693	ENSG00000155629	PIK3AP1
1694	ENSG00000158941	CCAR2		1694	ENSG00000155659	VSIG4
1695	ENSG00000158985	CDC42SE2		1695	ENSG00000155729	KCTD18
1696	ENSG00000159063	ALG8		1696	ENSG00000155760	FZD7
1697	ENSG00000159079	CFAP298		1697	ENSG00000155792	DEPTOR
1698	ENSG00000159082	SYNJ1		1698	ENSG00000155827	RNF20
1699	ENSG00000159164	SV2A		1699	ENSG00000155926	SLA
1700	ENSG00000159199	ATP5MC1		1700	ENSG00000155980	KIF5A
1701	ENSG00000159214	CCDC24		1701	ENSG00000156030	ELMSAN1
1702	ENSG00000159239			1702	ENSG00000156218	ADAMTSL3
1703	ENSG00000159248	GJD2		1703	ENSG00000156219	ART3
1704	ENSG00000159259	CHAF1B		1704	ENSG00000156273	BACH1
1705	ENSG00000159352	PSMD4		1705	ENSG00000156381	ANKRD9
1706	ENSG00000159363	ATP13A2		1706	ENSG00000156531	PHF6
1707	ENSG00000159409	CELF3		1707	ENSG00000156535	CD109
1708	ENSG00000159579	RSPRY1		1708	ENSG00000156587	UBE2L6
1709	ENSG00000159674	SPON2		1709	ENSG00000156639	ZFAND3
1710	ENSG00000159685	CHCHD6		1710	ENSG00000156650	KAT6B
1711	ENSG00000159720	ATP6V0D1		1711	ENSG00000156671	SAMD8
1712	ENSG00000159753	CARMIL2		1712	ENSG00000156804	FBXO32
1713	ENSG00000159784	FAM131B		1713	ENSG00000156876	SASS6
1714	ENSG00000159840	ZYX		1714	ENSG00000156983	BRPF1
1715	ENSG00000159915	ZNF233		1715	ENSG00000157110	RBPMS
1716	ENSG00000159917	ZNF235		1716	ENSG00000157191	NECAP2
1717	ENSG00000160014	CALM3		1717	ENSG00000157227	MMP14
1718	ENSG00000160051	IQCC		1718	ENSG00000157240	FZD1
1719	ENSG00000160055	TMEM234		1719	ENSG00000157483	MYO1E
1720	ENSG00000160062	ZBTB8A		1720	ENSG00000157510	AFAP1L1
1721	ENSG00000160072	ATAD3B		1721	ENSG00000157514	TSC22D3
1722	ENSG00000160097	FNDC5		1722	ENSG00000157538	VPS26C
1723	ENSG00000160124	CCDC58		1723	ENSG00000157554	ERG
1724	ENSG00000160131	VMA21		1724	ENSG00000157593	SLC35B2
1725	ENSG00000160145	KALRN		1725	ENSG00000157617	C2CD2
1726	ENSG00000160188	RSPH1		1726	ENSG00000157657	ZNF618
1727	ENSG00000160194	NDUFV3		1727	ENSG00000157766	ACAN
1728	ENSG00000160211	G6PD		1728	ENSG00000157827	FMNL2
1729	ENSG00000160305	DIP2A		1729	ENSG00000157833	GAREM2
1730	ENSG00000160323	ADAMTS13		1730	ENSG00000157869	RAB28
1731	ENSG00000160396	HIPK4		1731	ENSG00000157927	RADIL
1732	ENSG00000160439	RDH13		1732	ENSG00000157933	SKI
1733	ENSG00000160469	BRSK1		1733	ENSG00000157978	LDLRAP1
1734	ENSG00000160613	PCSK7		1734	ENSG00000158006	PAFAH2
1735	ENSG00000160688	FLAD1		1735	ENSG00000158092	NCK1
1736	ENSG00000160695	VPS11		1736	ENSG00000158122	PRXL2C
1737	ENSG00000160716	CHRNB2		1737	ENSG00000158156	XKR8
1738	ENSG00000160766	GBAP1		1738	ENSG00000158163	DZIP1L
1739	ENSG00000160917	CPSF4		1739	ENSG00000158169	FANCC
1740	ENSG00000160961	ZNF333		1740	ENSG00000158186	MRAS
1741	ENSG00000160963	COL26A1		1741	ENSG00000158195	WASF2
1742	ENSG00000161048	NAPEPLD		1742	ENSG00000158270	COLEC12
1743	ENSG00000161082	CELF5		1743	ENSG00000158352	SHROOM4
1744	ENSG00000161203	AP2M1		1744	ENSG00000158373	H2BC5
1745	ENSG00000161243	FBXO27		1745	ENSG00000158406	H4C8
1746	ENSG00000161249	DMKN		1746	ENSG00000158417	EIF5B
1747	ENSG00000161267	BDH1		1747	ENSG00000158435	CNOT11
1748	ENSG00000161298	ZNF382		1748	ENSG00000158467	AHCYL2
1749	ENSG00000161395	PGAP3		1749	ENSG00000158480	SPATA2
1750	ENSG00000161647	MPP3		1750	ENSG00000158545	ZC3H18
1751	ENSG00000161692	DBF4B		1751	ENSG00000158615	PPP1R15B
1752	ENSG00000161835	GRASP		1752	ENSG00000158636	EMSY
1753	ENSG00000161980	POLR3K		1753	ENSG00000158710	TAGLN2
1754	ENSG00000161981	SNRNP25		1754	ENSG00000158711	ELK4
1755	ENSG00000162062	TEDC2		1755	ENSG00000158716	DUSP23
1756	ENSG00000162065	TBC1D24		1756	ENSG00000158717	RNF166
1757	ENSG00000162066	AMDHD2		1757	ENSG00000158813	EDA
1758	ENSG00000162076	FLYWCH2		1758	ENSG00000158865	SLC5A11
1759	ENSG00000162105	SHANK2		1759	ENSG00000158869	FCER1G
1760	ENSG00000162139	NEU3		1760	ENSG00000159023	EPB41
1761	ENSG00000162188	GNG3		1761	ENSG00000159086	PAXBP1
1762	ENSG00000162222	TTC9C		1762	ENSG00000159140	SON
1763	ENSG00000162241	SLC25A45		1763	ENSG00000159176	CSRP1
1764	ENSG00000162341	TPCN2		1764	ENSG00000159200	RCAN1
1765	ENSG00000162373	BEND5		1765	ENSG00000159335	PTMS
1766	ENSG00000162374	ELAVL4		1766	ENSG00000159399	HK2
1767	ENSG00000162377	COA7		1767	ENSG00000159403	C1R
1768	ENSG00000162378	ZYG11B		1768	ENSG00000159592	GPBP1L1
1769	ENSG00000162384	CZIB		1769	ENSG00000159658	EFCAB14
1770	ENSG00000162409	PRKAA2		1770	ENSG00000159899	NPR2
1771	ENSG00000162426	SLC45A1		1771	ENSG00000159921	GNE
1772	ENSG00000162572	SCNN1D		1772	ENSG00000160007	ARHGAP35
1773	ENSG00000162601	MYSM1		1773	ENSG00000160049	DFFA
1774	ENSG00000162604	TM2D1		1774	ENSG00000160111	CPAMD8
1775	ENSG00000162631	NTNG1		1775	ENSG00000160183	TMPRSS3
1776	ENSG00000162636	FAM102B		1776	ENSG00000160199	PKNOX1
1777	ENSG00000162687	KCNT2		1777	ENSG00000160200	CBS
1778	ENSG00000162688	AGL		1778	ENSG00000160208	RRP1B
1779	ENSG00000162746	FCRLB		1779	ENSG00000160218	TRAPPC10
1780	ENSG00000162769	FLVCR1		1780	ENSG00000160255	ITGB2
1781	ENSG00000162878	PKDCC		1781	ENSG00000160285	LSS
1782	ENSG00000162910	MRPL55		1782	ENSG00000160310	PRMT2
1783	ENSG00000162927	PUS10		1783	ENSG00000160325	CACFD1
1784	ENSG00000162929	KIAA1841		1784	ENSG00000160410	SHKBP1
1785	ENSG00000162931	TRIM17		1785	ENSG00000160447	PKN3
1786	ENSG00000162959	MEMO1		1786	ENSG00000160685	ZBTB7B
1787	ENSG00000162975	KCNF1		1787	ENSG00000160710	ADAR
1788	ENSG00000163001	CFAP36		1788	ENSG00000160712	IL6R
1789	ENSG00000163013	FBXO41		1789	ENSG00000160796	NBEAL2
1790	ENSG00000163032	VSNL1		1790	ENSG00000160801	PTH1R
1791	ENSG00000163046	ANKRD30BL		1791	ENSG00000160808	MYL3
1792	ENSG00000163053	SLC16A14		1792	ENSG00000160862	AZGP1
1793	ENSG00000163075	CFAP221		1793	ENSG00000160883	HK3
1794	ENSG00000163138	PACRGL		1794	ENSG00000160991	ORAI2
1795	ENSG00000163170	BOLA3		1795	ENSG00000161217	PCYT1A
1796	ENSG00000163214	DHX57		1796	ENSG00000161638	ITGA5
1797	ENSG00000163249	CCNYL1		1797	ENSG00000161642	ZNF385A
1798	ENSG00000163257	DCAF16		1798	ENSG00000161653	NAGS
1799	ENSG00000163319	MRPS18C		1799	ENSG00000161714	PLCD3
1800	ENSG00000163412	EIF4E3		1800	ENSG00000161791	FMNL3
1801	ENSG00000163449	TMEM169		1801	ENSG00000161847	RAVER1
1802	ENSG00000163462	TRIM46		1802	ENSG00000161896	IP6K3
1803	ENSG00000163491	NEK10		1803	ENSG00000161921	CXCL16
1804	ENSG00000163507	CIP2A		1804	ENSG00000161940	BCL6B
1805	ENSG00000163520	FBLN2		1805	ENSG00000161999	JMJD8
1806	ENSG00000163521	GLB1L		1806	ENSG00000162104	ADCY9
1807	ENSG00000163558	PRKCI		1807	ENSG00000162231	NXF1
1808	ENSG00000163596	ICA1L		1808	ENSG00000162337	LRP5
1809	ENSG00000163617	CCDC191		1809	ENSG00000162367	TAL1
1810	ENSG00000163618	CADPS		1810	ENSG00000162407	PLPP3
1811	ENSG00000163626	COX18		1811	ENSG00000162430	SELENON
1812	ENSG00000163634	THOC7		1812	ENSG00000162433	AK4
1813	ENSG00000163655	GMPS		1813	ENSG00000162434	JAK1
1814	ENSG00000163728	TTC14		1814	ENSG00000162441	LZIC
1815	ENSG00000163793	DNAJC5G		1815	ENSG00000162444	RBP7
1816	ENSG00000163798	SLC4A1AP		1816	ENSG00000162493	PDPN
1817	ENSG00000163818	LZTFL1		1817	ENSG00000162496	DHRS3
1818	ENSG00000163867	ZMYM6		1818	ENSG00000162511	LAPTM5
1819	ENSG00000163872	YEATS2		1819	ENSG00000162520	SYNC
1820	ENSG00000163875	MEAF6		1820	ENSG00000162542	TMCO4
1821	ENSG00000163932	PRKCD		1821	ENSG00000162599	NFIA
1822	ENSG00000163933	RFT1		1822	ENSG00000162607	USP1
1823	ENSG00000163956	LRPAP1		1823	ENSG00000162618	ADGRL4
1824	ENSG00000164008	C1orf50		1824	ENSG00000162627	SNX7
1825	ENSG00000164024	METAP1		1825	ENSG00000162645	GBP2
1826	ENSG00000164031	DNAJB14		1826	ENSG00000162733	DDR2
1827	ENSG00000164054	SHISA5		1827	ENSG00000162738	VANGL2
1828	ENSG00000164061	BSN		1828	ENSG00000162819	BROX
1829	ENSG00000164062	APEH		1829	ENSG00000162889	MAPKAPK2
1830	ENSG00000164066	INTU		1830	ENSG00000162909	CAPN2
1831	ENSG00000164074	ABHD18		1831	ENSG00000162924	REL
1832	ENSG00000164076	CAMKV		1832	ENSG00000162944	RFTN2
1833	ENSG00000164082	GRM2		1833	ENSG00000162980	ARL5A
1834	ENSG00000164099	PRSS12		1834	ENSG00000163069	SGCB
1835	ENSG00000164100	NDST3		1835	ENSG00000163083	INHBB
1836	ENSG00000164109	MAD2L1		1836	ENSG00000163104	SMARCAD1
1837	ENSG00000164162	ANAPC10		1837	ENSG00000163110	PDLIM5
1838	ENSG00000164169	PRMT9		1838	ENSG00000163131	CTSS
1839	ENSG00000164180	TMEM161B		1839	ENSG00000163132	MSX1
1840	ENSG00000164187	LMBRD2		1840	ENSG00000163166	IWS1
1841	ENSG00000164209	SLC25A46		1841	ENSG00000163191	S100A11
1842	ENSG00000164332	UBLCP1		1842	ENSG00000163220	S100A9
1843	ENSG00000164398	ACSL6		1843	ENSG00000163251	FZD5
1844	ENSG00000164414	SLC35A1		1844	ENSG00000163285	GABRG1
1845	ENSG00000164418	GRIK2		1845	ENSG00000163297	ANTXR2
1846	ENSG00000164465	DCBLD1		1846	ENSG00000163320	CGGBP1
1847	ENSG00000164466	SFXN1		1847	ENSG00000163346	PBXIP1
1848	ENSG00000164588	HCN1		1848	ENSG00000163349	HIPK1
1849	ENSG00000164591	MYOZ3		1849	ENSG00000163406	SLC15A2
1850	ENSG00000164600	NEUROD6		1850	ENSG00000163428	LRRC58
1851	ENSG00000164615	CAMLG		1851	ENSG00000163430	FSTL1
1852	ENSG00000164619	BMPER		1852	ENSG00000163453	IGFBP7
1853	ENSG00000164620	RELL2		1853	ENSG00000163510	CWC22
1854	ENSG00000164669	INTS4P1		1854	ENSG00000163513	TGFBR2
1855	ENSG00000164683	HEY1		1855	ENSG00000163565	IFI16
1856	ENSG00000164690	SHH		1856	ENSG00000163602	RYBP
1857	ENSG00000164742	ADCY1		1857	ENSG00000163605	PPP4R2
1858	ENSG00000164794	KCNV1		1858	ENSG00000163625	WDFY3
1859	ENSG00000164796	CSMD3		1859	ENSG00000163629	PTPN13
1860	ENSG00000164815	ORC5		1860	ENSG00000163659	TIPARP
1861	ENSG00000164830	OXR1		1861	ENSG00000163681	SLMAP
1862	ENSG00000164845	FAM86FP		1862	ENSG00000163738	MTHFD2L
1863	ENSG00000164885	CDK5		1863	ENSG00000163755	HPS3
1864	ENSG00000164916	FOXK1		1864	ENSG00000163762	TM4SF18
1865	ENSG00000164919	COX6C		1865	ENSG00000163812	ZDHHC3
1866	ENSG00000164924	YWHAZ		1866	ENSG00000163820	FYCO1
1867	ENSG00000164933	SLC25A32		1867	ENSG00000163840	DTX3L
1868	ENSG00000164946	FREM1		1868	ENSG00000163848	ZNF148
1869	ENSG00000164951	PDP1		1869	ENSG00000163879	DNALI1
1870	ENSG00000164953	TMEM67		1870	ENSG00000163884	KLF15
1871	ENSG00000164978	NUDT2		1871	ENSG00000163939	PBRM1
1872	ENSG00000164985	PSIP1		1872	ENSG00000163946	TASOR
1873	ENSG00000164989	CCDC171		1873	ENSG00000163960	UBXN7
1874	ENSG00000165023	DIRAS2		1874	ENSG00000163961	RNF168
1875	ENSG00000165028	NIPSNAP3B		1875	ENSG00000164023	SGMS2
1876	ENSG00000165046	LETM2		1876	ENSG00000164035	EMCN
1877	ENSG00000165055	METTL2B		1877	ENSG00000164039	BDH2
1878	ENSG00000165084	C8orf34		1878	ENSG00000164050	PLXNB1
1879	ENSG00000165102	HGSNAT		1879	ENSG00000164105	SAP30
1880	ENSG00000165169	DYNLT3		1880	ENSG00000164111	ANXA5
1881	ENSG00000165194	PCDH19		1881	ENSG00000164116	GUCY1A1
1882	ENSG00000165238	WNK2		1882	ENSG00000164117	FBXO8
1883	ENSG00000165271	NOL6		1883	ENSG00000164128	NPY1R
1884	ENSG00000165338	HECTD2		1884	ENSG00000164144	ARFIP1
1885	ENSG00000165359	INTS6L		1885	ENSG00000164151	ICE1
1886	ENSG00000165379	LRFN5		1886	ENSG00000164164	OTUD4
1887	ENSG00000165434	PGM2L1		1887	ENSG00000164168	TMEM184C
1888	ENSG00000165495	PKNOX2		1888	ENSG00000164176	EDIL3
1889	ENSG00000165526	RPUSD4		1889	ENSG00000164188	RANBP3L
1890	ENSG00000165533	TTC8		1890	ENSG00000164190	NIPBL
1891	ENSG00000165572	KBTBD6		1891	ENSG00000164199	ADGRV1
1892	ENSG00000165629	ATP5F1C		1892	ENSG00000164219	PGGT1B
1893	ENSG00000165643	SOHLH1		1893	ENSG00000164291	ARSK
1894	ENSG00000165678	GHITM		1894	ENSG00000164292	RHOBTB3
1895	ENSG00000165684	SNAPC4		1895	ENSG00000164300	SERINC5
1896	ENSG00000165688	PMPCA		1896	ENSG00000164305	CASP3
1897	ENSG00000165704	HPRT1		1897	ENSG00000164327	RICTOR
1898	ENSG00000165752	STK32C		1898	ENSG00000164330	EBF1
1899	ENSG00000165832	TRUB1		1899	ENSG00000164402	SEPTIN8
1900	ENSG00000165899	OTOGL		1900	ENSG00000164403	SHROOM1
1901	ENSG00000165916	PSMC3		1901	ENSG00000164434	FABP7
1902	ENSG00000165973	NELL1		1902	ENSG00000164530	PI16
1903	ENSG00000165995	CACNB2		1903	ENSG00000164543	STK17A
1904	ENSG00000165996	HACD1		1904	ENSG00000164574	GALNT10
1905	ENSG00000166012	TAF1D		1905	ENSG00000164576	SAP30L
1906	ENSG00000166111	SVOP		1906	ENSG00000164649	CDCA7L
1907	ENSG00000166136	NDUFB8		1907	ENSG00000164684	ZNF704
1908	ENSG00000166159	LRTM2		1908	ENSG00000164692	COL1A2
1909	ENSG00000166169	POLL		1909	ENSG00000164741	DLC1
1910	ENSG00000166171	DPCD		1910	ENSG00000164751	PEX2
1911	ENSG00000166199	ALKBH3		1911	ENSG00000164754	RAD21
1912	ENSG00000166257	SCN3B		1912	ENSG00000164761	TNFRSF11B
1913	ENSG00000166260	COX11		1913	ENSG00000164776	PHKG1
1914	ENSG00000166275	BORCS7		1914	ENSG00000164823	OSGIN2
1915	ENSG00000166337	TAF10		1915	ENSG00000164850	GPER1
1916	ENSG00000166342	NETO1		1916	ENSG00000164867	NOS3
1917	ENSG00000166343	MSS51		1917	ENSG00000164889	SLC4A2
1918	ENSG00000166377	ATP9B		1918	ENSG00000164897	TMUB1
1919	ENSG00000166405	RIC3		1919	ENSG00000164902	PHAX
1920	ENSG00000166436	TRIM66		1920	ENSG00000164930	FZD6
1921	ENSG00000166448	TMEM130		1921	ENSG00000164944	VIRMA
1922	ENSG00000166479	TMX3		1922	ENSG00000164949	GEM
1923	ENSG00000166503	HDGFL3		1923	ENSG00000165006	UBAP1
1924	ENSG00000166546	BEAN1		1924	ENSG00000165025	SYK
1925	ENSG00000166557	TMED3		1925	ENSG00000165029	ABCA1
1926	ENSG00000166573	GALR1		1926	ENSG00000165030	NFIL3
1927	ENSG00000166669	ATF7IP2		1927	ENSG00000165097	KDM1B
1928	ENSG00000166676	TVP23A		1928	ENSG00000165113	GKAP1
1929	ENSG00000166681	BEX3		1929	ENSG00000165118	C9orf64
1930	ENSG00000166685	COG1		1930	ENSG00000165121
1931	ENSG00000166762	CATSPER2		1931	ENSG00000165156	ZHX1
1932	ENSG00000166793	YPEL4		1932	ENSG00000165168	CYBB
1933	ENSG00000166839	ANKDD1A		1933	ENSG00000165175	MID1IP1
1934	ENSG00000166848	TERF2IP		1934	ENSG00000165185	KIAA1958
1935	ENSG00000166863	TAC3		1935	ENSG00000165186	PTCHD1
1936	ENSG00000166886	NAB2		1936	ENSG00000165288	BRWD3
1937	ENSG00000166900	STX3		1937	ENSG00000165322	ARHGAP12
1938	ENSG00000166922	SCG5		1938	ENSG00000165389	SPTSSA
1939	ENSG00000166924	NYAP1		1939	ENSG00000165406	MARCHF8
1940	ENSG00000166965	RCCD1		1940	ENSG00000165424	ZCCHC24
1941	ENSG00000167005	NUDT21		1941	ENSG00000165458	INPPL1
1942	ENSG00000167037	SGSM1		1942	ENSG00000165476	REEP3
1943	ENSG00000167088	SNRPD1		1943	ENSG00000165478	HEPACAM
1944	ENSG00000167100	SAMD14		1944	ENSG00000165502	RPL36AL
1945	ENSG00000167103	PIP5KL1		1945	ENSG00000165527	ARF6
1946	ENSG00000167112	TRUB2		1946	ENSG00000165553	NGB
1947	ENSG00000167113	COQ4		1947	ENSG00000165566	AMER2
1948	ENSG00000167114	SLC27A4		1948	ENSG00000165617	DACT1
1949	ENSG00000167264	DUS2		1949	ENSG00000165626	BEND7
1950	ENSG00000167283	ATP5MG		1950	ENSG00000165632	TAF3
1951	ENSG00000167306	MYO5B		1951	ENSG00000165633	VSTM4
1952	ENSG00000167363	FN3K		1952	ENSG00000165650	PDZD8
1953	ENSG00000167371	PRRT2		1953	ENSG00000165671	NSD1
1954	ENSG00000167378	IRGQ		1954	ENSG00000165730	STOX1
1955	ENSG00000167515	TRAPPC2L		1955	ENSG00000165732	DDX21
1956	ENSG00000167535	CACNB3		1956	ENSG00000165801	ARHGEF40
1957	ENSG00000167549	CORO6		1957	ENSG00000165806	CASP7
1958	ENSG00000167550	RHEBL1		1958	ENSG00000165821	SALL2
1959	ENSG00000167595	PROSER3		1959	ENSG00000165861	ZFYVE1
1960	ENSG00000167608	TMC4		1960	ENSG00000165879	FRAT1
1961	ENSG00000167632	TRAPPC9		1961	ENSG00000165886	UBTD1
1962	ENSG00000167642	SPINT2		1962	ENSG00000165895	ARHGAP42
1963	ENSG00000167654	ATCAY		1963	ENSG00000165959	CLMN
1964	ENSG00000167670	CHAF1A		1964	ENSG00000166016	ABTB2
1965	ENSG00000167671	UBXN6		1965	ENSG00000166033	HTRA1
1966	ENSG00000167680	SEMA6B		1966	ENSG00000166046	TCP11L2
1967	ENSG00000167699	GLOD4		1967	ENSG00000166086	JAM3
1968	ENSG00000167702	KIFC2		1968	ENSG00000166123	GPT2
1969	ENSG00000167703	SLC43A2		1969	ENSG00000166128	RAB8B
1970	ENSG00000167733	HSD11B1L		1970	ENSG00000166130	IKBIP
1971	ENSG00000167747	C19orf48		1971	ENSG00000166164	BRD7
1972	ENSG00000167770	OTUB1		1972	ENSG00000166173	LARP6
1973	ENSG00000167771	RCOR2		1973	ENSG00000166188	ZNF319
1974	ENSG00000167778	SPRYD3		1974	ENSG00000166224	SGPL1
1975	ENSG00000167792	NDUFV1		1975	ENSG00000166225	FRS2
1976	ENSG00000167863	ATP5PD		1976	ENSG00000166263	STXBP4
1977	ENSG00000167904	TMEM68		1977	ENSG00000166265	CYYR1
1978	ENSG00000167981	ZNF597		1978	ENSG00000166272	WBP1L
1979	ENSG00000168016	TRANK1		1979	ENSG00000166289	PLEKHF1
1980	ENSG00000168026	TTC21A		1980	ENSG00000166295	ANAPC16
1981	ENSG00000168032	ENTPD3		1981	ENSG00000166348	USP54
1982	ENSG00000168090	COPS6		1982	ENSG00000166387	PPFIBP2
1983	ENSG00000168096	ANKS3		1983	ENSG00000166428	PLD4
1984	ENSG00000168135	KCNJ4		1984	ENSG00000166439	RNF169
1985	ENSG00000168172	HOOK3		1985	ENSG00000166444	DENND2B
1986	ENSG00000168234	TTC39C		1986	ENSG00000166478	ZNF143
1987	ENSG00000168243	GNG4		1987	ENSG00000166482	MFAP4
1988	ENSG00000168259	DNAJC7		1988	ENSG00000166483	WEE1
1989	ENSG00000168291	PDHB		1989	ENSG00000166484	MAPK7
1990	ENSG00000168303	MPLKIP		1990	ENSG00000166508	MCM7
1991	ENSG00000168348	INSM2		1991	ENSG00000166535	A2ML1
1992	ENSG00000168438	CDC40		1992	ENSG00000166562	SEC11C
1993	ENSG00000168453	HR		1993	ENSG00000166682	TMPRSS5
1994	ENSG00000168490	PHYHIP		1994	ENSG00000166689	PLEKHA7
1995	ENSG00000168496	FEN1		1995	ENSG00000166710	B2M
1996	ENSG00000168502	MTCL1		1996	ENSG00000166716	ZNF592
1997	ENSG00000168538	TRAPPC11		1997	ENSG00000166734	CASC4
[truncated: 1,117 more rows]
