# Supplementary material for: Partial inhibition of mitochondrial complex I ameliorates Alzheimer’s disease pathology and cognition in APP/PS1 female mice
Source: Commun Biol. 2021 Jan 8;4:61. doi: 10.1038/s42003-020-01584-y (PMC7794523; doi:10.1038/s42003-020-01584-y)
Supplement: Supplementary file 15 — Supplementary Data 12 [file 42003_2020_1584_MOESM15_ESM.xlsx]

## Sheet: Data 11
Supplementary Data 12. List of 294 down-regulated DEGs in comparison between NTG vs. APP/PS1 mice matched to down-regulated genes identified in the female AMP-AD cohort.
							sample ID`s	sample ID`s	sample ID`s	sample ID`s	sample ID`s	sample ID`s	sample ID`s	sample ID`s	sample ID`s
hgnc_symbol	ensembl_gene_id	GeneID	Chr	Start	Stop	CodingLength	AD.16	AD.17	AD.18	AD.19	AD.20	NTG.7	NTG.8	NTG.9	NTG.10	baseMean	log2FoldChange	lfcSE	stat	pvalue	padj	s.7.RPKM	s.8.RPKM	s.9.RPKM	s.10.RPKM	s.16.RPKM	s.17.RPKM	s.18.RPKM	s.19.RPKM	s.20.RPKM
AARS2	ENSG00000124608	ENSMUSG00000023938	chr17	45506841	45520842	3348	2068	2222	2599	2097	2251	2377	1651	2293	2620	2227.64	-0.128461	0.0635803	-2.02046	0.0433358	0.224718	6.52	5.67	6.8	6.94	5.88	6.47	6.13	6.48	5.99
ABCC8	ENSG00000006071	ENSMUSG00000040136	chr7	46104523	46180033	4952	2189	2075	2592	1813	2406	2194	1802	2298	2758	2223.38	-0.175043	0.0770187	-2.27273	0.0230423	0.146984	4.07	4.18	4.6	4.94	4.21	4.09	4.13	3.79	4.33
ACBD4	ENSG00000181513	ENSMUSG00000056938	chr11	103101682	103112200	2937	2161	2036	2573	1858	2089	2493	1817	1898	2477	2143.81	-0.163007	0.064543	-2.52556	0.0115514	0.0908415	7.8	7.11	6.41	7.48	7	6.76	6.92	6.54	6.34
ACSL6	ENSG00000164398	ENSMUSG00000020333	chr11	54303798	54364756	9914	19080	18869	26017	19391	20133	23057	18305	21480	25981	21279	-0.248575	0.0524524	-4.73906	2.15e-06	6.53e-05	21.38	21.24	21.5	23.26	18.32	18.57	20.72	20.23	18.1
ACTR1B	ENSG00000115073	ENSMUSG00000037351	chr1	36698114	36714422	4274	20883	20144	23806	17170	19898	19635	16499	20449	24555	20229.8	-0.137331	0.0628844	-2.18387	0.0289717	0.171145	42.22	44.39	47.47	50.98	46.51	45.97	43.98	41.54	41.48
ADAM11	ENSG00000073670	ENSMUSG00000020926	chr11	102761439	102780262	5669	8405	11952	13455	11162	13629	13921	10289	13454	16371	12474.8	-0.341764	0.118292	-2.88916	0.00386271	0.0405764	22.57	20.87	23.55	25.63	14.11	20.57	18.74	20.36	21.42
ADAMTS8	ENSG00000134917	ENSMUSG00000031994	chr9	30942562	30963838	4613	181	297	277	218	308	338	287	364	385	296.407	-0.571438	0.161522	-3.53784	0.000403408	0.00650417	0.67	0.72	0.78	0.74	0.37	0.63	0.47	0.49	0.59
ADAP1	ENSG00000105963	ENSMUSG00000056413	chr5	139271876	139325622	3232	12281	11975	14323	10537	12651	12155	10744	12969	14928	12471.3	-0.188039	0.0619456	-3.03556	0.0024009	0.0278535	34.56	38.22	39.81	40.99	36.16	36.14	34.99	33.71	34.87
ADCK1	ENSG00000063761	ENSMUSG00000021044	chr12	88360554	88461719	2330	2695	2722	3187	2287	2484	2788	2050	2727	3181	2661.78	-0.147226	0.061719	-2.38542	0.0170598	0.119682	10.99	10.12	11.61	12.11	11.01	11.39	10.8	10.15	9.5
ADCY1	ENSG00000164742	ENSMUSG00000020431	chr11	7063489	7178506	12522	54447	68715	69516	53116	68936	75856	71054	85811	99263	72168	-0.547078	0.0956199	-5.72139	1.06e-08	4.79e-07	55.68	65.26	68.01	70.36	41.39	53.54	43.84	43.86	49.06
ALDH5A1	ENSG00000112294	ENSMUSG00000035936	chr13	24907579	24937661	5647	11070	9565	13081	9968	10702	11142	8677	10435	13481	10833.8	-0.146701	0.067196	-2.18317	0.029023	0.171201	18.13	17.67	18.34	21.19	18.66	16.52	18.29	18.25	16.89
AMIGO1	ENSG00000181754	ENSMUSG00000050947	chr3	108186335	108192286	5540	9288	9075	10733	7840	9056	9195	7599	9115	11223	9189.88	-0.156778	0.0542244	-2.89128	0.00383675	0.0403659	15.25	15.77	16.33	17.98	15.96	15.98	15.3	14.63	14.57
ANAPC10	ENSG00000164162	ENSMUSG00000036977	chr8	79711820	79777321	2802	627	696	825	620	596	914	576	656	697	687.076	-0.225707	0.112426	-2.0076	0.0446862	0.228966	3	2.36	2.32	2.21	2.13	2.42	2.32	2.29	1.89
ANKS3	ENSG00000168096	ENSMUSG00000022515	chr16	4941415	4964237	2483	2648	2496	3023	2242	2505	2778	1932	2525	3026	2556.54	-0.128035	0.0578065	-2.21489	0.0267673	0.162398	10.28	8.95	10.09	10.81	10.15	9.8	9.61	9.33	8.99
AP3M2	ENSG00000070718	ENSMUSG00000031539	chr8	22787354	22805654	3467	10205	11758	12270	8564	12367	11627	8932	11274	12814	11033.2	-0.161464	0.0819591	-1.97006	0.0488316	0.242691	30.82	29.62	32.26	32.8	28.01	33.08	27.94	25.54	31.78
APBA1	ENSG00000107282	ENSMUSG00000024897	chr19	23758876	23949597	6632	17612	21553	30129	21883	25524	24164	19973	24612	28420	23625.3	-0.209955	0.100434	-2.09047	0.0365752	0.200259	33.49	34.64	36.83	38.03	25.28	31.7	35.87	34.12	34.29
ARF5	ENSG00000004059	ENSMUSG00000020440	chr6	28423560	28426602	1116	7645	7763	8925	6734	6944	7796	6598	7513	8848	7618.28	-0.163957	0.0568772	-2.88265	0.00394347	0.0411452	64.16	67.94	66.75	70.31	65.16	67.81	63.1	62.35	55.4
ARHGDIG	ENSG00000242173	ENSMUSG00000073433	chr17	26196226	26207786	3252	2966	2854	3668	2815	2940	3012	2764	3183	3972	3122.48	-0.231357	0.0736073	-3.14312	0.00167155	0.0208385	8.51	9.77	9.71	10.84	8.68	8.56	8.9	8.95	8.05
ARL15	ENSG00000185305	ENSMUSG00000042348	chr13	113794505	114157461	3364	2515	2069	2224	1479	2065	2623	2307	2545	2446	2266.76	-0.419256	0.136009	-3.08257	0.00205224	0.0244849	7.17	7.89	7.51	6.45	7.12	6	5.22	4.55	5.47
ARMC1	ENSG00000104442	ENSMUSG00000027599	chr3	19131402	19163065	3673	6243	6504	7837	5499	6325	7285	5121	6455	7113	6445.86	-0.148642	0.0444824	-3.3416	0.00083298	0.0118978	18.23	16.03	17.44	17.18	16.18	17.27	16.85	15.48	15.34
ATAD3A	ENSG00000197785	ENSMUSG00000029036	chr4	155740641	155761093	3765	2360	2351	2910	2169	2485	2516	1913	2316	2658	2394.04	-0.0827708	0.0387838	-2.13416	0.0328301	0.186538	6.14	5.84	6.1	6.26	5.97	6.09	6.1	5.96	5.88
ATP1B1	ENSG00000143153	ENSMUSG00000026576	chr1	164437109	164458355	3081	112958	125377	161826	109507	129038	133583	103605	121998	148146	126346	-0.139622	0.0453779	-3.07687	0.00209184	0.0248975	398.42	386.66	392.85	426.67	348.93	396.91	414.65	367.46	373.13
ATP2A2	ENSG00000174437	ENSMUSG00000029467	chr5	122442702	122502225	5293	74419	68351	79905	55928	70410	69546	60062	67435	88365	70170.7	-0.175776	0.0772608	-2.2751	0.0228998	0.146189	120.76	130.5	126.42	148.16	133.83	125.97	119.19	109.26	118.53
ATXN7L3B	ENSG00000253719	ENSMUSG00000074748	chr10	112925430	112929001	3572	12972	14153	17881	12362	14121	14459	11633	13103	16472	14022.9	-0.110355	0.0427916	-2.57888	0.00991201	0.0821288	37.2	37.45	36.4	40.92	34.56	38.65	39.52	35.78	35.22
BABAM1	ENSG00000105393	ENSMUSG00000031820	chr8	71396855	71404772	1592	4394	5130	6166	4392	4695	5459	3921	4839	5178	4876.42	-0.118566	0.0595428	-1.99127	0.0464514	0.234418	31.5	28.31	30.15	28.85	26.26	31.42	30.57	28.51	26.27
BCL2L2	ENSG00000129473	ENSMUSG00000089682	chr14	54883377	54888234	4462	12612	12735	15977	12115	14032	15714	11765	13998	15989	13837.7	-0.23587	0.0390654	-6.03782	1.56e-09	8.28e-08	32.37	30.32	31.13	31.8	26.9	27.84	28.27	28.07	28.02
BDNF	ENSG00000176697	ENSMUSG00000048482	chr2	109674700	109727007	6217	1084	1751	1633	1294	1464	1799	2055	1973	2079	1703.25	-0.620347	0.150253	-4.1287	3.65e-05	0.000830029	2.66	3.8	3.15	2.97	1.66	2.75	2.07	2.15	2.1
BEGAIN	ENSG00000183092	ENSMUSG00000040867	chr12	109032187	109068217	3751	9531	8018	10237	8326	8208	8391	7428	10085	11240	9034.16	-0.208014	0.0997478	-2.0854	0.0370329	0.202212	20.56	22.77	26.68	26.59	24.18	20.85	21.55	22.95	19.5
BEGAIN	ENSG00000183092	ENSMUSG00000102226	chr12	109032984	109068167	1860	6584	5652	7057	5920	5550	5877	5337	7214	8111	6362.46	-0.248832	0.106582	-2.33465	0.0195616	0.13158	29.03	32.99	38.47	38.69	33.68	29.63	29.95	32.9	26.58
BEX1	ENSG00000133169	ENSMUSG00000050071	chrX	136213972	136215513	1186	2247	1641	2749	1575	1778	2690	1739	2394	2235	2104.55	-0.337934	0.131574	-2.5684	0.0102168	0.0835554	20.83	16.85	20.02	16.71	18.02	13.49	18.29	13.72	13.35
BEX4	ENSG00000102409	ENSMUSG00000047844	chrX	136138996	136140443	837	557	606	654	458	479	738	529	611	717	593.416	-0.381531	0.0932857	-4.08992	4.32e-05	0.000951597	8.1	7.26	7.24	7.59	6.33	7.06	6.16	5.65	5.09
BMPER	ENSG00000164619	ENSMUSG00000031963	chr9	23223076	23485202	3793	690	687	1073	718	760	805	718	799	961	796.774	-0.221108	0.095733	-2.30964	0.0209083	0.137826	1.95	2.18	2.09	2.25	1.73	1.77	2.23	1.96	1.79
BRSK1	ENSG00000160469	ENSMUSG00000035390	chr7	4690604	4715997	3594	28547	25452	31073	24155	27185	26338	22520	29706	31183	27288.5	-0.154011	0.0757586	-2.03292	0.0420609	0.219707	67.35	72.05	82.01	76.99	75.6	69.08	68.26	69.49	67.39
CALM3	ENSG00000160014	ENSMUSG00000019370	chr7	16915379	16924114	2423	105454	110461	131892	101696	109912	123803	100186	122669	129422	114912	-0.238677	0.044604	-5.35102	8.75e-08	3.43e-06	469.49	475.4	502.24	473.92	414.17	444.61	429.69	433.88	404.1
CBLN4	ENSG00000054803	ENSMUSG00000067578	chr2	172036233	172043466	2902	1192	1695	2390	1548	2147	1928	1532	1964	2473	1857.71	-0.288763	0.145894	-1.97927	0.0477859	0.23931	6.11	6.07	6.71	7.56	3.91	5.7	6.5	5.51	6.59
CBWD1	ENSG00000172785	ENSMUSG00000024878	chr19	24919916	24961616	1944	809	844	985	648	782	1028	745	757	901	830.027	-0.228003	0.0927007	-2.45956	0.0139108	0.104144	4.86	4.41	3.86	4.11	3.96	4.23	4	3.45	3.58
CBX6	ENSG00000183741	ENSMUSG00000089715	chr15	79823896	79834688	6290	32902	29531	35401	26875	31920	29534	27287	32490	37484	31430.9	-0.164591	0.0781057	-2.10728	0.0350934	0.19475	43.15	49.89	51.26	52.89	49.79	45.8	44.44	44.18	45.22
CCAR2	ENSG00000158941	ENSMUSG00000033712	chr14	70138177	70153811	3716	7621	7707	9499	6646	8039	7977	6141	7373	9076	7727.13	-0.0962819	0.0395593	-2.43387	0.0149386	0.108852	19.73	19	19.69	21.67	19.52	20.23	20.18	18.49	19.27
CCDC184	ENSG00000177875	ENSMUSG00000029875	chr15	98167806	98170134	2329	1722	1915	3099	2025	2042	2438	1898	2418	3095	2274.78	-0.339396	0.112914	-3.00579	0.00264889	0.0301539	9.62	9.37	10.3	11.79	7.04	8.02	10.5	8.99	7.81
CD47	ENSG00000196776	ENSMUSG00000055447	chr16	49855618	49915010	5277	13686	11252	14968	10292	13411	14369	11587	12852	16821	13198.8	-0.273071	0.0800686	-3.41046	0.000648535	0.00964909	25.03	25.25	24.17	28.29	24.69	20.8	22.4	20.17	22.64
CDH12	ENSG00000154162	ENSMUSG00000040452	chr15	21111452	21589533	5639	1439	1494	1462	1081	1434	1354	1578	1541	1548	1448.32	-0.291149	0.13793	-2.11085	0.0347854	0.19375	2.21	3.22	2.71	2.44	2.43	2.58	2.05	1.98	2.27
CDK16	ENSG00000102225	ENSMUSG00000031065	chrX	20687954	20699880	4378	16970	15641	19532	14828	15650	16720	13780	16847	19876	16583	-0.168338	0.0568352	-2.96186	0.00305783	0.0337536	35.1	36.2	38.18	40.29	36.89	34.85	35.22	35.02	31.85
CDKN2AIPNL	ENSG00000237190	ENSMUSG00000020392	chr11	51967661	51977334	1958	2901	3164	4043	2708	2971	3682	2611	2971	3725	3172.39	-0.187914	0.0577268	-3.25524	0.00113298	0.0152001	17.28	15.33	15.05	16.88	14.1	15.76	16.3	14.3	13.52
CHL1	ENSG00000134121	ENSMUSG00000030077	chr6	103510876	103733035	7751	12156	17387	21970	17978	21644	23270	15057	19602	22198	18932.6	-0.276025	0.137607	-2.00589	0.0448677	0.229681	27.59	22.34	25.1	25.42	14.93	21.88	22.38	23.98	24.88
CHTF18	ENSG00000127586	ENSMUSG00000019214	chr17	25718926	25727419	4584	1028	911	1201	824	853	1812	885	945	1032	1050.67	-0.419569	0.177725	-2.36078	0.0182366	0.125277	3.63	2.22	2.05	2	2.13	1.94	2.07	1.86	1.66
CLEC2L	ENSG00000236279	ENSMUSG00000079598	chr6	38663069	38680864	1428	2131	2314	3161	2177	2320	3218	2017	2702	3174	2560.69	-0.340776	0.0762347	-4.47009	7.82e-06	0.000206248	20.7	16.24	18.77	19.72	14.2	15.8	17.47	15.76	14.47
CLSTN3	ENSG00000139182	ENSMUSG00000008153	chr6	124430759	124464794	4968	33948	33372	40472	29093	34697	34741	28310	34055	40742	34203.4	-0.151785	0.0443649	-3.42129	0.000623248	0.00935025	64.27	65.53	68.02	72.78	65.04	65.53	64.32	60.55	62.23
COL26A1	ENSG00000160963	ENSMUSG00000004415	chr5	136741759	136883209	5844	159	258	259	167	186	439	283	311	380	272.599	-0.92781	0.157489	-5.89125	3.83e-09	1.89e-07	0.69	0.56	0.53	0.58	0.26	0.43	0.35	0.3	0.28
COX11	ENSG00000166260	ENSMUSG00000020544	chr11	90638173	90644931	1423	1238	1382	1802	1255	1420	1552	1167	1325	1645	1410.08	-0.151186	0.0592631	-2.55109	0.0107386	0.0865695	10.02	9.43	9.23	10.25	8.28	9.47	9.99	9.11	8.89
COX4I1	ENSG00000131143	ENSMUSG00000031818	chr8	120668222	120674207	1550	26401	26725	32739	23027	25523	28831	21371	25041	28432	26285.3	-0.0958566	0.0406545	-2.35784	0.0183818	0.126041	170.87	158.49	160.23	162.71	162.05	168.12	166.69	153.54	146.66
CPLX1	ENSG00000168993	ENSMUSG00000033615	chr5	108518554	108550024	2189	49813	49159	67437	44098	48470	55086	41979	52589	57222	51389.1	-0.151578	0.0534312	-2.83688	0.00455562	0.046069	231.22	220.48	238.32	231.93	216.54	219.01	243.18	208.25	197.25
CRYM	ENSG00000103316	ENSMUSG00000030905	chr7	120186380	120202111	3391	8148	7793	7822	6112	7685	8816	5783	7797	8908	7619.83	-0.190429	0.0907617	-2.09813	0.0358941	0.197641	23.89	19.61	22.81	23.31	22.87	22.42	18.21	18.63	20.19
CTH	ENSG00000116761	ENSMUSG00000028179	chr3	157894248	157925077	2263	254	274	321	234	243	350	286	305	415	298.031	-0.498956	0.0978084	-5.10136	3.37e-07	1.19e-05	1.42	1.45	1.34	1.63	1.07	1.18	1.12	1.07	0.96
CYCS	ENSG00000172115	ENSMUSG00000063694	chr6	50562563	50566538	3404	3618	3779	4884	3134	3637	4482	3310	3525	3862	3781.85	-0.152331	0.0775882	-1.96332	0.0496085	0.244992	12.1	11.18	10.27	10.07	10.12	10.83	11.33	9.52	9.52
DAB1	ENSG00000173406	ENSMUSG00000028519	chr4	103619359	104744844	7908	7032	7141	8561	6262	8086	7714	6281	7714	8302	7430.45	-0.166215	0.0595852	-2.78954	0.00527837	0.0513755	8.97	9.13	9.68	9.32	8.46	8.81	8.55	8.19	9.11
DAP3	ENSG00000132676	ENSMUSG00000068921	chr3	88920803	88951181	6483	4759	5315	6903	4912	5401	5771	4275	5288	5993	5361.28	-0.114911	0.0508515	-2.25973	0.0238377	0.150418	8.18	7.58	8.09	8.2	6.99	8	8.41	7.83	7.42
DCTN2	ENSG00000175203	ENSMUSG00000025410	chr10	127266262	127281959	1918	15522	16436	20674	14500	16826	16908	13669	15687	18993	16468.6	-0.107851	0.0347038	-3.10775	0.00188517	0.0230111	80.99	81.93	81.13	87.85	77.01	83.56	85.08	78.14	78.14
DDN	ENSG00000181418	ENSMUSG00000059213	chr15	98803782	98807925	3740	78963	74578	69979	65062	84981	75901	68804	89114	98808	78741.1	-0.289598	0.11935	-2.42646	0.0152469	0.110269	186.5	211.55	236.41	234.44	200.95	194.5	147.72	179.86	202.45
DIO2	ENSG00000211448	ENSMUSG00000007682	chr12	90724554	90738438	5813	4633	3985	4052	2992	3362	4093	5038	5401	4846	4328.06	-0.518118	0.163842	-3.16229	0.00156531	0.0197241	6.47	9.97	9.22	7.4	7.59	6.69	5.5	5.32	5.15
DIRAS1	ENSG00000176490	ENSMUSG00000043670	chr10	81019589	81025662	3035	9924	10038	13744	9950	10490	11580	8833	10844	12462	10805.9	-0.161544	0.0482314	-3.34936	0.00080998	0.0116593	35.06	33.46	35.45	36.43	31.12	32.26	35.75	33.89	30.79
DLAT	ENSG00000150768	ENSMUSG00000000168	chr9	50634633	50659780	4886	7327	8198	9824	6675	8363	8090	6778	7479	9508	7974.04	-0.129701	0.0560389	-2.31449	0.0206409	0.136864	15.22	15.95	15.19	17.27	14.27	16.37	15.87	14.13	15.25
DOC2A	ENSG00000149927	ENSMUSG00000052301	chr7	126847416	126852705	2803	2825	2937	3864	2520	2999	2848	2556	3105	3822	3031.57	-0.177229	0.0773179	-2.29221	0.0218936	0.14243	9.34	10.48	10.99	12.1	9.59	10.22	10.88	9.29	9.53
DOC2B	ENSG00000272636	ENSMUSG00000020848	chr11	75768966	75796049	4361	4543	4186	5140	3772	3704	5101	3447	4314	6360	4472.25	-0.298767	0.0996441	-2.99834	0.00271451	0.0306877	10.75	9.09	9.82	12.94	9.92	9.36	9.31	8.94	7.57
DOK6	ENSG00000206052	ENSMUSG00000073514	chr18	89301082	89769528	5146	1622	1697	1951	1493	2033	2152	1891	2285	2571	1972.64	-0.486394	0.0871054	-5.58397	2.35e-08	1.01e-06	3.84	4.23	4.41	4.43	3	3.22	2.99	3	3.52
DPH7	ENSG00000148399	ENSMUSG00000026975	chr2	24962400	24972163	2365	1558	1654	2051	1452	1606	1979	1439	1653	2033	1704.78	-0.239497	0.0480008	-4.98944	6.06e-07	2.05e-05	7.69	7	6.93	7.63	6.27	6.82	6.85	6.35	6.05
DPYSL4	ENSG00000151640	ENSMUSG00000025478	chr7	139086001	139102704	5983	3072	3242	3878	2925	3390	3617	2322	3381	3985	3283.64	-0.144137	0.0716126	-2.01273	0.0441433	0.227322	5.56	4.46	5.61	5.91	4.89	5.29	5.12	5.06	5.05
DSCAM	ENSG00000171587	ENSMUSG00000050272	chr16	96592079	97170752	7498	4831	5551	7635	5258	6344	5793	4904	6299	7282	5946.86	-0.186988	0.0884551	-2.11393	0.0345211	0.192671	7.1	7.52	8.34	8.62	6.13	7.22	8.04	7.25	7.54
DUSP4	ENSG00000120875	ENSMUSG00000031530	chr8	34807297	34819894	2740	912	958	662	499	790	1132	1177	1314	1301	989.28	-0.840633	0.195665	-4.29628	1.74e-05	0.00042784	3.8	4.94	4.76	4.21	3.17	3.41	1.91	1.88	2.57
ELAVL4	ENSG00000162374	ENSMUSG00000028546	chr4	110203722	110351909	5387	5976	7158	8924	5769	7635	7719	5807	6635	8143	7026.35	-0.147953	0.070618	-2.09512	0.0361605	0.198781	13.17	12.4	12.22	13.41	10.56	12.96	13.08	11.07	12.63
EML6	ENSG00000214595	ENSMUSG00000044072	chr11	29743048	30026033	9279	3068	2955	3841	2849	3249	3494	2415	3033	3721	3155.85	-0.127457	0.0513227	-2.48344	0.0130118	0.0993875	3.46	2.99	3.24	3.56	3.15	3.11	3.27	3.18	3.12
ENDOV	ENSG00000173818	ENSMUSG00000039850	chr11	119491347	119511437	6138	3031	3310	4157	3075	2921	3594	2828	3453	4019	3360.82	-0.221804	0.0636492	-3.4848	0.000492511	0.00772846	5.38	5.3	5.58	5.81	4.7	5.26	5.35	5.18	4.24
ENOPH1	ENSG00000145293	ENSMUSG00000029326	chr5	100039994	100068762	1826	2956	3148	3526	2532	2919	3233	2355	2954	3425	2986.47	-0.131198	0.0504618	-2.59994	0.00932409	0.0785689	16.27	14.83	16.05	16.64	15.4	16.81	15.24	14.33	14.24
ENSA	ENSG00000143420	ENSMUSG00000038619	chr3	95624980	95632102	2947	20632	22196	25349	18548	21784	23120	17750	21291	23796	21506.6	-0.133015	0.0366563	-3.62872	0.00028483	0.0048959	72.09	69.26	71.68	71.65	66.63	73.46	67.9	65.07	65.85
ENTPD6	ENSG00000197586	ENSMUSG00000033068	chr2	150749042	150771675	4775	4325	4583	5473	4265	4850	4667	3813	4832	5842	4715.65	-0.168323	0.0614258	-2.74027	0.00613894	0.0575458	8.98	9.18	10.04	10.86	8.62	9.36	9.05	9.24	9.05
EPHA3	ENSG00000044524	ENSMUSG00000052504	chr16	63543538	63864158	5659	653	899	824	532	754	773	680	978	920	779.071	-0.348278	0.143231	-2.43158	0.0150332	0.109012	1.26	1.38	1.71	1.44	1.1	1.55	1.15	0.97	1.19
EPS15	ENSG00000085832	ENSMUSG00000028552	chr4	109280268	109387817	6931	21495	25452	30634	23545	24186	27230	22008	23270	27194	24914.6	-0.144319	0.0652803	-2.21075	0.027053	0.163465	36.11	36.52	33.32	34.82	29.52	35.82	34.9	35.13	31.09
EVI5L	ENSG00000142459	ENSMUSG00000011832	chr8	4166567	4211257	8524	9157	8960	11569	8424	9477	9130	7468	9318	11143	9341.94	-0.106383	0.051839	-2.05219	0.0401516	0.213131	9.84	10.08	10.85	11.6	10.23	10.25	10.72	10.22	9.91
FAM126B	ENSG00000155744	ENSMUSG00000038174	chr1	58522806	58586323	12041	12032	12750	14194	10548	13630	13249	10459	11385	15048	12521.2	-0.130885	0.0619297	-2.11344	0.0345628	0.192838	10.11	9.99	9.38	11.09	9.51	10.33	9.31	9.06	10.09
FAM131A	ENSG00000175182	ENSMUSG00000050821	chr16	20693282	20703048	2853	17924	23633	22539	17171	20237	21404	19943	23992	24812	21338.5	-0.304709	0.0972084	-3.1346	0.0017209	0.0213561	68.94	80.37	83.43	77.17	59.79	80.79	62.37	62.22	63.19
FAM163B	ENSG00000196990	ENSMUSG00000009216	chr2	27110380	27142491	2959	7401	6226	6948	5091	7230	5896	5996	7910	9129	6868.9	-0.280102	0.136297	-2.05509	0.0398705	0.211914	18.31	23.3	26.52	27.38	23.8	20.52	18.54	17.79	21.77
FAM174A	ENSG00000174132	ENSMUSG00000051185	chr1	95313623	95335284	4814	4258	4412	5471	4058	4027	4893	3986	4250	4809	4450.59	-0.166262	0.0625298	-2.65892	0.00783905	0.0688164	9.34	9.52	8.76	8.87	8.42	8.94	8.97	8.72	7.45
FBXO27	ENSG00000161243	ENSMUSG00000037463	chr7	28692849	28699338	3062	791	862	978	720	732	955	702	873	1000	842.686	-0.256225	0.0694651	-3.68854	0.000225542	0.00397698	2.87	2.64	2.83	2.9	2.46	2.75	2.52	2.43	2.13
FBXO9	ENSG00000112146	ENSMUSG00000001366	chr9	78081499	78109065	3103	6769	6934	10203	7045	7659	8439	6463	7489	9314	7753.26	-0.18767	0.0662275	-2.83371	0.00460109	0.0463533	24.99	23.95	23.94	26.63	20.76	21.8	25.96	23.47	21.99
FGF13	ENSG00000129682	ENSMUSG00000031137	chrX	59062145	59568071	4019	7339	10051	10801	8198	9889	9013	8334	10424	13205	9661.68	-0.290174	0.1113	-2.60713	0.00913059	0.0775366	20.61	23.85	25.73	29.16	17.38	24.39	21.22	21.09	21.92
FGF9	ENSG00000102678	ENSMUSG00000021974	chr14	58070547	58112337	4266	1263	1340	1877	1301	1296	1747	1305	1412	1574	1451.39	-0.249146	0.0843825	-2.95258	0.00315127	0.0345271	3.76	3.52	3.28	3.27	2.82	3.06	3.47	3.15	2.71
FLYWCH2	ENSG00000162076	ENSMUSG00000023911	chr17	23776916	23786081	996	596	688	875	592	535	834	672	675	771	692.151	-0.327357	0.112351	-2.91369	0.00357188	0.0380188	7.69	7.75	6.72	6.86	5.69	6.73	6.93	6.14	4.78
FNDC4	ENSG00000115226	ENSMUSG00000038552	chr5	31292255	31295877	2261	5354	6901	8713	6576	7461	8151	6387	6918	9030	7244.08	-0.269642	0.0910991	-2.95987	0.00307769	0.0339499	33.12	32.48	30.35	35.43	22.53	29.77	30.42	30.07	29.4
FNDC5	ENSG00000160097	ENSMUSG00000001334	chr4	129136999	129144593	2763	5618	5730	8535	6189	6689	9387	6254	7413	8679	7142.43	-0.422649	0.0845787	-4.99711	5.82e-07	1.98e-05	31.22	26.03	26.62	27.87	19.35	20.23	24.39	23.16	21.57
FXYD7	ENSG00000221946	ENSMUSG00000036578	chr7	31042517	31051462	684	2674	2268	3216	2414	3012	2562	2815	3184	3527	2859.62	-0.312175	0.119111	-2.62087	0.00877061	0.0752102	34.38	47.27	46.13	45.7	37.16	32.3	37.08	36.45	39.19
GABRA1	ENSG00000022355	ENSMUSG00000010803	chr11	42130939	42182930	5160	32617	38308	48016	33390	38055	44495	35634	36244	39987	38417.5	-0.198544	0.0780199	-2.54479	0.0109344	0.0875021	79.25	79.42	69.7	68.77	60.17	72.42	73.47	66.91	65.71
GABRA5	ENSG00000186297	ENSMUSG00000055078	chr7	57407690	57510009	2653	3051	5704	6655	4745	5711	6434	5935	6628	7454	5824.58	-0.516741	0.159666	-3.23638	0.00121055	0.0160696	22.28	25.72	24.79	24.93	10.94	20.97	19.8	18.49	19.18
GALNT9	ENSG00000182870	ENSMUSG00000033316	chr5	110544345	110621382	2997	3773	5771	7120	4480	6212	6690	4926	6457	6864	5777.39	-0.344802	0.125142	-2.75528	0.00586414	0.0556079	20.51	18.9	21.38	20.32	11.98	18.78	18.75	15.45	18.47
GLT8D2	ENSG00000120820	ENSMUSG00000020251	chr10	82650433	82690650	5773	710	1059	1014	642	1227	1027	992	1071	1203	995.258	-0.367008	0.168915	-2.17274	0.0298	0.174286	1.64	1.98	1.84	1.85	1.17	1.79	1.39	1.15	1.89
GMPS	ENSG00000163655	ENSMUSG00000027823	chr3	63976106	64022579	8105	6049	6736	9225	6093	7186	8397	5792	6296	8351	7058.75	-0.178358	0.0756776	-2.35682	0.0184323	0.126071	9.52	8.22	7.71	9.14	7.1	8.11	8.99	7.77	7.9
GNG4	ENSG00000168243	ENSMUSG00000021303	chr13	13784059	13827897	3229	3293	3033	3652	2352	2901	3417	3121	3562	4236	3284.62	-0.387854	0.0884052	-4.38723	1.15e-05	0.000295222	9.72	11.11	10.94	11.64	9.71	9.16	8.93	7.53	8
GPM6A	ENSG00000150625	ENSMUSG00000031517	chr8	54954728	55060877	3336	97954	103346	112934	81509	97015	108957	93710	93524	106823	99484.5	-0.187949	0.0732912	-2.56441	0.0103352	0.0842344	300.14	323.01	278.15	284.14	279.46	302.16	267.26	252.61	259.1
GPR137C	ENSG00000180998	ENSMUSG00000049092	chr14	45219719	45281230	3679	1741	1717	2268	1461	1833	2215	1702	1859	2252	1886.68	-0.305946	0.0589688	-5.18826	2.12e-07	7.8e-06	5.53	5.32	5.01	5.43	4.5	4.55	4.87	4.11	4.44
GRIA1	ENSG00000155511	ENSMUSG00000020524	chr11	57011387	57330244	6043	36493	38148	44358	33629	43912	44684	29906	38147	48665	39482.4	-0.170969	0.071781	-2.38181	0.0172277	0.120756	67.96	56.91	62.64	71.47	57.48	61.58	57.96	57.54	64.75
GRIA4	ENSG00000152578	ENSMUSG00000025892	chr9	4417899	4796234	6146	8480	8648	12267	8487	8968	14258	7620	9042	10245	9703.04	-0.278097	0.120237	-2.31291	0.0207277	0.137062	21.32	14.26	14.6	14.79	13.13	13.73	15.76	14.28	13
GRID2IP	ENSG00000215045	ENSMUSG00000010825	chr5	143357338	143392152	4786	458	506	516	366	632	1242	523	536	1144	653.482	-0.902665	0.227689	-3.96446	7.36e-05	0.00150625	2.38	1.26	1.11	2.12	0.91	1.03	0.85	0.79	1.18
GRIN2A	ENSG00000183454	ENSMUSG00000059003	chr16	9577710	9994921	5296	5466	5880	4867	4530	7083	5758	5801	6780	6822	5935.73	-0.323609	0.153251	-2.11163	0.0347178	0.19344	9.99	12.6	12.7	11.43	9.82	10.83	7.26	8.84	11.92
GRM2	ENSG00000164082	ENSMUSG00000023192	chr9	106644537	106656109	3320	2592	3023	3889	3057	3940	3225	3194	4069	4911	3541.51	-0.368999	0.133676	-2.76039	0.00577322	0.0549759	8.93	11.06	12.16	13.13	7.43	8.88	9.25	9.52	10.57
GRM7	ENSG00000196277	ENSMUSG00000056755	chr6	110645581	111567230	5886	4692	4366	5436	3734	4523	4483	3605	4745	5322	4517.81	-0.142731	0.0668549	-2.13494	0.0327661	0.186304	7	7.04	8	8.02	7.59	7.24	7.29	6.56	6.85
GSKIP	ENSG00000100744	ENSMUSG00000044715	chr12	105685352	105703047	2776	2591	2875	3237	2281	2536	2994	2155	2515	2988	2668.04	-0.123275	0.0571176	-2.15826	0.0309078	0.178905	9.91	8.93	8.99	9.55	8.88	10.1	9.21	8.49	8.14
HABP4	ENSG00000130956	ENSMUSG00000021476	chr13	64161866	64186536	2566	13650	14772	19480	13983	13379	17382	12593	17129	20205	15743.3	-0.303377	0.0739802	-4.10079	4.12e-05	0.000919138	62.24	56.43	66.22	69.87	50.62	56.15	59.93	56.33	46.45
HAPLN1	ENSG00000145681	ENSMUSG00000021613	chr13	89540636	89611832	5055	1950	1948	2708	1856	1995	2401	2032	2213	2192	2141.96	-0.243501	0.0837918	-2.90603	0.00366047	0.0388356	4.37	4.62	4.34	3.85	3.67	3.76	4.23	3.8	3.52
HCN1	ENSG00000164588	ENSMUSG00000021730	chr13	117602480	117976802	3525	3402	3925	4553	2864	4209	4877	3498	4164	4223	3956.75	-0.300702	0.0939192	-3.20171	0.00136616	0.017677	12.71	11.41	11.72	10.63	9.19	10.86	10.2	8.4	10.64
HDAC5	ENSG00000108840	ENSMUSG00000008855	chr11	102194432	102230166	8780	15361	14625	19467	15216	16273	16992	13262	17675	19358	16404.7	-0.198986	0.0621888	-3.1997	0.0013757	0.0177584	17.79	17.37	19.98	19.57	16.65	16.25	17.51	17.92	16.52
HDAC8	ENSG00000147099	ENSMUSG00000067567	chrX	102284639	102505359	4839	910	1019	1303	1035	970	1454	937	934	1242	1084.54	-0.265837	0.112911	-2.35439	0.018553	0.126737	2.76	2.23	1.92	2.28	1.79	2.05	2.13	2.21	1.79
HDAC9	ENSG00000048052	ENSMUSG00000004698	chr12	34371503	34528889	4422	2115	2747	2982	2093	2909	2540	2345	2512	3357	2611.19	-0.215034	0.104536	-2.05703	0.0396829	0.211378	5.28	6.1	5.64	6.74	4.55	6.06	5.32	4.89	5.86
HECW1	ENSG00000002746	ENSMUSG00000021301	chr13	14226438	14523226	9460	7054	7026	8442	6002	7120	7471	6394	7192	8232	7195.53	-0.190671	0.0484868	-3.93242	8.41e-05	0.00169857	7.26	7.77	7.54	7.72	7.1	7.25	7.05	6.56	6.71
HGSNAT	ENSG00000165102	ENSMUSG00000037260	chr8	25944459	25976744	2679	3745	4201	5347	3799	4245	5101	3555	4548	4973	4365.99	-0.238016	0.0556383	-4.27791	1.89e-05	0.000461256	17.5	15.26	16.84	16.47	13.3	15.29	15.76	14.66	14.12
HOMER2	ENSG00000103942	ENSMUSG00000025813	chr7	81600481	81706925	11149	4833	5931	5612	4663	6763	5598	6434	7142	9095	6267.37	-0.492447	0.147026	-3.34938	0.000809927	0.0116593	4.62	6.64	6.36	7.24	4.13	5.19	3.97	4.33	5.41
HOOK3	ENSG00000168172	ENSMUSG00000037234	chr8	26021421	26119224	13132	8038	9268	9469	7449	10306	10646	7646	9381	9992	9117.74	-0.223251	0.0883458	-2.52702	0.0115036	0.0905966	7.45	6.7	7.09	6.75	5.83	6.89	5.69	5.87	6.99
HOPX	ENSG00000171476	ENSMUSG00000059325	chr5	77086988	77115121	1516	1125	1972	4228	2178	2073	5174	2928	3070	2640	2812.52	-0.766474	0.334973	-2.28817	0.0221278	0.143271	31.35	22.2	20.08	15.45	7.06	12.68	22.01	14.85	12.18
HR	ENSG00000168453	ENSMUSG00000022096	chr14	70552212	70573548	6919	2586	2184	2688	1909	2302	2586	2156	2199	2628	2356.06	-0.186857	0.0853766	-2.18863	0.028624	0.169901	3.44	3.58	3.15	3.37	3.56	3.08	3.07	2.85	2.96
ICA1L	ENSG00000163596	ENSMUSG00000026018	chr1	59982490	60043184	5356	4312	4256	5214	3436	4516	4427	3598	4241	4879	4294.58	-0.130939	0.0581349	-2.25233	0.0243015	0.151964	7.6	7.73	7.86	8.08	7.66	7.75	7.69	6.63	7.51
IL1RAP	ENSG00000196083	ENSMUSG00000022514	chr16	26581704	26730117	11360	3194	4414	5329	4034	4502	4816	3580	4361	5047	4339.3	-0.198786	0.0951403	-2.0894	0.0366717	0.200608	3.9	3.62	3.81	3.94	2.68	3.79	3.7	3.67	3.53
INPP5B	ENSG00000204084	ENSMUSG00000028894	chr4	124741850	124801511	4657	2506	2729	3526	2456	3001	3049	2307	2750	3220	2818.58	-0.142653	0.0527773	-2.70291	0.00687346	0.0625767	6.02	5.7	5.86	6.14	5.12	5.72	5.98	5.45	5.74
IQCC	ENSG00000160051	ENSMUSG00000040795	chr4	129615126	129619099	3188	855	947	1046	896	903	1044	771	875	1086	932.846	-0.161521	0.0699444	-2.30928	0.0209282	0.137902	3.01	2.78	2.72	3.02	2.55	2.9	2.59	2.91	2.52
IQSEC3	ENSG00000120645	ENSMUSG00000040797	chr6	121372933	121473678	13603	17828	16701	23800	18903	19827	20776	17188	21995	22592	19928	-0.238646	0.0799564	-2.9847	0.00283853	0.0318261	14.04	14.53	16.05	14.74	12.48	11.98	13.82	14.37	12.99
IRGQ	ENSG00000167378	ENSMUSG00000041037	chr7	24530648	24538599	6123	9587	9340	11535	8581	10024	9622	7664	9972	11326	9683.78	-0.118946	0.0526814	-2.25785	0.0239553	0.150812	14.44	14.39	16.16	16.42	14.9	14.88	14.87	14.49	14.59
JPH1	ENSG00000104369	ENSMUSG00000042686	chr1	16964560	17097889	4998	1808	2127	2408	1689	2145	2208	1738	2211	2380	2071.03	-0.217889	0.0661675	-3.293	0.000991253	0.0137143	4.06	4	4.39	4.23	3.44	4.15	3.8	3.49	3.82
KCNAB2	ENSG00000069424	ENSMUSG00000028931	chr4	152390742	152477871	5578	33331	36450	46490	35440	42312	38347	33637	42254	46651	39313.7	-0.201879	0.0785327	-2.57063	0.0101512	0.0833521	63.18	69.35	75.17	74.22	56.88	63.74	65.81	65.7	67.59
KCNB2	ENSG00000182674	ENSMUSG00000092083	chr1	15287254	15723750	15165	2214	2271	2913	2062	2811	2735	2356	2846	2931	2570.2	-0.30273	0.0846049	-3.57816	0.000346023	0.00571969	1.66	1.79	1.86	1.72	1.39	1.46	1.52	1.41	1.65
KCNIP3	ENSG00000115041	ENSMUSG00000079056	chr2	127456498	127522094	3546	8120	5819	6707	5833	7136	8358	5334	7718	8472	7046.22	-0.277004	0.125745	-2.20291	0.0276012	0.165799	21.66	17.3	21.59	21.2	21.79	16.01	14.93	17.01	17.93
KCNK3	ENSG00000171303	ENSMUSG00000049265	chr5	30588170	30625270	3810	2030	2218	3063	1812	2064	2793	1978	2209	2753	2305.1	-0.275538	0.0811209	-3.39663	0.000682208	0.0100951	6.74	5.97	5.75	6.41	5.07	5.68	6.35	4.92	4.83
KIFC2	ENSG00000167702	ENSMUSG00000004187	chr15	76660641	76668196	3143	33918	30607	33300	25962	32426	31231	28564	36220	40305	32524.1	-0.269126	0.0954812	-2.81863	0.00482292	0.0478814	91.31	104.5	114.33	113.79	102.71	94.98	83.64	85.4	91.92
KLHL22	ENSG00000099910	ENSMUSG00000022750	chr16	17759618	17793382	5745	6534	7347	8120	5816	7354	7315	5594	6696	8158	6948.15	-0.124201	0.0532015	-2.33455	0.0195671	0.13158	11.7	11.2	11.57	12.6	10.83	12.48	11.16	10.47	11.41
LETM2	ENSG00000165046	ENSMUSG00000037363	chr8	25578492	25597487	2098	690	703	805	678	679	1049	464	823	1005	759.235	-0.345463	0.14772	-2.33864	0.0193543	0.130672	4.59	2.54	3.89	4.25	3.13	3.27	3.03	3.34	2.88
LGI2	ENSG00000153012	ENSMUSG00000039252	chr5	52537864	52566303	1950	2600	2090	3636	2439	2510	3002	2225	2838	3237	2711.11	-0.240859	0.0987811	-2.43831	0.014756	0.107981	14.14	13.12	14.44	14.73	12.69	10.45	14.72	12.93	11.47
LUZP2	ENSG00000187398	ENSMUSG00000063297	chr7	54835959	55265366	1038	4644	4606	5919	5088	4196	7108	4790	5175	5985	5283.14	-0.378695	0.104917	-3.60948	0.000306814	0.00519677	62.89	53.03	49.43	51.13	42.55	43.25	44.99	50.64	35.99
LYNX1	ENSG00000180155	ENSMUSG00000022594	chr15	74747852	74753046	4662	32694	29547	38056	28985	32234	31110	26570	31386	37239	31841.1	-0.113172	0.0577219	-1.96064	0.0499207	0.246088	61.33	65.54	66.8	70.89	66.75	61.82	64.45	64.28	61.61
LYRM7	ENSG00000186687	ENSMUSG00000020268	chr11	54826866	54860916	3597	530	529	398	265	523	609	468	531	593	496.057	-0.43513	0.198753	-2.1893	0.0285753	0.169901	1.56	1.5	1.46	1.46	1.4	1.43	0.87	0.76	1.3
LYSMD4	ENSG00000183060	ENSMUSG00000043831	chr7	67222544	67228468	3383	2058	2054	2486	1896	2133	2214	1646	1954	2446	2084.7	-0.0995156	0.044582	-2.23219	0.0256023	0.157784	6.01	5.59	5.73	6.42	5.79	5.92	5.8	5.79	5.62
MAPK9	ENSG00000050748	ENSMUSG00000020366	chr11	49846751	49886421	6784	20379	20416	26424	18030	19962	21471	16974	19194	23634	20565.7	-0.0991684	0.0403711	-2.45642	0.0140328	0.104794	29.09	28.78	28.08	30.92	28.59	29.36	30.75	27.48	26.22
MCEE	ENSG00000124370	ENSMUSG00000033429	chr7	64392645	64412121	824	953	1054	1262	912	905	1263	968	1051	1152	1056.28	-0.277216	0.080379	-3.44886	0.000562956	0.00863462	14.07	13.5	12.64	12.39	11	12.46	12.08	11.43	9.78
MDH1	ENSG00000014641	ENSMUSG00000020321	chr11	21556787	21572367	2567	57353	63583	78321	55006	56211	78101	57749	54433	64407	62583.9	-0.192904	0.0957423	-2.01482	0.0439235	0.226475	279.57	258.66	210.37	222.62	212.62	241.57	240.85	221.52	195.08
MFN1	ENSG00000171109	ENSMUSG00000027668	chr3	32529465	32579239	6114	5227	5749	7484	5397	5934	7151	4583	6042	6872	6001.09	-0.190547	0.0656796	-2.90116	0.00371779	0.039291	10.75	8.62	9.81	9.98	8.14	9.17	9.67	9.13	8.65
MIAT	ENSG00000225783	ENSMUSG00000097767	chr5	112213228	112229395	9293	17458	17625	20601	20011	22381	22038	15755	24606	24879	20591.8	-0.283393	0.115932	-2.44449	0.0145058	0.106987	21.8	19.5	26.28	23.76	17.88	18.5	17.5	22.27	21.46
MICU3	ENSG00000155970	ENSMUSG00000039478	chr8	40307458	40386308	6153	7481	8626	9162	6170	7874	10563	6174	8289	8209	8014.14	-0.223187	0.104374	-2.13835	0.0324886	0.185276	15.78	11.54	13.37	11.84	11.57	13.68	11.76	10.37	11.4
MMP24	ENSG00000125966	ENSMUSG00000027612	chr2	155775342	155818366	4683	5362	5380	7225	5192	6007	6929	4425	5850	6754	5854.85	-0.178632	0.064013	-2.79056	0.00526174	0.0513051	13.6	10.87	12.4	12.8	10.9	11.21	12.18	11.46	11.43
MPC2	ENSG00000143158	ENSMUSG00000026568	chr1	165460637	165481214	7344	4212	5294	6188	4358	4459	5408	4358	4625	5300	4890.05	-0.162416	0.0782498	-2.07561	0.0379303	0.20574	6.77	6.82	6.25	6.4	5.46	7.03	6.65	6.14	5.41
MPP3	ENSG00000161647	ENSMUSG00000052373	chr11	101999652	102028461	9385	4157	3959	3815	2978	3698	4799	3078	3724	4220	3816.89	-0.222107	0.107401	-2.06801	0.0386387	0.208136	4.7	3.77	3.94	3.99	4.22	4.12	3.21	3.28	3.51
MPPED1	ENSG00000186732	ENSMUSG00000041708	chr15	83779467	83858494	4295	12557	12370	16903	11505	16965	14967	13047	16879	16468	14610.5	-0.284261	0.106178	-2.67721	0.00742374	0.0661274	32.03	34.93	38.99	34.03	27.83	28.09	31.07	27.7	35.19
MRPS12	ENSG00000128626	ENSMUSG00000045948	chr7	28739641	28741820	1040	2125	1795	1921	1475	1993	2333	1753	2147	2411	1997.02	-0.354139	0.102326	-3.46089	0.000538387	0.00832797	20.6	19.37	20.47	20.56	19.43	16.82	14.57	14.65	17.06
MRPS27	ENSG00000113048	ENSMUSG00000041632	chr13	99344786	99415561	1848	1564	1996	2343	1724	1712	1997	1466	1886	2454	1888.83	-0.201867	0.089395	-2.25815	0.0239365	0.150797	9.93	9.12	10.12	11.78	8.05	10.53	10.01	9.64	8.25
MTHFSD	ENSG00000103248	ENSMUSG00000031816	chr8	121095012	121108392	4894	1693	1658	2120	1578	1678	1960	1461	1794	1977	1761.39	-0.189526	0.0485395	-3.90457	9.44e-05	0.00186973	3.68	3.43	3.64	3.58	3.29	3.3	3.42	3.33	3.06
MYEF2	ENSG00000104177	ENSMUSG00000027201	chr2	125084628	125123661	5936	5358	5212	6787	4718	5410	6059	4206	4994	5975	5368.46	-0.0945752	0.0471867	-2.00428	0.0450405	0.230096	9.38	8.15	8.35	8.93	8.59	8.57	9.03	8.22	8.12
MZT1	ENSG00000204899	ENSMUSG00000033186	chr14	99034544	99046136	2256	5874	6942	8856	4701	5673	7432	5603	6612	7501	6519.73	-0.244754	0.0994503	-2.46107	0.0138525	0.1039	30.27	28.55	29.07	29.5	24.78	30.01	30.99	21.54	22.4
NAP1L3	ENSG00000186310	ENSMUSG00000055733	chrX	122394565	122397401	2837	4329	4979	6709	4886	5041	6175	4688	5078	6295	5327.38	-0.249859	0.0726844	-3.43759	0.000586917	0.00894353	20	19	17.76	19.69	14.52	17.12	18.67	17.8	15.83
NCALD	ENSG00000104490	ENSMUSG00000051359	chr15	37366175	37792570	6987	26165	30750	32100	21955	32476	28771	27690	32225	36249	29808.2	-0.277637	0.10196	-2.72299	0.00646948	0.0597724	37.85	45.58	45.77	46.04	35.65	42.93	36.28	32.49	41.42
NDFIP1	ENSG00000131507	ENSMUSG00000024425	chr18	38418975	38464399	930	26558	28227	33789	21922	27967	28576	23563	26416	30817	27379	-0.136166	0.0544598	-2.5003	0.0124087	0.0961979	282.15	291.12	281.6	293.81	271.58	295.81	286.61	243.52	267.72
NDUFA11	ENSG00000174886	ENSMUSG00000002379	chr17	56717762	56724248	2661	4922	5563	6575	4797	4511	6236	4563	5163	5711	5316.43	-0.189697	0.0788957	-2.40441	0.0161987	0.11512	21.53	19.72	19.25	19.04	17.6	20.39	19.51	18.64	15.1
NDUFA4	ENSG00000189043	ENSMUSG00000029632	chr6	11900373	11907446	492	13895	15179	18506	13426	12756	19683	13469	13707	14911	15017.1	-0.21964	0.106632	-2.05981	0.0394171	0.210381	367	314.25	275.93	268.47	268.32	300.4	296.44	281.64	230.59
NDUFAF5	ENSG00000101247	ENSMUSG00000027384	chr2	140170649	140203689	1789	2049	2480	3152	2036	2225	2785	1965	2331	2532	2376.63	-0.164088	0.0802927	-2.04363	0.0409903	0.216149	14.3	12.63	12.92	12.56	10.9	13.52	13.91	11.76	11.08
NDUFB2	ENSG00000090266	ENSMUSG00000002416	chr6	39592574	39603382	5628	4889	5234	6807	4972	4560	6555	4723	5007	5699	5361.55	-0.206966	0.0883876	-2.34157	0.0192026	0.13036	10.7	9.65	8.83	8.99	8.27	9.07	9.55	9.13	7.22
NDUFB8	ENSG00000166136	ENSMUSG00000025204	chr19	44548572	44555440	3146	7612	8534	11124	7890	7836	10215	7246	8272	9389	8627.49	-0.181204	0.0704498	-2.57211	0.0101082	0.0831589	29.84	26.48	26.09	26.48	23.03	26.46	27.91	25.93	22.19
NDUFC2	ENSG00000151366	ENSMUSG00000030647	chr7	97400003	97407802	754	5087	5703	6220	4411	4228	6193	5239	4735	5528	5263.58	-0.240857	0.113673	-2.11885	0.0341035	0.190795	75.4	79.82	62.24	64.99	64.15	73.7	65.06	60.42	49.91
NDUFS7	ENSG00000115286	ENSMUSG00000020153	chr10	80249121	80256794	1718	5988	6558	7890	5711	5842	7403	5336	6248	7140	6423.36	-0.177323	0.054325	-3.26412	0.00109804	0.014844	39.59	35.7	36.07	36.87	33.16	37.22	36.25	34.36	30.29
NEFL	ENSG00000277586	ENSMUSG00000022055	chr14	68083863	68089095	3380	31653	46298	60901	40417	37123	53871	40555	41977	53643	44858.9	-0.292342	0.122886	-2.37897	0.0173612	0.121328	146.47	137.97	123.22	140.83	89.13	133.6	142.25	123.63	97.85
NELL1	ENSG00000165973	ENSMUSG00000055409	chr7	49974864	50865255	5918	3797	4734	5382	4067	5011	4873	3859	4741	6480	4741.96	-0.25464	0.0915205	-2.78232	0.00539711	0.0521593	7.57	7.5	7.95	9.72	6.11	7.8	7.18	7.11	7.54
NEUROD6	ENSG00000164600	ENSMUSG00000037984	chr6	55677818	55681263	2154	3470	5933	5579	4026	5826	5617	5695	5970	5872	5362.68	-0.389571	0.155329	-2.50804	0.0121402	0.0944148	23.96	30.4	27.49	24.19	15.33	26.86	20.44	19.32	24.09
NFU1	ENSG00000169599	ENSMUSG00000029993	chr6	87009236	87028461	2078	2073	2130	2611	1949	2082	2360	1809	1976	2341	2137.52	-0.115832	0.0486519	-2.38082	0.0172739	0.120977	10.43	10.01	9.43	9.99	9.49	10	9.92	9.7	8.92
NMNAT2	ENSG00000157064	ENSMUSG00000042751	chr1	152954993	153119261	5781	12356	14500	16683	11688	14429	13870	11065	13048	16731	13713	-0.118235	0.0600265	-1.96971	0.0488712	0.242815	22.05	22.01	22.4	25.68	20.34	24.47	22.79	20.91	22.24
NPDC1	ENSG00000107281	ENSMUSG00000015094	chr2	25399351	25409494	3906	12070	13318	15441	11849	12774	13466	10608	13549	15299	13092.5	-0.15945	0.0464967	-3.42928	0.000605191	0.00916233	31.68	31.23	34.42	34.76	29.41	33.26	31.21	31.36	29.14
NR4A3	ENSG00000119508	ENSMUSG00000028341	chr4	48045153	48086447	5987	2053	3190	2743	1807	2665	3227	3103	3553	3427	2886.17	-0.581859	0.145968	-3.98621	6.71e-05	0.00139563	4.95	5.96	5.89	5.08	3.26	5.2	3.62	3.12	3.97
NREP	ENSG00000134986	ENSMUSG00000042834	chr18	33437019	33464029	2513	2379	3505	5137	3225	3497	8104	4082	3607	4686	4231.9	-0.682617	0.207479	-3.29005	0.00100168	0.0138119	29.63	18.68	14.24	16.55	9.01	13.6	16.14	13.27	12.4
NRN1	ENSG00000124785	ENSMUSG00000039114	chr13	36725625	36734477	1766	6868	11313	10290	7962	9932	11371	10240	11361	11799	10174.2	-0.428722	0.127724	-3.35664	0.000788969	0.011417	59.15	66.66	63.81	59.27	37	62.47	45.99	46.6	50.09
NRXN1	ENSG00000179915	ENSMUSG00000024109	chr17	90033644	91092805	17739	30043	38382	39571	31843	41375	35934	33945	37567	43481	36908.4	-0.208882	0.0983939	-2.12292	0.0337604	0.189523	18.62	22.01	21.02	21.76	16.12	21.11	17.62	18.56	20.79
NSF	ENSG00000073969	ENSMUSG00000034187	chr11	103821782	103954056	8346	67607	76563	95296	65358	80863	76865	60879	76452	94043	76478	-0.144516	0.0619847	-2.33148	0.0197278	0.132335	84.65	83.89	90.9	100.01	77.11	89.49	90.16	80.98	86.34
NT5DC3	ENSG00000111696	ENSMUSG00000054027	chr10	86779005	86838389	5952	10401	16186	16943	12957	16635	14888	12979	17111	21151	15413.2	-0.319059	0.132992	-2.39909	0.0164358	0.116412	22.99	25.08	28.53	31.54	16.63	26.53	22.48	22.51	24.9
NT5M	ENSG00000205309	ENSMUSG00000032615	chr11	59839447	59880968	3361	2667	3108	3667	2698	2827	3135	2457	2947	3541	2987.5	-0.158754	0.0537684	-2.95255	0.00315156	0.0345271	8.57	8.41	8.7	9.35	7.55	9.02	8.61	8.3	7.49
NTNG1	ENSG00000162631	ENSMUSG00000059857	chr3	109780040	110144011	8243	1774	4091	4831	3281	4940	4647	3772	4368	6815	4250.04	-0.516161	0.225851	-2.2854	0.0222891	0.143893	5.18	5.26	5.26	7.34	2.05	4.84	4.63	4.12	5.34
NUDT19	ENSG00000213965	ENSMUSG00000034875	chr7	35547185	35556304	2680	3238	3004	2232	1526	2892	3169	3697	2908	4474	3051.11	-0.61638	0.215681	-2.85783	0.00426551	0.0436981	10.87	15.86	10.76	14.81	11.5	10.93	6.57	5.89	9.61
NUDT21	ENSG00000167005	ENSMUSG00000031754	chr8	94017770	94037021	2726	3231	3492	3972	2922	3550	3761	3005	3245	3842	3435.25	-0.161379	0.0512962	-3.14601	0.00165512	0.0207282	12.68	12.67	11.81	12.51	11.28	12.49	11.5	11.08	11.6
NUDT22	ENSG00000149761	ENSMUSG00000037349	chr19	6993018	6996117	1195	454	515	554	491	494	607	399	504	566	507.797	-0.185575	0.0929769	-1.99592	0.0459426	0.232826	4.67	3.84	4.18	4.2	3.61	4.2	3.66	4.25	3.68
OCIAD1	ENSG00000109180	ENSMUSG00000029152	chr5	73292794	73314077	4132	21026	22685	27645	18446	21753	23062	17502	20265	24227	21668.1	-0.0802968	0.0404296	-1.98609	0.0470236	0.236286	51.29	48.71	48.66	52.03	48.43	53.55	52.82	46.16	46.91
OSBPL6	ENSG00000079156	ENSMUSG00000042359	chr2	76406508	76600647	10063	5496	5428	6984	5381	5943	6754	4914	5976	6516	5911.1	-0.19287	0.0498425	-3.86959	0.000109021	0.00212098	6.17	5.62	5.89	5.75	5.2	5.26	5.48	5.53	5.26
OVGP1	ENSG00000085465	ENSMUSG00000074340	chr3	105973711	105987423	3561	304	335	372	288	314	395	290	357	368	335.607	-0.274516	0.0915673	-2.99797	0.00271782	0.0307039	1.02	0.94	0.99	0.92	0.81	0.92	0.82	0.84	0.79
OXCT1	ENSG00000083720	ENSMUSG00000022186	chr15	4026383	4155344	3701	22700	24907	28773	20178	23904	24186	20024	21738	27035	23576.4	-0.0981776	0.0465689	-2.10822	0.0350116	0.194613	60.06	62.22	58.28	64.82	58.38	65.64	61.38	56.37	57.55
PACSIN1	ENSG00000124507	ENSMUSG00000040276	chr17	27655509	27711106	4886	32746	31835	39244	27734	34039	32782	27849	31811	37548	32687	-0.122872	0.0486184	-2.52728	0.0114948	0.090571	61.66	65.55	64.6	68.2	63.79	63.56	63.42	58.69	62.07
PAK3	ENSG00000077264	ENSMUSG00000031284	chrX	143518591	143797796	9552	12310	13582	16243	11485	13164	13451	10838	12810	16307	13261.2	-0.144416	0.0489413	-2.9508	0.00316954	0.0346597	12.94	13.05	13.31	15.15	12.27	13.87	13.43	12.43	12.28
PAM	ENSG00000145730	ENSMUSG00000026335	chr1	97795114	98095646	11892	15373	17054	21195	14945	18414	16597	14960	17017	21632	17367.5	-0.162825	0.0713105	-2.28332	0.0224116	0.14431	12.83	14.47	14.2	16.14	12.31	13.99	14.07	13	13.8
PDHB	ENSG00000168291	ENSMUSG00000021748	chr14	8165991	8172992	1485	7805	8603	10538	7483	7522	9896	7209	7886	9238	8420.52	-0.178763	0.0663737	-2.69329	0.0070751	0.0638553	61.22	55.8	52.67	55.18	50	56.49	56	52.08	45.11
PFAS	ENSG00000178921	ENSMUSG00000020899	chr11	68985697	69008460	7933	2902	2570	3372	2817	2698	3357	2227	2835	3277	2881.18	-0.161447	0.0778097	-2.07489	0.0379963	0.205962	3.89	3.23	3.55	3.67	3.48	3.16	3.36	3.67	3.03
PFDN6	ENSG00000204220	ENSMUSG00000024309	chr17	33938821	33940343	1193	2521	2763	3248	2111	2518	2801	2133	2626	2857	2602.66	-0.13649	0.0606679	-2.24979	0.0244621	0.152594	21.56	20.55	21.83	21.24	20.1	22.58	21.48	18.28	18.79
PFKM	ENSG00000152556	ENSMUSG00000033065	chr15	98092589	98132447	2957	31710	32643	38814	28352	34409	33103	25942	30230	37846	32337.6	-0.0808993	0.0399635	-2.02433	0.0429362	0.22301	102.87	100.88	101.43	113.57	102.06	107.67	103.62	99.13	103.67
PGM2L1	ENSG00000165434	ENSMUSG00000030729	chr7	100227394	100278868	7036	22052	24993	26826	19565	29990	26375	25429	26381	32703	26066	-0.320145	0.108376	-2.95402	0.00313665	0.034461	34.45	41.56	37.21	41.25	29.83	34.65	30.1	28.75	37.98
PIGQ	ENSG00000007541	ENSMUSG00000025728	chr17	25926427	25944510	5769	7349	7834	9821	7139	8698	8139	6360	7826	9619	8027.32	-0.111206	0.0543358	-2.04663	0.040694	0.215174	12.97	12.68	13.46	14.8	12.13	13.25	13.44	12.8	13.43
PIP5KL1	ENSG00000167103	ENSMUSG00000046854	chr2	32574797	32583782	2494	338	280	394	302	281	399	301	409	470	352.271	-0.448542	0.111632	-4.01803	5.87e-05	0.00124368	1.47	1.39	1.63	1.67	1.29	1.09	1.25	1.25	1
PITPNA	ENSG00000174238	ENSMUSG00000017781	chr11	75588097	75628804	4129	22300	25103	31161	20833	25935	26066	21424	23553	28444	24825.4	-0.1428	0.0524509	-2.72255	0.00647796	0.0598171	58.02	59.67	56.6	61.13	51.4	59.3	59.58	52.17	55.96
PKD2L1	ENSG00000107593	ENSMUSG00000037578	chr19	44147637	44192442	3530	142	168	376	188	190	294	132	341	391	241.667	-0.588072	0.278491	-2.11164	0.0347177	0.19344	0.77	0.43	0.96	0.98	0.38	0.46	0.84	0.55	0.48
PLCH2	ENSG00000149527	ENSMUSG00000029055	chr4	154983115	155056784	8112	5821	6966	6590	6131	7615	7797	5565	7732	9762	7096.37	-0.342814	0.110674	-3.09752	0.00195145	0.0235742	8.83	7.89	9.46	10.68	6.83	8.38	6.41	7.82	8.37
PMM1	ENSG00000100417	ENSMUSG00000022474	chr15	81951108	81960930	2776	8662	9133	11100	8223	8950	10211	8058	9468	10412	9329.26	-0.199795	0.0366129	-5.45695	4.84e-08	1.96e-06	33.8	33.38	33.84	33.28	29.7	32.09	31.57	30.62	28.72
PNCK	ENSG00000130822	ENSMUSG00000002012	chrX	73655994	73660117	1971	5531	6447	8124	5437	5546	7257	4562	6214	7794	6253.31	-0.193535	0.0851912	-2.27177	0.0231004	0.14724	33.83	26.61	31.27	35.08	26.7	31.9	32.53	28.51	25.06
PNKD	ENSG00000127838	ENSMUSG00000026179	chr1	74284930	74353694	7832	12978	13457	21651	14588	13295	17437	13057	16384	18717	15611.9	-0.264626	0.0986358	-2.68286	0.00729964	0.0654849	20.46	19.17	20.76	21.21	15.77	16.76	21.83	19.26	15.13
POMGNT1	ENSG00000085998	ENSMUSG00000028700	chr4	116123840	116159849	5463	5899	5636	6665	4887	5772	5921	4923	5631	6672	5757.6	-0.15075	0.0510119	-2.95519	0.00312476	0.0343535	9.96	10.36	10.23	10.84	10.28	10.06	9.63	9.25	9.41
POP1	ENSG00000104356	ENSMUSG00000022325	chr15	34495304	34530648	3795	472	509	478	347	441	415	472	511	669	480.414	-0.349697	0.152613	-2.29139	0.0219408	0.142571	1	1.43	1.34	1.56	1.18	1.31	0.99	0.95	1.04
PPFIA2	ENSG00000139220	ENSMUSG00000053825	chr10	106470310	106933467	8021	7208	9724	9741	7470	9193	9265	7213	9275	10093	8767.86	-0.193118	0.0849123	-2.27432	0.0229467	0.146432	10.62	10.34	11.47	11.17	8.55	11.83	9.59	9.63	10.21
PPIL2	ENSG00000100023	ENSMUSG00000022771	chr16	17086555	17111257	6171	4841	4867	5735	4379	4968	5037	3844	4661	5486	4840.51	-0.0830651	0.0354427	-2.34364	0.0190965	0.129747	7.5	7.16	7.49	7.89	7.47	7.69	7.34	7.34	7.17
PPM1H	ENSG00000111110	ENSMUSG00000034613	chr10	122678762	122945795	10226	5776	7555	8181	5846	6792	7147	5804	6897	8676	6924.33	-0.207679	0.0755891	-2.74748	0.00600561	0.0566693	6.42	6.53	6.69	7.53	5.38	7.21	6.32	5.91	5.92
PPP1R14C	ENSG00000198729	ENSMUSG00000040653	chr10	3366150	3464975	2524	726	967	1327	944	1269	1233	899	1121	1399	1090.65	-0.297798	0.135832	-2.19241	0.02835	0.169058	4.49	4.1	4.41	4.92	2.74	3.74	4.15	3.87	4.48
PPP2CA	ENSG00000113575	ENSMUSG00000020349	chr11	52098681	52127778	7490	27134	28887	34068	23785	26600	30268	24240	26517	32257	28056.9	-0.161625	0.0446914	-3.61646	0.000298656	0.00507498	37.14	37.22	35.13	38.22	34.48	37.62	35.91	32.84	31.65
PPP5C	ENSG00000011485	ENSMUSG00000003099	chr7	17004640	17027924	3136	7141	7983	9390	6460	7929	7752	6083	7310	8829	7594.24	-0.092755	0.0468063	-1.98168	0.0475154	0.238173	22.72	22.3	23.13	24.98	21.67	24.83	23.64	21.3	22.53
PRKRIP1	ENSG00000128563	ENSMUSG00000039737	chr5	136178127	136198963	3967	1493	1481	1825	1348	1423	1638	1329	1393	1589	1497.5	-0.12648	0.0643616	-1.96514	0.0493981	0.244468	3.79	3.85	3.48	3.55	3.58	3.64	3.63	3.51	3.2
PRPF40B	ENSG00000110844	ENSMUSG00000023007	chr15	99295087	99317018	4952	4234	3911	4743	3661	4116	4273	3156	4055	4869	4088.52	-0.122027	0.0561698	-2.17246	0.0298207	0.174337	7.93	7.33	8.13	8.73	8.14	7.7	7.56	7.64	7.41
PSMG3	ENSG00000157778	ENSMUSG00000029551	chr5	139823592	139826885	2893	735	764	983	704	785	890	607	773	947	791.984	-0.160148	0.0646588	-2.47682	0.0132559	0.100903	2.83	2.41	2.65	2.9	2.42	2.58	2.68	2.52	2.42
PYCR2	ENSG00000143811	ENSMUSG00000026520	chr1	180904293	180908088	2958	1994	2116	2504	1783	2030	2230	1536	2067	2343	2050.43	-0.112992	0.0540188	-2.09172	0.0364637	0.199946	6.93	5.97	6.93	7.03	6.42	6.98	6.68	6.23	6.11
RAB27B	ENSG00000041353	ENSMUSG00000024511	chr18	69979131	70141605	10679	3527	3723	5056	3448	3777	4165	3242	3565	4497	3859.03	-0.136284	0.053843	-2.53113	0.0113696	0.0900429	3.58	3.49	3.31	3.74	3.14	3.4	3.74	3.34	3.15
RAB3GAP1	ENSG00000115839	ENSMUSG00000036104	chr1	127868773	127943868	11718	10732	11186	12608	9498	11469	11286	8763	10201	12550	10858.8	-0.0894127	0.0432708	-2.06635	0.0387953	0.208705	8.85	8.6	8.64	9.51	8.72	9.31	8.5	8.38	8.72
RABEPK	ENSG00000136933	ENSMUSG00000070953	chr2	34777556	34799912	3814	1646	1734	1980	1412	1564	1847	1360	1636	1895	1665.82	-0.160095	0.054794	-2.92177	0.00348048	0.0372395	4.45	4.1	4.26	4.41	4.11	4.43	4.1	3.83	3.65
RAD51C	ENSG00000108384	ENSMUSG00000007646	chr11	87376645	87404954	4384	203	222	330	231	265	317	211	242	396	265.719	-0.355406	0.145984	-2.43456	0.01491	0.108709	0.66	0.55	0.55	0.8	0.44	0.49	0.59	0.54	0.54
RASGRF1	ENSG00000058335	ENSMUSG00000032356	chr9	89909908	90026977	11063	30892	34793	44852	30234	35820	36309	27675	33746	42233	34854.2	-0.133387	0.0547899	-2.43451	0.0149118	0.108709	30.17	28.77	30.27	33.88	26.58	30.68	32.01	28.26	28.85
RASL10A	ENSG00000100276	ENSMUSG00000034209	chr11	5058128	5060385	1413	1493	1532	1528	1352	1997	1553	1478	2022	2616	1731.36	-0.40763	0.158501	-2.57179	0.0101176	0.0831589	10.1	12.02	14.19	16.42	10.05	10.57	8.53	9.89	12.59
RBFOX2	ENSG00000100320	ENSMUSG00000033565	chr15	77078990	77307053	7358	22130	21059	24912	18397	23119	21756	17696	22094	26479	21851.3	-0.147401	0.0630031	-2.33957	0.0193058	0.130573	27.18	27.66	29.8	31.94	28.63	27.92	26.73	25.85	28
RCN2	ENSG00000117906	ENSMUSG00000032320	chr9	56041845	56061882	4745	10013	11003	14637	10579	11276	12329	9367	10711	13335	11388.5	-0.139175	0.054155	-2.56993	0.010172	0.0833886	23.88	22.7	22.4	24.94	20.09	22.62	24.36	23.05	21.17
RELL2	ENSG00000164620	ENSMUSG00000044024	chr18	37955079	37959179	3340	8229	7705	10703	7808	7911	9225	7117	8402	9970	8516.81	-0.182291	0.0534426	-3.41096	0.000647337	0.00964879	25.38	24.5	24.96	26.49	23.45	22.5	25.3	24.17	21.1
RHBDL1	ENSG00000103269	ENSMUSG00000025735	chr17	25834465	25837295	1723	3534	3494	4618	3420	3597	4206	3235	4211	4884	3895	-0.291343	0.0545813	-5.33778	9.41e-08	3.66e-06	22.43	21.58	24.24	25.15	19.52	19.77	21.15	20.52	18.59
RHOT2	ENSG00000140983	ENSMUSG00000025733	chr17	25838457	25844851	4442	5918	5203	6553	4774	5064	5965	4424	5897	6698	5582.59	-0.203547	0.0709667	-2.86821	0.00412801	0.0427294	12.34	11.45	13.17	13.38	12.68	11.43	11.65	11.11	10.16
RNF165	ENSG00000141622	ENSMUSG00000025427	chr18	77456110	77565147	10134	4344	4150	4717	3654	4803	4049	3643	5224	5545	4451.59	-0.233392	0.109003	-2.14115	0.0322622	0.184528	3.67	4.13	5.12	4.86	4.08	4	3.68	3.73	4.22
RPH3A	ENSG00000089169	ENSMUSG00000029608	chr5	120940502	121009518	4127	28849	25445	35190	23903	24629	29884	22721	28650	33275	27882.5	-0.200079	0.0688956	-2.90409	0.00368328	0.039027	66.55	63.31	68.88	71.55	66.53	60.14	67.32	59.88	53.17
RPS6KL1	ENSG00000198208	ENSMUSG00000019235	chr12	85135596	85151264	2534	2690	2602	3219	2244	2861	2826	2261	2931	3372	2764.49	-0.209752	0.0644489	-3.25455	0.00113571	0.0152119	10.25	10.26	11.47	11.81	10.1	10.01	10.03	9.15	10.06
RSPRY1	ENSG00000159579	ENSMUSG00000050079	chr8	94601955	94660275	6425	2536	2628	3232	2385	2549	2919	2131	2559	2980	2641.68	-0.13487	0.0399787	-3.37354	0.000742073	0.0108632	4.18	3.81	3.95	4.12	3.76	3.99	3.97	3.84	3.54
RUNDC3A	ENSG00000108309	ENSMUSG00000006575	chr11	102393403	102402555	2941	20628	20452	23058	17998	21235	22578	18103	22124	25133	21221	-0.231774	0.0496887	-4.66453	3.09e-06	9.08e-05	70.55	70.78	74.63	75.83	66.75	67.83	61.89	63.27	64.33
SBK1	ENSG00000188322	ENSMUSG00000042978	chr7	126272619	126294999	4092	7291	5841	7228	5058	5779	11196	5034	7154	7340	6847.29	-0.429082	0.158154	-2.71307	0.00666627	0.0611086	25.14	14.15	17.35	15.92	16.96	13.92	13.95	12.78	12.58
SCG2	ENSG00000171951	ENSMUSG00000050711	chr1	79434669	79440120	2515	21514	20026	24600	16537	16972	20606	16418	19853	25022	20039.5	-0.183339	0.0848781	-2.16002	0.0307708	0.178344	75.29	75.06	78.31	88.28	81.41	77.66	77.21	67.97	60.12
SCOC	ENSG00000153130	ENSMUSG00000063253	chr8	83434493	83458391	2062	9517	11813	13175	8671	11337	13858	9020	9800	12944	11036.7	-0.208463	0.0903281	-2.30784	0.0210082	0.138117	61.75	50.29	47.14	55.69	43.92	55.87	50.43	43.47	48.98
SCRN3	ENSG00000144306	ENSMUSG00000008226	chr2	73312601	73337818	4815	2788	3245	4045	2783	2990	3647	2580	2807	3645	3143.58	-0.146665	0.0688912	-2.12894	0.0332596	0.188037	6.96	6.16	5.78	6.72	5.51	6.57	6.63	5.98	5.53
SHC3	ENSG00000148082	ENSMUSG00000021448	chr13	51431041	51567084	1537	3220	2720	2547	2335	2775	2937	2630	3332	4089	2965.12	-0.385199	0.132584	-2.90532	0.00366883	0.0388991	17.55	19.67	21.5	23.6	19.93	17.25	13.08	15.7	16.08
SHF	ENSG00000138606	ENSMUSG00000033256	chr2	122348892	122369162	2305	2191	2097	2532	1875	2274	3393	1961	2514	2601	2377.33	-0.394303	0.10031	-3.93087	8.46e-05	0.0017075	13.53	9.78	10.82	10.01	9.05	8.87	8.67	8.41	8.79
SKIDA1	ENSG00000180592	ENSMUSG00000054074	chr2	18040676	18049051	4927	711	865	1081	856	889	834	830	897	1124	896.895	-0.217508	0.108601	-2.00281	0.0451978	0.230363	1.56	1.94	1.81	2.02	1.37	1.71	1.73	1.8	1.61
SLC38A9	ENSG00000177058	ENSMUSG00000047789	chr13	112660766	112738743	8904	2135	1619	2046	1577	1872	1963	1602	2002	2139	1882.4	-0.203024	0.0994152	-2.04218	0.0411336	0.21645	2.03	2.07	2.23	2.13	2.28	1.77	1.81	1.83	1.87
SLC39A3	ENSG00000141873	ENSMUSG00000046822	chr10	81028538	81037426	4016	7044	6507	7792	6091	6725	7014	5360	6789	8286	6809.71	-0.143711	0.0585101	-2.45618	0.0140424	0.104796	16.05	15.35	16.77	18.31	16.69	15.8	15.32	15.68	14.92
SLC44A5	ENSG00000137968	ENSMUSG00000028360	chr3	153973436	154271722	7143	1034	2117	2271	1762	1785	2029	1481	2378	2610	1929.86	-0.384562	0.183816	-2.0921	0.0364297	0.199851	2.61	2.38	3.3	3.24	1.38	2.89	2.51	2.55	2.23
SMIM7	ENSG00000214046	ENSMUSG00000044600	chr8	72565188	72571088	3266	5796	6245	7117	5050	6018	6355	5279	5742	6349	5975.59	-0.126971	0.0567598	-2.23699	0.025287	0.15643	17.88	18.59	17.44	17.25	16.89	18.65	17.2	15.99	16.42
SMS	ENSG00000102172	ENSMUSG00000071708	chrX	157443855	157492287	6010	6947	8443	10927	7557	8385	8769	6893	8152	9833	8368.13	-0.144154	0.0672273	-2.14428	0.0320108	0.183667	13.41	13.19	13.46	14.52	11	13.7	14.36	13	12.43
SNAPC5	ENSG00000174446	ENSMUSG00000032398	chr9	64179297	64182684	757	701	734	954	672	726	1065	709	836	837	802.251	-0.338357	0.0960612	-3.52231	0.000427809	0.00687053	12.92	10.76	10.95	9.8	8.8	9.45	9.94	9.17	8.54
SNCB	ENSG00000074317	ENSMUSG00000034891	chr13	54758860	54766595	2145	23496	25795	36214	25536	27948	28766	23240	29253	33115	27973.9	-0.192764	0.0704343	-2.73679	0.00620427	0.057939	123.22	124.56	135.28	136.97	104.24	117.28	133.26	123.06	116.06
SPIRE2	ENSG00000204991	ENSMUSG00000010154	chr8	123332713	123369515	2330	1366	1554	2342	1665	1568	2021	1313	1699	2228	1731.91	-0.236145	0.11063	-2.13454	0.0327985	0.186424	7.97	6.48	7.23	8.48	5.58	6.5	7.93	7.39	5.99
SPRED3	ENSG00000188766	ENSMUSG00000037239	chr7	29158829	29169841	5997	3553	3179	3272	2302	2942	3252	2736	3502	3617	3150.69	-0.25079	0.11241	-2.23104	0.0256786	0.157959	4.98	5.25	5.79	5.35	5.64	5.17	4.31	3.97	4.37
SPRY4	ENSG00000187678	ENSMUSG00000024427	chr18	38586268	38601268	4587	1178	1092	1202	810	1030	1289	1135	1581	1547	1212.08	-0.536507	0.116162	-4.61859	3.86e-06	0.000110066	2.58	2.85	3.42	2.99	2.44	2.32	2.07	1.83	2
SRRM4	ENSG00000139767	ENSMUSG00000063919	chr5	116439272	116591817	7896	3121	3392	4202	3101	4080	3936	2902	3876	4242	3631.77	-0.207319	0.0769151	-2.69542	0.00702993	0.0635175	4.58	4.23	4.87	4.77	3.76	4.19	4.2	4.06	4.6
SST	ENSG00000157005	ENSMUSG00000004366	chr16	23889581	23890844	599	9878	8496	9866	7189	7492	8701	7983	9201	12720	9036.59	-0.30814	0.11414	-2.69968	0.00694065	0.0629888	133.3	153.04	152.19	188.18	156.74	138.15	129.85	123.91	111.28
ST3GAL3	ENSG00000126091	ENSMUSG00000028538	chr4	117932154	118134914	2768	3425	3448	4380	3325	3842	3730	2924	3639	4350	3651.95	-0.133879	0.0517111	-2.58898	0.00962614	0.0802064	12.38	12.15	13.04	13.94	11.78	12.15	12.49	12.42	12.37
ST6GALNAC5	ENSG00000117069	ENSMUSG00000039037	chr3	152817081	152982246	6002	5022	7246	9466	7020	8563	9183	7060	8715	10763	8083.49	-0.405424	0.127178	-3.18785	0.00143333	0.018372	14.06	13.53	14.41	15.91	7.96	11.78	12.45	12.09	12.71
STMN3	ENSG00000197457	ENSMUSG00000027581	chr2	181306459	181314500	1136	32870	39989	48179	33505	34600	47707	34413	36585	40492	38555	-0.228947	0.0860672	-2.6601	0.00781173	0.0686502	385.7	348.13	319.34	316.11	275.23	343.15	334.63	304.75	271.2
STOML1	ENSG00000067221	ENSMUSG00000032333	chr9	58253164	58262523	1987	3942	4797	5831	4240	4493	4751	3878	4619	5694	4664.21	-0.170451	0.0669619	-2.5455	0.0109122	0.0875021	21.97	22.44	23.06	25.42	18.88	23.54	23.16	22.06	20.14
STPG1	ENSG00000001460	ENSMUSG00000028801	chr4	135494790	135537803	3054	219	241	215	219	279	283	256	289	361	264.276	-0.476107	0.148989	-3.19559	0.00139545	0.0179709	0.85	0.96	0.94	1.05	0.68	0.77	0.56	0.74	0.81
STXBP5L	ENSG00000145087	ENSMUSG00000022829	chr16	37114942	37384962	8521	5318	5260	5244	3980	5405	6066	4777	5277	6253	5289.12	-0.292756	0.0880457	-3.32505	0.000884036	0.0124411	6.54	6.45	6.15	6.51	5.94	6.02	4.86	4.83	5.65
SUDS3	ENSG00000111707	ENSMUSG00000066900	chr5	117091682	117115993	2418	6607	7290	8006	5873	6846	7685	5984	7034	8133	7026.93	-0.204293	0.0446249	-4.578	4.69e-06	0.000130119	29.2	28.45	28.86	29.84	26	29.4	26.14	25.11	25.22
SYNGR3	ENSG00000127561	ENSMUSG00000007021	chr17	24685092	24689955	2071	11463	12135	15299	10511	13029	12525	10378	12374	15469	12492.4	-0.17032	0.0564481	-3.01729	0.00255046	0.0292161	55.57	57.61	59.27	66.27	52.67	57.14	58.31	52.46	56.04
SYT7	ENSG00000011347	ENSMUSG00000024743	chr19	10389090	10453181	6966	22238	23911	27805	21268	28035	23775	20375	26098	31961	24938.3	-0.192668	0.0882481	-2.18326	0.029017	0.171201	31.37	33.64	37.18	40.72	30.39	33.49	31.52	31.57	35.86
TATDN3	ENSG00000203705	ENSMUSG00000026632	chr1	191045826	191062932	2786	752	732	1030	731	1041	1250	866	867	1126	930.879	-0.408159	0.122393	-3.33483	0.000853503	0.012105	4.12	3.57	3.09	3.59	2.57	2.56	2.92	2.71	3.33
TBC1D9	ENSG00000109436	ENSMUSG00000031709	chr8	83165352	83272934	5887	8364	10836	12085	8120	10916	11379	8968	9639	13167	10322.6	-0.247006	0.0858693	-2.87653	0.00402073	0.0418713	17.76	17.52	16.25	19.85	13.52	17.96	16.21	14.26	16.52
TDG	ENSG00000139372	ENSMUSG00000034674	chr10	82629828	82650799	5374	1558	1565	1753	1147	1296	1853	1687	1784	1945	1627.78	-0.472053	0.0995466	-4.74203	2.12e-06	6.47e-05	3.17	3.61	3.29	3.21	2.76	2.84	2.58	2.21	2.15
TECPR1	ENSG00000205356	ENSMUSG00000066621	chr5	144194442	144223615	9665	9265	9555	11141	8518	9838	9539	7370	9224	11069	9441.73	-0.0854152	0.043375	-1.96923	0.0489269	0.243015	9.07	8.77	9.47	10.16	9.13	9.64	9.1	9.11	9.07
TENM3	ENSG00000218336	ENSMUSG00000031561	chr8	48227682	48844026	11132	9117	8686	11935	8389	11492	10588	8343	9676	11493	9913.24	-0.163722	0.0779805	-2.09953	0.0357701	0.197356	8.74	8.62	8.63	9.16	7.8	7.61	8.47	7.79	9.2
TIMM17A	ENSG00000134375	ENSMUSG00000062580	chr1	135295213	135313778	7893	6104	6370	8272	5752	6433	7014	5852	6008	7166	6522.48	-0.139479	0.0553077	-2.52187	0.0116731	0.0915355	8.17	8.53	7.55	8.06	7.36	7.87	8.28	7.54	7.26
TMEM260	ENSG00000070269	ENSMUSG00000036339	chr14	48446128	48515135	8165	1260	1712	2156	1071	1257	1311	1810	1498	2538	1617.39	-0.437406	0.197811	-2.21123	0.0270198	0.163347	1.48	2.55	1.82	2.76	1.47	2.05	2.08	1.36	1.37
TMEM59L	ENSG00000105696	ENSMUSG00000035964	chr8	70483876	70487358	1482	9580	14243	13992	9797	14464	18212	9957	14494	13851	13111.5	-0.327179	0.142952	-2.28873	0.0220948	0.143114	112.89	77.23	97	82.9	61.5	93.7	74.51	68.32	86.92
TOLLIP	ENSG00000078902	ENSMUSG00000025139	chr7	141874813	141918507	4333	11611	12570	15551	11036	13170	12768	10116	11705	14788	12494.6	-0.0950864	0.0437194	-2.17493	0.0296357	0.173814	27.08	26.85	26.8	30.29	25.51	28.3	28.34	26.33	27.08
TOMM40	ENSG00000130204	ENSMUSG00000002984	chr7	19701313	19715438	4239	4857	5067	5940	4358	5128	5150	4240	5200	5685	5050.45	-0.148619	0.0465262	-3.19432	0.00140162	0.0180361	11.17	11.5	12.17	11.9	10.91	11.66	11.06	10.63	10.78
TRHDE	ENSG00000072657	ENSMUSG00000050663	chr10	114398823	114802307	8065	2366	2754	2725	1954	2795	2462	2584	2741	3268	2632.47	-0.289115	0.114443	-2.52628	0.0115277	0.0906987	2.81	3.68	3.37	3.6	2.79	3.33	2.67	2.51	3.09
TRIB2	ENSG00000071575	ENSMUSG00000020601	chr12	15791727	15816877	4290	3180	3005	3659	2454	2714	3527	2764	3445	3641	3148.07	-0.307036	0.0733021	-4.18863	2.81e-05	0.000653666	7.56	7.41	7.97	7.53	7.06	6.83	6.73	5.91	5.64
TRIM66	ENSG00000166436	ENSMUSG00000031026	chr7	109449006	109508134	10125	4438	4451	6055	4055	4845	4847	3994	4617	6175	4793.03	-0.1885	0.0660653	-2.85324	0.00432763	0.0442339	4.4	4.54	4.53	5.41	4.17	4.29	4.72	4.14	4.26
TRMT1	ENSG00000104907	ENSMUSG00000001909	chr8	84686307	84699808	6306	3947	3822	4120	3291	4209	4414	2935	3875	4727	3905.39	-0.170661	0.0801286	-2.12984	0.0331848	0.187707	6.43	5.35	6.1	6.65	5.96	5.91	5.16	5.4	5.95
TSPAN7	ENSG00000156298	ENSMUSG00000058254	chrX	10485158	10596605	7067	67630	55701	65847	48345	57191	61459	53697	64377	75988	61077	-0.26026	0.091688	-2.83854	0.00453207	0.0459325	79.93	87.39	90.39	95.43	91.09	76.89	73.57	70.74	72.11
TSPAN9	ENSG00000011105	ENSMUSG00000030352	chr6	127961396	128143594	4732	3240	4078	6372	4370	4328	7164	3573	4931	5421	4783.48	-0.378786	0.153311	-2.4707	0.0134849	0.10189	13.91	8.68	10.34	10.17	6.52	8.41	10.63	9.55	8.15
TSPYL1	ENSG00000189241	ENSMUSG00000047514	chr10	34282190	34285275	3086	15220	15373	18057	12747	15065	15390	12718	14653	17302	15093.9	-0.122478	0.0449666	-2.72376	0.0064543	0.0596658	45.83	47.39	47.11	49.75	46.94	48.59	46.19	42.7	43.49
TSPYL5	ENSG00000180543	ENSMUSG00000038984	chr15	33683876	33687883	4008	3605	3348	4358	2931	3417	3479	3287	3359	4158	3537.73	-0.172972	0.0752181	-2.2996	0.0214706	0.140124	7.98	9.43	8.32	9.21	8.56	8.15	8.58	7.56	7.6
TTC9	ENSG00000133985	ENSMUSG00000042734	chr12	81631369	81664941	2042	1873	1702	2478	1535	2315	2417	2190	2206	2301	2116.86	-0.371487	0.1154	-3.21912	0.00128585	0.0168913	10.88	12.33	10.72	10	8.73	8.13	9.58	7.77	10.1
TUBB2A	ENSG00000137267	ENSMUSG00000058672	chr13	34074301	34078008	1584	19623	27922	31325	23525	27628	27898	20918	27734	31342	26277	-0.197272	0.0957009	-2.06134	0.0392704	0.210019	161.8	151.8	173.66	175.52	117.87	171.88	156.07	153.5	155.35
UBE2E3	ENSG00000170035	ENSMUSG00000027011	chr2	78868124	78921293	4390	4489	5324	6401	4593	5615	6062	4453	5005	6010	5297.36	-0.174448	0.0634515	-2.74931	0.00597212	0.0564183	12.69	11.66	11.31	12.15	9.73	11.83	11.51	10.82	11.4
UBE2M	ENSG00000130725	ENSMUSG00000005575	chr7	13035120	13038275	2287	7321	7443	9335	6640	7415	7636	6331	7276	8326	7485.32	-0.105701	0.0379659	-2.7841	0.00536765	0.0519666	30.68	31.83	31.56	32.3	30.46	31.74	32.22	30.01	28.88
UBLCP1	ENSG00000164332	ENSMUSG00000041231	chr11	44454571	44470498	2542	3169	3274	4629	3090	3499	4459	3117	3328	4160	3611.97	-0.243383	0.074444	-3.26934	0.00107798	0.0146421	16.12	14.1	12.99	14.52	11.86	12.56	14.37	12.57	12.26
UGCG	ENSG00000148154	ENSMUSG00000028381	chr4	59189257	59222833	5212	6039	5983	7333	5169	6268	6182	4921	5664	6978	6019.35	-0.0932876	0.0413226	-2.25754	0.0239741	0.150814	10.9	10.86	10.78	11.88	11.03	11.2	11.11	10.25	10.72
UNC80	ENSG00000144406	ENSMUSG00000055567	chr1	66468367	66699866	15143	33168	38412	45091	36134	42332	42402	30773	38231	44569	38804.5	-0.139206	0.0649733	-2.14252	0.0321519	0.184186	25.74	23.37	25.05	26.12	20.85	24.75	23.51	24.68	24.91
UQCC1	ENSG00000101019	ENSMUSG00000005882	chr2	155846894	155930310	6044	3813	4097	4923	3432	4073	4293	3155	3656	4694	3981.6	-0.101024	0.0448336	-2.25331	0.0242397	0.151844	6.53	6	6	6.89	6.01	6.61	6.43	5.87	6
UQCRC1	ENSG00000010256	ENSMUSG00000025651	chr9	108936633	108949623	4135	16538	17572	22471	15771	17398	18562	14879	16582	20664	17706.8	-0.127	0.0392969	-3.23182	0.00123007	0.0163024	41.25	41.38	39.79	44.35	38.07	41.45	42.9	39.43	37.49
VGF	ENSG00000128564	ENSMUSG00000037428	chr5	137026392	137033351	2973	16804	12571	11083	8371	11078	13423	13488	16298	17036	13471.5	-0.47509	0.182306	-2.606	0.00916068	0.077551	41.49	52.17	54.39	50.85	53.79	41.24	29.43	29.11	33.2
VILL	ENSG00000136059	ENSMUSG00000038775	chr9	119052778	119071525	4409	53	204	258	48	310	348	350	339	311	249.81	-1.16603	0.461368	-2.52733	0.0114935	0.090571	0.73	0.91	0.76	0.63	0.11	0.45	0.46	0.11	0.63
VSNL1	ENSG00000163032	ENSMUSG00000054459	chr12	11325247	11436649	1934	32241	38904	48660	30700	34689	39823	34038	36359	41162	37212.4	-0.19453	0.075238	-2.58553	0.00972289	0.080848	189.18	202.33	186.48	188.82	158.63	196.16	198.59	164.08	159.77
VWC2	ENSG00000188730	ENSMUSG00000050830	chr11	11114223	11268931	6041	637	1059	1229	1004	944	1205	955	1036	1439	1053.42	-0.392432	0.146909	-2.67126	0.00755673	0.0669842	1.83	1.82	1.7	2.11	1	1.71	1.61	1.72	1.39
WDR13	ENSG00000101940	ENSMUSG00000031166	chrX	8123301	8132892	5277	16492	14768	17138	13296	16550	15890	12664	16295	17897	15618.8	-0.145304	0.0723369	-2.00872	0.0445672	0.228557	27.67	27.6	30.64	30.1	29.75	27.3	25.64	26.05	27.95
WDR61	ENSG00000140395	ENSMUSG00000061559	chr9	54714735	54734519	4669	4431	4822	5188	3760	4507	4674	3853	4271	5230	4507.17	-0.135741	0.0574985	-2.36077	0.0182372	0.125277	9.2	9.49	9.08	9.94	9.03	10.07	8.77	8.33	8.6
XYLT1	ENSG00000103489	ENSMUSG00000030657	chr7	117380979	117667751	3822	2264	2216	2564	2193	2605	2552	2056	2587	2836	2429.28	-0.223627	0.0751912	-2.97411	0.00293843	0.0327	6.14	6.19	6.72	6.58	5.64	5.66	5.3	5.93	6.07
XYLT2	ENSG00000015532	ENSMUSG00000020868	chr11	94663851	94677515	3979	2387	2629	2929	2059	2485	2534	2298	2476	3373	2564.73	-0.242822	0.0795429	-3.05272	0.00226779	0.0265917	5.85	6.64	6.17	7.52	5.71	6.44	5.81	5.35	5.56
YJEFN3	ENSG00000250067	ENSMUSG00000048967	chr8	69887788	69902712	808	752	703	746	556	715	799	676	816	899	741.441	-0.345497	0.0949592	-3.63838	0.000274363	0.00474587	9.08	9.61	10.01	9.86	8.85	8.48	7.28	7.11	7.88
YPEL4	ENSG00000166793	ENSMUSG00000034059	chr2	84734058	84738655	2614	3434	3432	4029	3285	3454	3816	2992	3790	4167	3592.76	-0.208348	0.0516347	-4.03504	5.46e-05	0.00117668	13.41	13.16	14.38	14.14	12.5	12.8	12.17	12.99	11.77
YTHDC2	ENSG00000047188	ENSMUSG00000034653	chr18	44828665	44889720	6299	3185	3084	3682	2504	3356	3344	2699	3122	3719	3173.41	-0.174689	0.0633562	-2.75725	0.00582901	0.0553537	4.88	4.93	4.92	5.24	4.81	4.78	4.62	4.11	4.75
ZFR2	ENSG00000105278	ENSMUSG00000034949	chr10	81233155	81252123	7483	4362	3930	4575	3835	4176	4803	3306	4376	5416	4291.07	-0.22931	0.0741799	-3.09127	0.001993	0.0238825	5.9	5.08	5.8	6.42	5.55	5.12	4.83	5.3	4.97
ZNHIT3	ENSG00000273611	ENSMUSG00000020526	chr11	84910950	84916366	2136	1472	1685	2000	1499	1521	2062	1506	1476	1713	1655.2	-0.199212	0.0952592	-2.09126	0.0365046	0.199994	8.87	8.11	6.85	7.12	6.56	7.69	7.39	7.25	6.34
ZWINT	ENSG00000122952	ENSMUSG00000019923	chr10	72654845	72674964	4434	76463	86429	110677	71619	80381	98339	73759	81781	95191	85511.9	-0.191623	0.0602294	-3.18156	0.00146486	0.0186738	203.83	191.3	183.01	190.52	164.14	190.14	197.07	167.01	161.52
