# Supplementary material for: Partial inhibition of mitochondrial complex I ameliorates Alzheimer’s disease pathology and cognition in APP/PS1 female mice
Source: Commun Biol. 2021 Jan 8;4:61. doi: 10.1038/s42003-020-01584-y (PMC7794523; doi:10.1038/s42003-020-01584-y)
Supplement: Supplementary file 16 — Supplementary Data 13 [file 42003_2020_1584_MOESM16_ESM.xlsx]

## Sheet: Data 12
Supplementary Data 13. The Gene Ontology enrichment analysis of down-regulated functional processes in both APP/PS1 mice and females with AD in AMP-AD cohort.
Term	Count	%	PValue	Genes	List Total	Pop Hits	Pop Total	Fold Enrichment	Bonferroni	Benjamini	FDR
GO:0007268~chemical synaptic transmission	10	3.41297	0.000511176	DOC2A, GRM2, SNCB, GRIA1, GRM7, GABRA5, GRIN2A, GRIA4, NRXN1, APBA1	242	172	18082	4.34413	0.422851	0.422851	0.811981
GO:0007399~nervous system development	15	5.11945	0.000560985	NTNG1, BEX1, FGF13, BRSK1, NRN1, AMIGO1, HDAC5, BDNF, DAB1, SRRM4, GPM6A, NEUROD6, HDAC9, CHL1, DSCAM	242	377	18082	2.9729	0.452957	0.260376	0.890768
GO:0016575~histone deacetylation	5	1.70648	0.000562509	HDAC5, HOPX, HDAC9, HDAC8, SUDS3	242	29	18082	12.8826	0.453853	0.182596	0.893178
GO:0007409~axonogenesis	8	2.73038	0.000576493	AMIGO1, ADCY1, PAK3, RNF165, PITPNA, NTNG1, BRSK1, NRN1	242	107	18082	5.58647	0.462006	0.143565	0.915287
GO:0048167~regulation of synaptic plasticity	5	1.70648	0.00231544	BDNF, RASGRF1, GRIA1, GRIN2A, VGF	242	42	18082	8.89512	0.917255	0.392496	3.62885
GO:0007416~synapse assembly	5	1.70648	0.00298777	BDNF, GPM6A, CLSTN3, NRXN1, DSCAM	242	45	18082	8.30211	0.959911	0.41498	4.65919
GO:0014047~glutamate secretion	3	1.02389	0.00355467	BDNF, GRM2, APBA1	242	7	18082	32.0224	0.978249	0.42124	5.51993
GO:0017158~regulation of calcium ion-dependent exocytosis	4	1.36519	0.00384812	DOC2A, SYT7, DOC2B, RPH3A	242	24	18082	12.4532	0.984152	0.404342	5.96263
GO:0030001~metal ion transport	4	1.36519	0.00433027	ATP1B1, NDFIP1, SLC39A3, ARMC1	242	25	18082	11.955	0.990582	0.404498	6.68576
GO:0061732~mitochondrial acetyl-CoA biosynthetic process from pyruvate	3	1.02389	0.00469801	MPC2, DLAT, PDHB	242	8	18082	28.0196	0.993669	0.397234	7.2338
GO:0042493~response to drug	12	4.09556	0.00594805	HDAC5, PAM, BDNF, ADCY1, DAB1, OXCT1, GRIN2A, MAPK9, SST, ABCC8, PFAS, KCNK3	242	339	18082	2.64492	0.99836	0.441791	9.07423
GO:0048791~calcium ion-regulated exocytosis of neurotransmitter	4	1.36519	0.00598955	DOC2A, SYT7, DOC2B, RPH3A	242	28	18082	10.6741	0.998432	0.416188	9.13474
GO:0006810~transport	38	12.9693	0.00625852	ATP1B1, UQCRC1, CPLX1, KCNAB2, SLC38A9, NDUFB8, PITPNA, TIMM17A, ARF5, FXYD7, KCNIP3, STXBP5L, NDUFB2, HOOK3, NDUFS7, AP3M2, SLC39A3, APBA1, NSF, HCN1, NDUFA4, GABRA1, KCNB2, OSBPL6, GABRA5, GRIN2A, NDUFC2, TOMM40, MPC2, GRIA4, SPIRE2, RPH3A, KCNK3, PKD2L1, NDUFA11, EPS15, ATP2A2, GRIA1	242	1822	18082	1.55835	0.998828	0.404978	9.526
GO:0006813~potassium ion transport	7	2.38908	0.00714098	HCN1, ATP1B1, KCNAB2, KCNB2, NSF, KCNK3, KCNIP3	242	127	18082	4.11837	0.999549	0.423219	10.7986
GO:0045843~negative regulation of striated muscle tissue development	3	1.02389	0.0074188	HDAC5, BDNF, HDAC9	242	10	18082	22.4157	0.999666	0.413547	11.1958
GO:0043523~regulation of neuron apoptotic process	4	1.36519	0.00950065	BDNF, GRM2, GABRA5, KCNIP3	242	33	18082	9.05685	0.999965	0.473433	14.1197
GO:0006120~mitochondrial electron transport, NADH to ubiquinone	3	1.02389	0.0106917	BDNF, NDUFB8, NDUFC2	242	12	18082	18.6798	0.99999	0.493248	15.7516
GO:0007612~learning	5	1.70648	0.011638	BDNF, GRIN2A, FGF13, NRXN1, ELAVL4	242	66	18082	5.66053	0.999997	0.502978	17.0274
GO:0006811~ion transport	16	5.46075	0.0119489	HCN1, ATP1B1, GABRA1, KCNAB2, KCNB2, GABRA5, GRIN2A, TOMM40, GRIA4, PKD2L1, KCNK3, FXYD7, KCNIP3, ATP2A2, GRIA1, SLC39A3	242	584	18082	2.0471	0.999998	0.493448	17.4426
GO:0006887~exocytosis	6	2.04778	0.0132622	CPLX1, DOC2A, SCRN3, SYT7, CDK16, STXBP5L	242	105	18082	4.26966	0.999999	0.512084	19.1751
GO:0021762~substantia nigra development	4	1.36519	0.0139932	FGF9, CALM3, SYNGR3, SUDS3	242	38	18082	7.86516	1	0.513918	20.1246
GO:0051965~positive regulation of synapse assembly	5	1.70648	0.0142108	AMIGO1, BDNF, CLSTN3, IL1RAP, NRXN1	242	70	18082	5.33707	1	0.503103	20.4052
GO:0001662~behavioral fear response	4	1.36519	0.0183187	BDNF, GRM2, GRM7, GABRA5	242	42	18082	7.1161	1	0.578587	25.5325
GO:0055114~oxidation-reduction process	17	5.80205	0.0193513	NDUFA4, PAM, UQCRC1, KCNAB2, ALDH5A1, NDUFB8, CYCS, HR, NDUFC2, PDHB, NDUFB2, NDUFA11, NDUFS7, PYCR2, DIO2, CRYM, MDH1	242	676	18082	1.87903	1	0.583252	26.7717
GO:0032981~mitochondrial respiratory chain complex I assembly	3	1.02389	0.0235203	NDUFS7, NDUFAF5, NDUFC2	242	18	18082	12.4532	1	0.64065	31.581
GO:1900006~positive regulation of dendrite development	3	1.02389	0.0260598	PACSIN1, IL1RAP, ELAVL4	242	19	18082	11.7977	1	0.664374	34.3637
GO:1903233~regulation of calcium ion-dependent exocytosis of neurotransmitter	2	0.682594	0.0264794	ATP2A2, RAB3GAP1	242	2	18082	74.719	1	0.656471	34.8132
GO:0006541~glutamine metabolic process	3	1.02389	0.0287048	ALDH5A1, GMPS, PFAS	242	20	18082	11.2079	1	0.673128	37.1491
GO:0007417~central nervous system development	5	1.70648	0.0311783	HAPLN1, PAM, DAB1, ALDH5A1, SHC3	242	89	18082	4.1977	1	0.690917	39.6532
GO:0071805~potassium ion transmembrane transport	5	1.70648	0.0322991	HCN1, KCNB2, KCNK3, PKD2L1, KCNIP3	242	90	18082	4.15106	1	0.69164	40.7569
GO:0006886~intracellular protein transport	8	2.73038	0.0362798	AP3M2, TBC1D9, TIMM17A, EVI5L, RPH3A, NSF, APBA1, KCNIP3	242	232	18082	2.57652	1	0.722374	44.5256
GO:0007264~small GTPase mediated signal transduction	8	2.73038	0.039197	DIRAS1, DAB1, RASGRF1, ARL15, RASL10A, RHOT2, ARF5, RAB27B	242	236	18082	2.53285	1	0.73901	47.1434
GO:0051153~regulation of striated muscle cell differentiation	2	0.682594	0.0394561	HDAC5, HDAC9	242	3	18082	49.8127	1	0.730546	47.3702
GO:0050885~neuromuscular process controlling balance	4	1.36519	0.0422148	RBFOX2, NR4A3, NRXN1, NEFL	242	58	18082	5.15304	1	0.744293	49.7294
GO:0008652~cellular amino acid biosynthetic process	3	1.02389	0.0434033	PYCR2, CTH, ENOPH1	242	25	18082	8.96628	1	0.744082	50.7149
GO:0007214~gamma-aminobutyric acid signaling pathway	3	1.02389	0.0434033	BDNF, GABRA1, GABRA5	242	25	18082	8.96628	1	0.744082	50.7149
GO:0017157~regulation of exocytosis	3	1.02389	0.0434033	RAB27B, NSF, STXBP5L	242	25	18082	8.96628	1	0.744082	50.7149
GO:0072659~protein localization to plasma membrane	4	1.36519	0.0498036	ATP1B1, PPIL2, FGF13, KCNIP3	242	62	18082	4.82058	1	0.782488	55.718
GO:0048812~neuron projection morphogenesis	4	1.36519	0.0517978	PACSIN1, GPM6A, BRSK1, NEFL	242	63	18082	4.74406	1	0.786755	57.1769
GO:0007269~neurotransmitter secretion	3	1.02389	0.0532923	GRM2, BRSK1, NRXN1	242	28	18082	8.00561	1	0.787597	58.2405
GO:0050804~modulation of synaptic transmission	3	1.02389	0.0532923	GRIA1, GRIN2A, GRIA4	242	28	18082	8.00561	1	0.787597	58.2405
GO:0006099~tricarboxylic acid cycle	3	1.02389	0.0567498	DLAT, PDHB, MDH1	242	29	18082	7.72955	1	0.800192	60.6071
GO:0035249~synaptic transmission, glutamatergic	3	1.02389	0.0567498	GRM2, CLSTN3, SHC3	242	29	18082	7.72955	1	0.800192	60.6071
GO:0006006~glucose metabolic process	4	1.36519	0.0623347	ALDH5A1, DLAT, PDHB, PGM2L1	242	68	18082	4.39524	1	0.822669	64.1661
GO:0043524~negative regulation of neuron apoptotic process	6	2.04778	0.0635871	BDNF, SNCB, GABRA5, NR4A3, NEFL, CHL1	242	160	18082	2.80196	1	0.821397	64.9217
GO:0006086~acetyl-CoA biosynthetic process from pyruvate	2	0.682594	0.064895	DLAT, PDHB	242	5	18082	29.8876	1	0.820458	65.6948
GO:0048742~regulation of skeletal muscle fiber development	2	0.682594	0.064895	HDAC5, HDAC9	242	5	18082	29.8876	1	0.820458	65.6948
GO:0007156~homophilic cell adhesion via plasma membrane adhesion molecules	6	2.04778	0.067381	AMIGO1, CDH12, CLSTN3, TENM3, CHL1, DSCAM	242	163	18082	2.75039	1	0.825174	67.1205
GO:0035774~positive regulation of insulin secretion involved in cellular response to glucose stimulus	3	1.02389	0.0675684	OXCT1, VSNL1, MPC2	242	32	18082	7.00491	1	0.818996	67.2257
GO:0043087~regulation of GTPase activity	4	1.36519	0.0690967	STMN3, RAB3GAP1, ADAP1, EPHA3	242	71	18082	4.20952	1	0.819214	68.0719
GO:0000086~G2/M transition of mitotic cell cycle	3	1.02389	0.0713147	CALM3, ENSA, BRSK1	242	33	18082	6.79264	1	0.822539	69.2635
GO:0090630~activation of GTPase activity	4	1.36519	0.0737815	TBC1D9, RASGRF1, EVI5L, IQSEC3	242	73	18082	4.09419	1	0.826756	70.5398
GO:0001975~response to amphetamine	3	1.02389	0.0751269	GRIN2A, CALM3, HDAC9	242	34	18082	6.59285	1	0.826067	71.2148
GO:2000324~positive regulation of glucocorticoid receptor signaling pathway	2	0.682594	0.0773617	BDNF, PPP5C	242	6	18082	24.9063	1	0.829064	72.3041
GO:0010882~regulation of cardiac muscle contraction by calcium ion signaling	2	0.682594	0.0773617	ATP1B1, ATP2A2	242	6	18082	24.9063	1	0.829064	72.3041
GO:0051645~Golgi localization	2	0.682594	0.0773617	DAB1, HOOK3	242	6	18082	24.9063	1	0.829064	72.3041
GO:0016358~dendrite development	3	1.02389	0.0829396	BDNF, DAB1, PAK3	242	36	18082	6.22658	1	0.844562	74.8566
GO:0060079~excitatory postsynaptic potential	3	1.02389	0.0829396	BDNF, RAB3GAP1, GRIN2A	242	36	18082	6.22658	1	0.844562	74.8566
GO:0060173~limb development	3	1.02389	0.0869353	PAM, RNF165, SLC39A3	242	37	18082	6.0583	1	0.85296	76.5477
GO:0055119~relaxation of cardiac muscle	2	0.682594	0.0896628	ATP1B1, ATP2A2	242	7	18082	21.3483	1	0.856588	77.6402
GO:0021942~radial glia guided migration of Purkinje cell	2	0.682594	0.0896628	RBFOX2, DAB1	242	7	18082	21.3483	1	0.856588	77.6402
GO:0030534~adult behavior	3	1.02389	0.0909876	GRM7, NR4A3, NRXN1	242	38	18082	5.89887	1	0.855566	78.1535
GO:0008152~metabolic process	11	3.75427	0.0933324	NDUFAF5, PAM, ALDH5A1, PAK3, OXCT1, TDG, ENOPH1, DLAT, PFKM, PDHB, ACSL6	242	463	18082	1.77518	1	0.857799	79.0349
