# Supplementary material for: Partial inhibition of mitochondrial complex I ameliorates Alzheimer’s disease pathology and cognition in APP/PS1 female mice
Source: Commun Biol. 2021 Jan 8;4:61. doi: 10.1038/s42003-020-01584-y (PMC7794523; doi:10.1038/s42003-020-01584-y)
Supplement: Supplementary file 17 — Supplementary Data 14 [file 42003_2020_1584_MOESM17_ESM.xlsx]

## Sheet: Data 13
Supplementary Data 14. List of 518 up-regulated DEGs in NTG vs. APP/PS1 mice matching to down-regulated genes identified in the female AMP-AD cohort.
							sample ID`s	sample ID`s	sample ID`s	sample ID`s	sample ID`s	sample ID`s	sample ID`s	sample ID`s	sample ID`s
hgnc_symbol	ensembl_gene_id	GeneID	Chr	Start	Stop	CodingLength	AD.16	AD.17	AD.18	AD.19	AD.20	NTG.7	NTG.8	NTG.9	NTG.10	baseMean	log2FoldChange	lfcSE	stat	pvalue	padj	s.7.RPKM	s.8.RPKM	s.9.RPKM	s.10.RPKM	s.16.RPKM	s.17.RPKM	s.18.RPKM	s.19.RPKM	s.20.RPKM
ABCA1	ENSG00000165029	ENSMUSG00000015243	chr4	53030787	53159895	10363	6968	8222	12642	9136	8593	6595	4710	5205	6492	7464.11	0.51273	0.111736	4.58878	4.46e-06	0.000124633	5.85	5.23	4.98	5.56	6.4	7.74	9.63	9.12	7.39
ABCC4	ENSG00000125257	ENSMUSG00000032849	chr14	118482692	118706219	5729	1335	1541	1893	1507	1657	1158	1017	1134	1361	1385.08	0.293748	0.0786819	3.73336	0.000188942	0.00341003	1.86	2.04	1.96	2.11	2.22	2.62	2.61	2.72	2.58
ABCC9	ENSG00000069431	ENSMUSG00000030249	chr6	142587862	142702274	7538	753	558	1313	698	913	491	417	642	490	680.64	0.55159	0.195998	2.81427	0.00488886	0.0483893	0.6	0.64	0.85	0.58	0.95	0.72	1.38	0.96	1.08
ABCD1	ENSG00000101986	ENSMUSG00000031378	chrX	73716597	73738534	4192	1258	1272	1610	1297	1404	1105	815	1089	1226	1216.71	0.229298	0.0676035	3.39181	0.000694337	0.010256	2.42	2.24	2.58	2.6	2.86	2.96	3.03	3.2	2.98
ABHD4	ENSG00000100439	ENSMUSG00000040997	chr14	54254129	54269169	2749	6259	7351	9481	7573	7118	5801	4524	4762	6165	6469.05	0.362095	0.0837298	4.32457	1.53e-05	0.000383389	19.39	18.92	17.19	19.9	21.67	26.08	27.23	28.48	23.07
ABI3	ENSG00000108798	ENSMUSG00000018381	chr11	95830074	95842476	4153	2515	2327	3201	2572	2545	2111	1554	1983	2158	2302.43	0.287934	0.0703218	4.09451	4.23e-05	0.000939113	4.67	4.3	4.74	4.61	5.76	5.47	6.09	6.4	5.46
ACVRL1	ENSG00000139567	ENSMUSG00000000530	chr15	101128522	101145336	4265	1480	943	1620	1111	1085	835	599	703	729	992.947	0.647714	0.142648	4.54066	5.61e-06	0.000152342	1.8	1.62	1.64	1.52	3.3	2.16	3	2.69	2.27
ADAMTSL3	ENSG00000156218	ENSMUSG00000070469	chr7	82335694	82614450	7732	655	591	1013	973	636	445	400	347	370	595.184	0.825681	0.201123	4.10535	4.04e-05	0.000903433	0.53	0.59	0.45	0.42	0.81	0.75	1.03	1.3	0.73
ADD3	ENSG00000148700	ENSMUSG00000025026	chr19	53140445	53247399	4938	11664	13729	19192	16974	14829	11531	9119	10377	12233	13136.7	0.353245	0.116235	3.03905	0.00237322	0.0276106	21.46	21.24	20.85	21.98	22.48	27.12	30.69	35.54	26.76
ADIPOR2	ENSG00000006831	ENSMUSG00000030168	chr6	119353150	119417704	5979	6889	8863	9172	6211	8310	6856	4963	6153	6173	6983.92	0.233806	0.0907384	2.57671	0.00997464	0.0825144	10.54	9.55	10.21	9.16	10.97	14.46	12.11	10.74	12.38
ADNP	ENSG00000101126	ENSMUSG00000051149	chr2	168180986	168207112	5350	11620	11682	15426	10746	12325	10539	8660	10046	12222	11351.3	0.103979	0.0424831	2.44755	0.0143832	0.106419	18.1	18.62	18.63	20.27	20.67	21.3	22.77	20.77	20.53
ADORA3	ENSG00000282608	ENSMUSG00000000562	chr3	105870858	105908928	2524	152	192	181	198	212	88	60	72	89	135.738	1.14754	0.183009	6.2704	3.6e-10	2.1e-08	0.32	0.27	0.28	0.31	0.57	0.74	0.57	0.81	0.75
AEBP1	ENSG00000106624	ENSMUSG00000020473	chr11	5861947	5872088	4058	1981	3684	5261	3815	3210	2362	2054	1645	1932	2825.19	0.668155	0.209017	3.19666	0.00139029	0.0179184	5.35	5.82	4.02	4.22	4.65	8.86	10.24	9.72	7.05
AGFG2	ENSG00000106351	ENSMUSG00000029722	chr5	137650483	137684726	3802	4212	5405	4361	3442	4156	3274	2449	3346	3971	3804.22	0.272712	0.121376	2.24683	0.0246506	0.153187	7.91	7.41	8.73	9.27	10.54	13.87	9.06	9.36	9.74
AHNAK	ENSG00000124942	ENSMUSG00000069833	chr19	8989284	9076919	18543	5413	7432	9259	7972	7770	4430	3853	3993	4003	5922.73	0.734983	0.131591	5.58536	2.33e-08	1e-06	2.2	2.39	2.14	1.92	2.78	3.91	3.94	4.45	3.73
AJUBA	ENSG00000129474	ENSMUSG00000022178	chr14	54567469	54577661	3503	205	242	290	228	169	115	141	67	182	179.02	0.69175	0.265681	2.60369	0.00922274	0.0778751	0.3	0.46	0.19	0.46	0.56	0.67	0.65	0.67	0.43
AK3	ENSG00000147853	ENSMUSG00000024782	chr19	29020833	29047961	3120	9228	9752	10849	8262	9390	9069	6017	7684	9069	8720.3	0.117983	0.0539138	2.18836	0.0286437	0.169943	26.71	22.18	24.43	25.79	28.15	30.49	27.45	27.38	26.81
ALOX5AP	ENSG00000132965	ENSMUSG00000060063	chr5	149265058	149288045	852	374	572	650	595	469	230	223	278	306	403.306	0.889494	0.172214	5.16506	2.4e-07	8.71e-06	2.48	3.01	3.23	3.18	4.17	6.54	6.02	7.21	4.9
ANKFY1	ENSG00000185722	ENSMUSG00000020790	chr11	72690006	72772146	11332	6204	6442	7541	5542	6323	5564	4172	4939	6063	5800.86	0.163402	0.034545	4.73012	2.24e-06	6.77e-05	4.51	4.23	4.33	4.75	5.21	5.55	5.25	5.06	4.97
ANO6	ENSG00000177119	ENSMUSG00000064210	chr15	95790843	95975464	5640	2340	2735	3226	2525	2647	2119	1637	1881	2242	2343.33	0.306669	0.0570538	5.37509	7.65e-08	3.01e-06	3.45	3.34	3.31	3.53	3.95	4.73	4.52	4.63	4.18
ANP32B	ENSG00000136938	ENSMUSG00000028333	chr4	46450902	46472657	1716	3560	3550	4377	3529	3631	3419	2465	2787	3457	3386.29	0.158328	0.0534553	2.96189	0.00305761	0.0337536	18.3	16.51	16.11	17.87	19.74	20.17	20.13	21.26	18.85
ANTXR1	ENSG00000169604	ENSMUSG00000033420	chr6	87133854	87335775	5263	1809	2373	3146	2561	2495	1786	1521	1413	2220	2115.06	0.369293	0.131585	2.80651	0.00500821	0.0493619	3.12	3.32	2.66	3.74	3.27	4.4	4.72	5.03	4.22
ANXA3	ENSG00000138772	ENSMUSG00000029484	chr5	96793385	96845968	1597	1360	1572	2359	1712	1927	1027	718	830	639	1318.12	0.984368	0.164479	5.98476	2.17e-09	1.12e-07	5.91	5.17	5.15	3.55	8.1	9.6	11.66	11.08	10.75
ANXA5	ENSG00000164111	ENSMUSG00000027712	chr3	36448926	36475887	1721	4484	7306	9273	6825	6250	6286	3966	3959	4829	5806.31	0.368373	0.160852	2.29014	0.0220131	0.142754	33.56	26.49	22.82	24.89	24.79	41.4	42.53	40.99	32.35
APOD	ENSG00000189058	ENSMUSG00000022548	chr16	31296192	31314808	2577	12044	28557	35797	26650	22432	21175	11685	11791	13316	19903.9	0.638484	0.238361	2.67864	0.00739215	0.0659505	75.5	52.14	45.39	45.85	44.48	108.08	109.66	106.91	77.55
AQP4	ENSG00000171885	ENSMUSG00000024411	chr18	15389394	15403684	5082	12375	24279	44145	32678	25758	22249	14099	15300	18260	22682.5	0.513442	0.24432	2.10151	0.0355959	0.196793	40.24	31.9	29.87	31.89	23.18	46.6	68.58	66.49	45.16
ARAP1	ENSG00000186635	ENSMUSG00000032812	chr7	101348067	101412586	7564	2303	2207	3175	2803	2592	2207	1385	1822	1790	2225.73	0.398245	0.118999	3.34664	0.000817971	0.011764	2.68	2.11	2.39	2.1	2.9	2.85	3.31	3.83	3.05
ARHGAP17	ENSG00000140750	ENSMUSG00000030766	chr7	123279150	123369915	3583	1220	1165	1521	1307	1294	1102	739	1015	1060	1145.56	0.272541	0.087226	3.12454	0.00178082	0.0219666	2.83	2.37	2.81	2.63	3.24	3.17	3.35	3.77	3.22
ARHGAP29	ENSG00000137962	ENSMUSG00000039831	chr3	121953326	122016151	5088	2267	2169	3131	2250	1953	2100	1515	1543	1748	2048.28	0.291876	0.1113	2.62242	0.00873077	0.0749794	3.79	3.42	3.01	3.05	4.24	4.16	4.86	4.57	3.42
ARHGAP31	ENSG00000031081	ENSMUSG00000022799	chr16	38598340	38713274	11141	2960	3253	4175	3203	3561	3127	2151	2502	2885	3053.88	0.218661	0.0705275	3.10036	0.00193286	0.0233842	2.58	2.22	2.23	2.3	2.53	2.85	2.96	2.97	2.85
ARPC1B	ENSG00000130429	ENSMUSG00000029622	chr5	145114215	145130705	5103	2367	2966	3802	3486	3262	1556	1185	1347	1509	2337.59	1.03856	0.121745	8.53063	1.46e-17	2.17e-15	2.8	2.67	2.62	2.62	4.42	5.67	5.88	7.06	5.7
ASAP3	ENSG00000088280	ENSMUSG00000036995	chr4	136206365	136245216	4225	550	781	1175	1120	897	585	397	444	621	715.856	0.68861	0.198153	3.47515	0.000510567	0.00796533	1.27	1.08	1.04	1.3	1.24	1.8	2.2	2.74	1.89
ASXL2	ENSG00000143970	ENSMUSG00000037486	chr12	3426857	3506852	14574	3867	3397	4235	3107	3394	3375	2361	2822	3352	3289.37	0.132814	0.0671771	1.97707	0.0480334	0.240035	2.13	1.86	1.92	2.04	2.53	2.27	2.29	2.2	2.08
ATF1	ENSG00000123268	ENSMUSG00000023027	chr15	100227819	100261244	3060	925	951	1181	849	984	839	683	759	853	883.206	0.169115	0.0590876	2.8621	0.00420844	0.0433414	2.52	2.57	2.46	2.47	2.88	3.03	3.05	2.87	2.86
ATL3	ENSG00000184743	ENSMUSG00000024759	chr19	7494040	7538608	6698	4387	4699	5722	4524	4888	4114	3256	3468	4102	4309.99	0.22694	0.0550483	4.12256	3.75e-05	0.000847739	5.65	5.59	5.14	5.44	6.23	6.84	6.75	6.98	6.5
ATOH8	ENSG00000168874	ENSMUSG00000037621	chr6	72206177	72235577	2355	157	258	308	192	232	131	103	155	117	179.655	0.691582	0.193842	3.56775	0.000360057	0.00592179	0.51	0.5	0.65	0.44	0.63	1.07	1.03	0.84	0.88
ATP10D	ENSG00000145246	ENSMUSG00000046808	chr5	72203329	72298775	7848	526	704	489	422	606	366	184	293	508	445.782	0.605858	0.219591	2.75902	0.00579744	0.0551497	0.43	0.27	0.37	0.57	0.64	0.88	0.49	0.56	0.69
AVEN	ENSG00000169857	ENSMUSG00000003604	chr2	112492964	112634573	5001	1347	1229	1529	1156	1266	1234	835	1018	1198	1188.7	0.144864	0.0668069	2.1684	0.0301279	0.175795	2.27	1.92	2.02	2.13	2.56	2.4	2.41	2.39	2.26
AXL	ENSG00000167601	ENSMUSG00000002602	chr7	25757273	25788705	5033	5732	6925	9302	8271	8358	5292	4235	4509	5733	6393.5	0.49955	0.119177	4.19167	2.77e-05	0.000648338	9.66	9.68	8.89	10.11	10.84	13.42	14.59	16.99	14.8
B2M	ENSG00000166710	ENSMUSG00000060802	chr2	122147686	122153083	860	10621	19129	27843	18711	16256	7347	5106	5236	5871	12424.6	1.48599	0.1857	8.00211	1.22e-15	1.43e-13	78.44	68.21	60.35	60.53	117.44	216.77	255.37	224.75	168.26
BACH1	ENSG00000156273	ENSMUSG00000025612	chr16	87698945	87733346	6179	1788	2022	2705	1969	2034	1794	1280	1511	1858	1857.25	0.23931	0.0702786	3.40517	0.000661237	0.00982024	2.67	2.38	2.43	2.67	2.75	3.19	3.46	3.3	2.93
BAZ1A	ENSG00000198604	ENSMUSG00000035021	chr12	54892989	55014348	7159	409	228	300	253	260	146	131	162	178	226.729	0.77221	0.203533	3.79402	0.000148226	0.00276863	0.19	0.21	0.22	0.22	0.54	0.31	0.33	0.37	0.32
BCL2	ENSG00000171791	ENSMUSG00000057329	chr1	106538178	106714274	9157	2349	2139	2840	2116	2330	1852	1592	1880	2162	2119.58	0.182512	0.0617007	2.95803	0.00309613	0.0341074	1.86	2	2.04	2.1	2.44	2.28	2.45	2.39	2.27
BEND7	ENSG00000165626	ENSMUSG00000048186	chr2	4717831	4802142	4194	293	335	467	329	304	286	213	230	329	304.448	0.240061	0.121542	1.97512	0.0482541	0.240844	0.63	0.58	0.54	0.7	0.66	0.78	0.88	0.81	0.65
BGN	ENSG00000182492	ENSMUSG00000031375	chrX	73483602	73495933	6099	1230	1632	2315	1481	1688	1135	1011	853	869	1332.94	0.605805	0.156957	3.85968	0.000113534	0.002188	1.71	1.91	1.39	1.26	1.92	2.61	3	2.51	2.47
BHLHE41	ENSG00000123095	ENSMUSG00000030256	chr6	145858243	145865558	6262	4598	4582	6946	5524	5317	4517	3194	4258	4952	4811.44	0.209604	0.0963581	2.17526	0.0296103	0.173727	6.63	5.87	6.75	7.02	6.99	7.14	8.76	9.12	7.57
BMP2K	ENSG00000138756	ENSMUSG00000034663	chr5	96997689	97091867	8480	3176	3454	4519	3708	3933	2992	2234	2461	2889	3222.61	0.361396	0.0807247	4.47689	7.57e-06	0.00020108	3.24	3.03	2.88	3.02	3.57	3.97	4.21	4.52	4.13
BMP6	ENSG00000153162	ENSMUSG00000039004	chr13	38345716	38499728	2410	1132	1576	1629	1354	1430	1098	1011	729	967	1204.04	0.420586	0.151826	2.77018	0.00560259	0.053545	4.19	4.82	3	3.56	4.47	6.38	5.34	5.81	5.29
BMP7	ENSG00000101144	ENSMUSG00000008999	chr2	172868012	172940321	4019	1431	1446	2096	1628	1547	1136	1047	1002	1096	1365.05	0.44321	0.109252	4.05679	4.98e-05	0.00108377	2.6	3	2.47	2.42	3.39	3.51	4.12	4.19	3.43
BNIP2	ENSG00000140299	ENSMUSG00000011958	chr9	69989466	70008317	3455	2449	2435	2879	2479	2630	2360	1653	1995	2315	2335.05	0.169801	0.0642897	2.64119	0.00826161	0.0717288	6.28	5.5	5.73	5.95	6.75	6.87	6.58	7.42	6.78
BROX	ENSG00000162819	ENSMUSG00000046836	chr1	183276352	183297269	5010	5244	5534	7243	5125	5988	5406	3856	4486	5811	5341.94	0.10985	0.052971	2.07377	0.0381003	0.206321	9.92	8.85	8.88	10.29	9.96	10.77	11.41	10.58	10.65
BST2	ENSG00000130303	ENSMUSG00000046718	chr8	71534264	71537437	764	398	1335	1415	835	806	313	247	215	310	625.336	1.65147	0.279914	5.89993	3.64e-09	1.81e-07	3.76	3.71	2.79	3.6	4.95	17.03	14.61	11.29	9.39
C3AR1	ENSG00000171860	ENSMUSG00000040552	chr6	122847138	122856161	4305	761	1045	1165	1271	1029	306	166	223	190	664.936	2.11998	0.197692	10.7237	7.88e-27	3.23e-24	0.65	0.44	0.51	0.39	1.68	2.37	2.14	3.05	2.13
C4A	ENSG00000244731	ENSMUSG00000015451	chr17	34809092	34823464	6206	1471	2035	4668	3682	2679	1401	754	333	1240	1947.44	1.50939	0.44676	3.37853	0.00072875	0.010716	2.07	1.4	0.53	1.77	2.26	3.2	5.94	6.13	3.85
C4B	ENSG00000224389	ENSMUSG00000073418	chr17	34728380	34743882	5695	17249	24246	38298	29614	26861	11965	5816	4216	10297	18003.7	1.63148	0.242649	6.72361	1.77e-11	1.19e-09	19.31	11.74	7.35	16.05	28.83	41.53	53.1	53.77	42.03
C5AR1	ENSG00000197405	ENSMUSG00000049130	chr7	16246743	16259540	2570	106	153	146	151	202	47	37	45	43	100.94	1.67711	0.242747	6.90889	4.88e-12	3.57e-10	0.17	0.17	0.17	0.15	0.39	0.58	0.45	0.61	0.7
CAP1	ENSG00000131236	ENSMUSG00000028656	chr4	122859047	122886056	3494	22815	19674	22480	16155	19702	15618	12717	15174	17733	17823.8	0.253442	0.0831043	3.04969	0.00229081	0.0268361	41.08	41.85	43.09	45.04	62.15	54.92	50.79	47.8	50.24
CAPG	ENSG00000042493	ENSMUSG00000056737	chr6	72544391	72562983	2529	521	901	1192	1229	1119	377	208	191	225	643.16	1.85029	0.26191	7.06462	1.61e-12	1.24e-10	1.37	0.95	0.75	0.79	1.96	3.47	3.72	5.02	3.94
CAPN2	ENSG00000162909	ENSMUSG00000026509	chr1	182467260	182517608	6345	8473	8497	11068	8523	9502	8091	5816	7559	8654	8371.22	0.149657	0.0522676	2.86328	0.0041928	0.0433216	11.72	10.54	11.82	12.1	12.71	13.06	13.77	13.89	13.34
CARHSP1	ENSG00000153048	ENSMUSG00000008393	chr16	8658587	8672153	2849	5288	4434	5631	4248	4473	4431	2837	3391	4181	4269.76	0.240442	0.0857707	2.80331	0.00505811	0.0497639	14.29	11.45	11.81	13.02	17.66	15.18	15.6	15.41	13.99
CASP6	ENSG00000138794	ENSMUSG00000027997	chr3	129901425	129914103	1676	233	243	242	190	252	225	144	134	151	199.605	0.360323	0.174079	2.06987	0.0384642	0.207605	1.23	0.99	0.79	0.8	1.32	1.41	1.14	1.17	1.34
CD109	ENSG00000156535	ENSMUSG00000046186	chr9	78615546	78716253	6900	466	958	1147	1103	958	248	297	267	437	636.441	1.42305	0.248773	5.72029	1.06e-08	4.81e-07	0.33	0.5	0.38	0.56	0.64	1.35	1.31	1.65	1.24
CD14	ENSG00000170458	ENSMUSG00000051439	chr18	36725074	36726736	1572	628	864	984	1099	941	329	133	263	192	587.57	1.85788	0.235787	7.8795	3.29e-15	3.64e-13	1.92	0.97	1.66	1.08	3.8	5.36	4.94	7.23	5.33
CD151	ENSG00000177697	ENSMUSG00000025510	chr7	141467362	141471479	2010	2344	2809	4031	3209	2954	2544	1791	1804	2228	2594.91	0.403658	0.124259	3.24853	0.00116003	0.0154995	11.63	10.24	8.9	9.83	11.1	13.63	15.83	16.5	13.09
CD163	ENSG00000177575	ENSMUSG00000008845	chr6	124304651	124330527	4492	515	377	260	234	399	209	189	160	202	280.894	0.771139	0.259537	2.97121	0.00296625	0.0329194	0.43	0.48	0.35	0.4	1.09	0.82	0.46	0.54	0.79
CD2AP	ENSG00000198087	ENSMUSG00000061665	chr17	42792951	42876424	5399	2244	2239	3256	2236	2391	2206	1715	1843	2169	2228.53	0.163342	0.0702013	2.32677	0.0199773	0.133611	3.76	3.65	3.39	3.57	3.96	4.05	4.76	4.28	3.95
CD34	ENSG00000174059	ENSMUSG00000016494	chr1	194938819	194961279	7290	4280	4679	5638	4018	5112	3405	3496	3544	3861	4193.19	0.243098	0.0919152	2.64481	0.00817367	0.0710799	4.29	5.52	4.82	4.7	5.59	6.26	6.11	5.7	6.25
CD37	ENSG00000104894	ENSMUSG00000030798	chr7	45233632	45239115	3538	873	979	970	968	1128	377	287	329	409	687.467	1.35713	0.117777	11.5229	1.01e-30	5.18e-28	0.98	0.93	0.92	1.03	2.35	2.7	2.16	2.83	2.84
CD44	ENSG00000026508	ENSMUSG00000005087	chr2	102811141	102901665	6776	666	1380	2567	2067	1906	768	368	621	741	1186.18	1.32658	0.289692	4.57926	4.67e-06	0.000129773	1.04	0.62	0.91	0.97	0.94	1.99	2.99	3.15	2.51
CD63	ENSG00000135404	ENSMUSG00000025351	chr10	128908919	128912816	1031	4454	7501	10756	8151	7310	5416	3555	3614	4583	6006.36	0.678813	0.178657	3.79953	0.000144972	0.00271714	48.24	39.62	34.75	39.42	41.09	70.92	82.31	81.68	63.13
CD74	ENSG00000019582	ENSMUSG00000024610	chr18	60803848	60812646	1410	1433	3707	5343	1653	1660	700	680	428	682	1697.73	1.93018	0.406648	4.74658	2.07e-06	6.37e-05	4.56	5.54	3.01	4.29	9.67	25.63	29.9	12.12	10.48
CD84	ENSG00000066294	ENSMUSG00000038147	chr1	171839697	171890718	6272	899	1079	1274	1513	1500	502	248	340	296	830.727	1.73048	0.219317	7.8903	3.01e-15	3.38e-13	0.74	0.45	0.54	0.42	1.36	1.68	1.6	2.49	2.13
CDC14A	ENSG00000079335	ENSMUSG00000033502	chr3	116272553	116424032	11335	482	542	659	496	476	380	376	435	432	471.695	0.228527	0.110451	2.06905	0.0385417	0.207818	0.31	0.38	0.38	0.34	0.4	0.47	0.46	0.45	0.37
CEBPA	ENSG00000245848	ENSMUSG00000034957	chr7	35119293	35121926	2634	1919	2487	2626	2822	2649	996	844	1236	1271	1840.49	1.06964	0.146812	7.28583	3.2e-13	2.7e-11	3.47	3.68	4.66	4.28	6.93	9.21	7.87	11.08	8.96
CEP135	ENSG00000174799	ENSMUSG00000036403	chr5	76588698	76646466	7188	1163	1250	1391	1224	1269	1101	747	931	1179	1127.41	0.216285	0.0765841	2.82416	0.00474054	0.047298	1.41	1.2	1.29	1.46	1.54	1.7	1.53	1.76	1.57
CERS2	ENSG00000143418	ENSMUSG00000015714	chr3	95314791	95323599	3676	4507	5608	7341	5214	5081	5085	3339	3797	4784	4893.92	0.23891	0.094282	2.53399	0.0112771	0.0895441	12.71	10.44	10.25	11.55	11.67	14.88	15.77	14.66	12.31
CFH	ENSG00000000971	ENSMUSG00000026365	chr1	140084708	140183764	8383	3034	4808	6107	5094	5328	3201	2469	2439	2661	3837.49	0.698826	0.161418	4.32929	1.5e-05	0.000376407	3.51	3.39	2.89	2.82	3.45	5.6	5.75	6.28	5.66
CLDN11	ENSG00000013297	ENSMUSG00000037625	chr3	31149920	31164324	1870	12281	14477	16850	13741	14692	11134	7893	8489	10348	12038.5	0.463323	0.0747955	6.19453	5.85e-10	3.33e-08	54.7	48.52	45.03	49.09	62.49	75.49	71.12	75.95	69.98
CLIC1	ENSG00000213719	ENSMUSG00000007041	chr17	35049966	35058749	1799	1036	1337	2174	1620	1438	928	554	562	632	1110.26	1.03033	0.184297	5.59062	2.26e-08	9.78e-07	4.74	3.54	3.1	3.12	5.48	7.25	9.54	9.31	7.12
CLU	ENSG00000120885	ENSMUSG00000022037	chr14	65968483	65981548	3438	64634	77062	89649	81328	80752	54864	46875	53330	64714	67429.7	0.37648	0.0887416	4.24243	2.21e-05	0.000527235	146.65	156.78	153.9	167.03	178.93	218.63	205.86	244.57	209.27
CMTM3	ENSG00000140931	ENSMUSG00000031875	chr8	104340594	104347672	1616	675	937	1217	1030	1052	715	439	522	630	786.393	0.630339	0.148041	4.25787	2.06e-05	0.000494983	4.06	3.12	3.2	3.46	3.97	5.65	5.94	6.59	5.8
CMTM6	ENSG00000091317	ENSMUSG00000032434	chr9	114731203	114749343	3352	3391	3759	5023	3738	4167	3021	2282	2727	3253	3431.45	0.362847	0.065354	5.55202	2.82e-08	1.18e-06	8.28	7.83	8.07	8.61	9.63	10.94	11.83	11.53	11.08
CNN2	ENSG00000064666	ENSMUSG00000004665	chr10	79988584	79996062	2460	422	591	907	489	539	566	288	344	364	487.768	0.434102	0.192987	2.24939	0.0244879	0.152639	2.11	1.35	1.39	1.31	1.63	2.34	2.91	2.05	1.95
CNN3	ENSG00000117519	ENSMUSG00000053931	chr3	121426541	121458205	2003	6656	10144	15783	12457	9979	7165	5052	5691	6224	8600.85	0.71091	0.175606	4.04831	5.16e-05	0.00112078	32.87	29	28.18	27.57	31.62	49.39	62.2	64.29	44.38
COL27A1	ENSG00000196739	ENSMUSG00000045672	chr4	63214004	63334991	13022	906	963	1225	1069	1053	885	417	568	679	846.271	0.58745	0.145161	4.04688	5.19e-05	0.00112618	0.62	0.37	0.43	0.46	0.66	0.72	0.74	0.85	0.72
CORO1B	ENSG00000172725	ENSMUSG00000024835	chr19	4148619	4154035	2372	5444	5514	6626	4837	5392	5233	3712	4356	5172	5089.24	0.124748	0.0420688	2.96533	0.00302357	0.0334205	20.27	17.99	18.22	19.35	21.84	22.67	22.05	21.08	20.25
COTL1	ENSG00000103187	ENSMUSG00000031827	chr8	119809225	119840579	1628	5595	6520	7507	6268	6488	5730	3467	4660	5839	5704.35	0.266885	0.0848088	3.1469	0.00165014	0.0206816	32.33	24.48	28.39	31.82	32.7	39.05	36.39	39.79	35.5
CP	ENSG00000047457	ENSMUSG00000003617	chr3	19957054	20009145	9566	2111	3176	4567	2906	2574	2076	1554	1534	1603	2397.52	0.685312	0.163162	4.20018	2.67e-05	0.000628604	1.99	1.87	1.59	1.49	2.1	3.24	3.77	3.14	2.4
CPNE3	ENSG00000085719	ENSMUSG00000028228	chr4	19519254	19570108	7131	1810	2218	2768	2321	2256	2018	1475	1523	2030	2023.49	0.227154	0.100119	2.26884	0.0232783	0.147971	2.6	2.38	2.12	2.53	2.42	3.03	3.06	3.37	2.82
CRB2	ENSG00000148204	ENSMUSG00000035403	chr2	37776249	37799103	6698	662	1236	1192	1010	1060	568	663	491	723	835.097	0.592637	0.191638	3.09248	0.0019849	0.0238378	0.78	1.14	0.73	0.96	0.94	1.8	1.41	1.56	1.41
CREB3L2	ENSG00000182158	ENSMUSG00000038648	chr6	37327255	37442146	7283	1762	1770	2487	1897	2163	1645	1292	1542	1846	1801.16	0.204189	0.0761488	2.68145	0.00733043	0.0656892	2.08	2.04	2.1	2.25	2.3	2.37	2.7	2.69	2.65
CRTAP	ENSG00000170275	ENSMUSG00000032431	chr9	114375134	114390675	1772	422	576	813	652	587	476	338	421	444	517.365	0.389027	0.148362	2.62214	0.0087379	0.0749794	2.47	2.19	2.36	2.22	2.27	3.17	3.62	3.8	2.95
CRYBG3	ENSG00000080200	ENSMUSG00000022723	chr16	59490775	59555752	7488	1513	928	1284	911	878	945	621	766	779	947.214	0.361145	0.172662	2.09163	0.0364715	0.199946	1.16	0.95	1.02	0.92	1.92	1.21	1.35	1.26	1.04
CSF1	ENSG00000184371	ENSMUSG00000014599	chr3	107741048	107760469	5262	2632	3410	4918	3568	3692	2296	1730	1941	2333	2882.81	0.659072	0.113487	5.80746	6.34e-09	2.99e-07	4.01	3.78	3.66	3.93	4.76	6.32	7.38	7.01	6.25
CSF1R	ENSG00000182578	ENSMUSG00000024621	chr18	61105572	61132149	4885	16097	17683	18593	17983	19297	7914	6067	8443	9282	13234.5	1.04659	0.0941895	11.1115	1.1e-28	5.02e-26	14.89	14.28	17.15	16.86	31.36	35.31	30.05	38.06	35.2
CSF3R	ENSG00000119535	ENSMUSG00000028859	chr4	126024550	126044440	3609	2152	2675	3106	2813	2825	708	452	595	661	1719.54	2.03347	0.10946	18.5773	4.9e-77	2.68e-73	1.8	1.44	1.64	1.63	5.68	7.23	6.79	8.06	6.97
CTDSP1	ENSG00000144579	ENSMUSG00000026176	chr1	74391509	74397285	3334	2325	2596	3846	2854	2551	2401	1759	2101	2410	2502.32	0.23614	0.0995264	2.37264	0.0176616	0.12258	6.62	6.07	6.25	6.41	6.64	7.59	9.11	8.85	6.82
CTNNA1	ENSG00000044115	ENSMUSG00000037815	chr18	35118888	35254773	3698	6247	7731	9697	7256	7701	6927	5317	5505	7118	6974.45	0.164777	0.0796485	2.0688	0.0385652	0.207877	17.21	16.53	14.77	17.08	16.08	20.39	20.7	20.29	18.55
CTSC	ENSG00000109861	ENSMUSG00000030560	chr7	88278085	88310888	5801	1292	1810	2362	1775	1380	585	619	605	934	1226.54	1.17765	0.166449	7.07516	1.49e-12	1.17e-10	0.93	1.23	1.03	1.43	2.12	3.04	3.21	3.16	2.12
CTSD	ENSG00000117984	ENSMUSG00000007891	chr7	142371148	142388038	2519	68832	95849	109090	110211	100723	34186	24406	28398	35984	65821.1	1.52608	0.132313	11.5339	8.9e-31	4.7e-28	124.7	111.4	111.84	126.75	260.04	371.1	341.86	452.3	356.21
CTSS	ENSG00000163131	ENSMUSG00000038642	chr3	95526786	95556403	1358	14198	21911	26285	23836	21823	6835	4842	6133	6762	14298.4	1.67403	0.140452	11.9189	9.44e-33	8.14e-30	46.23	40.98	44.79	44.17	99.46	157.31	152.74	181.39	143.11
CTSZ	ENSG00000101160	ENSMUSG00000016256	chr2	174427493	174439039	1441	6626	7963	9798	9545	9736	3234	2200	2791	2845	5930.88	1.52009	0.128373	11.8412	2.39e-32	1.7e-29	20.62	17.55	19.21	17.51	43.75	53.88	53.66	68.46	60.17
CTTNBP2NL	ENSG00000143079	ENSMUSG00000062127	chr3	105001915	105053146	5000	4088	3758	5241	3980	4553	3544	2368	2948	3477	3716.88	0.347176	0.070509	4.92386	8.49e-07	2.8e-05	6.51	5.45	5.85	6.17	7.78	7.33	8.28	8.23	8.11
CXCL16	ENSG00000161921	ENSMUSG00000018920	chr11	70453983	70459984	3021	410	584	748	974	675	246	174	165	212	456.184	1.63948	0.245611	6.67512	2.47e-11	1.64e-09	0.75	0.66	0.54	0.62	1.29	1.89	1.95	3.33	1.99
CXCR4	ENSG00000121966	ENSMUSG00000045382	chr1	128588199	128592293	1808	113	240	367	255	270	154	150	85	167	195.525	0.669066	0.297184	2.25135	0.0243631	0.152093	0.78	0.95	0.47	0.82	0.59	1.29	1.6	1.46	1.33
CYBB	ENSG00000165168	ENSMUSG00000015340	chrX	9435252	9487771	5808	371	560	979	1095	375	197	82	86	123	415.066	2.35417	0.362252	6.49871	8.1e-11	5.08e-09	0.31	0.16	0.15	0.19	0.61	0.94	1.33	1.95	0.58
CYBRD1	ENSG00000071967	ENSMUSG00000027015	chr2	71117923	71142926	5339	647	1040	1703	1578	1307	427	190	245	366	802.785	1.91247	0.258457	7.39957	1.37e-13	1.22e-11	0.74	0.41	0.46	0.61	1.15	1.9	2.52	3.06	2.18
CYP20A1	ENSG00000119004	ENSMUSG00000049439	chr1	60343323	60388060	2286	992	1253	1740	1211	1246	1132	776	921	1179	1141.73	0.216041	0.103622	2.0849	0.0370779	0.20239	4.55	3.9	4	4.58	4.13	5.35	6.01	5.48	4.86
DAP	ENSG00000112977	ENSMUSG00000039168	chr15	31224314	31274341	1925	480	560	976	636	693	494	365	371	448	545.987	0.51086	0.1531	3.33677	0.000847575	0.0120522	2.36	2.18	1.91	2.06	2.37	2.84	4	3.42	3.21
DBI	ENSG00000155368	ENSMUSG00000026385	chr1	120113280	120121078	1422	7724	12582	17941	12820	11071	9630	5618	5459	7540	9787.41	0.666702	0.183097	3.64125	0.00027132	0.00469819	62.21	45.41	38.07	47.03	51.68	86.27	99.57	93.17	69.34
DDR1	ENSG00000204580	ENSMUSG00000003534	chr17	35681567	35704621	4774	6534	8258	11854	9374	8653	7141	5022	6665	8158	7835.81	0.264746	0.12001	2.20603	0.0273822	0.164908	13.75	12.1	13.85	15.16	13.03	16.87	19.6	20.3	16.15
DDR2	ENSG00000162733	ENSMUSG00000026674	chr1	169972307	170110762	9264	935	1151	1696	1131	1342	843	799	634	739	1013.38	0.55329	0.152694	3.62352	0.000290619	0.00497453	0.84	0.99	0.68	0.71	0.96	1.21	1.45	1.26	1.29
DDX58	ENSG00000107201	ENSMUSG00000040296	chr4	40203773	40239828	7050	588	970	1419	928	862	388	356	445	536	699.201	0.982992	0.180514	5.44552	5.17e-08	2.08e-06	0.51	0.58	0.63	0.67	0.79	1.34	1.59	1.36	1.09
DEGS1	ENSG00000143753	ENSMUSG00000038633	chr1	182275772	182282804	2591	6481	7297	8882	6092	6859	6522	4432	5457	6585	6421.93	0.165046	0.0531506	3.10524	0.00190123	0.0231382	23.13	19.67	20.89	22.55	23.8	27.47	27.06	24.31	23.58
DHRS3	ENSG00000162496	ENSMUSG00000066026	chr4	144892827	144928209	2927	1481	1864	1956	1555	1568	1252	991	1267	1328	1457.04	0.331768	0.0814894	4.0713	4.68e-05	0.00102246	3.93	3.89	4.29	4.03	4.82	6.21	5.28	5.49	4.77
DNAJC13	ENSG00000138246	ENSMUSG00000032560	chr9	104151282	104262930	11938	7505	7260	8613	6292	7583	6636	4736	5681	7157	6750.46	0.160866	0.0504606	3.18796	0.00143281	0.018372	5.11	4.56	4.72	5.32	5.98	5.93	5.7	5.45	5.66
DNALI1	ENSG00000163879	ENSMUSG00000042707	chr4	125055338	125065703	2133	182	376	278	204	206	106	173	86	169	195.431	0.723429	0.300611	2.40653	0.016105	0.114953	0.46	0.93	0.4	0.7	0.81	1.72	1.03	0.99	0.86
DNMBP	ENSG00000107554	ENSMUSG00000025195	chr19	43847967	43912392	4882	1303	1010	1205	894	1076	944	724	798	911	976.767	0.233912	0.109487	2.13643	0.0326441	0.185868	1.78	1.71	1.62	1.66	2.54	2.02	1.95	1.89	1.96
DNPEP	ENSG00000123992	ENSMUSG00000026209	chr1	75307896	75317990	4289	2881	2755	3527	2625	2693	2637	1949	2212	2915	2658.62	0.113236	0.0575063	1.9691	0.0489412	0.243015	5.65	5.23	5.12	6.03	6.39	6.27	6.49	6.33	5.59
DOCK11	ENSG00000147251	ENSMUSG00000031093	chrX	35888832	36076562	9240	1328	1148	1675	1294	1244	1215	853	932	1220	1197.33	0.201325	0.0900501	2.2357	0.0253716	0.156716	1.21	1.06	1	1.17	1.37	1.21	1.43	1.45	1.2
DOCK2	ENSG00000134516	ENSMUSG00000020143	chr11	34226815	34783892	11425	954	1215	1520	1288	1565	538	426	498	523	924.585	1.24921	0.134222	9.30704	1.31e-20	2.87e-18	0.43	0.43	0.43	0.41	0.79	1.04	1.05	1.17	1.22
DOCK7	ENSG00000116641	ENSMUSG00000028556	chr4	98936665	99120915	8115	3722	3770	4645	3609	4410	3621	2632	3234	3765	3675.31	0.14155	0.0581172	2.4356	0.0148671	0.10848	4.1	3.73	3.95	4.12	4.37	4.53	4.52	4.6	4.84
DOCK8	ENSG00000107099	ENSMUSG00000052085	chr19	24999529	25202432	7810	918	1204	1315	1451	1415	552	478	588	696	942.456	0.991396	0.156593	6.33103	2.44e-10	1.45e-08	0.65	0.7	0.75	0.79	1.12	1.5	1.33	1.92	1.61
DOK1	ENSG00000115325	ENSMUSG00000068335	chr6	83030934	83033471	1977	221	271	337	304	317	156	132	130	209	226.476	0.751914	0.161572	4.65374	3.26e-06	9.54e-05	0.72	0.77	0.65	0.94	1.06	1.34	1.35	1.59	1.43
DTX3L	ENSG00000163840	ENSMUSG00000049502	chr16	35926511	35939151	5724	604	915	1136	806	883	545	367	516	582	689.695	0.644337	0.131808	4.88846	1.02e-06	3.28e-05	0.88	0.74	0.89	0.9	1	1.56	1.57	1.46	1.37
EHD2	ENSG00000024422	ENSMUSG00000074364	chr7	15946977	15967567	5100	618	859	1348	1052	895	730	490	599	641	788.417	0.481763	0.170281	2.82922	0.00466614	0.0467826	1.32	1.1	1.17	1.12	1.15	1.64	2.09	2.13	1.56
EHMT1	ENSG00000181090	ENSMUSG00000036893	chr2	24790769	24919609	7136	3953	3643	4432	3549	4147	2716	2039	2576	2841	3276.35	0.492033	0.0601265	8.1833	2.76e-16	3.59e-14	3.5	3.29	3.58	3.53	5.27	4.98	4.9	5.14	5.18
EIF4EBP1	ENSG00000187840	ENSMUSG00000031490	chr8	27260327	27275656	981	228	229	283	256	229	149	118	194	168	203.603	0.497255	0.155187	3.20423	0.00135422	0.0175641	1.39	1.38	1.96	1.52	2.21	2.28	2.28	2.7	2.08
ELF1	ENSG00000120690	ENSMUSG00000036461	chr14	79481194	79582476	4314	981	1110	1544	1015	1057	1012	682	750	995	998.308	0.260703	0.0932037	2.79713	0.00515584	0.0504828	2.16	1.82	1.72	2.05	2.16	2.51	2.83	2.43	2.18
ELK3	ENSG00000111145	ENSMUSG00000008398	chr10	93247414	93311135	4550	819	945	1415	1085	1143	643	499	607	666	851.594	0.688925	0.118877	5.79528	6.82e-09	3.18e-07	1.3	1.26	1.32	1.3	1.71	2.03	2.46	2.47	2.24
ELOVL1	ENSG00000066322	ENSMUSG00000006390	chr4	118428093	118432953	2726	1036	1436	1745	1248	1343	1223	789	839	1129	1178.29	0.308508	0.115833	2.66339	0.00773578	0.0682022	4.12	3.33	3.05	3.67	3.62	5.14	5.05	4.73	4.39
EMILIN1	ENSG00000138080	ENSMUSG00000029163	chr5	30913402	30921278	4938	198	262	430	376	313	219	192	209	234	266.847	0.409092	0.204125	2.00413	0.0450566	0.230096	0.41	0.45	0.42	0.42	0.38	0.52	0.69	0.79	0.56
EMP1	ENSG00000134531	ENSMUSG00000030208	chr6	135362931	135383173	3046	193	386	558	453	290	205	175	119	163	275.626	1.01293	0.283023	3.57897	0.000344946	0.00571341	0.62	0.66	0.39	0.47	0.6	1.24	1.45	1.54	0.85
EMP3	ENSG00000142227	ENSMUSG00000040212	chr7	45918023	45921426	972	199	230	425	370	274	221	135	150	123	231.821	0.771915	0.25667	3.00743	0.00263469	0.0300969	2.09	1.6	1.53	1.12	1.95	2.31	3.45	3.93	2.51
EPHX1	ENSG00000143819	ENSMUSG00000038776	chr1	180976210	181020904	1950	2148	2801	3020	2606	2441	1756	1289	1318	1667	2082.93	0.646269	0.0997236	6.4806	9.14e-11	5.65e-09	8.27	7.6	6.7	7.58	10.48	14.01	12.22	13.81	11.15
ERBB2	ENSG00000141736	ENSMUSG00000062312	chr11	98412470	98437716	5210	312	358	397	420	289	310	213	214	239	303.683	0.404127	0.175151	2.3073	0.021038	0.138117	0.55	0.47	0.41	0.41	0.57	0.67	0.6	0.83	0.49
ERG	ENSG00000157554	ENSMUSG00000040732	chr16	95359169	95586593	3466	323	290	606	304	338	271	238	267	232	312.245	0.374163	0.184835	2.02431	0.0429384	0.22301	0.72	0.79	0.76	0.59	0.89	0.82	1.38	0.91	0.87
ESAM	ENSG00000149564	ENSMUSG00000001946	chr9	37528078	37538319	2867	1030	950	1479	959	922	833	706	802	900	940.183	0.238482	0.0980001	2.43349	0.014954	0.108852	2.67	2.83	2.78	2.79	3.42	3.23	4.07	3.46	2.87
EVI2B	ENSG00000185862	ENSMUSG00000093938	chr11	79515056	79523762	1858	157	172	257	215	166	82	35	60	78	131.174	1.47643	0.217712	6.78157	1.19e-11	8.18e-10	0.41	0.22	0.32	0.37	0.8	0.9	1.09	1.2	0.8
FAM167A	ENSG00000154319	ENSMUSG00000035095	chr14	63436394	63465498	4274	213	491	668	420	477	173	245	154	331	342.683	0.833854	0.29177	2.85791	0.00426439	0.0436981	0.37	0.66	0.36	0.69	0.47	1.12	1.23	1.02	0.99
FAM20C	ENSG00000177706	ENSMUSG00000025854	chr5	138754514	138810077	4223	4126	4414	5387	4345	4318	3505	2757	3346	4903	4068.41	0.185362	0.091247	2.03143	0.0422114	0.220212	7.63	7.51	7.86	10.3	9.3	10.2	10.07	10.64	9.11
FBXO32	ENSG00000156804	ENSMUSG00000022358	chr15	58175879	58214892	6936	2983	2405	3807	2681	2892	2726	1982	2105	2550	2648.99	0.185077	0.0921213	2.00906	0.0445306	0.228557	3.61	3.29	3.01	3.26	4.09	3.38	4.33	4	3.72
FCER1G	ENSG00000158869	ENSMUSG00000058715	chr1	171229572	171234365	874	1112	1295	2252	1607	1962	454	277	374	403	1038.08	1.9771	0.171091	11.5558	6.9e-31	3.77e-28	4.77	3.64	4.24	4.09	12.1	14.44	20.32	18.99	19.98
FCGRT	ENSG00000104870	ENSMUSG00000003420	chr7	45092993	45103822	1738	1335	1647	2077	1612	1568	1451	1103	1196	1173	1448.21	0.262823	0.110643	2.37541	0.0175294	0.122158	7.67	7.3	6.83	5.99	7.31	9.24	9.43	9.59	8.04
FCHSD2	ENSG00000137478	ENSMUSG00000030691	chr7	101108775	101284405	9199	4093	4039	5899	4580	4762	4087	2874	3577	4565	4218.27	0.169354	0.0830762	2.03854	0.0414957	0.217619	4.08	3.59	3.86	4.4	4.24	4.28	5.06	5.15	4.61
FDFT1	ENSG00000079459	ENSMUSG00000021273	chr14	63145153	63177793	2860	7664	10030	12992	8634	10805	7681	6050	6988	8172	8638.25	0.317293	0.0895339	3.54383	0.000394363	0.00638977	24.68	24.32	24.24	25.35	25.5	34.2	35.86	31.21	33.66
FES	ENSG00000182511	ENSMUSG00000053158	chr7	80377758	80387946	2762	510	600	913	942	810	354	221	260	355	538.606	1.21791	0.197481	6.16724	6.95e-10	3.91e-08	1.18	0.92	0.93	1.14	1.76	2.12	2.61	3.53	2.61
FGFRL1	ENSG00000127418	ENSMUSG00000008090	chr5	108694229	108706950	2656	1575	1595	2829	2329	1714	1482	1188	1341	1548	1708.37	0.378457	0.154968	2.44217	0.0145993	0.107387	5.13	5.14	5.01	5.17	5.64	5.86	8.41	9.07	5.75
FKBP5	ENSG00000096060	ENSMUSG00000024222	chr17	28399095	28517524	6363	3780	3909	3205	3036	4564	2698	2182	2802	3118	3234.7	0.322809	0.139898	2.30746	0.0210293	0.138117	3.9	3.94	4.37	4.35	5.65	5.99	3.98	4.93	6.39
FLI1	ENSG00000151702	ENSMUSG00000016087	chr9	32422204	32542861	3486	291	334	514	349	376	228	201	191	286	301.194	0.564832	0.140165	4.02978	5.58e-05	0.00119862	0.6	0.66	0.54	0.73	0.79	0.93	1.16	1.04	0.96
FLNA	ENSG00000196924	ENSMUSG00000031328	chrX	74223461	74249820	9400	6759	6024	7846	6226	7430	5425	4285	5084	5749	6030.71	0.272337	0.0665109	4.09463	4.23e-05	0.000939113	5.3	5.24	5.37	5.43	6.84	6.25	6.59	6.85	7.04
FMNL3	ENSG00000161791	ENSMUSG00000023008	chr15	99317225	99370482	5021	1381	1639	2352	1942	1837	1221	968	1029	1345	1498.08	0.535907	0.119663	4.47847	7.52e-06	0.000199918	2.23	2.22	2.03	2.38	2.62	3.18	3.7	4	3.26
FNIP2	ENSG00000052795	ENSMUSG00000061175	chr3	79455974	79567796	8364	2234	2302	2861	2340	2578	1958	1531	1733	2107	2159.01	0.283787	0.0599724	4.73195	2.22e-06	6.73e-05	2.15	2.11	2.06	2.24	2.54	2.68	2.7	2.89	2.75
FOXC1	ENSG00000054598	ENSMUSG00000050295	chr13	31806691	31810643	3953	451	578	810	482	476	471	359	399	401	483.701	0.288658	0.136482	2.11499	0.0344306	0.192297	1.09	1.04	1	0.9	1.09	1.43	1.62	1.26	1.07
FURIN	ENSG00000140564	ENSMUSG00000030530	chr7	80388585	80405436	9178	3125	3475	4222	3072	3387	2949	2264	2815	3213	3133.96	0.151686	0.0431399	3.51615	0.000437851	0.00700434	2.95	2.84	3.04	3.11	3.24	3.69	3.63	3.46	3.29
GALM	ENSG00000143891	ENSMUSG00000035473	chr17	80127471	80185101	2476	207	315	480	347	380	253	199	181	275	287.126	0.453856	0.196362	2.31133	0.0208148	0.137437	0.94	0.92	0.73	0.99	0.8	1.24	1.53	1.45	1.37
GALNT15	ENSG00000131386	ENSMUSG00000021903	chr14	32028989	32062197	6326	672	711	1011	806	790	772	258	324	329	614.558	0.797808	0.254307	3.13718	0.00170579	0.0212168	1.12	0.47	0.51	0.46	1.01	1.1	1.26	1.32	1.11
GALNT6	ENSG00000139629	ENSMUSG00000037280	chr15	100691813	100729376	3871	2154	2472	3987	3088	2782	2252	1564	1880	2152	2438.02	0.412873	0.130303	3.16857	0.00153189	0.0194075	5.35	4.65	4.82	4.93	5.3	6.23	8.13	8.25	6.4
GBP2	ENSG00000162645	ENSMUSG00000028270	chr3	142620602	142638008	2516	367	788	1823	996	971	344	325	297	352	664.504	1.38811	0.303207	4.5781	4.69e-06	0.000130119	1.26	1.49	1.17	1.24	1.39	3.05	5.72	4.09	3.44
GEM	ENSG00000164949	ENSMUSG00000028214	chr4	11704457	11714752	2104	196	183	185	161	191	126	139	123	116	157.644	0.377439	0.181786	2.07628	0.0378677	0.205526	0.55	0.76	0.58	0.49	0.89	0.85	0.69	0.79	0.81
GFAP	ENSG00000131095	ENSMUSG00000020932	chr11	102887336	102900912	4218	88762	155519	213140	205800	182068	44723	23334	26957	30591	104016	2.29515	0.221819	10.3469	4.32e-25	1.65e-22	97.44	63.62	63.41	64.36	200.29	359.65	398.95	504.47	384.59
GFPT2	ENSG00000131459	ENSMUSG00000020363	chr11	49794178	49838613	5591	592	471	805	691	613	394	406	368	468	528.535	0.476596	0.155538	3.06418	0.00218268	0.0257597	0.65	0.84	0.65	0.74	1.01	0.82	1.14	1.28	0.98
GIMAP1	ENSG00000213203	ENSMUSG00000090019	chr6	48739054	48743790	1872	118	137	181	106	133	81	72	86	86	108.911	0.571618	0.1602	3.56816	0.000359502	0.00592179	0.4	0.44	0.46	0.41	0.6	0.71	0.76	0.59	0.63
GIMAP8	ENSG00000171115	ENSMUSG00000064262	chr6	48647234	48660875	3654	268	107	177	98	147	87	75	103	97	126.776	0.666019	0.3021	2.20463	0.0274799	0.165313	0.22	0.24	0.28	0.24	0.7	0.29	0.38	0.28	0.36
GJA4	ENSG00000187513	ENSMUSG00000050234	chr4	127311421	127314039	1685	174	233	377	203	204	118	129	148	140	187.061	0.64749	0.20053	3.22889	0.00124274	0.0164368	0.64	0.88	0.87	0.74	0.98	1.35	1.77	1.25	1.08
GLTP	ENSG00000139433	ENSMUSG00000011884	chr5	114669403	114690984	1757	2532	2911	4993	3617	3569	3463	1914	2257	2460	3021.83	0.332661	0.164209	2.02583	0.042782	0.22248	18.11	12.52	12.74	12.42	13.71	16.16	22.43	21.28	18.09
GNG5	ENSG00000174021	ENSMUSG00000068523	chr3	146499834	146505572	2738	1674	1889	2354	1848	1648	1795	1262	1248	1464	1669.3	0.234537	0.109294	2.14593	0.0318785	0.1831	6.02	5.3	4.52	4.74	5.82	6.73	6.79	6.98	5.36
GNS	ENSG00000135677	ENSMUSG00000034707	chr10	121365090	121397245	3855	10819	12887	15470	12027	13352	8277	6798	7892	10197	10680.4	0.496024	0.0706429	7.02157	2.19e-12	1.67e-10	19.73	20.28	20.31	23.47	26.71	32.61	31.68	32.26	30.86
GPER1	ENSG00000164850	ENSMUSG00000053647	chr5	139423151	139427800	2537	208	210	367	217	251	153	156	183	196	211.782	0.373558	0.159385	2.34375	0.0190912	0.129747	0.55	0.71	0.72	0.69	0.78	0.81	1.14	0.88	0.88
GPR34	ENSG00000171659	ENSMUSG00000040229	chrX	13632089	13640858	2090	3025	2894	3486	3129	3640	1437	1011	1035	1209	2266.47	1.32299	0.107556	12.3006	8.99e-35	9.82e-32	6.32	5.56	4.91	5.13	13.77	13.5	13.17	15.48	15.51
GPSM3	ENSG00000213654	ENSMUSG00000034786	chr17	34589806	34591754	1343	231	295	482	363	348	184	145	212	199	267.065	0.7375	0.183714	4.0144	5.96e-05	0.00125805	1.26	1.24	1.57	1.31	1.64	2.14	2.83	2.79	2.31
GPX1	ENSG00000233276	ENSMUSG00000063856	chr9	108338903	108340343	1441	5452	5399	6420	4646	5189	3546	2793	3514	3671	4445.19	0.531948	0.0535045	9.94212	2.73e-23	8.13e-21	22.6	22.28	24.18	22.6	35.99	36.53	35.16	33.32	32.07
GRAMD1C	ENSG00000178075	ENSMUSG00000036292	chr16	43980350	44027945	3627	134	255	269	197	182	154	114	110	162	171.88	0.472193	0.199756	2.36385	0.0180861	0.124745	0.39	0.36	0.3	0.4	0.35	0.69	0.59	0.56	0.45
GRN	ENSG00000030582	ENSMUSG00000034708	chr11	102430315	102437048	3474	14308	23813	20651	27608	24311	13734	13963	10567	14099	18075.4	0.614429	0.204511	3.00438	0.00266125	0.0301897	36.33	46.22	30.18	36.01	39.2	66.86	46.93	82.16	62.35
GSDMD	ENSG00000104518	ENSMUSG00000022575	chr15	75862339	75867404	1776	282	406	541	479	462	230	168	169	161	315.156	1.09705	0.198536	5.52568	3.28e-08	1.35e-06	1.19	1.09	0.94	0.8	1.51	2.23	2.4	2.79	2.32
GSN	ENSG00000148180	ENSMUSG00000026879	chr2	35279663	35307892	2977	5454	8138	11138	9373	8587	6256	4699	4560	5271	6941.37	0.561152	0.159624	3.51546	0.000438998	0.00700899	19.31	18.15	15.2	15.71	17.44	26.66	29.54	32.55	25.7
HAUS6	ENSG00000147874	ENSMUSG00000038047	chr4	86578855	86612055	6459	940	895	1241	836	943	824	615	719	822	858.868	0.231752	0.0653875	3.54428	0.000393681	0.00638504	1.17	1.1	1.1	1.13	1.39	1.35	1.52	1.34	1.3
HAVCR2	ENSG00000135077	ENSMUSG00000020399	chr11	46454935	46481255	2721	632	794	887	1049	953	253	205	266	249	575.415	1.69033	0.179124	9.43664	3.85e-21	8.88e-19	0.85	0.87	0.97	0.81	2.21	2.85	2.57	3.99	3.12
HCLS1	ENSG00000180353	ENSMUSG00000022831	chr16	36934983	36963212	2525	684	849	1089	1054	1044	415	313	352	399	673.927	1.2109	0.148342	8.16286	3.27e-16	4.22e-14	1.51	1.43	1.38	1.4	2.58	3.28	3.4	4.32	3.68
HELZ2	ENSG00000130589	ENSMUSG00000027580	chr2	181227615	181242027	11529	612	680	1029	723	718	508	331	456	410	594.353	0.664274	0.128495	5.16964	2.35e-07	8.52e-06	0.41	0.33	0.39	0.32	0.51	0.58	0.7	0.65	0.55
HEY2	ENSG00000135547	ENSMUSG00000019789	chr10	30832359	30842801	2550	304	430	465	349	361	297	208	254	363	331.044	0.308644	0.126927	2.43167	0.0150292	0.109012	1.07	0.94	0.99	1.26	1.13	1.64	1.44	1.41	1.26
HGF	ENSG00000019991	ENSMUSG00000028864	chr5	16553550	16619439	2755	526	627	773	709	630	439	431	331	422	538.453	0.527239	0.155693	3.3864	0.000708158	0.0104413	1.46	1.8	1.19	1.36	1.82	2.22	2.21	2.66	2.04
HHEX	ENSG00000152804	ENSMUSG00000024986	chr19	37434810	37440731	1918	254	230	279	272	247	127	92	134	122	192.044	0.972313	0.149493	6.50409	7.82e-11	4.94e-09	0.61	0.55	0.69	0.56	1.26	1.17	1.15	1.47	1.15
HIF1A	ENSG00000100644	ENSMUSG00000021109	chr12	73901375	73947530	5896	7681	9251	12190	9298	10000	8522	6258	6657	8711	8616.32	0.215846	0.0872986	2.47251	0.0134169	0.10161	13.28	12.21	11.2	13.11	12.4	15.31	16.32	16.31	15.11
HK2	ENSG00000159399	ENSMUSG00000000628	chr6	82725025	82774454	5969	526	675	952	771	814	496	272	392	359	570.831	0.833818	0.168493	4.94867	7.47e-07	2.51e-05	0.76	0.52	0.65	0.53	0.84	1.1	1.26	1.34	1.22
HK3	ENSG00000160883	ENSMUSG00000025877	chr13	55005985	55021385	3682	326	384	385	318	457	196	135	167	208	280.251	0.948693	0.138421	6.85368	7.2e-12	5.1e-10	0.49	0.42	0.45	0.5	0.84	1.02	0.83	0.89	1.11
HMOX1	ENSG00000100292	ENSMUSG00000005413	chr8	75093591	75100596	2161	628	783	1216	1000	900	378	307	362	462	652.715	1.11704	0.157122	7.1094	1.17e-12	9.18e-11	1.61	1.63	1.66	1.9	2.77	3.53	4.44	4.78	3.71
HPS3	ENSG00000163755	ENSMUSG00000027615	chr3	19995945	20035315	9103	1925	2126	2885	2246	2154	2005	1411	1521	1937	1996.48	0.255226	0.087986	2.90076	0.00372261	0.0393166	2.02	1.78	1.66	1.89	2.01	2.28	2.5	2.55	2.11
HPS4	ENSG00000100099	ENSMUSG00000042328	chr5	112343083	112378414	3948	1473	1541	1855	1678	1706	1393	959	1296	1554	1479.4	0.213256	0.088078	2.42122	0.0154684	0.111576	3.24	2.79	3.26	3.49	3.55	3.81	3.71	4.39	3.85
HRH3	ENSG00000101180	ENSMUSG00000039059	chr2	180099465	180104488	3146	10094	6327	7711	5688	7948	4604	4421	5005	6960	6456.76	0.390227	0.165124	2.36323	0.0181162	0.124847	13.45	16.16	15.78	19.63	30.54	19.62	19.35	18.69	22.51
HSPA12B	ENSG00000132622	ENSMUSG00000074793	chr2	131127280	131146321	3685	663	756	1127	784	713	626	456	606	638	695.689	0.322072	0.113178	2.84571	0.00443122	0.0450856	1.56	1.42	1.63	1.54	1.71	2	2.41	2.2	1.72
HVCN1	ENSG00000122986	ENSMUSG00000064267	chr5	122206804	122242297	3563	1709	1730	2145	2096	2051	907	635	813	1000	1424.36	1.08579	0.107581	10.0927	5.95e-24	1.87e-21	2.34	2.05	2.26	2.49	4.57	4.74	4.75	6.08	5.13
ICAM1	ENSG00000090339	ENSMUSG00000037405	chr9	21015960	21028797	2540	353	588	871	682	585	244	146	229	265	425.374	1.33916	0.208611	6.41942	1.37e-10	8.36e-09	0.88	0.66	0.89	0.93	1.32	2.26	2.71	2.78	2.05
ID1	ENSG00000125968	ENSMUSG00000042745	chr2	152736251	152737410	1160	882	1114	1370	912	1042	837	574	724	727	893.454	0.41848	0.0948424	4.41237	1.02e-05	0.00026401	6.63	5.69	6.19	5.56	7.23	9.36	9.32	8.12	8
ID3	ENSG00000117318	ENSMUSG00000007872	chr4	136143497	136145755	1791	2397	2834	3807	2686	3304	2254	1838	1950	2253	2553.54	0.378139	0.0901242	4.19576	2.72e-05	0.000639172	11.56	11.8	10.8	11.16	12.73	15.43	16.78	15.5	16.43
IER3	ENSG00000137331	ENSMUSG00000003541	chr17	35821684	35822923	1131	648	582	886	511	681	484	417	461	560	571.442	0.302717	0.10025	3.01961	0.00253102	0.0290747	3.93	4.24	4.04	4.39	5.45	5.02	6.18	4.67	5.36
IFI35	ENSG00000068079	ENSMUSG00000010358	chr11	101448407	101458698	1727	247	389	459	372	392	155	118	182	200	272.179	1.0419	0.173858	5.99281	2.06e-09	1.07e-07	0.82	0.79	1.05	1.03	1.36	2.2	2.1	2.23	2.02
IFIH1	ENSG00000115267	ENSMUSG00000026896	chr2	62595798	62646255	8165	505	852	1059	743	771	407	428	376	458	609.772	0.741239	0.170304	4.35246	1.35e-05	0.000342531	0.46	0.6	0.46	0.5	0.59	1.02	1.02	0.94	0.84
IFIT2	ENSG00000119922	ENSMUSG00000045932	chr19	34550694	34576419	3927	934	1903	2713	1593	1774	1221	1016	987	1264	1453.48	0.495937	0.197743	2.50798	0.0121422	0.0944148	2.86	2.98	2.49	2.86	2.26	4.73	5.45	4.19	4.02
IFIT3	ENSG00000119917	ENSMUSG00000074896	chr19	34583531	34588731	1745	1066	2162	3849	2341	2171	843	720	559	911	1556.91	1.43725	0.247551	5.8059	6.4e-09	3e-07	4.44	4.74	3.18	4.63	5.81	12.08	17.41	13.87	11.08
IFITM2	ENSG00000185201	ENSMUSG00000060591	chr7	140954839	140955961	627	400	601	1045	612	605	361	262	325	408	496.509	0.782994	0.186691	4.19406	2.74e-05	0.000643054	5.28	4.8	5.14	5.77	6.06	9.34	13.14	10.08	8.59
IFITM3	ENSG00000142089	ENSMUSG00000025492	chr7	141009586	141010770	678	909	1804	2433	1306	1331	461	457	385	424	1012.77	1.65642	0.211942	7.81544	5.48e-15	5.83e-13	6.24	7.74	5.63	5.54	12.75	25.92	28.3	19.89	17.47
IFNGR1	ENSG00000027697	ENSMUSG00000020009	chr10	19591949	19610229	2847	1479	1632	1948	1524	1566	1247	929	1136	1184	1387.32	0.388384	0.0638891	6.07904	1.21e-09	6.56e-08	4.02	3.75	3.96	3.69	4.94	5.59	5.4	5.53	4.9
IGF2R	ENSG00000197081	ENSMUSG00000023830	chr17	12682406	12769664	9438	4503	4697	5383	4120	5260	4205	3199	3740	4652	4374.8	0.138618	0.0586888	2.36192	0.0181806	0.12508	4.1	3.9	3.93	4.37	4.54	4.86	4.5	4.51	4.97
IGFBP5	ENSG00000115461	ENSMUSG00000026185	chr1	72857932	72874884	6006	16648	22127	32468	27966	26198	19694	15980	17550	20805	21901.3	0.288473	0.144779	1.99251	0.0463149	0.23421	30.14	30.6	29	30.74	26.38	35.94	42.68	48.15	38.87
IGFBP7	ENSG00000163453	ENSMUSG00000036256	chr5	77349240	77408045	1213	1342	1463	2270	1502	1469	1018	798	1019	1049	1297.72	0.568938	0.103112	5.51767	3.44e-08	1.41e-06	7.71	7.56	8.33	7.67	10.52	11.76	14.77	12.8	10.78
IGSF11	ENSG00000144847	ENSMUSG00000022790	chr16	38901471	39027159	3620	2756	2862	3656	2730	2868	2294	2054	2293	2918	2686.52	0.167452	0.0657895	2.54527	0.0109194	0.0875021	5.82	6.52	6.28	7.15	7.25	7.71	7.97	7.8	7.06
IGSF6	ENSG00000140749	ENSMUSG00000035004	chr7	121064067	121074530	2133	225	233	328	331	256	124	64	172	90	198.48	1.14989	0.270689	4.248	2.16e-05	0.000515039	0.53	0.34	0.8	0.37	1	1.07	1.21	1.6	1.07
IKZF1	ENSG00000185811	ENSMUSG00000018654	chr11	11685003	11772926	5777	603	601	842	844	1003	424	290	398	377	587.937	0.927112	0.178499	5.19394	2.06e-07	7.6e-06	0.67	0.58	0.68	0.58	0.99	1.01	1.15	1.51	1.55
IL13RA1	ENSG00000131724	ENSMUSG00000017057	chrX	36112110	36171259	3712	965	1100	1719	1312	1150	650	596	572	733	956.457	0.810618	0.134909	6.00864	1.87e-09	9.76e-08	1.61	1.85	1.53	1.75	2.47	2.89	3.66	3.65	2.76
IL17RA	ENSG00000177663	ENSMUSG00000002897	chr6	120463197	120483727	3970	1657	1728	1925	1494	1840	1214	1145	1340	1346	1509.35	0.30015	0.0868241	3.45699	0.000546244	0.00843358	2.81	3.32	3.35	3.01	3.97	4.25	3.83	3.89	4.13
IL6ST	ENSG00000134352	ENSMUSG00000021756	chr13	112464070	112510086	11099	9746	12271	17191	13279	13443	11249	7662	8207	10988	11372.2	0.32536	0.114869	2.83245	0.00461931	0.0465083	9.32	7.94	7.34	8.79	8.36	10.79	12.23	12.37	10.79
INPP5D	ENSG00000168918	ENSMUSG00000026288	chr1	87620312	87720507	7602	2291	2303	2361	2776	3200	1060	831	1058	1237	1872.08	1.18146	0.147269	8.02241	1.04e-15	1.25e-13	1.28	1.26	1.38	1.44	2.87	2.96	2.45	3.78	3.75
INPPL1	ENSG00000165458	ENSMUSG00000032737	chr7	101822632	101838076	4981	3150	2964	4312	3497	3527	3041	1974	2547	2683	3037.74	0.304227	0.0945957	3.21608	0.00129955	0.0170385	5.61	4.56	5.07	4.78	6.02	5.8	6.84	7.26	6.31
IP6K3	ENSG00000161896	ENSMUSG00000024210	chr17	27143969	27167764	2307	251	293	449	402	305	135	78	98	133	230.888	1.48363	0.195525	7.5879	3.25e-14	3.08e-12	0.54	0.39	0.42	0.51	1.04	1.24	1.54	1.8	1.18
IQGAP1	ENSG00000140575	ENSMUSG00000030536	chr7	80711583	80803331	7359	2543	2920	3900	2812	3025	2319	1774	2158	2433	2614.02	0.334999	0.0675477	4.95945	7.07e-07	2.38e-05	2.9	2.77	2.91	2.93	3.29	3.87	4.18	3.95	3.66
IRAK3	ENSG00000090376	ENSMUSG00000020227	chr10	120141648	120202130	3676	267	208	247	213	164	139	105	93	99	168.25	0.862774	0.207675	4.15444	3.26e-05	0.000748123	0.35	0.33	0.25	0.24	0.69	0.55	0.53	0.6	0.4
IRF5	ENSG00000128604	ENSMUSG00000029771	chr6	29526625	29541869	2903	1673	1898	2248	1821	2052	1488	1118	1295	1534	1659.48	0.369455	0.0663813	5.56565	2.61e-08	1.1e-06	4.71	4.43	4.43	4.69	5.48	6.38	6.11	6.49	6.3
ISLR	ENSG00000129009	ENSMUSG00000037206	chr9	58156265	58159221	2354	1405	1400	2129	1753	1781	1313	1178	976	1032	1428.34	0.421825	0.154266	2.73439	0.00624956	0.0582332	5.13	5.75	4.11	3.89	5.68	5.8	7.14	7.7	6.74
ISYNA1	ENSG00000105655	ENSMUSG00000019139	chr8	70594481	70597288	1836	3533	3024	3399	2632	2699	2749	1791	2167	2886	2731.46	0.221341	0.103663	2.1352	0.0327444	0.186245	13.76	11.21	11.71	13.94	18.31	16.06	14.61	14.82	13.09
ITGA5	ENSG00000161638	ENSMUSG00000000555	chr15	103344289	103366763	4379	969	437	550	525	470	235	168	216	243	416.55	1.33121	0.247953	5.36881	7.93e-08	3.11e-06	0.49	0.44	0.49	0.49	2.11	0.97	0.99	1.24	0.96
ITGA6	ENSG00000091409	ENSMUSG00000027111	chr2	71745616	71858416	9025	2593	2863	4776	3967	3273	2564	1843	2423	2693	2950.63	0.408322	0.144073	2.83414	0.00459499	0.0463533	2.61	2.35	2.66	2.65	2.73	3.09	4.18	4.55	3.23
ITGAX	ENSG00000140678	ENSMUSG00000030789	chr7	128129547	128150656	4045	613	1072	891	920	1590	131	44	64	102	580.306	3.47959	0.296771	11.7248	9.51e-32	5.99e-29	0.3	0.13	0.16	0.22	1.44	2.59	1.74	2.35	3.5
ITGB1	ENSG00000150093	ENSMUSG00000025809	chr8	128685654	128733200	4081	5837	6777	9618	7030	6838	6360	4822	5114	6081	6414.66	0.21354	0.0921993	2.31607	0.0205542	0.136481	14.32	13.59	12.43	13.22	13.61	16.2	18.61	17.81	14.93
ITGB2	ENSG00000160255	ENSMUSG00000000290	chr10	77530252	77565708	3052	1585	1900	2320	2388	2501	606	415	541	699	1399.52	1.79582	0.150446	11.9367	7.62e-33	6.94e-30	1.82	1.56	1.76	2.03	4.94	6.07	6	8.09	7.3
ITGB4	ENSG00000132470	ENSMUSG00000020758	chr11	115974709	116008412	7015	1768	2029	3357	2337	2005	2115	1330	1369	1792	1972.44	0.326012	0.147724	2.2069	0.027321	0.164599	2.77	2.18	1.94	2.27	2.4	2.82	3.78	3.44	2.55
ITGB5	ENSG00000082781	ENSMUSG00000022817	chr16	33829665	33949153	3362	5954	7672	8910	9012	8434	5075	3644	3861	5013	6301.44	0.729517	0.12942	5.63681	1.73e-08	7.59e-07	13.87	12.46	11.39	13.23	16.86	22.26	20.92	27.71	22.35
ITIH5	ENSG00000123243	ENSMUSG00000025780	chr2	10153571	10256529	7900	4026	4271	5180	3736	3485	3777	2793	3163	3247	3705.13	0.196913	0.0898816	2.1908	0.0284662	0.169442	4.39	4.07	3.97	3.65	4.85	5.27	5.18	4.89	3.93
ITPK1	ENSG00000100605	ENSMUSG00000057963	chr12	102568582	102704930	3320	4928	5915	6076	4744	5956	4754	3565	4099	5366	4991.38	0.175643	0.0730393	2.40477	0.0161826	0.11512	13.16	12.35	12.25	14.34	14.13	17.38	14.45	14.77	15.98
ITPRIPL2	ENSG00000205730	ENSMUSG00000095115	chr7	118485114	118491975	6862	967	1160	1667	1590	1472	776	670	668	834	1072.43	0.748822	0.157916	4.74189	2.12e-06	6.47e-05	1.04	1.12	0.97	1.08	1.34	1.65	1.92	2.4	1.91
JAK2	ENSG00000096968	ENSMUSG00000024789	chr19	29251828	29313080	5030	5337	4437	5270	3903	4037	3851	2884	3474	4126	4103.8	0.21894	0.0921704	2.37538	0.0175307	0.122158	7.04	6.59	6.85	7.28	10.1	8.6	8.27	8.02	7.15
KCNJ2	ENSG00000123700	ENSMUSG00000041695	chr11	111066164	111076821	5444	3528	2143	2651	2530	2018	1446	1386	1323	1770	2069.97	0.660116	0.17709	3.72758	0.000193326	0.00347246	2.44	2.93	2.41	2.89	6.17	3.84	3.84	4.81	3.3
KCTD11	ENSG00000213859	ENSMUSG00000046731	chr11	69878261	69881406	3146	184	230	292	203	229	155	112	153	193	190.668	0.427354	0.131004	3.26214	0.00110574	0.014904	0.45	0.41	0.48	0.54	0.56	0.71	0.73	0.67	0.65
KLF6	ENSG00000067082	ENSMUSG00000000078	chr13	5861489	5870393	4217	3521	4100	4825	3703	4590	2985	2984	2954	3565	3661.52	0.252219	0.0941652	2.67847	0.00739583	0.0659505	6.51	8.14	6.95	7.5	7.95	9.48	9.03	9.08	9.7
LAIR1	ENSG00000167613	ENSMUSG00000055541	chr7	4007073	4063204	3760	1132	1498	1730	1663	1683	786	513	616	709	1123.54	1.09805	0.135173	8.12329	4.54e-16	5.72e-14	1.92	1.57	1.63	1.67	2.87	3.89	3.63	4.57	3.99
LAMB2	ENSG00000172037	ENSMUSG00000052911	chr9	108479736	108490530	6082	3007	3959	5096	3788	3833	2978	2351	2577	2712	3318.9	0.40959	0.102844	3.98263	6.82e-05	0.00141507	4.5	4.45	4.2	3.96	4.71	6.35	6.62	6.44	5.62
LAMC1	ENSG00000135862	ENSMUSG00000026478	chr1	153218922	153332786	8272	3593	3606	4927	3275	3822	3046	2217	2825	3070	3323.16	0.311926	0.0530707	5.87755	4.16e-09	2.05e-07	3.38	3.08	3.39	3.29	4.13	4.25	4.7	4.09	4.12
LAMP1	ENSG00000185896	ENSMUSG00000031447	chr8	13159135	13175338	2255	27288	33777	45524	34243	33624	29645	21570	24651	31725	30883.5	0.230221	0.0902016	2.5523	0.0107015	0.0863758	120.79	109.98	108.44	124.82	115.15	146.08	159.36	156.98	132.83
LAMP2	ENSG00000005893	ENSMUSG00000016534	chrX	38401357	38456454	9552	9421	12345	15974	12342	11661	10780	7761	7469	9068	10612.4	0.340463	0.119055	2.85972	0.00424015	0.0435745	10.37	9.34	7.76	8.43	9.39	12.61	13.21	13.36	10.88
LAPTM5	ENSG00000162511	ENSMUSG00000028581	chr4	130913125	130936141	3788	5501	5955	7401	7222	8203	2187	1904	2324	3110	4751.47	1.39517	0.137125	10.1745	2.58e-24	8.8e-22	5.31	5.78	6.09	7.29	13.82	15.33	15.43	19.71	19.29
LAT2	ENSG00000086730	ENSMUSG00000040751	chr5	134600268	134615023	1505	367	413	594	530	489	287	149	221	191	351.841	1.03598	0.184508	5.61485	1.97e-08	8.59e-07	1.75	1.14	1.46	1.13	2.32	2.68	3.11	3.64	2.89
LAYN	ENSG00000204381	ENSMUSG00000060594	chr9	51056780	51077094	1786	250	306	419	268	283	205	183	166	220	250.804	0.496359	0.132276	3.75246	0.000175111	0.00318722	1.05	1.18	0.92	1.09	1.33	1.67	1.85	1.55	1.41
LCP1	ENSG00000136167	ENSMUSG00000021998	chr14	75131101	75230842	9504	1394	1978	2614	2247	2156	1324	725	929	1143	1573.48	0.880363	0.158412	5.55742	2.74e-08	1.15e-06	1.28	0.88	0.97	1.07	1.4	2.03	2.17	2.44	2.02
LCP2	ENSG00000043462	ENSMUSG00000002699	chr11	34046920	34092295	4459	367	507	567	591	578	307	165	258	284	394.821	0.920889	0.179131	5.14086	2.73e-07	9.85e-06	0.63	0.43	0.57	0.57	0.78	1.11	1	1.37	1.15
LDLR	ENSG00000130164	ENSMUSG00000032193	chr9	21723576	21749916	4531	2425	3017	5256	3328	3752	2932	1906	2026	2205	2916.37	0.484567	0.160699	3.01537	0.0025667	0.0293816	5.95	4.84	4.44	4.32	5.09	6.5	9.16	7.59	7.38
LGALS3	ENSG00000131981	ENSMUSG00000050335	chr14	47367751	47386160	1858	199	511	637	519	432	158	134	77	172	304.633	1.61203	0.30425	5.29837	1.17e-07	4.48e-06	0.78	0.83	0.41	0.82	1.02	2.68	2.71	2.89	2.07
LGALS3BP	ENSG00000108679	ENSMUSG00000033880	chr11	118392751	118402092	2847	2961	6428	7348	5832	5464	1594	1314	1396	2057	3688.64	1.67309	0.193082	8.66516	4.51e-18	7.06e-16	5.14	5.31	4.86	6.41	9.9	22.02	20.37	21.18	17.1
LGALS9	ENSG00000168961	ENSMUSG00000001123	chr11	78962974	78984946	2137	734	928	1026	890	843	381	283	350	391	632.294	1.19056	0.100244	11.8767	1.56e-32	1.28e-29	1.64	1.52	1.62	1.62	3.27	4.23	3.79	4.31	3.51
LIPA	ENSG00000107798	ENSMUSG00000024781	chr19	34492318	34527474	2969	1810	2339	2740	2269	2568	1820	1274	1701	2082	2037.57	0.312969	0.102206	3.06214	0.00219759	0.025917	5.63	4.93	5.68	6.22	5.8	7.68	7.29	7.9	7.71
LMAN1	ENSG00000074695	ENSMUSG00000041891	chr18	65980754	66022580	6411	3799	3571	4488	3743	4036	3433	2564	3085	3758	3576.04	0.153087	0.05936	2.57896	0.00990984	0.0821288	4.92	4.6	4.77	5.2	5.64	5.43	5.53	6.04	5.61
LMO2	ENSG00000135363	ENSMUSG00000032698	chr2	103957986	103981878	2166	2128	1860	2219	1801	1867	1303	920	913	1383	1571.39	0.673494	0.099187	6.79014	1.12e-11	7.74e-10	5.53	4.88	4.18	5.66	9.35	8.37	8.09	8.6	7.68
LPAR6	ENSG00000139679	ENSMUSG00000033446	chr14	73237895	73243294	5400	399	463	679	605	511	436	286	287	353	439.9	0.49896	0.166566	2.99557	0.00273934	0.0308831	0.74	0.61	0.53	0.58	0.7	0.84	0.99	1.16	0.84
LRP10	ENSG00000197324	ENSMUSG00000022175	chr14	54464164	54471497	4201	2725	3037	4294	3389	3275	2488	2101	2076	2963	2886.79	0.327289	0.10279	3.18407	0.00145221	0.0185558	5.44	5.75	4.9	6.26	6.17	7.05	8.07	8.34	6.95
LRP5	ENSG00000162337	ENSMUSG00000024913	chr19	3584828	3686564	9738	1121	1382	1714	1395	1284	1003	875	1070	1046	1198.2	0.310512	0.105648	2.93912	0.00329144	0.0356594	0.95	1.03	1.09	0.95	1.1	1.38	1.39	1.48	1.17
LSM10	ENSG00000181817	ENSMUSG00000050188	chr4	126096623	126098584	943	435	535	590	442	457	412	245	395	385	426.317	0.313658	0.11632	2.6965	0.00700718	0.0633469	4.01	2.99	4.15	3.62	4.39	5.53	4.94	4.84	4.31
LSM14A	ENSG00000257103	ENSMUSG00000066568	chr7	34344646	34389540	3104	5544	5875	7186	4900	5955	5440	4188	4701	5773	5449.48	0.0809272	0.0409085	1.97825	0.0479005	0.23959	16.11	15.51	15.03	16.5	17	18.46	18.28	16.32	17.09
LTBR	ENSG00000111321	ENSMUSG00000030339	chr6	125306571	125313885	2354	720	928	1411	1145	934	646	577	588	757	841.834	0.524115	0.155766	3.36475	0.000766127	0.0111456	2.52	2.82	2.48	2.85	2.91	3.84	4.73	5.03	3.53
LYL1	ENSG00000104903	ENSMUSG00000034041	chr8	84701457	84704715	1800	193	318	378	346	339	190	129	152	167	241.043	0.838266	0.192652	4.35119	1.35e-05	0.000343343	0.97	0.82	0.84	0.82	1.02	1.72	1.66	1.99	1.68
LYN	ENSG00000254087	ENSMUSG00000042228	chr4	3678115	3813122	4073	853	1130	1234	1360	1466	766	375	586	600	913.213	0.937462	0.18969	4.94208	7.73e-07	2.58e-05	1.73	1.06	1.43	1.31	1.99	2.71	2.39	3.45	3.21
MAN2A1	ENSG00000112893	ENSMUSG00000024085	chr17	64600736	64755110	7223	2631	2523	2571	1976	2590	1921	1670	1971	2167	2209.56	0.201316	0.0926052	2.17391	0.0297116	0.174018	2.44	2.66	2.71	2.66	3.47	3.41	2.81	2.83	3.2
MAP2K3	ENSG00000034152	ENSMUSG00000018932	chr11	60932033	60952811	3314	918	893	1094	865	949	855	544	723	859	844.921	0.204907	0.0732866	2.79597	0.00517446	0.0506047	2.37	1.89	2.16	2.3	2.64	2.63	2.61	2.7	2.55
MAPKAPK2	ENSG00000162889	ENSMUSG00000016528	chr1	131053700	131097826	3041	2332	3463	4275	3395	3314	2730	2025	2412	2875	2939.18	0.272531	0.119459	2.28139	0.0225256	0.144646	8.25	7.66	7.87	8.39	7.3	11.11	11.1	11.54	9.71
MBNL1	ENSG00000152601	ENSMUSG00000027763	chr3	60472830	60629750	18717	10458	9468	12870	9160	10068	9896	6591	8088	9370	9435.54	0.150876	0.061205	2.46509	0.0136978	0.103093	4.86	4.05	4.29	4.44	5.32	4.94	5.43	5.06	4.79
MCL1	ENSG00000143384	ENSMUSG00000038612	chr3	95658721	95663176	3485	6029	6480	8426	6382	7168	5337	4297	5152	5490	6014.34	0.292335	0.0608913	4.80094	1.58e-06	4.96e-05	14.07	14.18	14.67	13.98	16.47	18.14	19.09	18.93	18.33
MDFIC	ENSG00000135272	ENSMUSG00000041390	chr6	15720661	15802169	7427	455	773	620	662	577	398	449	238	486	514.98	0.503719	0.235573	2.13827	0.0324949	0.185276	0.49	0.7	0.32	0.58	0.58	1.02	0.66	0.92	0.69
METTL9	ENSG00000197006	ENSMUSG00000030876	chr7	121034445	121076834	1822	5055	4277	5189	3969	4433	4231	3003	3637	4185	4182.3	0.144771	0.0737019	1.96428	0.0494982	0.244774	21.33	18.95	19.8	20.38	26.4	22.89	22.48	22.52	21.67
MFAP3L	ENSG00000198948	ENSMUSG00000031647	chr8	60632827	60676729	6837	8016	7748	11156	9641	8369	5700	5174	5773	6869	7511.3	0.463976	0.10268	4.51864	6.22e-06	0.000168238	7.66	8.7	8.38	8.92	11.16	11.06	12.88	14.58	10.91
MFNG	ENSG00000100060	ENSMUSG00000018169	chr15	78755882	78773475	2839	370	507	603	524	506	338	212	292	317	400.159	0.655449	0.137223	4.77653	1.78e-06	5.5e-05	1.09	0.86	1.02	0.99	1.24	1.74	1.68	1.91	1.59
MITF	ENSG00000187098	ENSMUSG00000035158	chr6	97807058	98021349	6215	811	1149	1298	760	1013	816	659	710	913	888.848	0.221376	0.112315	1.97102	0.0487218	0.242368	1.21	1.22	1.13	1.3	1.24	1.8	1.65	1.26	1.45
MMP2	ENSG00000087245	ENSMUSG00000031740	chr8	92827328	92853417	3038	317	407	545	486	371	246	258	195	289	341.46	0.626088	0.185299	3.3788	0.000728024	0.010715	0.74	0.98	0.64	0.84	0.99	1.31	1.42	1.65	1.09
MOB1A	ENSG00000114978	ENSMUSG00000043131	chr6	83326016	83343776	4794	3841	4113	5016	4387	4412	3540	2625	2832	3189	3734.49	0.370508	0.0835217	4.43607	9.16e-06	0.000239359	6.79	6.3	5.86	5.9	7.63	8.37	8.26	9.46	8.2
MOB3A	ENSG00000172081	ENSMUSG00000003348	chr10	80685256	80701820	2644	1022	1298	1828	1431	1454	1181	919	991	1184	1240.89	0.244343	0.120037	2.03556	0.0417948	0.218665	4.1	4	3.72	3.97	3.68	4.79	5.46	5.6	4.9
MOB3C	ENSG00000142961	ENSMUSG00000028709	chr4	115828092	115836185	2975	383	379	550	429	480	364	275	302	386	389.079	0.276153	0.107511	2.5686	0.0102111	0.0835501	1.12	1.06	1.01	1.15	1.23	1.24	1.46	1.49	1.44
MSH6	ENSG00000116062	ENSMUSG00000005370	chr17	87975050	87990883	4254	1833	2132	2435	1759	2134	1866	1450	1538	1876	1872.97	0.142088	0.0626243	2.2689	0.0232745	0.147971	4.03	3.92	3.59	3.91	4.1	4.89	4.52	4.28	4.47
MSN	ENSG00000147065	ENSMUSG00000031207	chrX	96096042	96168552	6327	4067	5366	7503	6273	5720	3269	2009	2169	2729	4234.54	1.04465	0.145968	7.15671	8.26e-13	6.67e-11	4.75	3.65	3.4	3.83	6.12	8.27	9.36	10.25	8.06
MYC	ENSG00000136997	ENSMUSG00000022346	chr15	61985341	61990374	2767	361	371	586	441	422	325	232	298	299	364.436	0.44413	0.128112	3.46675	0.000526798	0.00819513	1.08	0.96	1.07	0.96	1.24	1.31	1.67	1.65	1.36
MYD88	ENSG00000172936	ENSMUSG00000032508	chr9	119335934	119341411	2576	411	515	641	500	556	373	329	343	418	448.342	0.36851	0.108764	3.38816	0.000703622	0.0103838	1.33	1.47	1.32	1.44	1.52	1.95	1.96	2.01	1.92
MYH9	ENSG00000100345	ENSMUSG00000022443	chr15	77760587	77842175	12928	10152	9577	12007	9833	10934	8065	6495	7945	8014	9141.34	0.312173	0.0674349	4.62925	3.67e-06	0.000105838	5.73	5.78	6.1	5.5	7.48	7.23	7.33	7.87	7.54
MYO1C	ENSG00000197879	ENSMUSG00000017774	chr11	75650504	75673910	6585	1617	1768	2601	1960	2148	1739	1317	1568	1638	1796.49	0.212699	0.100915	2.10771	0.0350559	0.194727	2.43	2.3	2.36	2.21	2.34	2.62	3.12	3.08	2.91
MYO1E	ENSG00000157483	ENSMUSG00000032220	chr9	70207350	70400067	4944	1790	2410	2802	2414	2544	1501	1284	1371	1440	1924.52	0.619385	0.115954	5.34166	9.21e-08	3.59e-06	2.79	2.99	2.75	2.58	3.45	4.76	4.47	5.05	4.58
MYOF	ENSG00000138119	ENSMUSG00000048612	chr19	37899036	38043577	7109	486	950	1153	835	899	581	437	350	580	680.743	0.676082	0.202957	3.33116	0.000864852	0.0122447	0.75	0.71	0.49	0.72	0.65	1.3	1.28	1.21	1.13
NAGLU	ENSG00000108784	ENSMUSG00000001751	chr11	101070012	101077672	2658	1250	1523	1830	1610	1617	859	714	722	899	1203.57	0.825585	0.103617	7.9677	1.62e-15	1.86e-13	2.97	3.09	2.69	3	4.48	5.59	5.43	6.26	5.42
NBEAL2	ENSG00000160796	ENSMUSG00000056724	chr9	110624789	110654161	9554	1538	1342	1700	1246	1431	1185	864	1081	1449	1297.56	0.207075	0.0811012	2.5533	0.0106709	0.0862356	1.14	1.04	1.12	1.35	1.53	1.37	1.41	1.35	1.33
NCOA3	ENSG00000124151	ENSMUSG00000027678	chr2	165992636	166073242	7895	4635	4279	4886	3949	4465	3886	2776	3524	3936	4001.18	0.193571	0.0623619	3.104	0.00190921	0.0231917	4.52	4.04	4.43	4.42	5.59	5.29	4.89	5.17	5.04
NCOA6	ENSG00000198646	ENSMUSG00000038369	chr2	155390656	155473894	9744	6648	6174	7561	5657	6984	5698	4524	5478	6319	6063.26	0.118328	0.0545747	2.16818	0.0301452	0.175795	5.37	5.34	5.58	5.76	6.49	6.18	6.13	6	6.39
NEO1	ENSG00000067141	ENSMUSG00000032340	chr9	58874679	59036441	7387	11203	12115	15160	11163	12612	11640	7787	10302	12075	11420	0.112916	0.0527843	2.1392	0.0324194	0.185039	14.48	12.12	13.84	14.51	14.44	16	16.2	15.63	15.21
NES	ENSG00000132688	ENSMUSG00000004891	chr3	87971078	87980451	6416	1066	881	1760	1463	925	942	797	666	747	1015.11	0.462415	0.206971	2.2342	0.02547	0.157087	1.35	1.43	1.03	1.03	1.58	1.34	2.17	2.36	1.28
NFAM1	ENSG00000235568	ENSMUSG00000058099	chr15	82997721	83033306	3222	380	417	562	572	662	217	222	209	421	399.252	0.834667	0.230139	3.6268	0.000286957	0.00492213	0.62	0.79	0.64	1.16	1.12	1.26	1.38	1.84	1.83
NFATC3	ENSG00000072736	ENSMUSG00000031902	chr8	106059603	106130537	6014	1548	1667	2137	1506	1564	1420	1143	1270	1419	1502.55	0.20529	0.0620085	3.31067	0.000930733	0.0129756	2.17	2.19	2.1	2.09	2.45	2.7	2.81	2.59	2.32
NFE2L2	ENSG00000116044	ENSMUSG00000015839	chr2	75675513	75704641	3796	1967	2233	2840	2431	2374	1590	1131	1137	1626	1891.12	0.651839	0.102765	6.34298	2.25e-10	1.34e-08	3.85	3.43	2.97	3.8	4.93	5.74	5.91	6.62	5.57
NFKB1	ENSG00000109320	ENSMUSG00000028163	chr3	135584655	135691547	4779	1584	1664	2534	1841	1953	1598	1208	1460	1672	1700.24	0.216487	0.0904313	2.39393	0.0166687	0.117897	3.07	2.91	3.03	3.1	3.15	3.4	4.19	3.98	3.64
NFKB2	ENSG00000077150	ENSMUSG00000025225	chr19	46304737	46312090	3289	409	432	682	643	518	330	312	310	352	438.078	0.565143	0.173002	3.26668	0.00108818	0.0147562	0.92	1.09	0.94	0.95	1.18	1.28	1.64	2.02	1.4
NMB	ENSG00000197696	ENSMUSG00000025723	chr7	80902227	80905076	793	199	229	272	208	211	170	103	198	161	191.648	0.359814	0.15967	2.25349	0.0242282	0.151829	1.97	1.49	2.47	1.8	2.39	2.81	2.71	2.71	2.37
NOP14	ENSG00000087269	ENSMUSG00000036693	chr5	34638532	34660148	2734	1878	2046	2623	1871	2174	1908	1351	1654	1947	1914.64	0.159214	0.0536401	2.96818	0.0029957	0.0331796	6.41	5.68	6	6.32	6.54	7.3	7.57	7.07	7.08
NOS3	ENSG00000164867	ENSMUSG00000028978	chr5	24364810	24384474	4132	799	860	1334	794	755	690	560	685	722	785.78	0.286563	0.116697	2.45562	0.0140642	0.104864	1.53	1.56	1.64	1.55	1.84	2.03	2.55	1.99	1.63
NOTCH3	ENSG00000074181	ENSMUSG00000038146	chr17	32120820	32166880	8044	2050	1855	3907	2862	2373	1815	1288	1526	1781	2114.76	0.549181	0.163119	3.36676	0.000760575	0.0110845	2.07	1.84	1.88	1.97	2.43	2.25	3.84	3.68	2.63
NOTCH4	ENSG00000204301	ENSMUSG00000015468	chr17	34564268	34588503	8061	807	918	919	622	940	487	372	555	513	669.494	0.656077	0.12605	5.2049	1.94e-07	7.19e-06	0.56	0.53	0.68	0.56	0.95	1.11	0.9	0.8	1.04
NPC1	ENSG00000141458	ENSMUSG00000024413	chr18	12189693	12236400	10725	7276	8164	11286	8062	8662	7764	5825	6525	8316	7883.3	0.14172	0.0698393	2.02923	0.0424347	0.221166	6.65	6.25	6.04	6.88	6.46	7.43	8.31	7.77	7.2
NPC2	ENSG00000119655	ENSMUSG00000021242	chr12	84754560	84773112	3261	6312	8873	10721	8681	8872	5839	3729	4343	5365	6826.01	0.711529	0.115401	6.16571	7.02e-10	3.94e-08	16.45	13.15	13.21	14.6	18.42	26.54	25.95	27.52	24.24
NRROS	ENSG00000174004	ENSMUSG00000052384	chr16	32142785	32165594	4177	814	898	921	847	942	494	293	490	462	671.967	0.895002	0.121886	7.34296	2.09e-13	1.8e-11	1.09	0.81	1.16	0.98	1.85	2.1	1.74	2.1	2.01
NUPR1	ENSG00000176046	ENSMUSG00000030717	chr7	126623249	126630861	2514	454	541	710	475	344	385	320	330	329	425.746	0.397503	0.1699	2.33963	0.0193029	0.130573	1.41	1.46	1.3	1.16	1.72	2.1	2.23	1.95	1.22
NXN	ENSG00000167693	ENSMUSG00000020844	chr11	76257198	76399140	3239	1240	1429	1541	1355	1217	1169	984	829	1183	1207.94	0.236139	0.114816	2.05667	0.039718	0.211378	3.32	3.49	2.54	3.24	3.64	4.3	3.76	4.33	3.35
OLFML3	ENSG00000116774	ENSMUSG00000027848	chr3	103733700	103738001	4014	1988	1278	1856	1766	4325	966	1049	1010	1350	1708.96	0.892494	0.364183	2.45067	0.0142589	0.10593	2.21	3.01	2.5	2.98	4.71	3.11	3.65	4.55	9.6
OSBPL11	ENSG00000144909	ENSMUSG00000022807	chr16	33185071	33243311	4520	2181	2250	3050	2068	2558	2092	1620	2055	2252	2210.28	0.121126	0.0613352	1.97481	0.0482895	0.240948	4.25	4.12	4.51	4.42	4.59	4.86	5.33	4.73	5.04
OSMR	ENSG00000145623	ENSMUSG00000022146	chr15	6813577	6874969	12113	1851	2622	3735	3092	2348	387	275	390	347	1601.36	2.81127	0.170136	16.5237	2.48e-61	8.12e-58	0.29	0.26	0.32	0.25	1.45	2.11	2.43	2.64	1.73
P2RX7	ENSG00000089041	ENSMUSG00000029468	chr5	122643911	122691432	5408	1124	1423	1694	1476	1379	1042	838	893	1122	1206.45	0.399607	0.101886	3.9221	8.78e-05	0.00176431	1.77	1.78	1.64	1.84	1.98	2.57	2.47	2.82	2.27
P4HB	ENSG00000185624	ENSMUSG00000025130	chr11	120560298	120573253	2861	9221	9429	12655	9058	9569	9195	6568	7811	9943	9155.28	0.110124	0.0510006	2.15927	0.0308295	0.178578	29.53	26.4	27.09	30.84	30.67	32.14	34.92	32.73	29.8
PAK2	ENSG00000180370	ENSMUSG00000022781	chr16	32016290	32079342	6795	4983	5091	6471	4774	5613	4848	3581	4221	5199	4920.75	0.128108	0.0425838	3.00837	0.00262651	0.0300243	6.56	6.06	6.16	6.79	6.98	7.31	7.52	7.26	7.36
PALLD	ENSG00000129116	ENSMUSG00000058056	chr8	61513246	61902690	8479	347	403	581	458	445	335	233	300	382	380.342	0.375684	0.127256	2.95219	0.0031553	0.0345271	0.36	0.32	0.35	0.4	0.39	0.46	0.54	0.56	0.47
PARP10	ENSG00000178685	ENSMUSG00000063268	chr15	76231174	76243441	4275	770	761	810	699	861	565	460	582	624	675.399	0.343399	0.0940938	3.64954	0.000262715	0.00456851	1.21	1.24	1.35	1.3	1.71	1.74	1.5	1.69	1.79
PARP14	ENSG00000173193	ENSMUSG00000034422	chr16	35832874	35871544	9306	566	784	1357	811	1019	385	362	302	351	638.343	1.19026	0.19446	6.12084	9.31e-10	5.13e-08	0.38	0.45	0.32	0.33	0.58	0.82	1.15	0.9	0.98
PARP4	ENSG00000102699	ENSMUSG00000054509	chr14	56575619	56659794	6534	955	991	1349	976	1019	994	579	685	805	912.813	0.324179	0.104494	3.10238	0.00191972	0.023294	1.4	1.02	1.04	1.09	1.39	1.48	1.63	1.54	1.39
PARP9	ENSG00000138496	ENSMUSG00000022906	chr16	35938470	35972605	4872	458	774	1072	775	787	292	331	376	361	566.56	1.00952	0.196871	5.12781	2.93e-07	1.05e-05	0.55	0.78	0.77	0.66	0.89	1.55	1.74	1.64	1.44
PATL1	ENSG00000166889	ENSMUSG00000046139	chr19	11912399	11945096	4221	2136	2176	2575	1914	2154	1855	1394	1838	2103	1994.58	0.143378	0.0514961	2.78425	0.0053652	0.0519666	4.04	3.8	4.32	4.42	4.82	5.03	4.82	4.69	4.55
PAWR	ENSG00000177425	ENSMUSG00000035873	chr10	108332189	108414391	1828	218	274	313	254	273	209	190	172	198	231.646	0.314369	0.134406	2.33895	0.019338	0.130672	1.05	1.19	0.93	0.96	1.13	1.46	1.35	1.44	1.33
PBXIP1	ENSG00000163346	ENSMUSG00000042613	chr3	89436706	89450952	4674	6626	8392	10017	9165	8507	5939	4395	4898	6262	7031.01	0.531633	0.104591	5.083	3.72e-07	1.3e-05	11.68	10.81	10.4	11.89	13.49	17.51	16.92	20.27	16.22
PCED1A	ENSG00000132635	ENSMUSG00000037773	chr2	130417247	130424701	5072	2007	2412	2904	1904	2425	1836	1582	1701	2274	2087.99	0.183066	0.0791359	2.31331	0.0207056	0.137012	3.33	3.59	3.33	3.98	3.77	4.64	4.52	3.88	4.26
PDLIM4	ENSG00000131435	ENSMUSG00000020388	chr11	54054928	54069014	2560	803	1162	1641	1329	1112	776	636	630	786	968.113	0.619358	0.158028	3.91929	8.88e-05	0.00177846	2.79	2.86	2.44	2.72	2.99	4.43	5.06	5.37	3.87
PDPN	ENSG00000162493	ENSMUSG00000028583	chr4	143267431	143299564	1817	1132	1432	2356	1738	1534	755	640	747	738	1198.1	1.02013	0.155631	6.55478	5.57e-11	3.57e-09	3.82	4.05	4.08	3.6	5.93	7.69	10.23	9.89	7.52
PEAR1	ENSG00000187800	ENSMUSG00000028073	chr3	87747890	87824306	6781	484	527	735	574	544	445	343	379	433	489.324	0.367567	0.102022	3.60284	0.000314759	0.00529915	0.6	0.58	0.55	0.57	0.68	0.76	0.86	0.88	0.71
PECAM1	ENSG00000261371	ENSMUSG00000020717	chr11	106654217	106750628	6228	1616	1894	2432	1595	1802	1294	1072	1346	1378	1577.62	0.395268	0.0768096	5.14607	2.66e-07	9.6e-06	1.91	1.98	2.14	1.96	2.47	2.97	3.08	2.65	2.58
PFKFB3	ENSG00000170525	ENSMUSG00000026773	chr2	11471433	11554077	7561	4135	3601	5955	4428	3956	3715	2656	3447	3960	3927.43	0.212511	0.102004	2.08337	0.0372178	0.202951	4.52	4.04	4.52	4.65	5.21	4.65	6.22	6.06	4.66
PHYHD1	ENSG00000175287	ENSMUSG00000079484	chr2	30266203	30282149	2657	1819	3369	2370	2115	1978	1791	853	1299	1356	1849.58	0.69348	0.196018	3.53785	0.000403404	0.00650417	6.19	3.69	4.85	4.53	6.52	12.37	7.04	8.23	6.63
PI16	ENSG00000164530	ENSMUSG00000024011	chr17	29318877	29329413	3987	213	152	206	112	117	128	56	81	94	125.343	0.69945	0.252466	2.77047	0.00559754	0.0535279	0.3	0.16	0.2	0.21	0.51	0.37	0.41	0.29	0.26
PICALM	ENSG00000073921	ENSMUSG00000039361	chr7	90130232	90209447	4174	13378	14106	17785	12974	14049	13466	9745	10535	13474	13126.6	0.147432	0.0505504	2.91654	0.00353943	0.0377716	29.65	26.85	25.04	28.65	30.51	32.96	33.64	32.14	29.99
PIEZO1	ENSG00000103335	ENSMUSG00000014444	chr8	122481698	122551329	9933	918	1268	1722	1350	1421	831	647	735	880	1064.68	0.638695	0.130456	4.89586	9.79e-07	3.17e-05	0.77	0.75	0.73	0.79	0.88	1.25	1.37	1.41	1.27
PIEZO2	ENSG00000154864	ENSMUSG00000041482	chr18	63010213	63387183	14566	81	192	368	357	305	126	69	106	137	187.725	1.1243	0.371804	3.0239	0.0024954	0.0287462	0.08	0.05	0.07	0.08	0.05	0.13	0.2	0.25	0.19
PIK3AP1	ENSG00000155629	ENSMUSG00000025017	chr19	41274218	41385070	2615	426	448	610	576	711	289	198	237	303	413.335	0.978292	0.168242	5.81479	6.07e-09	2.87e-07	1.02	0.87	0.9	1.03	1.55	1.67	1.84	2.28	2.42
PIK3R5	ENSG00000141506	ENSMUSG00000020901	chr11	68432121	68497849	5550	468	709	702	667	822	321	254	324	358	504.506	0.961727	0.159489	6.03007	1.64e-09	8.63e-08	0.53	0.53	0.58	0.57	0.8	1.25	1	1.24	1.32
PKN1	ENSG00000123143	ENSMUSG00000057672	chr8	83669762	83699179	7386	3922	3716	4533	3626	4214	3421	2617	3318	3965	3669.68	0.126789	0.0595133	2.13042	0.0331366	0.187707	4.26	4.07	4.46	4.76	5.05	4.91	4.85	5.08	5.08
PKN3	ENSG00000160447	ENSMUSG00000026785	chr2	30077684	30091022	4255	91	115	203	127	146	79	63	89	100	109.679	0.563364	0.211335	2.66574	0.00768184	0.0678362	0.17	0.17	0.21	0.21	0.2	0.26	0.38	0.31	0.31
PLAGL2	ENSG00000126003	ENSMUSG00000051413	chr2	153227759	153241426	5735	1017	888	1070	813	957	727	618	714	839	841.359	0.2442	0.0802076	3.0446	0.00232989	0.0271936	1.17	1.24	1.24	1.3	1.69	1.51	1.47	1.47	1.49
PLAUR	ENSG00000011422	ENSMUSG00000046223	chr7	24462500	24475873	1396	142	128	136	104	134	43	29	29	32	83.8519	1.81051	0.209954	8.62335	6.5e-18	9.95e-16	0.28	0.24	0.21	0.2	0.97	0.89	0.77	0.77	0.85
PLCE1	ENSG00000138193	ENSMUSG00000024998	chr19	38481109	38785030	15998	2470	3768	5143	4431	3922	2617	1253	1589	2321	2974.53	0.899206	0.189484	4.74555	2.08e-06	6.38e-05	1.5	0.9	0.99	1.29	1.47	2.3	2.54	2.86	2.18
PLCG2	ENSG00000197943	ENSMUSG00000034330	chr8	117498291	117635140	4296	626	904	1259	1019	1124	519	353	401	573	733.415	0.958153	0.16684	5.74294	9.3e-09	4.27e-07	1.11	0.94	0.93	1.18	1.39	2.05	2.31	2.45	2.33
PLD4	ENSG00000166428	ENSMUSG00000052160	chr12	112760655	112768986	1978	1322	1633	2412	1951	2036	757	578	756	866	1330.36	1.19418	0.136625	8.74056	2.32e-18	3.8e-16	3.52	3.36	3.79	3.88	6.36	8.05	9.62	10.2	9.17
PLEK	ENSG00000115956	ENSMUSG00000020120	chr11	16971206	17052381	4486	3706	4640	5406	4541	5889	2747	1791	2174	2492	3630.38	0.933537	0.119437	7.81615	5.45e-15	5.83e-13	5.63	4.59	4.81	4.93	7.86	10.09	9.51	10.47	11.7
PLIN2	ENSG00000147872	ENSMUSG00000028494	chr4	86648386	86670060	3512	692	825	1052	941	744	659	424	465	556	695.545	0.554668	0.137479	4.03458	5.47e-05	0.00117747	1.72	1.39	1.31	1.4	1.88	2.29	2.36	2.77	1.89
PLIN4	ENSG00000167676	ENSMUSG00000002831	chr17	56100591	56109803	5777	2501	4243	1213	1153	2654	782	458	652	739	1566.79	1.72836	0.409002	4.22581	2.38e-05	0.000565224	1.24	0.91	1.12	1.14	4.12	7.16	1.66	2.06	4.09
PLP2	ENSG00000102007	ENSMUSG00000031146	chrX	7667941	7671390	1334	218	297	385	264	287	139	121	178	142	220.668	0.837193	0.164933	5.07597	3.86e-07	1.34e-05	0.96	1.04	1.32	0.94	1.55	2.17	2.28	2.05	1.92
PLSCR1	ENSG00000188313	ENSMUSG00000032369	chr9	92249750	92272278	2462	193	278	476	298	266	267	151	170	186	247.456	0.482173	0.218158	2.2102	0.0270912	0.163636	1	0.71	0.69	0.67	0.75	1.1	1.53	1.25	0.96
PLXDC2	ENSG00000120594	ENSMUSG00000026748	chr2	16356304	16755839	6947	5678	6707	8501	6496	7695	5259	4002	4414	5777	5966.09	0.38475	0.0811458	4.74146	2.12e-06	6.47e-05	6.96	6.63	6.3	7.38	7.78	9.42	9.66	9.67	9.87
PLXNB2	ENSG00000196576	ENSMUSG00000036606	chr15	89155549	89171120	7119	6666	8611	10083	8599	8796	6328	5013	5457	7386	7340.53	0.360759	0.0952649	3.78691	0.000152534	0.00282974	8.17	8.1	7.61	9.21	8.91	11.8	11.18	12.49	11.01
PMEPA1	ENSG00000124225	ENSMUSG00000038400	chr2	173224458	173276533	4913	4778	3027	3774	3172	3076	2095	2110	2193	2568	2952.88	0.522851	0.155889	3.354	0.00079653	0.011496	3.92	4.94	4.43	4.64	9.26	6.01	6.07	6.68	5.58
PML	ENSG00000140464	ENSMUSG00000036986	chr9	58218076	58249786	5571	1325	1224	1442	1037	1179	954	845	878	1050	1093.43	0.262653	0.0800865	3.27962	0.00103946	0.0142132	1.57	1.74	1.56	1.67	2.26	2.14	2.04	1.92	1.89
PMP22	ENSG00000109099	ENSMUSG00000018217	chr11	63128982	63159547	2354	2604	3752	6175	3948	3185	3618	1893	2032	2436	3207.4	0.501218	0.199182	2.51638	0.0118568	0.0927534	14.12	9.25	8.56	9.18	10.53	15.54	20.71	17.34	12.05
PODXL	ENSG00000128567	ENSMUSG00000025608	chr6	31519488	31563981	5488	2462	3085	5454	3759	3516	2647	2173	2639	2829	3116.55	0.342567	0.152145	2.25158	0.0243491	0.152066	4.43	4.55	4.77	4.57	4.27	5.48	7.85	7.08	5.71
PPP1R18	ENSG00000146112	ENSMUSG00000034595	chr17	35865593	35875596	4317	873	1022	1315	1162	1205	639	547	630	746	890.301	0.655621	0.11453	5.72445	1.04e-08	4.73e-07	1.36	1.46	1.45	1.53	1.92	2.31	2.4	2.78	2.49
PPP1R1A	ENSG00000135447	ENSMUSG00000022490	chr15	103530279	103537992	1295	5667	4947	5017	3931	4358	3629	3081	4060	3967	4268.88	0.231725	0.11662	1.98701	0.0469211	0.236055	25.74	27.34	31.09	27.17	41.63	37.24	30.57	31.37	29.97
PRCP	ENSG00000137509	ENSMUSG00000061119	chr7	92875253	92934573	2956	1058	1203	1577	1273	1230	815	858	723	912	1061.08	0.453299	0.124039	3.65449	0.000257695	0.00449074	2.53	3.34	2.43	2.74	3.41	3.97	4.21	4.45	3.71
PRDX6	ENSG00000117592	ENSMUSG00000026701	chr1	161240112	161251219	4804	21846	23956	28886	24941	23145	14750	11779	13665	15454	19518.5	0.675277	0.0696546	9.69465	3.18e-22	8.39e-20	28.22	28.2	28.22	28.55	43.28	48.64	47.47	53.68	42.93
PRELP	ENSG00000188783	ENSMUSG00000041577	chr1	133910304	133921414	3615	1993	3310	3459	2991	2846	2056	1709	1921	2375	2486.14	0.390568	0.133286	2.93029	0.00338646	0.0363762	5.23	5.44	5.27	5.83	5.25	8.93	7.55	8.55	7.01
PROS1	ENSG00000184500	ENSMUSG00000022912	chr16	62854307	62929346	4088	1843	2183	3056	2587	2587	1290	938	1145	1195	1829.03	0.954157	0.120944	7.88922	3.04e-15	3.39e-13	2.9	2.64	2.78	2.59	4.29	5.21	5.9	6.54	5.64
PRPF8	ENSG00000174231	ENSMUSG00000020850	chr11	75486816	75509449	7461	22735	23534	28181	19496	24629	20659	16182	19368	23984	21845.8	0.0974695	0.0475531	2.0497	0.0403938	0.214041	25.45	24.94	25.76	28.53	29.01	30.77	29.82	27.02	29.42
PSD4	ENSG00000125637	ENSMUSG00000026979	chr2	24367580	24414954	11786	231	229	291	275	287	113	84	98	127	188.568	1.18078	0.147515	8.00449	1.2e-15	1.42e-13	0.09	0.08	0.08	0.1	0.19	0.19	0.19	0.24	0.22
PSMB8	ENSG00000204264	ENSMUSG00000024338	chr17	34197721	34201454	2736	592	827	1409	793	821	225	225	249	316	580.236	1.63498	0.179893	9.08861	1e-19	2e-17	0.76	0.95	0.9	1.02	2.06	2.95	4.07	3	2.67
PTAFR	ENSG00000169403	ENSMUSG00000056529	chr4	132564067	132582683	3637	279	271	317	309	277	165	99	153	162	221.732	0.876579	0.141484	6.19562	5.81e-10	3.33e-08	0.42	0.31	0.42	0.4	0.73	0.73	0.69	0.88	0.68
PTBP1	ENSG00000011304	ENSMUSG00000006498	chr10	79854427	79864771	4740	2954	3179	3912	3171	3177	2696	1885	2408	2673	2859.46	0.299563	0.0609979	4.91103	9.06e-07	2.96e-05	5.23	4.57	5.04	5	5.93	6.54	6.52	6.92	5.97
PTCHD1	ENSG00000165186	ENSMUSG00000041552	chrX	155573455	155623814	3005	927	674	957	769	716	619	504	506	649	694.919	0.361355	0.12067	2.99457	0.00274829	0.0309414	1.89	1.93	1.67	1.92	2.94	2.19	2.51	2.65	2.12
PTGES	ENSG00000148344	ENSMUSG00000050737	chr2	30889471	30929863	3931	474	466	800	648	652	464	374	377	395	510.119	0.435193	0.160472	2.71196	0.00668874	0.0612455	1.08	1.09	0.95	0.89	1.15	1.16	1.61	1.7	1.48
PTGS1	ENSG00000095303	ENSMUSG00000047250	chr2	36230426	36252272	3884	1848	1962	2358	1815	2451	1276	1068	1365	1414	1703.18	0.555308	0.0937328	5.92437	3.13e-09	1.57e-07	3.02	3.16	3.49	3.23	4.53	4.93	4.79	4.83	5.62
PTPN6	ENSG00000111679	ENSMUSG00000004266	chr6	124720707	124738714	2802	759	926	1299	1224	1247	401	242	323	303	726.074	1.64191	0.177673	9.24116	2.44e-20	5.19e-18	1.32	0.99	1.14	0.96	2.58	3.22	3.66	4.52	3.96
PTPRC	ENSG00000081237	ENSMUSG00000026395	chr1	138062861	138175708	18313	1112	1650	1760	1755	1666	634	379	452	560	1078.87	1.52231	0.154534	9.85096	6.79e-23	1.92e-20	0.32	0.24	0.24	0.27	0.58	0.88	0.76	0.99	0.81
PTTG1IP	ENSG00000183255	ENSMUSG00000009291	chr10	77581720	77598732	3426	5719	5395	6629	5144	5300	4710	3574	4012	4716	4969.54	0.261823	0.0524615	4.99077	6.01e-07	2.04e-05	12.63	12	11.62	12.21	15.89	15.36	15.28	15.52	13.78
PYGL	ENSG00000100504	ENSMUSG00000021069	chr12	70190811	70231488	3828	500	786	779	555	653	442	364	395	565	550.271	0.424598	0.132117	3.21381	0.00130985	0.0170998	1.06	1.09	1.02	1.31	1.24	2	1.61	1.5	1.52
PYROXD2	ENSG00000119943	ENSMUSG00000060224	chr19	42725858	42752775	3119	309	409	460	412	371	166	155	114	136	275.606	1.29751	0.179281	7.2373	4.58e-13	3.79e-11	0.49	0.57	0.36	0.39	0.94	1.28	1.16	1.37	1.06
RAB29	ENSG00000117280	ENSMUSG00000026433	chr1	131867224	131872887	1468	329	508	633	522	432	310	233	281	300	387.109	0.636424	0.160438	3.9668	7.28e-05	0.00149907	1.94	1.82	1.9	1.81	2.13	3.37	3.4	3.67	2.62
RAB32	ENSG00000118508	ENSMUSG00000019832	chr10	10545011	10558233	2108	172	219	343	322	254	180	115	132	169	207.754	0.67783	0.211051	3.2117	0.00131954	0.017196	0.78	0.63	0.62	0.71	0.78	1.01	1.28	1.58	1.07
RAB3IL1	ENSG00000167994	ENSMUSG00000024663	chr19	10001669	10038380	4543	985	1215	1758	1448	1453	1116	766	1015	1112	1190.25	0.309381	0.131886	2.34582	0.0189852	0.129205	2.26	1.94	2.22	2.17	2.06	2.61	3.06	3.3	2.85
RARRES2	ENSG00000106538	ENSMUSG00000009281	chr6	48569698	48572670	708	1386	1607	1661	1433	1141	1089	990	836	1154	1245.14	0.357781	0.132321	2.70388	0.00685356	0.0625101	14.12	16.06	11.7	14.45	18.61	22.11	18.5	20.9	14.34
RASAL3	ENSG00000105122	ENSMUSG00000052142	chr17	32390659	32403583	4897	611	858	818	970	1037	353	237	297	386	606.576	1.31396	0.178297	7.36946	1.71e-13	1.52e-11	0.66	0.56	0.6	0.7	1.19	1.71	1.32	2.05	1.89
RASGRP3	ENSG00000152689	ENSMUSG00000071042	chr17	75435905	75529043	4921	1918	2247	3130	2375	2428	1783	1172	1352	1690	1971.03	0.547221	0.100557	5.44189	5.27e-08	2.12e-06	3.33	2.74	2.73	3.05	3.71	4.45	5.02	4.99	4.4
RBPMS	ENSG00000157110	ENSMUSG00000031586	chr8	33782643	33929863	4022	178	266	435	232	273	197	162	207	169	230.377	0.407995	0.202516	2.01463	0.0439434	0.2265	0.45	0.46	0.51	0.37	0.42	0.65	0.85	0.6	0.6
RCBTB2	ENSG00000136161	ENSMUSG00000022106	chr14	73123037	73207843	9489	2620	3140	3613	2872	3075	2519	1834	2093	2658	2679.07	0.288328	0.0649292	4.44066	8.97e-06	0.000234683	2.44	2.22	2.19	2.49	2.63	3.23	3.01	3.13	2.89
REEP4	ENSG00000168476	ENSMUSG00000033589	chr14	70545251	70548933	1668	212	216	251	171	197	200	111	109	171	178.623	0.368144	0.164503	2.23791	0.0252266	0.156233	1.1	0.76	0.65	0.91	1.21	1.26	1.19	1.06	1.05
RELA	ENSG00000173039	ENSMUSG00000024927	chr19	5637483	5648130	2716	1867	1957	2809	2183	2086	1717	1333	1656	1849	1915.12	0.263624	0.0850167	3.10085	0.00192968	0.023363	5.81	5.64	6.05	6.04	6.54	7.03	8.16	8.31	6.84
RENBP	ENSG00000102032	ENSMUSG00000031387	chrX	73922121	73930850	2494	431	541	747	625	701	335	217	275	346	457.461	0.91779	0.151385	6.06261	1.34e-09	7.17e-08	1.23	1	1.09	1.23	1.64	2.12	2.36	2.59	2.5
RGCC	ENSG00000102760	ENSMUSG00000022018	chr14	79288756	79301645	918	1589	1022	1558	1446	1517	965	817	842	853	1169.04	0.564964	0.151843	3.72071	0.000198667	0.00354506	9.65	10.23	9.09	8.24	16.46	10.85	13.39	16.27	14.71
RGL1	ENSG00000143344	ENSMUSG00000026482	chr1	152516760	152766351	6907	11585	11503	13022	10274	11777	8506	7148	9082	11185	10342.3	0.235098	0.0712939	3.29759	0.000975175	0.0135261	11.32	11.9	13.05	14.37	15.97	16.25	14.89	15.38	15.19
RHBDF2	ENSG00000129667	ENSMUSG00000020806	chr11	116598165	116627019	5293	166	170	222	197	184	143	86	107	153	155.893	0.489934	0.152063	3.22191	0.00127341	0.0167682	0.25	0.19	0.2	0.26	0.3	0.31	0.33	0.38	0.31
RHOA	ENSG00000067560	ENSMUSG00000007815	chr9	108306129	108337934	7494	10418	11426	15117	10700	11648	10611	7839	8906	10876	10701.1	0.162934	0.0519723	3.13502	0.00171844	0.0213417	13.01	12.03	11.79	12.88	13.23	14.87	15.93	14.76	13.85
RHOC	ENSG00000155366	ENSMUSG00000002233	chr3	104789011	104794459	1292	913	1128	1592	1183	1067	869	685	740	756	977.341	0.464329	0.124401	3.73251	0.000189581	0.00341641	6.18	6.09	5.68	5.19	6.72	8.51	9.72	9.46	7.35
RHOG	ENSG00000177105	ENSMUSG00000073982	chr7	102239123	102250123	1356	2116	2427	3674	2651	2484	2327	1535	1906	2200	2329.3	0.274668	0.10827	2.53688	0.0111846	0.0890257	15.76	13.01	13.94	14.39	14.85	17.45	21.38	20.2	16.31
RHOJ	ENSG00000126785	ENSMUSG00000046768	chr12	75308322	75401456	6484	432	697	786	648	572	365	264	302	297	475.016	0.877002	0.16045	5.46588	4.61e-08	1.88e-06	0.52	0.47	0.46	0.41	0.63	1.05	0.96	1.03	0.79
RHOU	ENSG00000116574	ENSMUSG00000039960	chr8	123653929	123663884	3806	3789	5212	5853	4172	5135	4247	2880	3323	3994	4226.68	0.27465	0.093008	2.95297	0.00314728	0.0345271	10.25	8.7	8.66	9.31	9.48	13.36	12.14	11.33	12.02
RIN2	ENSG00000132669	ENSMUSG00000001768	chr2	145784734	145887616	5399	2961	4238	4100	3104	4127	2746	2270	2748	2740	3192.06	0.343706	0.109672	3.13393	0.0017248	0.0213721	4.67	4.84	5.05	4.5	5.22	7.66	6	5.94	6.81
RNF135	ENSG00000181481	ENSMUSG00000020707	chr11	80183851	80199757	2140	324	407	528	388	424	364	228	307	346	362.521	0.268973	0.115347	2.33186	0.0197081	0.132256	1.56	1.22	1.42	1.43	1.44	1.85	1.95	1.87	1.76
RPL19	ENSG00000108298	ENSMUSG00000017404	chr11	98026710	98030492	1022	11200	11798	13817	10418	10498	10664	7776	9661	9837	10538.8	0.135321	0.0632346	2.13999	0.0323558	0.184913	95.82	87.43	93.72	85.35	104.23	112.52	106.66	105.32	91.46
RPS11	ENSG00000142534	ENSMUSG00000003429	chr7	45122388	45124389	602	11198	12133	12909	9157	10086	9102	7624	7982	10911	10015.2	0.172911	0.0794595	2.17608	0.029549	0.173492	138.75	145.43	131.37	160.61	176.8	196.31	169.06	157.05	149.07
RRBP1	ENSG00000125844	ENSMUSG00000027422	chr2	143947395	144011263	8786	4949	5858	8466	7108	7495	5737	3964	4604	5803	5915.08	0.290623	0.125019	2.32463	0.0200919	0.134146	6	5.19	5.2	5.86	5.36	6.5	7.61	8.37	7.6
S100A11	ENSG00000163191	ENSMUSG00000027907	chr3	93520488	93526287	511	150	244	393	360	250	198	140	115	140	217.045	0.758253	0.275182	2.75546	0.00586101	0.0556079	3.55	3.15	2.23	2.43	2.79	4.65	6.06	7.27	4.35
S100A4	ENSG00000196154	ENSMUSG00000001020	chr3	90603770	90606045	587	164	295	627	375	367	132	88	83	105	236.885	1.66765	0.292272	5.70583	1.16e-08	5.21e-07	2.06	1.72	1.4	1.59	2.66	4.89	8.42	6.6	5.56
S100A6	ENSG00000197956	ENSMUSG00000001025	chr3	90612894	90614414	719	1575	2835	4725	3578	2615	1021	676	703	790	1976.78	1.78156	0.229491	7.76306	8.29e-15	8.49e-13	13.04	10.8	9.69	9.74	20.83	38.42	51.82	51.39	32.37
S1PR3	ENSG00000213694	ENSMUSG00000067586	chr13	51408618	51422797	4484	814	1370	2679	2740	1733	635	497	584	622	1261.05	1.52661	0.28632	5.33183	9.72e-08	3.77e-06	1.3	1.27	1.29	1.23	1.73	2.98	4.72	6.32	3.44
SALL1	ENSG00000103449	ENSMUSG00000031665	chr8	89027248	89044162	5252	2410	2726	3727	2944	3082	2390	1765	2282	2600	2623.56	0.254463	0.0877609	2.8995	0.00373759	0.039424	4.18	3.86	4.31	4.39	4.37	5.06	5.6	5.8	5.23
SALL3	ENSG00000256463	ENSMUSG00000024565	chr18	80966376	80986578	6886	712	619	872	665	827	474	461	563	547	631.489	0.374241	0.118793	3.15037	0.00163062	0.020484	0.63	0.77	0.81	0.7	0.98	0.88	1	1	1.07
SAMD9L	ENSG00000177409	ENSMUSG00000047735	chr6	3372257	3399571	5425	553	1111	1879	1017	1164	797	535	502	683	885.788	0.691345	0.234416	2.94922	0.00318579	0.0347909	1.35	1.13	0.92	1.12	0.97	2	2.73	1.94	1.91
SAMHD1	ENSG00000101347	ENSMUSG00000027639	chr2	157097533	157135265	9150	1539	1495	1946	1290	1666	1206	894	1071	1340	1360.29	0.347512	0.062615	5.54998	2.86e-08	1.19e-06	1.21	1.12	1.16	1.3	1.6	1.59	1.68	1.46	1.62
SASH3	ENSG00000122122	ENSMUSG00000031101	chrX	48146436	48161565	2677	315	313	404	380	464	171	132	143	201	274.492	1.08077	0.15966	6.76918	1.3e-11	8.84e-10	0.59	0.57	0.53	0.67	1.12	1.14	1.19	1.47	1.54
SCAMP2	ENSG00000140497	ENSMUSG00000040188	chr9	57560944	57588797	2341	1851	1947	2554	2087	2086	1636	1280	1494	1666	1823.7	0.323541	0.0718814	4.50104	6.76e-06	0.000181887	6.42	6.29	6.33	6.31	7.52	8.11	8.61	9.22	7.94
SDC2	ENSG00000169439	ENSMUSG00000022261	chr15	32920723	33034730	3322	5119	5494	6490	4574	4474	4027	3272	3513	4744	4570.17	0.281477	0.0774221	3.63561	0.00027732	0.00479196	11.14	11.33	10.49	12.67	14.67	16.13	15.42	14.24	12
SELPLG	ENSG00000110876	ENSMUSG00000048163	chr5	113817798	113830501	2604	4235	4692	4320	4384	5644	2487	1740	2360	2917	3584.58	0.849485	0.124716	6.81133	9.67e-12	6.83e-10	8.78	7.68	8.99	9.94	15.48	17.57	13.1	17.4	19.31
SERPINE1	ENSG00000106366	ENSMUSG00000037411	chr5	137061504	137072272	3024	245	313	280	352	359	66	53	72	85	198.136	2.04468	0.206591	9.89725	4.28e-23	1.25e-20	0.2	0.2	0.24	0.25	0.77	1.01	0.73	1.2	1.06
SERPING1	ENSG00000149131	ENSMUSG00000023224	chr2	84765387	84775444	2325	909	2328	2846	1884	2025	922	621	538	552	1353.94	1.42824	0.256629	5.56537	2.62e-08	1.1e-06	3.64	3.07	2.3	2.11	3.72	9.77	9.66	8.38	7.76
SF3B1	ENSG00000115524	ENSMUSG00000025982	chr1	54985169	55027481	11370	26363	24902	27848	21483	25539	22570	16060	20397	24710	23091.2	0.134137	0.0618512	2.1687	0.0301053	0.17575	18.25	16.25	17.8	19.29	22.07	21.37	19.34	19.54	20.02
SFRP1	ENSG00000104332	ENSMUSG00000031548	chr8	23411502	23449632	4372	2542	1860	2691	2151	1536	937	1184	916	1160	1640.97	0.869005	0.187162	4.64306	3.43e-06	9.95e-05	1.97	3.11	2.08	2.35	5.53	4.15	4.86	5.09	3.13
SGCE	ENSG00000127990	ENSMUSG00000004631	chr6	4674350	4747204	3086	2035	1986	2566	1809	1815	1915	1351	1523	1808	1845.68	0.161067	0.0710364	2.26738	0.0233669	0.148318	5.7	5.03	4.9	5.2	6.28	6.28	6.56	6.06	5.24
SGK1	ENSG00000118515	ENSMUSG00000019970	chr10	21882184	21999903	4903	7012	9747	5401	5137	12302	3621	4100	4378	4457	6192.5	0.785748	0.309705	2.53708	0.0111781	0.0890175	6.79	9.62	8.86	8.07	13.61	19.39	8.7	10.83	22.36
SGMS1	ENSG00000198964	ENSMUSG00000040451	chr19	32122727	32389714	10299	3169	3687	4629	2946	3432	3088	2198	2951	2957	3183.02	0.197947	0.0745645	2.65471	0.0079376	0.0694211	2.76	2.45	2.84	2.55	2.93	3.49	3.55	2.96	2.97
SGPL1	ENSG00000166224	ENSMUSG00000020097	chr10	61098642	61147703	6143	3892	4547	6033	4721	5033	3298	2579	2885	3446	3982.29	0.518167	0.0825593	6.27629	3.47e-10	2.03e-08	4.93	4.83	4.66	4.98	6.03	7.22	7.75	7.95	7.3
SH3BGRL3	ENSG00000142669	ENSMUSG00000028843	chr4	134127406	134128789	821	6167	5150	5432	4222	5535	3916	3205	4132	4709	4676.62	0.272237	0.108464	2.50992	0.0120759	0.0940635	43.79	44.85	49.89	50.85	71.43	61.13	52.19	53.12	60.01
SH3GLB1	ENSG00000097033	ENSMUSG00000037062	chr3	144688844	144720323	3949	5316	5072	6793	5221	5579	5023	3830	4089	5113	5063.94	0.164289	0.0575062	2.8569	0.00427801	0.0437715	11.69	11.15	10.27	11.49	12.81	12.53	13.58	13.67	12.59
SIN3A	ENSG00000169375	ENSMUSG00000042557	chr9	57072040	57128366	5385	3696	3562	4335	2988	3588	3140	2604	2839	3468	3326.29	0.120533	0.0547414	2.20187	0.0276747	0.165997	5.36	5.56	5.23	5.72	6.53	6.45	6.36	5.74	5.94
SIPA1	ENSG00000213445	ENSMUSG00000056917	chr19	5651185	5663707	3868	1387	1499	2005	1687	1820	1195	819	1017	1300	1390.61	0.498454	0.0993506	5.01712	5.25e-07	1.79e-05	2.84	2.43	2.61	2.98	3.41	3.78	4.09	4.51	4.19
SIRT2	ENSG00000068903	ENSMUSG00000015149	chr7	28766735	28788665	3568	9884	10585	14494	10327	11015	10616	7150	8590	10641	10224.5	0.14028	0.0642714	2.18262	0.0290639	0.171319	27.34	23.04	23.89	26.46	26.37	28.94	32.07	29.92	27.51
SLC1A5	ENSG00000105281	ENSMUSG00000001918	chr7	16781346	16798274	4156	365	358	421	312	410	136	139	132	184	266.586	1.18839	0.126852	9.36836	7.37e-21	1.65e-18	0.3	0.38	0.32	0.39	0.84	0.84	0.8	0.78	0.88
SLC2A1	ENSG00000117394	ENSMUSG00000028645	chr4	119108711	119137330	2853	7309	9140	10704	7268	9699	6723	5373	6798	7306	7707.6	0.276968	0.079982	3.46288	0.000534426	0.00828234	21.65	21.65	23.64	22.72	24.38	31.25	29.62	26.34	30.29
SLC35A5	ENSG00000138459	ENSMUSG00000022664	chr16	45139573	45158706	8105	4388	4634	5822	3937	4262	3845	3080	3939	3989	4165.51	0.156486	0.0633065	2.47188	0.0134406	0.101634	4.36	4.37	4.82	4.37	5.15	5.58	5.67	5.02	4.69
SLC37A2	ENSG00000134955	ENSMUSG00000032122	chr9	37229149	37255738	5079	698	1126	975	851	959	292	325	233	462	642.257	1.34913	0.192002	7.02666	2.12e-12	1.62e-10	0.53	0.74	0.46	0.81	1.31	2.16	1.52	1.73	1.68
SLC43A3	ENSG00000134802	ENSMUSG00000027074	chr2	84936579	84958509	4464	183	241	312	342	258	41	76	11	74	166.441	2.23705	0.441825	5.0632	4.12e-07	1.43e-05	0.08	0.2	0.02	0.15	0.39	0.53	0.55	0.79	0.51
SLC44A1	ENSG00000070214	ENSMUSG00000028412	chr4	53440413	53622478	6945	8837	10637	14147	10061	10966	10075	6444	7604	8991	9598.87	0.254703	0.0885542	2.87624	0.00402439	0.0418828	13.33	10.67	10.86	11.49	12.11	14.94	16.08	14.98	14.07
SLC4A11	ENSG00000088836	ENSMUSG00000074796	chr2	130684113	130697519	4998	727	204	134	118	178	94	82	115	142	197.921	1.22986	0.506805	2.4267	0.015237	0.110246	0.17	0.19	0.23	0.25	1.38	0.4	0.21	0.24	0.32
SLC52A3	ENSG00000101276	ENSMUSG00000027463	chr2	151996511	152009258	2767	145	120	215	133	175	100	71	133	106	130.422	0.464475	0.201344	2.30687	0.0210622	0.138151	0.33	0.3	0.48	0.34	0.5	0.42	0.61	0.5	0.56
SLC7A1	ENSG00000139514	ENSMUSG00000041313	chr5	148327410	148399904	7527	4201	3956	5323	3689	4024	3641	2946	3373	3867	3850.77	0.141982	0.0502749	2.82412	0.00474106	0.047298	4.45	4.5	4.45	4.56	5.31	5.13	5.58	5.07	4.76
SLC7A7	ENSG00000155465	ENSMUSG00000000958	chr14	54369444	54409472	2142	298	254	364	365	421	146	134	126	194	251.155	1.04777	0.189235	5.53684	3.08e-08	1.28e-06	0.63	0.72	0.58	0.8	1.32	1.16	1.34	1.76	1.75
SLCO2B1	ENSG00000137491	ENSMUSG00000030737	chr7	99657804	99711340	5612	3076	3203	3251	2871	3143	1443	1287	1673	1906	2389	0.841324	0.0935933	8.98915	2.49e-19	4.8e-17	2.36	2.64	2.96	3.01	5.22	5.57	4.57	5.29	4.99
SMAD2	ENSG00000175387	ENSMUSG00000024563	chr18	76241580	76305731	3549	2367	2483	3083	2058	2840	1933	1624	1881	2221	2246.87	0.270735	0.0707164	3.82847	0.000128944	0.00245609	5.01	5.26	5.26	5.55	6.35	6.82	6.86	6	7.13
SMOC1	ENSG00000198732	ENSMUSG00000021136	chr12	81026808	81186414	3496	925	2276	2532	2088	2290	1464	855	920	1594	1620.29	0.616944	0.237893	2.59336	0.00950419	0.0796767	3.85	2.81	2.61	4.05	2.52	6.35	5.72	6.17	5.84
SNAP23	ENSG00000092531	ENSMUSG00000027287	chr2	120567671	120601255	4293	1133	1166	1479	1268	1325	1110	728	859	1157	1121.37	0.271492	0.0911256	2.97931	0.00288897	0.0323032	2.38	1.95	1.99	2.39	2.51	2.65	2.72	3.05	2.75
SOCS6	ENSG00000170677	ENSMUSG00000056153	chr18	88665224	88927481	8225	2001	2481	2684	1988	2504	1863	1513	1645	2110	2063.47	0.241435	0.0751324	3.21346	0.00131144	0.0171041	2.08	2.12	1.98	2.28	2.32	2.94	2.58	2.5	2.71
SORBS1	ENSG00000095637	ENSMUSG00000025006	chr19	40295049	40402267	3075	5728	6840	7176	6170	6980	6140	4274	5046	5998	5987.65	0.157961	0.0742	2.12886	0.0332661	0.188037	18.35	15.98	16.28	17.31	17.73	21.7	18.42	20.74	20.22
SOWAHC	ENSG00000198142	ENSMUSG00000098188	chr10	59221953	59226434	4482	1371	1794	2255	1735	1746	1310	1195	1125	1661	1556.55	0.278599	0.114512	2.43291	0.0149778	0.108852	2.69	3.07	2.49	3.29	2.91	3.9	3.97	4	3.47
SP110	ENSG00000135899	ENSMUSG00000070034	chr1	85576899	85598817	6781	187	288	449	321	284	92	85	100	125	207.017	1.4473	0.211112	6.85558	7.1e-12	5.06e-10	0.12	0.14	0.15	0.16	0.26	0.41	0.52	0.49	0.37
SPATA13	ENSG00000182957	ENSMUSG00000021990	chr14	60634001	60764556	9102	3895	1916	2543	2095	2696	1400	1052	1299	1884	2052.92	0.781667	0.200979	3.88929	0.000100539	0.0019771	1.41	1.33	1.42	1.84	4.07	2.05	2.21	2.38	2.64
SPG21	ENSG00000090487	ENSMUSG00000032388	chr9	65460937	65488470	2690	2608	2779	3585	2598	2828	2056	1585	1861	2129	2409.19	0.444801	0.0458071	9.7103	2.73e-22	7.32e-20	7.02	6.77	6.86	7.02	9.23	10.08	10.52	9.98	9.37
SPI1	ENSG00000066336	ENSMUSG00000002111	chr2	91082390	91115756	2695	556	602	762	768	757	309	187	268	287	488.368	1.26238	0.149111	8.46603	2.54e-17	3.71e-15	1.05	0.8	0.99	0.94	1.96	2.18	2.23	2.95	2.5
SPPL2A	ENSG00000138600	ENSMUSG00000027366	chr2	126890391	126933235	8665	5385	5340	6634	4961	5358	5097	3728	4233	4867	5017.38	0.158338	0.0463333	3.41737	0.000632292	0.00946762	5.41	4.95	4.85	4.99	5.92	6.01	6.05	5.92	5.51
SPSB2	ENSG00000111671	ENSMUSG00000038451	chr6	124808661	124810619	1658	271	277	529	375	356	285	202	213	298	305.38	0.384932	0.172642	2.22966	0.0257699	0.158205	1.58	1.4	1.27	1.59	1.56	1.63	2.52	2.34	1.91
SQLE	ENSG00000104549	ENSMUSG00000022351	chr15	59315077	59331192	5546	4919	6775	9878	6775	8079	5766	4297	4875	6244	6285.24	0.307973	0.12784	2.40904	0.0159945	0.114513	9.56	8.91	8.72	9.99	8.44	11.92	14.06	12.63	12.98
SRGN	ENSG00000122862	ENSMUSG00000020077	chr10	62493833	62527451	2196	696	911	1421	1134	971	489	357	361	413	729.807	1.18569	0.169157	7.00939	2.39e-12	1.82e-10	2.05	1.87	1.63	1.67	3.02	4.05	5.11	5.34	3.94
SSC5D	ENSG00000179954	ENSMUSG00000035279	chr7	4925844	4944821	4284	221	203	384	340	276	165	118	131	150	216.313	0.867499	0.201199	4.31164	1.62e-05	0.000404647	0.35	0.32	0.3	0.31	0.49	0.46	0.71	0.82	0.57
STAT3	ENSG00000168610	ENSMUSG00000004040	chr11	100885098	100939540	9527	6051	6717	9100	7648	7713	4446	3280	3810	4979	5855.52	0.712569	0.0935237	7.61913	2.55e-14	2.45e-12	4.29	3.96	3.97	4.64	6.05	6.88	7.54	8.3	7.21
STK10	ENSG00000072786	ENSMUSG00000020272	chr11	32533305	32624587	5187	998	1109	1428	1228	1089	1018	733	768	949	1024.26	0.289942	0.103647	2.79741	0.00515147	0.0504702	1.8	1.63	1.47	1.62	1.83	2.09	2.17	2.45	1.87
STOM	ENSG00000148175	ENSMUSG00000026880	chr2	35313986	35336976	2787	1397	1723	2337	1824	1769	1507	1235	1170	1290	1566.77	0.31546	0.1237	2.5502	0.0107661	0.086663	4.97	5.1	4.16	4.11	4.77	6.03	6.62	6.77	5.65
STON1	ENSG00000243244	ENSMUSG00000033855	chr17	88597684	88662586	4521	374	623	764	667	623	463	344	351	433	508.3	0.470079	0.17538	2.68035	0.0073545	0.065761	0.94	0.88	0.77	0.85	0.79	1.34	1.33	1.53	1.23
STT3A	ENSG00000134910	ENSMUSG00000032116	chr9	36729344	36767679	8948	3574	4124	4979	3376	4307	3337	2839	2858	3782	3642.42	0.19313	0.0711511	2.71437	0.00664022	0.0609717	3.43	3.65	3.17	3.75	3.8	4.5	4.39	3.9	4.29
SUN2	ENSG00000100242	ENSMUSG00000042524	chr15	79724070	79742536	4969	6382	5165	6209	5061	5414	4563	3388	4059	5024	4978.3	0.272273	0.0836115	3.25641	0.00112831	0.0151743	8.44	7.84	8.11	8.97	12.23	10.14	9.87	10.53	9.71
SURF4	ENSG00000148248	ENSMUSG00000014867	chr2	26920040	26933928	3281	5777	6259	7607	5608	6406	5376	4275	4997	6173	5768.78	0.137298	0.0397846	3.45103	0.000558457	0.00858169	15.06	14.98	15.11	16.7	16.76	18.61	18.3	17.67	17.4
SYK	ENSG00000165025	ENSMUSG00000021457	chr13	52583173	52648792	9362	453	578	636	774	677	440	256	328	377	496.016	0.713225	0.186639	3.82142	0.000132688	0.00250699	0.43	0.31	0.35	0.36	0.46	0.6	0.54	0.85	0.64
SYNGR2	ENSG00000108639	ENSMUSG00000048277	chr11	117809668	117814283	1776	805	1097	1362	1213	863	630	525	639	620	848.714	0.670649	0.154124	4.35137	1.35e-05	0.000343343	3.26	3.4	3.57	3.1	4.31	6.02	6.05	7.06	4.33
TAB2	ENSG00000055208	ENSMUSG00000015755	chr10	7905653	7956230	6135	6257	6348	8068	6026	6896	5363	4296	4984	6044	5961.4	0.231539	0.0401434	5.76779	8.03e-09	3.72e-07	8.03	8.05	8.06	8.74	9.71	10.09	10.38	10.16	10.02
TAF3	ENSG00000165632	ENSMUSG00000025782	chr2	9914552	10048596	6389	1484	1469	1798	1315	1463	1387	952	1256	1471	1383.43	0.109088	0.0556234	1.96119	0.0498564	0.245919	2	1.71	1.95	2.04	2.21	2.24	2.22	2.13	2.04
TAGLN2	ENSG00000158710	ENSMUSG00000026547	chr1	172500047	172507380	2082	913	1080	1715	1438	1130	536	447	410	547	888.954	1.21824	0.163357	7.45752	8.82e-14	8.02e-12	2.37	2.47	1.95	2.33	4.17	5.06	6.5	7.14	4.83
TAP1	ENSG00000168394	ENSMUSG00000037321	chr17	34187553	34197225	5476	475	874	1597	838	807	333	330	333	383	636.461	1.22187	0.233794	5.22626	1.73e-07	6.5e-06	0.56	0.69	0.6	0.62	0.83	1.56	2.3	1.58	1.31
TBC1D2B	ENSG00000167202	ENSMUSG00000037410	chr9	90202027	90270804	8799	2608	2282	2958	2159	2388	2080	1552	1798	2081	2186.41	0.254939	0.0619701	4.11391	3.89e-05	0.000875348	2.17	2.03	2.03	2.1	2.82	2.53	2.65	2.54	2.42
TBC1D5	ENSG00000131374	ENSMUSG00000023923	chr17	50733127	51179349	5613	3897	3983	5148	3850	4388	3597	2632	3456	4312	3868.58	0.143045	0.0623292	2.295	0.0217333	0.1415	5.89	5.39	6.11	6.82	6.61	6.92	7.24	7.09	6.97
TBX3	ENSG00000135111	ENSMUSG00000018604	chr5	119670669	119684724	5365	271	213	342	201	160	156	139	123	207	197.086	0.44984	0.205778	2.18604	0.0288124	0.1705	0.27	0.3	0.23	0.34	0.48	0.39	0.5	0.39	0.27
TBXAS1	ENSG00000059377	ENSMUSG00000029925	chr6	38875404	39084585	9094	578	741	758	940	1083	325	196	252	300	563.225	1.495	0.20358	7.34356	2.08e-13	1.8e-11	0.33	0.25	0.27	0.29	0.61	0.79	0.66	1.07	1.06
TCIRG1	ENSG00000110719	ENSMUSG00000001750	chr19	3896050	3907133	4470	1809	2068	2567	2295	2083	1326	964	1241	1414	1722.74	0.670286	0.0947997	7.07055	1.54e-12	1.2e-10	2.73	2.48	2.75	2.81	3.85	4.51	4.53	5.31	4.15
TDRD7	ENSG00000196116	ENSMUSG00000035517	chr4	45965334	46034761	3958	3950	3806	4569	3342	3617	3307	2696	2886	3747	3512.44	0.142612	0.0577869	2.46789	0.0135911	0.102511	7.68	7.83	7.23	8.4	9.5	9.38	9.11	8.73	8.14
TEAD3	ENSG00000007866	ENSMUSG00000002249	chr17	28331671	28350805	4398	255	324	363	313	282	231	210	201	196	262.113	0.393169	0.150022	2.62074	0.00877398	0.0752102	0.48	0.55	0.45	0.4	0.55	0.72	0.65	0.74	0.57
TEP1	ENSG00000129566	ENSMUSG00000006281	chr14	50824062	50870560	8168	913	1113	1569	1225	1226	863	725	692	936	1013.37	0.4365	0.120738	3.61528	0.000300021	0.00509289	0.97	1.02	0.84	1.02	1.06	1.33	1.52	1.55	1.34
TFCP2L1	ENSG00000115112	ENSMUSG00000026380	chr1	118627945	118685168	9438	1969	1389	1229	1390	1557	565	544	644	568	1083.8	1.23601	0.187647	6.58687	4.49e-11	2.9e-09	0.55	0.66	0.68	0.53	1.99	1.44	1.03	1.52	1.47
TFPI	ENSG00000003436	ENSMUSG00000027082	chr2	84432855	84476775	5463	400	758	903	614	716	438	317	285	497	533.502	0.674274	0.19294	3.49473	0.000474533	0.00747435	0.74	0.67	0.52	0.81	0.7	1.35	1.31	1.16	1.17
TGFB1	ENSG00000105329	ENSMUSG00000002603	chr7	25687002	25705077	2558	659	774	926	998	998	375	260	325	420	624.102	1.21194	0.157655	7.68728	1.5e-14	1.5e-12	1.35	1.17	1.26	1.46	2.45	2.95	2.86	4.03	3.48
TGFBI	ENSG00000120708	ENSMUSG00000035493	chr13	56609603	56639339	2678	420	494	682	521	567	365	371	305	411	454.207	0.402004	0.139964	2.87221	0.00407616	0.0422872	1.25	1.59	1.13	1.36	1.49	1.8	2.01	2.01	1.89
TGFBR2	ENSG00000163513	ENSMUSG00000032440	chr9	116087698	116175363	4785	3151	4142	5567	4772	4552	1940	1614	1638	2018	3188.39	1.14893	0.128732	8.92495	4.46e-19	8.3e-17	3.73	3.88	3.4	3.74	6.27	8.44	9.19	10.31	8.48
TGIF1	ENSG00000177426	ENSMUSG00000047407	chr17	70844205	70853546	5625	198	275	369	350	352	110	82	78	147	211.665	1.43989	0.221848	6.49043	8.56e-11	5.31e-09	0.18	0.17	0.14	0.23	0.34	0.48	0.52	0.64	0.56
TGM2	ENSG00000198959	ENSMUSG00000037820	chr2	158116402	158146436	4608	1331	2022	3576	2566	2108	1319	982	1272	1229	1775.24	0.785636	0.196957	3.98886	6.64e-05	0.00138189	2.63	2.45	2.74	2.37	2.75	4.28	6.13	5.76	4.08
TICAM1	ENSG00000127666	ENSMUSG00000047123	chr17	56269319	56276786	2992	527	560	632	547	580	458	373	426	464	503.717	0.25859	0.0843564	3.06545	0.00217344	0.0256877	1.41	1.43	1.41	1.38	1.68	1.83	1.67	1.89	1.73
TIMELESS	ENSG00000111602	ENSMUSG00000039994	chr10	128232065	128252941	6115	434	445	571	401	577	404	299	391	367	427.221	0.258317	0.117904	2.19092	0.0284579	0.169442	0.61	0.56	0.63	0.53	0.68	0.71	0.74	0.68	0.84
TLN1	ENSG00000137076	ENSMUSG00000028465	chr4	43531519	43562691	9801	7700	8457	11357	9141	9572	6625	4630	5532	6707	7615.84	0.513609	0.0797658	6.43896	1.2e-10	7.41e-09	6.21	5.43	5.6	6.07	7.48	8.42	9.15	9.64	8.7
TLR2	ENSG00000137462	ENSMUSG00000027995	chr3	83836272	83841767	3014	519	1096	1515	1442	866	276	192	193	246	680.048	2.11712	0.26361	8.03123	9.65e-16	1.17e-13	0.84	0.73	0.64	0.72	1.64	3.55	3.97	4.95	2.56
TLR4	ENSG00000136869	ENSMUSG00000039005	chr4	66827584	66930284	5556	272	399	477	368	324	275	158	203	174	288.537	0.710527	0.184361	3.85401	0.000116201	0.00223676	0.45	0.33	0.36	0.28	0.47	0.7	0.68	0.68	0.52
TMCO4	ENSG00000162542	ENSMUSG00000041143	chr4	138972888	139059171	3596	348	317	509	396	419	338	248	191	359	341.637	0.345834	0.171507	2.01644	0.0437537	0.225944	0.86	0.79	0.53	0.89	0.92	0.86	1.12	1.14	1.04
TMED10	ENSG00000170348	ENSMUSG00000021248	chr12	85340614	85374717	3526	11144	13248	17092	11832	13322	11615	8883	9860	12908	12046.9	0.152912	0.0655691	2.33207	0.0196968	0.132235	30.27	28.97	27.74	32.49	30.08	36.65	38.27	34.69	33.66
TMEM119	ENSG00000183160	ENSMUSG00000054675	chr5	113793729	113800516	2315	2217	2318	2566	2220	2890	1922	1177	1615	1928	2064.78	0.42959	0.105097	4.08757	4.36e-05	0.000959791	7.63	5.85	6.92	7.39	9.11	9.77	8.75	9.91	11.12
TMEM123	ENSG00000152558	ENSMUSG00000050912	chr9	7764041	7794333	3109	1630	1944	2778	1878	1869	1736	1162	1308	1620	1737.26	0.321104	0.101508	3.16333	0.00155978	0.0196847	5.13	4.3	4.17	4.62	4.99	6.1	7.05	6.25	5.36
TMEM140	ENSG00000146859	ENSMUSG00000057137	chr6	34863146	34874946	5687	317	451	452	405	382	266	238	293	270	338.65	0.43753	0.141507	3.09193	0.00198861	0.0238648	0.43	0.48	0.51	0.42	0.53	0.77	0.63	0.74	0.6
TMEM176A	ENSG00000002933	ENSMUSG00000023367	chr6	48841483	48845364	1119	1927	2211	3262	3097	2395	1397	871	1024	1421	1910.91	1.00233	0.157314	6.37155	1.87e-10	1.12e-08	11.47	8.95	9.07	11.26	16.38	19.26	23	28.6	19.06
TMEM176B	ENSG00000106565	ENSMUSG00000029810	chr6	48833811	48841374	2049	3735	4525	5721	5031	4241	2881	1768	2056	2549	3535.13	0.873009	0.119507	7.30508	2.77e-13	2.36e-11	12.92	9.92	9.95	11.04	17.35	21.54	22.04	25.38	18.44
TMEM184B	ENSG00000198792	ENSMUSG00000009035	chr15	79360684	79403303	3434	6811	6564	8648	6169	6648	6100	4543	5698	6561	6342.35	0.13751	0.0423995	3.24321	0.00118193	0.015728	16.32	15.21	16.46	16.95	18.88	18.64	19.88	18.57	17.25
TMEM43	ENSG00000170876	ENSMUSG00000030095	chr6	91473703	91488459	3741	2878	3512	4293	2979	3139	2607	2077	2478	3140	2967.16	0.236283	0.0719175	3.28547	0.00101812	0.0139915	6.4	6.38	6.57	7.45	7.32	9.16	9.06	8.23	7.48
TNFAIP3	ENSG00000118503	ENSMUSG00000019850	chr10	19000910	19015657	7226	636	566	769	547	688	523	402	512	544	569.783	0.224309	0.084306	2.66065	0.0077989	0.0686046	0.67	0.64	0.7	0.67	0.84	0.76	0.84	0.78	0.85
TNFRSF1A	ENSG00000067182	ENSMUSG00000030341	chr6	125349362	125362484	2591	1031	1550	2373	1932	1514	838	527	638	813	1209.7	1.11327	0.183954	6.05192	1.43e-09	7.64e-08	2.97	2.34	2.44	2.78	3.79	5.83	7.23	7.71	5.21
TNIP2	ENSG00000168884	ENSMUSG00000059866	chr5	34496087	34513997	2879	1056	1252	1699	1257	1321	1021	719	1071	1264	1165.18	0.230954	0.107557	2.14728	0.0317712	0.182707	3.26	2.87	3.69	3.9	3.49	4.24	4.66	4.51	4.09
TNS1	ENSG00000079308	ENSMUSG00000055322	chr1	73910231	74124449	16010	5248	5051	7506	5369	5818	4879	3564	4107	4589	5054.97	0.284365	0.0726083	3.91642	8.99e-05	0.00179755	2.8	2.56	2.55	2.54	3.12	3.08	3.7	3.47	3.24
TOR3A	ENSG00000186283	ENSMUSG00000060519	chr1	156653617	156674356	3892	1061	1363	1768	1322	1344	855	642	886	938	1109.29	0.575794	0.102958	5.59253	2.24e-08	9.7e-07	2.02	1.9	2.26	2.14	2.59	3.42	3.59	3.51	3.08
TOR4A	ENSG00000198113	ENSMUSG00000059555	chr2	25192966	25196886	3301	380	502	654	556	540	398	311	312	355	439.637	0.46148	0.144177	3.20078	0.00137056	0.0177199	1.11	1.08	0.94	0.95	1.1	1.48	1.56	1.74	1.46
TRAM1	ENSG00000067167	ENSMUSG00000025935	chr1	13564698	13589910	3162	2714	3196	4253	3075	3182	2617	2108	2238	2710	2860.14	0.287436	0.07658	3.7534	0.00017445	0.00318226	7.61	7.67	7.02	7.61	8.17	9.86	10.62	10.05	8.97
TRAM2	ENSG00000065308	ENSMUSG00000041779	chr1	20996299	21079229	6661	185	218	315	236	220	154	151	132	182	196.314	0.443194	0.155867	2.84342	0.00446327	0.0453835	0.21	0.26	0.2	0.24	0.26	0.32	0.37	0.37	0.29
TREM2	ENSG00000095970	ENSMUSG00000023992	chr17	48346401	48354147	4946	5120	6203	6073	6892	6920	1381	664	1126	1015	3819.39	2.46	0.167476	14.6886	7.63e-49	1.78e-45	2.57	1.54	2.26	1.82	9.85	12.23	9.69	14.41	12.47
TRIM21	ENSG00000132109	ENSMUSG00000030966	chr7	102557922	102565469	2775	274	413	588	331	321	234	210	197	261	306.395	0.601977	0.1745	3.44973	0.00056115	0.00861499	0.77	0.87	0.7	0.83	0.94	1.45	1.67	1.23	1.03
TRIM25	ENSG00000121060	ENSMUSG00000000275	chr11	88999376	89020293	5754	964	1194	1673	1224	1148	789	568	796	869	1003.68	0.567768	0.112832	5.03199	4.85e-07	1.67e-05	1.26	1.14	1.37	1.34	1.59	2.02	2.3	2.2	1.78
TRIM47	ENSG00000132481	ENSMUSG00000020773	chr11	116105752	116127210	2735	442	372	732	720	467	356	277	287	290	432.22	0.701613	0.22007	3.18814	0.0014319	0.018372	1.2	1.16	1.04	0.94	1.54	1.33	2.11	2.72	1.52
TRIM56	ENSG00000169871	ENSMUSG00000043279	chr5	137105644	137116209	9281	1387	1432	2186	1672	1692	1111	966	987	1216	1383.49	0.490354	0.104218	4.70506	2.54e-06	7.56e-05	1.1	1.2	1.06	1.16	1.42	1.51	1.86	1.86	1.62
TRIP12	ENSG00000153827	ENSMUSG00000026219	chr1	84721189	84840516	16601	19663	18775	22972	16502	20080	17714	13819	16101	19097	18139	0.08635	0.0417478	2.06837	0.0386048	0.208021	9.81	9.57	9.62	10.21	11.28	11.03	10.93	10.28	10.78
TSC22D4	ENSG00000166925	ENSMUSG00000029723	chr5	137745730	137768450	7509	7395	8264	9976	7960	7592	7586	4520	5989	6637	7223.92	0.277626	0.0861369	3.22307	0.00126823	0.0167262	9.29	6.92	7.91	7.84	9.37	10.74	10.49	10.96	9.01
TSPAN14	ENSG00000108219	ENSMUSG00000037824	chr14	40906445	40966807	2475	3102	3877	4372	3281	3690	2815	2506	2847	3539	3302.36	0.175819	0.0763212	2.30367	0.021241	0.138791	10.45	11.64	11.41	12.69	11.93	15.28	13.94	13.7	13.28
TSPO	ENSG00000100300	ENSMUSG00000041736	chr15	83563573	83574201	854	538	795	1122	899	734	462	376	309	345	606.571	0.964455	0.196037	4.91975	8.67e-07	2.84e-05	4.97	5.06	3.59	3.58	5.99	9.07	10.36	10.87	7.65
TXNRD1	ENSG00000198431	ENSMUSG00000020250	chr10	82859206	82897724	3417	6156	5893	7463	5560	6572	5450	4400	4954	6281	5802.51	0.119405	0.0484863	2.46265	0.0137913	0.103631	14.66	14.81	14.38	16.31	17.15	16.82	17.24	16.82	17.14
TYROBP	ENSG00000011600	ENSMUSG00000030579	chr7	30413788	30417577	564	4463	5295	5850	6490	6716	1519	1012	1084	1240	3641.76	2.11613	0.151231	13.9927	1.73e-44	3.53e-41	24.71	20.6	19.04	19.48	75.2	91.44	81.77	118.79	105.94
UBE2L6	ENSG00000156587	ENSMUSG00000027078	chr2	84798828	84810335	1996	623	1035	1509	788	1067	511	393	492	543	748.08	0.881673	0.169798	5.19247	2.08e-07	7.64e-06	2.35	2.26	2.45	2.41	2.97	5.06	5.97	4.08	4.76
UBR5	ENSG00000104517	ENSMUSG00000037487	chr15	37967328	38078853	9790	17961	17084	20733	15251	17874	15950	11783	14148	17325	16286.7	0.12355	0.04211	2.93398	0.00334649	0.0361125	14.97	13.84	14.34	15.71	17.46	17.02	16.72	16.11	16.27
UNC93B1	ENSG00000110057	ENSMUSG00000036908	chr19	3935186	3949340	2841	1893	2451	2955	2771	2754	1293	758	1157	1216	1872.66	1.0844	0.13736	7.89457	2.91e-15	3.29e-13	4.18	3.07	4.04	3.8	6.34	8.41	8.21	10.08	8.64
USP53	ENSG00000145390	ENSMUSG00000039701	chr3	122933601	122984447	4014	1809	2545	3526	2393	2438	2075	1364	1750	1932	2160.95	0.361847	0.121832	2.97004	0.00297758	0.0330011	4.75	3.91	4.33	4.27	4.29	6.18	6.94	6.16	5.41
VAMP3	ENSG00000049245	ENSMUSG00000028955	chr4	151047300	151057963	2889	2495	2607	3532	2623	2652	2585	1725	2062	2284	2475.4	0.215473	0.0759137	2.8384	0.00453409	0.0459325	8.22	6.87	7.08	7.02	8.22	8.8	9.65	9.39	8.18
VASP	ENSG00000125753	ENSMUSG00000030403	chr7	19256929	19271817	2438	1033	1285	1691	1405	1356	1047	799	841	904	1136.67	0.439496	0.121067	3.63018	0.000283223	0.00488207	3.95	3.77	3.42	3.29	4.03	5.14	5.48	5.96	4.95
VAT1	ENSG00000108828	ENSMUSG00000034993	chr11	101458745	101466230	2766	4785	5572	8327	5402	4945	4335	3327	3363	5619	4965.46	0.335078	0.127432	2.62947	0.00855171	0.073747	14.4	13.83	12.06	18.03	16.46	19.65	23.77	20.19	15.93
VIM	ENSG00000026025	ENSMUSG00000026728	chr2	13573927	13582826	4743	6586	10044	15531	16201	10688	3455	2487	2075	2490	7497.48	2.01909	0.237921	8.48641	2.13e-17	3.15e-15	6.69	6.03	4.34	4.66	13.22	20.66	25.85	35.32	20.08
VPS54	ENSG00000143952	ENSMUSG00000020128	chr11	21239281	21321136	7515	2944	2739	3483	2674	2846	2618	1985	2386	2716	2685.87	0.131098	0.0482645	2.71624	0.00660279	0.060696	3.2	3.04	3.15	3.21	3.73	3.56	3.66	3.68	3.37
WASF2	ENSG00000158195	ENSMUSG00000028868	chr4	133130505	133199756	6258	2670	2744	4097	3168	3285	2489	1819	2122	2578	2732.39	0.357996	0.0904996	3.95577	7.63e-05	0.00155431	3.66	3.34	3.36	3.66	4.06	4.28	5.17	5.23	4.68
WDR81	ENSG00000167716	ENSMUSG00000045374	chr11	75440944	75454717	7038	3268	3401	4239	3469	3696	2971	2464	2846	3542	3292.28	0.147724	0.0625761	2.36071	0.0182398	0.125277	3.88	4.03	4.01	4.47	4.42	4.71	4.76	5.1	4.68
WTAP	ENSG00000146457	ENSMUSG00000060475	chr17	12966796	12992546	5651	4437	4403	5451	3812	4293	4004	2928	3854	4152	4103.84	0.115779	0.0496936	2.32985	0.019814	0.13275	6.51	5.96	6.77	6.52	7.47	7.6	7.62	6.98	6.77
ZC3HAV1	ENSG00000105939	ENSMUSG00000029826	chr6	38305286	38354603	6518	870	1325	1946	1349	1375	931	680	729	922	1099.33	0.595575	0.15393	3.86914	0.00010922	0.00212234	1.31	1.2	1.11	1.26	1.27	1.98	2.36	2.14	1.88
ZFAND4	ENSG00000172671	ENSMUSG00000042213	chr6	116264222	116330298	3597	510	594	770	527	634	435	325	310	561	507.571	0.43604	0.130509	3.34108	0.000834524	0.011908	1.11	1.04	0.86	1.38	1.35	1.61	1.69	1.51	1.57
ZMPSTE24	ENSG00000084073	ENSMUSG00000043207	chr4	121059237	121098241	7145	3433	3859	4984	3317	3628	3499	2529	3092	3462	3488.14	0.137898	0.0580551	2.3753	0.0175346	0.122158	4.5	4.07	4.29	4.3	4.57	5.27	5.51	4.8	4.52
ZNFX1	ENSG00000124201	ENSMUSG00000039501	chr2	167035793	167063015	8189	8619	6640	7947	5814	7452	4850	4681	5380	5928	6313.14	0.334418	0.114096	2.93103	0.0033784	0.0363373	5.44	6.57	6.52	6.42	10.02	7.91	7.66	7.34	8.11
