# Supplementary material for: Partial inhibition of mitochondrial complex I ameliorates Alzheimer’s disease pathology and cognition in APP/PS1 female mice
Source: Commun Biol. 2021 Jan 8;4:61. doi: 10.1038/s42003-020-01584-y (PMC7794523; doi:10.1038/s42003-020-01584-y)
Supplement: Supplementary file 18 — Supplementary Data 15 [file 42003_2020_1584_MOESM18_ESM.xlsx]

## Sheet: Data 14
Supplementary Data 15. The Gene Ontology enrichment analysis of up-regulated functional processes in both APP/PS1 mice and female AD patients
Term	Count	%	PValue	Genes	List Total	Pop Hits	Pop Total	Fold Enrichment	Bonferroni	Benjamini	FDR
GO:0045087~innate immune response	47	9.05588	5.0447e-17	IFIH1, ZC3HAV1, IFITM2, CSF1, IFITM3, GSDMD, PML, UNC93B1, TLR2, TLR4, NFKB1, SP110, NFKB2, FES, B2M, MYD88, TICAM1, CFH, NRROS, FCER1G, CSF1R, TYROBP, SYK, HAVCR2, LYN, LGALS3, BST2, C4B, RELA, AXL, SAMHD1, TRIM25, SERPING1, GPER1, TRIM21, DDX58, IFIT3, CD84, IFIT2, TRIM56, CYBB, IRF5, JAK2, TREM2, RNF135, SSC5D, CD14	485	400	18082	4.38069	1.52148e-13	1.52148e-13	9.08923e-14
GO:0002376~immune system process	44	8.47784	1.6386e-15	IFIH1, ZC3HAV1, IFITM2, CSF1, IFITM3, GSDMD, PML, UNC93B1, TLR2, TLR4, SP110, CD74, B2M, MYD88, TAP1, TICAM1, CFH, NRROS, INPP5D, CSF1R, SYK, HAVCR2, LYN, LGALS3, BST2, INPPL1, AXL, SAMHD1, TRIM25, SERPING1, GPER1, PSMB8, LGALS9, DDX58, CD84, IFIT3, IFIT2, TRIM56, LAT2, IRF5, JAK2, RNF135, SSC5D, CD14	485	383	18082	4.2831	5.02265e-12	2.51132e-12	2.9976e-12
GO:0006954~inflammatory response	39	7.51445	1.28577e-13	C3AR1, RARRES2, CSF1, PTGS1, GSDMD, TLR2, TLR4, MAPKAPK2, SGMS1, NFKB2, TGFB1, S1PR3, TNFRSF1A, MYD88, TICAM1, NRROS, TNIP2, CSF1R, HAVCR2, LTBR, C5AR1, LIPA, C4A, LYN, C4B, MAP2K3, RELA, AXL, GPER1, CD163, P2RX7, CYBB, JAK2, NFE2L2, PARP4, TNFAIP3, PTAFR, CD14, BMP6	485	344	18082	4.22679	3.87748e-10	1.29249e-10	2.31637e-10
GO:0051607~defense response to virus	22	4.23892	4.18741e-09	PTPRC, IFIH1, BST2, ZC3HAV1, IFITM2, IFITM3, UNC93B1, PML, SAMHD1, TRIM25, LSM14A, DDX58, IFIT3, PLSCR1, TRIM56, IFIT2, ABCC9, ITGAX, IRF5, BCL2, TICAM1, IFNGR1	485	167	18082	4.91146	1.26292e-05	3.1573e-06	7.54463e-06
GO:0010628~positive regulation of gene expression	34	6.55106	1.04353e-08	LDLR, CSF1, ERBB2, MITF, VIM, TLR2, TLR4, NFKB1, PAWR, SGMS1, TGFB1, TNFRSF1A, CD44, GSN, SERPINE1, CNN2, MSN, IKZF1, SMAD2, GPER1, LGALS9, STAT3, PLAUR, DDX58, PLSCR1, P2RX7, HIF1A, NCOA3, ID1, CD34, UBR5, RGCC, FOXC1, NFE2L2	485	399	18082	3.17695	3.14723e-05	6.29454e-06	1.88017e-05
GO:0043065~positive regulation of apoptotic process	29	5.58767	1.11799e-07	TSPO, CLU, TLR4, SP110, PAWR, MMP2, ITGB1, TGFB1, CASP6, HMOX1, TGM2, NOS3, INPP5D, ANO6, GPER1, ANXA5, IFIT2, PLSCR1, P2RX7, HIF1A, IRF5, NUPR1, ITGA6, SFRP1, IGF2R, JAK2, ID3, BMP7, DEGS1	485	335	18082	3.22744	0.00033713	5.61962e-05	0.000201433
GO:0045766~positive regulation of angiogenesis	17	3.27553	1.46617e-07	C3AR1, C5AR1, ACVRL1, LGALS3, TGFBR2, ITGB2, HGF, ANXA3, TNFRSF1A, CYBB, HIF1A, CD34, HMOX1, SERPINE1, NOTCH4, NOS3, NFE2L2	485	121	18082	5.23803	0.000442099	6.3169e-05	0.000264165
GO:0016477~cell migration	21	4.04624	2.15373e-07	ERG, FMNL3, PODXL, ASAP3, CD151, PALLD, CD63, ITGB1, CD2AP, MMP2, SDC2, TGFB1, CORO1B, CD44, CXCR4, RHOA, JAK2, FOXC1, LAMC1, SPATA13, LCP1	485	191	18082	4.09912	0.000649353	8.11922e-05	0.000388045
GO:0007155~cell adhesion	35	6.74374	3.37137e-07	TLN1, IGFBP7, ITGB4, ITGB5, ITGB2, NEO1, CLDN11, FES, ITGB1, ISLR, IGSF11, LGALS3BP, LAMB2, CD44, ITGAX, TGFBI, RHOA, CSF3R, ESAM, SELPLG, ICAM1, PDPN, INPPL1, PODXL, MYH9, CD63, CTNNA1, EMILIN1, CD84, AJUBA, ITGA6, ITGA5, CD34, PECAM1, LAMC1	485	485	18082	2.69049	0.00101629	0.000112972	0.000607431
GO:0032760~positive regulation of tumor necrosis factor production	12	2.31214	3.95786e-07	TNFRSF1A, MYD88, TICAM1, CLU, TLR2, FCER1G, TLR4, JAK2, SASH3, PTAFR, CD14, LGALS9	485	59	18082	7.58288	0.00119298	0.000119362	0.000713101
GO:0050731~positive regulation of peptidyl-tyrosine phosphorylation	15	2.89017	4.90222e-07	ICAM1, LYN, HCLS1, ADNP, TLR4, HGF, ITGB1, TGFB1, CD74, PAK2, CD44, ITGA5, JAK2, TREM2, SYK	485	101	18082	5.537	0.00147742	0.000134401	0.000883249
GO:0043123~positive regulation of I-kappaB kinase/NF-kappaB signaling	18	3.46821	5.20563e-07	S100A4, LTBR, BST2, ZC3HAV1, RELA, TLR4, TRIM25, TAB2, FLNA, AJUBA, TNFRSF1A, MYD88, HMOX1, TICAM1, TGM2, RHOA, RHOC, TNIP2	485	149	18082	4.50392	0.00156879	0.000130826	0.000937915
GO:0008285~negative regulation of cell proliferation	30	5.78035	5.6242e-07	ACVRL1, IFITM3, FGFRL1, TLR2, PML, ITGB1, TGFB1, PTGES, HMOX1, BCL2, NOS3, INPP5D, CSF1R, CEBPA, LYN, INPPL1, TGFBR2, SMAD2, GPER1, STAT3, SIRT2, IFIT3, DDR1, CD37, SFRP1, RGCC, TGIF1, JAK2, BMP7, PMP22	485	384	18082	2.91269	0.00169482	0.000130473	0.00101333
GO:0030335~positive regulation of cell migration	21	4.04624	5.73754e-07	C3AR1, LYN, MYO1C, PDPN, CSF1, PODXL, SUN2, GPER1, HGF, ITGB1, MMP2, FURIN, TGFB1, ITGA6, ITGA5, CXCR4, CXCL16, RHOA, JAK2, CPNE3, CSF1R	485	203	18082	3.85681	0.00172895	0.000123595	0.00103375
GO:0071222~cellular response to lipopolysaccharide	21	4.04624	9.16714e-07	HAVCR2, ICAM1, TSPO, RELA, AXL, NFKB1, TLR4, ABCA1, SGMS1, B2M, PLSCR1, CXCL16, PRPF8, SERPINE1, TICAM1, TFPI, JAK2, TNFAIP3, TNIP2, GBP2, CD14	485	209	18082	3.74609	0.00276099	0.000184304	0.00165167
GO:0034097~response to cytokine	13	2.50482	1.56301e-06	CASP6, MCL1, OSMR, PTGES, IL6ST, BCL2, RELA, CXCL16, PML, NFKB1, MAPKAPK2, NFKB2, STAT3	485	81	18082	5.98361	0.00470296	0.000294585	0.00281611
GO:0045944~positive regulation of transcription from RNA polymerase II promoter	53	10.2119	3.05786e-06	BACH1, ELF1, ACVRL1, LMO2, HELZ2, MITF, SPI1, TLR2, TLR4, NFKB1, NFKB2, TGFB1, SIN3A, FLI1, HEY2, CREB3L2, TNIP2, MYC, RELA, PTBP1, GPER1, HHEX, HIF1A, NCOA3, NCOA6, RGCC, FOXC1, NFE2L2, PML, ELK3, ATF1, TNFRSF1A, NFATC3, PLAGL2, ASXL2, CEBPA, KLF6, IKZF1, HCLS1, SMAD2, TEAD3, SIRT2, STAT3, DDX58, NOTCH3, PLSCR1, IRF5, ITGA6, SALL1, JAK2, BMP7, LRP5, BMP6	485	995	18082	1.9859	0.00918013	0.000542354	0.00550933
GO:0032060~bleb assembly	6	1.15607	5.44227e-06	P2RX7, PRDX6, PMP22, EMP3, ANO6, EMP1	485	11	18082	20.3359	0.01628	0.00091147	0.00980511
GO:0050729~positive regulation of inflammatory response	11	2.11946	6.16485e-06	TNFRSF1A, ADORA3, LDLR, GPSM3, SERPINE1, TGM2, TLR2, TLR4, JAK2, CTSS, IL17RA	485	63	18082	6.50964	0.0184215	0.000978113	0.0111069
GO:0019221~cytokine-mediated signaling pathway	16	3.08285	8.92642e-06	CEBPA, PTPN6, KLF6, IL6ST, RELA, SOCS6, STAT3, IRAK3, TNFRSF1A, MYD88, BGN, IRF5, CD44, JAK2, IFNGR1, CSF1R	485	146	18082	4.08575	0.026563	0.0013452	0.0160819
GO:0010629~negative regulation of gene expression	22	4.23892	9.95139e-06	HAVCR2, ACVRL1, LDLR, INPPL1, ADNP, NFKB1, SMAD2, GPER1, PAWR, PARP10, TGFB1, LGALS9, TNFRSF1A, PICALM, SFRP1, ID1, CD34, HEY2, SERPINE1, TGIF1, ID3, MYC	485	265	18082	3.09515	0.0295676	0.0014282	0.0179283
GO:0031663~lipopolysaccharide-mediated signaling pathway	8	1.54143	1.41941e-05	MYD88, LYN, TICAM1, TLR4, NOS3, TREM2, TGFB1, CD14	485	31	18082	9.62128	0.0419063	0.001944	0.025571
GO:0009615~response to virus	12	2.31214	1.43872e-05	IFIT3, DDX58, IFIT2, IRAK3, IFIH1, NPC2, MYD88, BST2, ZC3HAV1, IFITM2, IFITM3, CLU	485	84	18082	5.32607	0.0424641	0.00188483	0.0259188
GO:0031668~cellular response to extracellular stimulus	7	1.34875	1.84707e-05	P2RX7, ITGA6, LYN, GSDMD, AXL, ADNP, BMP6	485	22	18082	11.8626	0.0541847	0.00231847	0.0332741
GO:0008283~cell proliferation	19	3.66089	2.77891e-05	PTPN6, LIPA, PDPN, CSF1, HGF, FURIN, CD74, TGFB1, STAT3, GPX1, HHEX, PICALM, CD34, BCL2, TGFBI, TXNRD1, FOXC1, MYC, CSF1R	485	220	18082	3.21985	0.080397	0.00334692	0.050057
GO:0030036~actin cytoskeleton organization	15	2.89017	2.82148e-05	RHOJ, FMNL3, PDLIM4, WASF2, PALLD, RHOU, FLNA, VASP, CORO1B, DOCK2, SFRP1, RHOA, CAP1, EHD2, RHOG	485	142	18082	3.93829	0.0815768	0.00326761	0.0508235
GO:0007159~leukocyte cell-cell adhesion	7	1.34875	3.18373e-05	ICAM1, PTPRC, ITGA5, ITGB2, MSN, ITGB1, SYK	485	24	18082	10.8741	0.0915567	0.00355008	0.057347
GO:0032481~positive regulation of type I interferon production	6	1.15607	3.23656e-05	MYD88, ZC3HAV1, TICAM1, PLCG2, CD14, SYK	485	15	18082	14.913	0.093003	0.00348022	0.0582983
GO:0032494~response to peptidoglycan	5	0.963391	3.25831e-05	IRAK3, C5AR1, MYD88, IRF5, TLR2	485	8	18082	23.3015	0.0935978	0.00338296	0.05869
GO:0007229~integrin-mediated signaling pathway	12	2.31214	3.80441e-05	ITGAX, ITGA6, PLEK, ITGA5, ITGB4, RHOA, ITGB5, FCER1G, ITGB2, ITGB1, SYK, TYROBP	485	93	18082	4.81064	0.108405	0.00381747	0.0685233
GO:0014070~response to organic cyclic compound	11	2.11946	5.29309e-05	ICAM1, P2RX7, SFRP1, PLIN2, LYN, HRH3, PTGES, EPHX1, ABCC4, NFKB1, ATF1	485	80	18082	5.12634	0.147553	0.00513656	0.0953248
GO:0043066~negative regulation of apoptotic process	33	6.35838	6.11759e-05	IER3, MCL1, ERBB2, CLU, MITF, NFKB1, CD74, TNFRSF1A, GPX1, SIN3A, PAK2, CD44, BCL2, CSF1R, SGK1, ANP32B, LGALS3, TBX3, RELA, AXL, HGF, CTNNA1, SIRT2, FLNA, STAT3, PLAUR, IFIT3, HIF1A, SFRP1, NCOA3, ID1, AVEN, JAK2	485	566	18082	2.17371	0.16849	0.00574942	0.110166
GO:0006915~apoptotic process	33	6.35838	6.88671e-05	MCL1, PML, NFKB1, SP110, PAWR, SGMS1, CASP6, TNFRSF1A, GPX1, IRAK3, USP53, MYD88, PAK2, GSN, SH3GLB1, HMOX1, BCL2, TICAM1, DAP, INPP5D, TNIP2, SRGN, SGPL1, SGK1, LTBR, C5AR1, TGFBR2, GPER1, IFIT2, PLSCR1, BNIP2, AVEN, TNFAIP3	485	570	18082	2.15846	0.187558	0.00627448	0.124008
GO:0008630~intrinsic apoptotic signaling pathway in response to DNA damage	9	1.7341	8.77197e-05	IER3, MSH6, TNFRSF1A, MCL1, BCL2, HMOX1, PML, MYC, FNIP2	485	54	18082	6.21375	0.232467	0.0077514	0.15793
GO:0071404~cellular response to low-density lipoprotein particle stimulus	5	0.963391	9.36566e-05	NPC1, FCER1G, ITGB2, ITGB1, SYK	485	10	18082	18.6412	0.246089	0.00803842	0.16861
GO:0030097~hemopoiesis	11	2.11946	9.86777e-05	SGPL1, HHEX, PICALM, SFRP1, LYN, IKZF1, CD34, BCL2, MYO1E, CNN2, CSF1R	485	86	18082	4.76869	0.257421	0.00823332	0.177642
GO:0032715~negative regulation of interleukin-6 production	7	1.34875	0.00012256	HAVCR2, TNFRSF1A, IRAK3, AQP4, TLR4, HGF, TNFAIP3	485	30	18082	8.69924	0.309034	0.00994118	0.220591
GO:0001974~blood vessel remodeling	8	1.54143	0.000131803	ACVRL1, BGN, AXL, TGM2, FOXC1, NOS3, NFATC3, FLNA	485	43	18082	6.93627	0.328031	0.0104071	0.237208
GO:0042127~regulation of cell proliferation	18	3.46821	0.000136273	CEBPA, SGK1, LTBR, TBX3, PTGS1, MITF, TGFBR2, S100A11, FES, CTNNA1, TGFB1, TNFRSF1A, HHEX, HIF1A, MYD88, SERPINE1, CNN2, KCTD11	485	227	18082	2.95632	0.337031	0.0104838	0.245243
GO:0009611~response to wounding	9	1.7341	0.00014718	GPX1, HHEX, GFAP, ITGB4, ID3, TNFAIP3, MYC, TGFB1, LCP1	485	58	18082	5.78521	0.358488	0.0110368	0.264848
GO:0051092~positive regulation of NF-kappaB transcription factor activity	12	2.31214	0.000163219	CD84, ICAM1, IRAK3, MYD88, RELA, TICAM1, CLU, TLR2, TLR4, ITGB2, TRIM25, TGFB1	485	109	18082	4.10449	0.388786	0.0119357	0.29367
GO:0035556~intracellular signal transduction	25	4.81696	0.000211018	PKN3, PPP1R1A, HMOX1, INPP5D, SYK, PTPN6, SGK1, LYN, PLEK, SPSB2, SOCS6, PKN1, SMAD2, ARHGAP29, NFAM1, DNMBP, DOK1, PLCE1, LAT2, TNS1, PLCG2, JAK2, SPATA13, IGFBP5, LCP2	485	400	18082	2.33015	0.470857	0.0150404	0.379517
GO:0071345~cellular response to cytokine stimulus	7	1.34875	0.000213587	PLSCR1, CXCR4, HCLS1, NFKB1, IL17RA, STAT3, CSF1R	485	33	18082	7.9084	0.474943	0.0148708	0.38413
GO:0007568~aging	15	2.89017	0.000238413	TSPO, RELA, TGFBR2, ITGB2, SERPING1, NFKB2, CTNNA1, STAT3, TGFB1, SIN3A, APOD, GSN, CTSC, NFE2L2, IGFBP5	485	173	18082	3.23258	0.512828	0.0162112	0.428688
GO:1902895~positive regulation of pri-miRNA transcription from RNA polymerase II promoter	6	1.15607	0.00024306	HIF1A, RELA, SPI1, NFKB1, TGFB1, STAT3	485	22	18082	10.1679	0.519611	0.0161604	0.437027
GO:0032496~response to lipopolysaccharide	16	3.08285	0.000280163	LTBR, C5AR1, TLR2, TLR4, MAPKAPK2, NFKB2, LGALS9, IRAK3, TNFRSF1A, P2RX7, MYD88, PTGES, PLCG2, TICAM1, JAK2, PTAFR	485	197	18082	3.02802	0.570481	0.0182038	0.50358
GO:0048661~positive regulation of smooth muscle cell proliferation	10	1.92678	0.000281593	NOTCH3, C3AR1, HIF1A, MYD88, HMOX1, TGFBR2, TGM2, ABCC4, MYC, PTAFR	485	80	18082	4.66031	0.57233	0.0179101	0.506143
GO:0009617~response to bacterium	7	1.34875	0.000299164	P2RX7, RAB29, RELA, TLR2, TLR4, SP110, CD14	485	35	18082	7.45649	0.594411	0.0186247	0.537647
GO:0032733~positive regulation of interleukin-10 production	6	1.15607	0.000303792	CD34, TLR2, FCER1G, TLR4, HGF, SASH3	485	23	18082	9.72586	0.600034	0.0185277	0.545941
GO:0000902~cell morphogenesis	10	1.92678	0.000309421	P2RX7, LIPA, PDPN, BCL2, TFCP2L1, CLU, UNC93B1, RHOA, HGF, CAP1	485	81	18082	4.60277	0.60677	0.018494	0.556032
GO:0006935~chemotaxis	12	2.31214	0.000328249	C3AR1, RARRES2, DOCK2, C5AR1, LYN, CXCR4, CXCL16, FES, CMTM3, CMTM6, PTAFR, LGALS9	485	118	18082	3.79144	0.628483	0.0192276	0.58977
GO:0018108~peptidyl-tyrosine phosphorylation	9	1.7341	0.000329172	PTPN6, DDR1, LYN, ABI3, JAK2, FES, DDR2, CSF1R, SYK	485	65	18082	5.16219	0.629516	0.0189139	0.591424
GO:0007182~common-partner SMAD protein phosphorylation	4	0.770713	0.000358902	TGFBR2, PML, SMAD2, TGFB1	485	6	18082	24.855	0.661301	0.02022	0.644678
GO:0034162~toll-like receptor 9 signaling pathway	4	0.770713	0.000358902	HAVCR2, UNC93B1, PIK3AP1, TNIP2	485	6	18082	24.855	0.661301	0.02022	0.644678
GO:0030501~positive regulation of bone mineralization	7	1.34875	0.000409539	P2RX7, FAM20C, BMP7, TMEM119, ANO6, TGFB1, BMP6	485	37	18082	7.05344	0.709288	0.0226184	0.735316
GO:0060444~branching involved in mammary gland duct morphogenesis	5	0.963391	0.000409923	DDR1, TBX3, CSF1, PML, LRP5	485	14	18082	13.3152	0.709625	0.0222324	0.736004
GO:0060252~positive regulation of glial cell proliferation	5	0.963391	0.000409923	GFAP, TSPO, LYN, VIM, MYC	485	14	18082	13.3152	0.709625	0.0222324	0.736004
GO:0045893~positive regulation of transcription, DNA-templated	31	5.97303	0.000423477	ELF1, ACVRL1, MITF, SPI1, NFKB1, ELK3, TGFB1, PICALM, LYL1, MDFIC, CREB3L2, ATOH8, NFATC3, MYC, RHOG, CEBPA, TBX3, IKZF1, RELA, MAP2K3, SMAD2, STAT3, HIF1A, SFRP1, SALL1, NCOA6, FOXC1, NFE2L2, BMP7, ARAP1, LRP5	485	576	18082	2.00652	0.721261	0.0225539	0.760253
GO:1902042~negative regulation of extrinsic apoptotic signaling pathway via death domain receptors	6	1.15607	0.000458961	GPX1, ICAM1, HMOX1, SERPINE1, HGF, TNFAIP3	485	25	18082	8.94779	0.749562	0.0239976	0.823707
GO:0006693~prostaglandin metabolic process	5	0.963391	0.000547217	TNFRSF1A, TBXAS1, PTGES, PDPN, PTGS1	485	15	18082	12.4275	0.808115	0.0280618	0.981365
GO:0050853~B cell receptor signaling pathway	8	1.54143	0.000629764	PTPRC, PTPN6, LAT2, LYN, BCL2, PLCG2, NFAM1, SYK	485	55	18082	5.42291	0.850426	0.0316898	1.12861
GO:0031100~organ regeneration	8	1.54143	0.000703404	C5AR1, IGF2R, TGFBR2, AXL, HGF, TGFB1, ANXA3, LCP1	485	56	18082	5.32607	0.880234	0.034752	1.25979
GO:0032720~negative regulation of tumor necrosis factor production	7	1.34875	0.000938	HAVCR2, IRAK3, TSPO, CD34, AXL, TLR4, TNFAIP3	485	43	18082	6.06924	0.941007	0.045339	1.67661
GO:0050679~positive regulation of epithelial cell proliferation	9	1.7341	0.000952143	C5AR1, SFRP1, HRH3, ID1, ERBB2, GRN, MYC, TGFB1, BMP6	485	76	18082	4.41503	0.943473	0.0452819	1.70169
GO:0071260~cellular response to mechanical stimulus	9	1.7341	0.00113028	TNFRSF1A, LTBR, NFKB1, TLR4, NOS3, CNN2, KCNJ2, TGFB1, BMP6	485	78	18082	4.30182	0.966987	0.052701	2.017
GO:0045429~positive regulation of nitric oxide biosynthetic process	7	1.34875	0.00119802	ICAM1, TICAM1, CLU, TLR2, TLR4, ITGB2, JAK2	485	45	18082	5.7995	0.973094	0.0549248	2.13667
GO:0034138~toll-like receptor 3 signaling pathway	4	0.770713	0.0014194	HAVCR2, UNC93B1, TNIP2, LGALS9	485	9	18082	16.57	0.986212	0.0637821	2.52674
GO:0035456~response to interferon-beta	4	0.770713	0.0014194	PLSCR1, BST2, IFITM2, IFITM3	485	9	18082	16.57	0.986212	0.0637821	2.52674
GO:0008354~germ cell migration	4	0.770713	0.0014194	CXCR4, FOXC1, ITGB1, TGFB1	485	9	18082	16.57	0.986212	0.0637821	2.52674
GO:0071223~cellular response to lipoteichoic acid	4	0.770713	0.0014194	TLR2, TLR4, TREM2, CD14	485	9	18082	16.57	0.986212	0.0637821	2.52674
GO:0034113~heterotypic cell-cell adhesion	5	0.963391	0.00142735	PTPRC, ITGAX, ITGA5, ITGB2, ITGB1	485	19	18082	9.81118	0.986539	0.0631874	2.54071
GO:0045071~negative regulation of viral genome replication	6	1.15607	0.00149129	PLSCR1, BST2, ZC3HAV1, IFITM2, IFITM3, PARP10	485	32	18082	6.99046	0.988903	0.0649734	2.65309
GO:2001238~positive regulation of extrinsic apoptotic signaling pathway	6	1.15607	0.00149129	PTPRC, LTBR, PAK2, SFRP1, PML, GPER1	485	32	18082	6.99046	0.988903	0.0649734	2.65309
GO:0014068~positive regulation of phosphatidylinositol 3-kinase signaling	8	1.54143	0.00156872	PTPN6, ADORA3, HCLS1, ERBB2, PIK3AP1, JAK2, HGF, GPER1	485	64	18082	4.66031	0.991217	0.0672629	2.78901
GO:0010977~negative regulation of neuron projection development	8	1.54143	0.00156872	GFAP, INPPL1, RAB29, VIM, RHOA, PMP22, FLNA, B2M	485	64	18082	4.66031	0.991217	0.0672629	2.78901
GO:0001657~ureteric bud development	7	1.34875	0.00168725	SFRP1, SALL1, BCL2, FOXC1, SMAD2, BMP7, TGFB1	485	48	18082	5.43703	0.993861	0.0711537	2.99673
GO:0046597~negative regulation of viral entry into host cell	5	0.963391	0.00174679	TRIM56, IFITM2, GSN, IFITM3, TRIM25	485	20	18082	9.32062	0.994871	0.0725604	3.10092
GO:0071456~cellular response to hypoxia	10	1.92678	0.00177642	ICAM1, P4HB, EIF4EBP1, HIF1A, SFRP1, BCL2, HMOX1, RGCC, NFE2L2, SIRT2	485	103	18082	3.61966	0.995311	0.0727457	3.15273
GO:0007264~small GTPase mediated signal transduction	16	3.08285	0.00179583	RHOJ, DOCK7, DOCK8, GEM, RHOU, RGL1, ARHGAP31, RAB32, PLCE1, DOCK2, RAB29, HMOX1, RHOA, RHOC, DOCK11, RHOG	485	236	18082	2.52763	0.995578	0.0725282	3.18665
GO:0006461~protein complex assembly	8	1.54143	0.00187877	NUPR1, SLC2A1, MITF, PML, VAMP3, SNAP23, LAMC1, CD74	485	66	18082	4.51909	0.996558	0.0747529	3.33148
GO:0042493~response to drug	20	3.85356	0.00206178	ICAM1, TSPO, LYN, RELA, TGFBR2, ABCA1, MMP2, TGFB1, STAT3, B2M, CYBB, P2RX7, NPC1, APOD, SFRP1, PLIN2, BCL2, RHOA, TGIF1, ADD3	485	339	18082	2.19956	0.99802	0.0806774	3.65033
GO:0045669~positive regulation of osteoblast differentiation	8	1.54143	0.00223432	CEBPA, IL6ST, FAM20C, CLIC1, BMP7, TMEM119, DDR2, BMP6	485	68	18082	4.38617	0.998825	0.086023	3.95003
GO:0051091~positive regulation of sequence-specific DNA binding transcription factor activity	10	1.92678	0.00231136	NCOA3, RGCC, TLR4, TRIM25, JAK2, NFAM1, DDR2, TRIM21, ANXA3, LRP5	485	107	18082	3.48434	0.999069	0.0877403	4.08357
GO:0045089~positive regulation of innate immune response	5	0.963391	0.00252808	HAVCR2, PLSCR1, MMP2, CD74, LGALS9	485	22	18082	8.47329	0.999516	0.0943907	4.45827
GO:0016064~immunoglobulin mediated immune response	5	0.963391	0.00252808	MYD88, C4B, FCER1G, INPP5D, CD74	485	22	18082	8.47329	0.999516	0.0943907	4.45827
GO:0032755~positive regulation of interleukin-6 production	7	1.34875	0.00255886	DDX58, P2RX7, MYD88, TICAM1, TLR2, FCER1G, TLR4	485	52	18082	5.01879	0.999559	0.0943202	4.51138
GO:0002281~macrophage activation involved in immune response	4	0.770713	0.0026789	HAVCR2, TICAM1, SYK, TYROBP	485	11	18082	13.5573	0.999694	0.0973406	4.71821
GO:0042981~regulation of apoptotic process	14	2.6975	0.0028059	CASP6, TNFRSF1A, IRAK3, SGK1, LTBR, PAK2, MCL1, BCL2, IGF2R, MITF, MYC, TGFB1, LRP5, BMP6	485	199	18082	2.62289	0.999791	0.100513	4.93659
GO:0008219~cell death	6	1.15607	0.0028931	HMOX1, CLU, PARP4, PMP22, EMP3, EMP1	485	37	18082	6.04581	0.99984	0.102264	5.08626
GO:0006629~lipid metabolic process	24	4.62428	0.00312791	SGPL1, TBXAS1, LIPA, LDLR, PTGS1, PLD4, ABHD4, ADIPOR2, SGMS1, FDFT1, ELOVL1, GPX1, ISYNA1, PLCE1, NPC1, NPC2, APOD, LRP10, CERS2, PTGES, PRDX6, PLCG2, DEGS1, PLAGL2	485	459	18082	1.94941	0.999921	0.108836	5.48816
GO:0051726~regulation of cell cycle	10	1.92678	0.00315197	PTPRC, SGK1, BCL2, RGCC, SIPA1, CLIC1, ID3, ITGB1, SIRT2, STAT3	485	112	18082	3.32879	0.999927	0.10838	5.52925
GO:0070527~platelet aggregation	6	1.15607	0.00325941	PTPN6, TLN1, PLEK, CLIC1, MYH9, FLNA	485	38	18082	5.88671	0.999947	0.11061	5.71255
GO:0048873~homeostasis of number of cells within a tissue	6	1.15607	0.00325941	P2RX7, LIPA, VPS54, CSF1, BCL2, SASH3	485	38	18082	5.88671	0.999947	0.11061	5.71255
GO:0050830~defense response to Gram-positive bacterium	9	1.7341	0.00347007	HAVCR2, P2RX7, C5AR1, MYD88, GSDMD, TLR2, SSC5D, GBP2, B2M	485	93	18082	3.60798	0.999972	0.116037	6.07095
GO:0035455~response to interferon-alpha	4	0.770713	0.00350135	PLSCR1, BST2, IFITM2, IFITM3	485	12	18082	12.4275	0.999975	0.115743	6.12405
GO:0035457~cellular response to interferon-alpha	4	0.770713	0.00350135	IFIT3, IFIT2, AXL, MYC	485	12	18082	12.4275	0.999975	0.115743	6.12405
GO:0042098~T cell proliferation	5	0.963391	0.00352055	PTPRC, DOCK2, P2RX7, CXCR4, CD151	485	24	18082	7.76718	0.999976	0.115083	6.15663
GO:0042060~wound healing	9	1.7341	0.0037064	CORO1B, ERBB2, PECAM1, TGFBR2, SERPINE1, CNN2, ELK3, NBEAL2, TGFB1	485	94	18082	3.5696	0.999986	0.119499	6.47149
GO:0007179~transforming growth factor beta receptor signaling pathway	8	1.54143	0.00390013	ACVRL1, TGFBR2, PML, ITGB5, SMAD2, ITGB1, ARAP1, TGFB1	485	75	18082	3.9768	0.999992	0.124031	6.79861
GO:0071407~cellular response to organic cyclic compound	8	1.54143	0.00390013	CEBPA, P2RX7, PAK2, ITGA6, NFKB1, TGFB1, STAT3, IGFBP5	485	75	18082	3.9768	0.999992	0.124031	6.79861
GO:0032728~positive regulation of interferon-beta production	5	0.963391	0.00410371	DDX58, IFIH1, TLR2, TLR4, RNF135	485	25	18082	7.45649	0.999996	0.128729	7.14121
GO:0002283~neutrophil activation involved in immune response	3	0.578035	0.0041392	FCER1G, SYK, TYROBP	485	4	18082	27.9619	0.999996	0.128439	7.20082
GO:0034154~toll-like receptor 7 signaling pathway	3	0.578035	0.0041392	HAVCR2, UNC93B1, PIK3AP1	485	4	18082	27.9619	0.999996	0.128439	7.20082
GO:0000187~activation of MAPK activity	8	1.54143	0.0041992	PTPRC, P2RX7, PLCE1, MAP2K3, TLR4, HGF, CD74, SYK	485	76	18082	3.92447	0.999997	0.128858	7.30151
GO:0045471~response to ethanol	10	1.92678	0.00421675	ICAM1, EIF4EBP1, TBXAS1, GSN, BCL2, RHOA, TLR4, MYC, CD14, STAT3	485	117	18082	3.18654	0.999997	0.128064	7.33094
GO:0008360~regulation of cell shape	11	2.11946	0.00424047	RHOJ, ICAM1, FMNL3, PDPN, PLXNB2, MSN, MYH9, FES, RHOU, ARAP1, CSF1R	485	139	18082	2.95041	0.999997	0.127459	7.3707
GO:0000122~negative regulation of transcription from RNA polymerase II promoter	33	6.35838	0.00440873	BACH1, AEBP1, TFCP2L1, MITF, SPI1, NFKB1, PAWR, NFKB2, TGFB1, SIN3A, HEY2, BHLHE41, MYC, CEBPA, ASXL2, EHMT1, TAF3, TBX3, IKZF1, HCLS1, RELA, SIRT2, FNIP2, NOTCH3, AJUBA, HHEX, HIF1A, TIMELESS, ID1, SALL1, TGIF1, ID3, BMP6	485	729	18082	1.68768	0.999998	0.130881	7.65232
GO:0044319~wound healing, spreading of cells	4	0.770713	0.00446202	DDR1, RHOA, RHOC, FLNA	485	13	18082	11.4715	0.999999	0.131072	7.74133
GO:0071803~positive regulation of podosome assembly	4	0.770713	0.00446202	RHOA, MSN, PALLD, LCP1	485	13	18082	11.4715	0.999999	0.131072	7.74133
GO:0002237~response to molecule of bacterial origin	4	0.770713	0.00446202	TLR2, TNFAIP3, CD14, B2M	485	13	18082	11.4715	0.999999	0.131072	7.74133
GO:0042535~positive regulation of tumor necrosis factor biosynthetic process	4	0.770713	0.00446202	CYBB, TLR2, TLR4, MAPKAPK2	485	13	18082	11.4715	0.999999	0.131072	7.74133
GO:0060397~JAK-STAT cascade involved in growth hormone signaling pathway	4	0.770713	0.00446202	PTPN6, LYN, JAK2, STAT3	485	13	18082	11.4715	0.999999	0.131072	7.74133
GO:0030334~regulation of cell migration	8	1.54143	0.0045153	DDX58, AJUBA, CXCR4, PECAM1, ABI3, RHOA, SPATA13, FLNA	485	77	18082	3.8735	0.999999	0.13126	7.83025
GO:0030217~T cell differentiation	6	1.15607	0.00455782	PTPRC, IKZF1, BCL2, NFATC3, TGFB1, GIMAP1	485	41	18082	5.45597	0.999999	0.131154	7.90115
GO:0034341~response to interferon-gamma	5	0.963391	0.00474877	BST2, IFITM2, IFITM3, CXCL16, TRIM21	485	26	18082	7.16971	0.999999	0.13499	8.21895
GO:0002244~hematopoietic progenitor cell differentiation	9	1.7341	0.00477847	PTPRC, PTPN6, SIN3A, SFRP1, PLEK, PLD4, DOCK7, SAMD9L, TGFB1	485	98	18082	3.4239	0.999999	0.134514	8.26827
GO:0007160~cell-matrix adhesion	8	1.54143	0.00484904	ITGA6, CD34, ITGB4, RHOA, ITGB5, ITGB2, CD63, ITGB1	485	78	18082	3.82384	1	0.135109	8.3854
GO:0010811~positive regulation of cell-substrate adhesion	6	1.15607	0.00506218	ITGA6, ITGA5, SMOC1, JAK2, ITGB1, EMILIN1	485	42	18082	5.32607	1	0.139345	8.7383
GO:0007169~transmembrane receptor protein tyrosine kinase signaling pathway	9	1.7341	0.00539643	DOK1, DDR1, LYN, CSF1, ERBB2, DDR2, CSF1R, SYK, LCP2	485	100	18082	3.35542	1	0.146529	9.28913
GO:0010507~negative regulation of autophagy	5	0.963391	0.00545859	MCL1, BCL2, DAP, TNFAIP3, SIRT2	485	27	18082	6.90416	1	0.146776	9.39122
GO:0030099~myeloid cell differentiation	5	0.963391	0.00545859	CEBPA, PLSCR1, NCOA6, PML, JAK2	485	27	18082	6.90416	1	0.146776	9.39122
GO:2000811~negative regulation of anoikis	4	0.770713	0.00556714	MCL1, ITGA5, BCL2, ITGB1	485	14	18082	10.6521	1	0.14816	9.56923
GO:0071347~cellular response to interleukin-1	8	1.54143	0.00557181	ICAM1, HIF1A, SFRP1, RELA, SERPINE1, TFPI, NFKB1, MYC	485	80	18082	3.72825	1	0.146984	9.57688
GO:0060548~negative regulation of cell death	8	1.54143	0.00557181	NPC1, RHOA, JAK2, NFE2L2, TNFAIP3, BMP7, MYC, STAT3	485	80	18082	3.72825	1	0.146984	9.57688
GO:0030890~positive regulation of B cell proliferation	6	1.15607	0.00560484	PTPRC, BCL2, TICAM1, TLR4, SASH3, CD74	485	43	18082	5.20221	1	0.146515	9.63098
GO:0001666~response to hypoxia	13	2.50482	0.00568142	ACVRL1, TGFBR2, TLR2, PML, CAPN2, MMP2, TGFB1, AJUBA, HIF1A, CXCR4, HMOX1, RHOA, NFATC3	485	192	18082	2.52433	1	0.147098	9.75628
GO:0030183~B cell differentiation	8	1.54143	0.00596206	HHEX, PTPRC, IKZF1, LYL1, BCL2, PLCG2, NFAM1, GIMAP1	485	81	18082	3.68222	1	0.152498	10.2141
GO:0008284~positive regulation of cell proliferation	26	5.00963	0.00608965	OSMR, IL6ST, ERBB2, CSF1, CLU, NMB, DDR2, ITGB1, TGFB1, BCL2, MYC, CSF1R, PTPN6, TBX3, LGALS3, LYN, ANP32B, RELA, HCLS1, GPER1, HGF, STAT3, HIF1A, SFRP1, JAK2, LRP5	485	542	18082	1.78846	1	0.154204	10.4215
GO:2000352~negative regulation of endothelial cell apoptotic process	5	0.963391	0.00623591	ICAM1, SERPINE1, NFE2L2, TNFAIP3, TNIP2	485	28	18082	6.65758	1	0.156308	10.6587
GO:0030154~cell differentiation	34	6.55106	0.00664761	ELF1, RARRES2, MCL1, TDRD7, MITF, ELK3, FES, SDC2, PBXIP1, SMOC1, RAB29, RHOA, ATOH8, PTPN6, LGALS3, TGFBR2, AXL, DOCK7, GPER1, SIRT2, PSMB8, NOTCH3, HHEX, HIF1A, SFRP1, NXN, NOTCH4, JAK2, TMEM119, BMP7, PMP22, KCTD11, TMEM176B, BMP6	485	780	18082	1.62513	1	0.164403	11.3233
GO:0034134~toll-like receptor 2 signaling pathway	3	0.578035	0.0067766	TLR2, PIK3AP1, TNIP2	485	5	18082	22.3695	1	0.165969	11.5305
GO:0007044~cell-substrate junction assembly	3	0.578035	0.0067766	TLN1, TNS1, ITGA5	485	5	18082	22.3695	1	0.165969	11.5305
GO:0014012~peripheral nervous system axon regeneration	3	0.578035	0.0067766	TSPO, APOD, MMP2	485	5	18082	22.3695	1	0.165969	11.5305
GO:0032732~positive regulation of interleukin-1 production	3	0.578035	0.0067766	HAVCR2, TLR4, LGALS9	485	5	18082	22.3695	1	0.165969	11.5305
GO:0010572~positive regulation of platelet activation	3	0.578035	0.0067766	PLEK, PDPN, TLR4	485	5	18082	22.3695	1	0.165969	11.5305
GO:0051450~myoblast proliferation	3	0.578035	0.0067766	GPX1, HGF, ATOH8	485	5	18082	22.3695	1	0.165969	11.5305
GO:0038061~NIK/NF-kappaB signaling	3	0.578035	0.0067766	RELA, NFKB1, NFKB2	485	5	18082	22.3695	1	0.165969	11.5305
GO:0043473~pigmentation	6	1.15607	0.00681092	BCL2, HPS3, MITF, DOCK7, CD63, MYC	485	45	18082	4.971	1	0.165404	11.5856
GO:1902187~negative regulation of viral release from host cell	4	0.770713	0.00682212	TRIM56, PML, TRIM25, TRIM21	485	15	18082	9.94199	1	0.164338	11.6035
GO:0043149~stress fiber assembly	4	0.770713	0.00682212	SORBS1, RHOA, ITGB5, ITGB1	485	15	18082	9.94199	1	0.164338	11.6035
GO:0033627~cell adhesion mediated by integrin	4	0.770713	0.00682212	ICAM1, ITGA6, ITGA5, ITGB1	485	15	18082	9.94199	1	0.164338	11.6035
GO:0045454~cell redox homeostasis	7	1.34875	0.0077661	GPX1, P4HB, NXN, PRDX6, TXNRD1, SH3BGRL3, NFE2L2	485	65	18082	4.01504	1	0.183482	13.1051
GO:0048146~positive regulation of fibroblast proliferation	7	1.34875	0.0077661	SERPINE1, PML, TGIF1, MYC, DDR2, CD74, TGFB1	485	65	18082	4.01504	1	0.183482	13.1051
GO:0016310~phosphorylation	28	5.39499	0.00792825	ACVRL1, STK10, ERBB2, FAM20C, HK2, MAPKAPK2, SGMS1, FES, DDR2, IRAK3, PAK2, PKN3, HK3, ITPK1, IP6K3, CSF1R, SYK, SGK1, LYN, MAP2K3, TGFBR2, AXL, AK3, PKN1, STAT3, DDR1, BMP2K, JAK2	485	612	18082	1.70573	1	0.185505	13.3606
GO:0007569~cell aging	5	0.963391	0.00800346	ICAM1, TBX3, BCL2, PML, PRELP	485	30	18082	6.21375	1	0.185667	13.4789
GO:0048535~lymph node development	5	0.963391	0.00800346	LTBR, IKZF1, NFKB1, NFKB2, TGFB1	485	30	18082	6.21375	1	0.185667	13.4789
GO:0007165~signal transduction	49	9.44123	0.00802313	ACVRL1, IL6ST, TLR2, TLR4, NFKB1, ARHGAP17, NFKB2, IQGAP1, RGL1, S1PR3, MYD88, PKN3, CXCR4, PPP1R1A, TICAM1, NOS3, CAP1, C5AR1, LYN, PDPN, PLXNB2, PKN1, GPER1, ARHGAP29, GEM, NFAM1, HHEX, ARHGAP31, PLCE1, HIF1A, CD34, LPAR6, RIN2, PTAFR, C3AR1, ERBB2, CD74, TNFRSF1A, IRAK3, HRH3, SMOC1, RASAL3, FCER1G, RRBP1, STAT3, GPR34, PLCG2, JAK2, ARAP1	485	1255	18082	1.45565	1	0.18467	13.5098
GO:0010759~positive regulation of macrophage chemotaxis	4	0.770713	0.00823162	C3AR1, RARRES2, C5AR1, CSF1	485	16	18082	9.32062	1	0.187585	13.8367
GO:0008631~intrinsic apoptotic signaling pathway in response to oxidative stress	4	0.770713	0.00823162	GPX1, BCL2, PML, JAK2	485	16	18082	9.32062	1	0.187585	13.8367
GO:0031529~ruffle organization	4	0.770713	0.00823162	CORO1B, PLEK, PALLD, CSF1R	485	16	18082	9.32062	1	0.187585	13.8367
GO:0001516~prostaglandin biosynthetic process	4	0.770713	0.00823162	TBXAS1, PTGES, PTGS1, CD74	485	16	18082	9.32062	1	0.187585	13.8367
GO:0002755~MyD88-dependent toll-like receptor signaling pathway	4	0.770713	0.00823162	IRAK3, MYD88, TLR2, TLR4	485	16	18082	9.32062	1	0.187585	13.8367
GO:0016337~single organismal cell-cell adhesion	9	1.7341	0.00849522	ICAM1, ITGA6, PDPN, CD34, BCL2, ITGB2, ESAM, MYH9, CD2AP	485	108	18082	3.10687	1	0.191564	14.2484
GO:0050728~negative regulation of inflammatory response	8	1.54143	0.00874594	IER3, TNFRSF1A, CD44, NFKB1, HGF, GPER1, TNFAIP3, LGALS9	485	87	18082	3.42827	1	0.195201	14.6383
GO:0010862~positive regulation of pathway-restricted SMAD protein phosphorylation	6	1.15607	0.0089435	RBPMS, ACVRL1, BMP7, TGFB1, LGALS9, BMP6	485	48	18082	4.66031	1	0.197709	14.9443
GO:0009887~organ morphogenesis	9	1.7341	0.00896035	HHEX, FLI1, TBX3, CXCR4, BCL2, RELA, TGFBR2, BMP7, TGFB1	485	109	18082	3.07837	1	0.196615	14.9703
GO:0030855~epithelial cell differentiation	7	1.34875	0.00897492	CASP6, LGALS3, CNN3, ID3, CD63, BMP7, TAGLN2	485	67	18082	3.89518	1	0.195492	14.9928
GO:0071356~cellular response to tumor necrosis factor	9	1.7341	0.00944423	CEBPA, ICAM1, SFRP1, PRPF8, RELA, NFKB1, GPER1, SGMS1, NFE2L2	485	110	18082	3.05038	1	0.203188	15.7152
GO:0006979~response to oxidative stress	10	1.92678	0.00958291	GPX1, RBPMS, BCL2, HMOX1, PTGS1, NFKB1, TLR4, TXNRD1, JAK2, MMP2	485	133	18082	2.80319	1	0.204411	15.9276
GO:0016049~cell growth	6	1.15607	0.00974617	NUPR1, BCL2, SGMS1, EMP3, TGFB1, EMP1	485	49	18082	4.5652	1	0.206078	16.1769
GO:0002224~toll-like receptor signaling pathway	4	0.770713	0.0097996	UNC93B1, TLR2, TLR4, MAPKAPK2	485	17	18082	8.77235	1	0.205659	16.2584
GO:0050732~negative regulation of peptidyl-tyrosine phosphorylation	4	0.770713	0.0097996	PTPRC, PTPN6, SFRP1, PECAM1	485	17	18082	8.77235	1	0.205659	16.2584
GO:0042789~mRNA transcription from RNA polymerase II promoter	4	0.770713	0.0097996	C5AR1, LMO2, FLNA, STAT3	485	17	18082	8.77235	1	0.205659	16.2584
GO:0014002~astrocyte development	4	0.770713	0.0097996	GFAP, LAMB2, VIM, TLR4	485	17	18082	8.77235	1	0.205659	16.2584
GO:0008203~cholesterol metabolic process	8	1.54143	0.00985703	CEBPA, NPC1, NPC2, LDLR, SQLE, ABCA1, LRP5, FDFT1	485	89	18082	3.35123	1	0.205321	16.3458
GO:0002553~histamine secretion by mast cell	3	0.578035	0.00998545	ADORA3, LYN, SNAP23	485	6	18082	18.6412	1	0.2063	16.5411
GO:0017121~phospholipid scrambling	3	0.578035	0.00998545	PLSCR1, P2RX7, ANO6	485	6	18082	18.6412	1	0.2063	16.5411
GO:0046931~pore complex assembly	3	0.578035	0.00998545	P2RX7, GSDMD, ANO6	485	6	18082	18.6412	1	0.2063	16.5411
GO:0045602~negative regulation of endothelial cell differentiation	3	0.578035	0.00998545	ACVRL1, ID1, NOTCH4	485	6	18082	18.6412	1	0.2063	16.5411
GO:0002693~positive regulation of cellular extravasation	3	0.578035	0.00998545	ICAM1, PECAM1, PTAFR	485	6	18082	18.6412	1	0.2063	16.5411
GO:0043388~positive regulation of DNA binding	5	0.963391	0.0100711	TLR4, JAK2, MYC, SIRT2, PLAUR	485	32	18082	5.82539	1	0.206479	16.6711
GO:0048147~negative regulation of fibroblast proliferation	5	0.963391	0.0100711	NUPR1, SFRP1, PAWR, PARP10, MYC	485	32	18082	5.82539	1	0.206479	16.6711
GO:0046777~protein autophosphorylation	12	2.31214	0.0104494	IRAK3, DDR1, PAK2, LYN, STK10, ERBB2, JAK2, MAPKAPK2, FES, DDR2, CSF1R, SYK	485	183	18082	2.44475	1	0.211959	17.243
GO:0007507~heart development	15	2.89017	0.0109335	ASXL2, ERBB2, TGFBR2, ADIPOR2, SMAD2, MMP2, TAB2, TGFB1, ID1, SALL1, NCOA6, HEY2, FOXC1, ID3, NFATC3	485	261	18082	2.14267	1	0.219204	17.9695
GO:2000573~positive regulation of DNA biosynthetic process	4	0.770713	0.0115293	C3AR1, RGCC, HGF, MYC	485	18	18082	8.28499	1	0.228231	18.8552
GO:0050860~negative regulation of T cell receptor signaling pathway	4	0.770713	0.0115293	PTPN6, ELF1, LGALS3, PAWR	485	18	18082	8.28499	1	0.228231	18.8552
GO:0030889~negative regulation of B cell proliferation	4	0.770713	0.0115293	LYN, PKN1, PAWR, INPP5D	485	18	18082	8.28499	1	0.228231	18.8552
GO:0030198~extracellular matrix organization	9	1.7341	0.0115761	GFAP, LAMB2, LGALS3, COL27A1, SMOC1, TGFBI, NFKB2, LAMC1, EMILIN1	485	114	18082	2.94335	1	0.227571	18.9244
GO:0050900~leukocyte migration	5	0.963391	0.0124565	ICAM1, ITGA6, CD34, PODXL, MSN	485	34	18082	5.48272	1	0.241146	20.2156
GO:0010718~positive regulation of epithelial to mesenchymal transition	5	0.963391	0.0124565	CRB2, TGFBR2, RGCC, SMAD2, TGFB1	485	34	18082	5.48272	1	0.241146	20.2156
GO:0050715~positive regulation of cytokine secretion	5	0.963391	0.0124565	P2RX7, RGCC, TLR2, CD14, SYK	485	34	18082	5.48272	1	0.241146	20.2156
GO:0010332~response to gamma radiation	5	0.963391	0.0124565	GPX1, PTPRC, BCL2, PML, MYC	485	34	18082	5.48272	1	0.241146	20.2156
GO:0001525~angiogenesis	14	2.6975	0.012498	FMNL3, ACVRL1, WASF2, ELK3, MYH9, MMP2, FLNA, HIF1A, HMOX1, SERPINE1, PECAM1, TGFBI, NOS3, SYK	485	239	18082	2.18391	1	0.240327	20.2761
GO:0002250~adaptive immune response	10	1.92678	0.0125604	CD84, HAVCR2, LAT2, LYN, TAP1, UNC93B1, JAK2, CTSS, CD74, SYK	485	139	18082	2.68219	1	0.239865	20.3668
GO:0006468~protein phosphorylation	26	5.00963	0.0125867	ACVRL1, ERBB2, STK10, FAM20C, MAPKAPK2, FES, DDR2, TGFB1, IRAK3, PKN3, PAK2, IP6K3, CSF1R, SYK, SGK1, LYN, MAP2K3, TGFBR2, AXL, PKN1, SMAD2, FNIP2, DDR1, P2RX7, BMP2K, JAK2	485	576	18082	1.68289	1	0.238812	20.4051
GO:0045892~negative regulation of transcription, DNA-templated	26	5.00963	0.0128965	SPI1, PML, NFKB1, ELK3, TGFB1, SIN3A, PBXIP1, MDFIC, HEY2, ATOH8, DAP, BHLHE41, CEBPA, EHMT1, TBX3, IKZF1, RELA, SMAD2, SIRT2, HHEX, SFRP1, TIMELESS, ID1, SALL1, ID3, BMP7	485	579	18082	1.67417	1	0.242439	20.8537
GO:0035855~megakaryocyte development	4	0.770713	0.0134234	PTPN6, FLI1, WASF2, NBEAL2	485	19	18082	7.84894	1	0.249516	21.6115
GO:0001667~ameboidal-type cell migration	3	0.578035	0.0137334	CXCR4, WASF2, CAP1	485	7	18082	15.9782	1	0.252975	22.0541
GO:0050861~positive regulation of B cell receptor signaling pathway	3	0.578035	0.0137334	LYN, NFAM1, CMTM3	485	7	18082	15.9782	1	0.252975	22.0541
GO:0014031~mesenchymal cell development	3	0.578035	0.0137334	BCL2, HEY2, FOXC1	485	7	18082	15.9782	1	0.252975	22.0541
GO:0043619~regulation of transcription from RNA polymerase II promoter in response to oxidative stress	3	0.578035	0.0137334	HIF1A, SIN3A, HMOX1	485	7	18082	15.9782	1	0.252975	22.0541
GO:0019882~antigen processing and presentation	6	1.15607	0.0145066	RAB32, UNC93B1, FCGRT, CTSS, CD74, PSMB8	485	54	18082	4.1425	1	0.263657	23.1478
GO:0040007~growth	5	0.963391	0.0151753	VPS54, BCL2, BMP7, TGFB1, BMP6	485	36	18082	5.17812	1	0.272445	24.0819
GO:0032722~positive regulation of chemokine production	4	0.770713	0.015484	HAVCR2, TLR2, TLR4, LGALS9	485	20	18082	7.45649	1	0.275565	24.5096
GO:0030301~cholesterol transport	4	0.770713	0.015484	NPC1, NPC2, LDLR, ABCA1	485	20	18082	7.45649	1	0.275565	24.5096
GO:0060395~SMAD protein signal transduction	7	1.34875	0.0170862	VIM, SMAD2, ATOH8, BMP7, ARAP1, TGFB1, BMP6	485	77	18082	3.38932	1	0.297835	26.6927
GO:0030279~negative regulation of ossification	4	0.770713	0.0177126	HIF1A, SFRP1, BCL2, TGFB1	485	21	18082	7.10142	1	0.30524	27.5298
GO:0002223~stimulatory C-type lectin receptor signaling pathway	3	0.578035	0.0179894	PLCG2, FCER1G, SYK	485	8	18082	13.9809	1	0.307501	27.8969
GO:0070723~response to cholesterol	3	0.578035	0.0179894	TGFBR2, SMAD2, TGFB1	485	8	18082	13.9809	1	0.307501	27.8969
GO:0002821~positive regulation of adaptive immune response	3	0.578035	0.0179894	CD44, SASH3, CD74	485	8	18082	13.9809	1	0.307501	27.8969
GO:0045646~regulation of erythrocyte differentiation	3	0.578035	0.0179894	LYN, SPI1, B2M	485	8	18082	13.9809	1	0.307501	27.8969
GO:0060907~positive regulation of macrophage cytokine production	3	0.578035	0.0179894	TLR2, TLR4, CD74	485	8	18082	13.9809	1	0.307501	27.8969
GO:0006691~leukotriene metabolic process	3	0.578035	0.0179894	ALOX5AP, TLR2, TLR4	485	8	18082	13.9809	1	0.307501	27.8969
GO:0007167~enzyme linked receptor protein signaling pathway	3	0.578035	0.0179894	AXL, JAK2, SYK	485	8	18082	13.9809	1	0.307501	27.8969
GO:0002576~platelet degranulation	3	0.578035	0.0179894	LYN, PLEK, CAP1	485	8	18082	13.9809	1	0.307501	27.8969
GO:0007406~negative regulation of neuroblast proliferation	3	0.578035	0.0179894	CTNNA1, TGFB1, KCTD11	485	8	18082	13.9809	1	0.307501	27.8969
GO:0001541~ovarian follicle development	6	1.15607	0.0180033	ICAM1, BCL2, FOXC1, CTNNA1, MYC, MMP2	485	57	18082	3.92447	1	0.306001	27.9153
GO:0048662~negative regulation of smooth muscle cell proliferation	5	0.963391	0.018241	APOD, HMOX1, NOS3, TNFAIP3, IGFBP5	485	38	18082	4.90559	1	0.307676	28.2291
GO:0007219~Notch signaling pathway	9	1.7341	0.0192494	CEBPA, NOTCH3, HHEX, S1PR3, HEY2, TGFBR2, NOTCH4, FOXC1, TGFB1	485	125	18082	2.68434	1	0.320007	29.5457
GO:0043011~myeloid dendritic cell differentiation	4	0.770713	0.0201101	LTBR, TGFBR2, SPI1, TGFB1	485	22	18082	6.77863	1	0.329988	30.6515
GO:0045666~positive regulation of neuron differentiation	8	1.54143	0.020682	BNIP2, SALL1, RHOA, TGIF1, BMP7, ITGB1, KCTD11, BMP6	485	103	18082	2.89573	1	0.33588	31.3771
GO:0034446~substrate adhesion-dependent cell spreading	5	0.963391	0.0216652	SFRP1, AXL, VAMP3, LAMC1, ANTXR1	485	40	18082	4.66031	1	0.347012	32.6078
GO:0031623~receptor internalization	5	0.963391	0.0216652	PICALM, FCER1G, ITGB2, ITGB1, SYK	485	40	18082	4.66031	1	0.347012	32.6078
GO:0043410~positive regulation of MAPK cascade	8	1.54143	0.0216829	CD84, PTPRC, P2RX7, LTBR, BNIP2, ERBB2, GPER1, ITGB1	485	104	18082	2.86788	1	0.345454	32.6297
GO:0006898~receptor-mediated endocytosis	6	1.15607	0.0220153	PICALM, IFITM3, CXCL16, TGFBR2, CAP1, CD14	485	60	18082	3.72825	1	0.347955	33.041
GO:0043297~apical junction assembly	3	0.578035	0.0227237	RHOA, RHOC, CTNNA1	485	9	18082	12.4275	1	0.355169	33.9095
GO:0097186~amelogenesis	3	0.578035	0.0227237	ITGA6, ITGB4, CSF3R	485	9	18082	12.4275	1	0.355169	33.9095
GO:0050727~regulation of inflammatory response	6	1.15607	0.0234713	MYD88, LYN, RELA, TLR4, PIK3AP1, JAK2	485	61	18082	3.66713	1	0.362707	34.8146
GO:0071560~cellular response to transforming growth factor beta stimulus	6	1.15607	0.0234713	ACVRL1, SFRP1, ID1, SERPINE1, NOS3, TGFB1	485	61	18082	3.66713	1	0.362707	34.8146
GO:0032091~negative regulation of protein binding	6	1.15607	0.0234713	PLSCR1, IFIT2, NES, ID1, ADNP, MYC	485	61	18082	3.66713	1	0.362707	34.8146
GO:0010508~positive regulation of autophagy	5	0.963391	0.0235146	HIF1A, SH3GLB1, TICAM1, TBC1D5, TRIM21	485	41	18082	4.54664	1	0.361444	34.8666
GO:0038083~peptidyl-tyrosine autophosphorylation	5	0.963391	0.0235146	DDR1, LYN, JAK2, FES, SYK	485	41	18082	4.54664	1	0.361444	34.8666
GO:0001822~kidney development	9	1.7341	0.0237256	SGPL1, TIMELESS, SALL1, BCL2, MYO1E, TMED10, FOXC1, BMP7, BMP6	485	130	18082	2.58109	1	0.362249	35.1197
GO:0006897~endocytosis	11	2.11946	0.024134	NPC1, PICALM, STON1, LDLR, INPPL1, MYO1E, WASF2, RIN2, EHD2, ANKFY1, LRP5	485	181	18082	2.26579	1	0.365438	35.607
GO:0008217~regulation of blood pressure	6	1.15607	0.0249882	C3AR1, ACVRL1, CD34, HMOX1, PTGS1, LRP5	485	62	18082	3.60798	1	0.373893	36.615
GO:0007596~blood coagulation	7	1.34875	0.025107	HPS4, TFPI, SERPING1, ANXA5, NBEAL2, ANO6, PROS1	485	84	18082	3.10687	1	0.373508	36.7541
GO:0030155~regulation of cell adhesion	5	0.963391	0.025457	ICAM1, GSN, PML, JAK2, FES	485	42	18082	4.43839	1	0.37584	37.1618
GO:0009612~response to mechanical stimulus	6	1.15607	0.0265666	P2RX7, RELA, TGFBR2, RHOA, MMP2, PIEZO2	485	63	18082	3.55071	1	0.386887	38.4385
GO:0043407~negative regulation of MAP kinase activity	5	0.963391	0.0274931	PTPN6, IRAK3, LYN, INPPL1, BMP7	485	43	18082	4.33517	1	0.395574	39.4857
GO:0007184~SMAD protein import into nucleus	3	0.578035	0.0279077	PML, ARAP1, TGFB1	485	10	18082	11.1847	1	0.398382	39.9489
GO:0032963~collagen metabolic process	3	0.578035	0.0279077	P2RX7, HIF1A, ID1	485	10	18082	11.1847	1	0.398382	39.9489
GO:0045860~positive regulation of protein kinase activity	6	1.15607	0.0282071	CSF1, MAP2K3, DDR2, TAB2, IQGAP1, LCP2	485	64	18082	3.49523	1	0.39988	40.2813
GO:0043542~endothelial cell migration	4	0.770713	0.0283198	PECAM1, RHOA, ITGB2, NOS3	485	25	18082	5.9652	1	0.399311	40.4059
GO:0032757~positive regulation of interleukin-8 production	4	0.770713	0.0283198	DDX58, SERPINE1, TLR2, TLR4	485	25	18082	5.9652	1	0.399311	40.4059
GO:0010033~response to organic substance	6	1.15607	0.0299106	P2RX7, SQLE, RELA, CTSC, ANXA5, TGFB1	485	65	18082	3.44146	1	0.41468	42.1395
GO:0070374~positive regulation of ERK1 and ERK2 cascade	11	2.11946	0.0302872	HAVCR2, ICAM1, C5AR1, CD44, TLR2, TLR4, GPER1, TREM2, CD74, TGFB1, CSF1R	485	188	18082	2.18142	1	0.416839	42.5429
GO:0001701~in utero embryonic development	15	2.89017	0.0311352	RARRES2, ACVRL1, TBX3, MYO1E, TGFBR2, SMAD2, MBNL1, MYH9, ITGB1, HHEX, MAN2A1, SIN3A, NOS3, FOXC1, MYC	485	299	18082	1.87036	1	0.423872	43.4415
GO:0001944~vasculature development	4	0.770713	0.0313943	HIF1A, ANP32B, SPI1, LRP5	485	26	18082	5.73577	1	0.424717	43.7133
GO:0046513~ceramide biosynthetic process	4	0.770713	0.0313943	P2RX7, CERS2, SGMS1, DEGS1	485	26	18082	5.73577	1	0.424717	43.7133
GO:0032088~negative regulation of NF-kappaB transcription factor activity	6	1.15607	0.0316774	HAVCR2, IRAK3, PARP10, DAP, TNFAIP3, TRIM21	485	66	18082	3.38932	1	0.425797	44.0091
GO:0048839~inner ear development	6	1.15607	0.0316774	CEBPA, ANP32B, LRP10, IGFBP7, MAPKAPK2, TGFB1	485	66	18082	3.38932	1	0.425797	44.0091
GO:0006879~cellular iron ion homeostasis	5	0.963391	0.0318493	HIF1A, HMOX1, CP, MYC, BMP6	485	45	18082	4.1425	1	0.425734	44.1879
GO:0045907~positive regulation of vasoconstriction	5	0.963391	0.0318493	ICAM1, TBXAS1, PTGS1, RHOA, PTAFR	485	45	18082	4.1425	1	0.425734	44.1879
GO:0006911~phagocytosis, engulfment	5	0.963391	0.0318493	GSN, FCER1G, ABCA1, MYH9, TREM2	485	45	18082	4.1425	1	0.425734	44.1879
GO:0010976~positive regulation of neuron projection development	9	1.7341	0.0323294	LYN, GRN, PLXNB2, PTBP1, ADNP, NFE2L2, FES, ITGB1, ATF1	485	138	18082	2.43147	1	0.428779	44.6844
GO:1903364~positive regulation of cellular protein catabolic process	3	0.578035	0.0335141	PTTG1IP, MSN, TNFAIP3	485	11	18082	10.1679	1	0.438751	45.8919
GO:2000637~positive regulation of gene silencing by miRNA	3	0.578035	0.0335141	AJUBA, NFKB1, STAT3	485	11	18082	10.1679	1	0.438751	45.8919
GO:0045577~regulation of B cell differentiation	3	0.578035	0.0335141	PTPRC, PTPN6, NFAM1	485	11	18082	10.1679	1	0.438751	45.8919
GO:0032495~response to muramyl dipeptide	3	0.578035	0.0335141	IRF5, RELA, TNFAIP3	485	11	18082	10.1679	1	0.438751	45.8919
GO:0048762~mesenchymal cell differentiation	3	0.578035	0.0335141	FOXC1, BMP7, PLAUR	485	11	18082	10.1679	1	0.438751	45.8919
GO:0045603~positive regulation of endothelial cell differentiation	3	0.578035	0.0335141	ACVRL1, ATOH8, BMP6	485	11	18082	10.1679	1	0.438751	45.8919
GO:0032727~positive regulation of interferon-alpha production	3	0.578035	0.0335141	DDX58, IFIH1, TLR4	485	11	18082	10.1679	1	0.438751	45.8919
GO:0008154~actin polymerization or depolymerization	3	0.578035	0.0335141	GSN, CAP1, VASP	485	11	18082	10.1679	1	0.438751	45.8919
GO:0050707~regulation of cytokine secretion	3	0.578035	0.0335141	LYN, TLR2, TLR4	485	11	18082	10.1679	1	0.438751	45.8919
GO:0034142~toll-like receptor 4 signaling pathway	3	0.578035	0.0335141	TLR4, PIK3AP1, CD14	485	11	18082	10.1679	1	0.438751	45.8919
GO:0030307~positive regulation of cell growth	7	1.34875	0.0337146	SGK1, SFRP1, NCOA3, ERBB2, BCL2, CXCL16, RHOA	485	90	18082	2.89975	1	0.438902	46.0938
GO:0002092~positive regulation of receptor internalization	4	0.770713	0.0346363	PLCG2, TBC1D5, CD63, SYK	485	27	18082	5.52333	1	0.446027	47.0128
GO:0032689~negative regulation of interferon-gamma production	4	0.770713	0.0346363	HAVCR2, AXL, TLR4, LGALS9	485	27	18082	5.52333	1	0.446027	47.0128
GO:0006006~glucose metabolic process	6	1.15607	0.0354036	GALM, APOD, INPPL1, HK2, MYC, IGFBP5	485	68	18082	3.28963	1	0.451532	47.7665
GO:0001570~vasculogenesis	6	1.15607	0.0354036	SGPL1, HHEX, MYO1E, HEY2, TGFBR2, TGFB1	485	68	18082	3.28963	1	0.451532	47.7665
GO:0030593~neutrophil chemotaxis	6	1.15607	0.0373638	C5AR1, LGALS3, CSF3R, FCER1G, ITGB2, SYK	485	69	18082	3.24195	1	0.46796	49.6463
GO:0040008~regulation of growth	6	1.15607	0.0373638	IGSF11, PAK2, TGFBR2, SOCS6, KCTD11, IGFBP5	485	69	18082	3.24195	1	0.46796	49.6463
GO:0006357~regulation of transcription from RNA polymerase II promoter	18	3.46821	0.0388472	CEBPA, ERG, TAF3, IKZF1, MITF, SPI1, PKN1, NFKB1, NFKB2, ELK3, ATF1, HHEX, IRF5, NUPR1, HEY2, RHOA, CTDSP1, PTAFR	485	397	18082	1.69039	1	0.47952	51.0262
GO:0001658~branching involved in ureteric bud morphogenesis	5	0.963391	0.0391006	TIMELESS, CD44, SALL1, BCL2, MYC	485	48	18082	3.88359	1	0.479922	51.2582
GO:0030218~erythrocyte differentiation	5	0.963391	0.0391006	LYN, IKZF1, HCLS1, SPI1, JAK2	485	48	18082	3.88359	1	0.479922	51.2582
GO:0045088~regulation of innate immune response	3	0.578035	0.0395166	SAMHD1, TNFAIP3, RNF135	485	12	18082	9.32062	1	0.481752	51.6371
GO:0072015~glomerular visceral epithelial cell development	3	0.578035	0.0395166	MYO1E, PODXL, IQGAP1	485	12	18082	9.32062	1	0.481752	51.6371
GO:0071276~cellular response to cadmium ion	3	0.578035	0.0395166	CYBB, GSN, HMOX1	485	12	18082	9.32062	1	0.481752	51.6371
GO:0097028~dendritic cell differentiation	3	0.578035	0.0395166	LYN, AXL, TREM2	485	12	18082	9.32062	1	0.481752	51.6371
GO:0060391~positive regulation of SMAD protein import into nucleus	3	0.578035	0.0395166	RBPMS, TGFB1, BMP6	485	12	18082	9.32062	1	0.481752	51.6371
GO:0032700~negative regulation of interleukin-17 production	3	0.578035	0.0395166	TLR2, TLR4, TGFB1	485	12	18082	9.32062	1	0.481752	51.6371
GO:0045059~positive thymic T cell selection	3	0.578035	0.0395166	PTPRC, DOCK2, CD74	485	12	18082	9.32062	1	0.481752	51.6371
GO:0035313~wound healing, spreading of epidermal cells	3	0.578035	0.0395166	AJUBA, ACVRL1, ITGA5	485	12	18082	9.32062	1	0.481752	51.6371
GO:0001568~blood vessel development	6	1.15607	0.0414805	HIF1A, TBX3, HEY2, FOXC1, ANTXR1, GJA4	485	71	18082	3.15063	1	0.496895	53.3881
GO:0031214~biomineral tissue development	4	0.770713	0.0416167	FAM20C, TMEM119, DDR2, SRGN	485	29	18082	5.14241	1	0.4962	53.5073
GO:2000378~negative regulation of reactive oxygen species metabolic process	4	0.770713	0.0416167	HIF1A, BCL2, HK2, SIRT2	485	29	18082	5.14241	1	0.4962	53.5073
GO:0045600~positive regulation of fat cell differentiation	5	0.963391	0.0417098	CEBPA, ASXL2, RARRES2, SFRP1, LRP5	485	49	18082	3.80433	1	0.495147	53.5886
GO:0001889~liver development	7	1.34875	0.0421911	CEBPA, HHEX, MAN2A1, RELA, IGF2R, HGF, SLCO2B1	485	95	18082	2.74713	1	0.497364	54.0068
GO:0001503~ossification	7	1.34875	0.0440332	CSF1, BCL2, FOXC1, BMP7, TMEM119, DDR2, BMP6	485	96	18082	2.71851	1	0.510722	55.5747
GO:0032570~response to progesterone	4	0.770713	0.0453515	TSPO, RELA, TLR2, TGFB1	485	30	18082	4.971	1	0.519474	56.6657
GO:0042149~cellular response to glucose starvation	4	0.770713	0.0453515	SH3GLB1, BCL2, SLC2A1, NFE2L2	485	30	18082	4.971	1	0.519474	56.6657
GO:0044344~cellular response to fibroblast growth factor stimulus	4	0.770713	0.0453515	SFRP1, CD44, MYC, IQGAP1	485	30	18082	4.971	1	0.519474	56.6657
GO:0042517~positive regulation of tyrosine phosphorylation of Stat3 protein	4	0.770713	0.0453515	IL6ST, JAK2, STAT3, CSF1R	485	30	18082	4.971	1	0.519474	56.6657
GO:0090004~positive regulation of establishment of protein localization to plasma membrane	4	0.770713	0.0453515	SORBS1, GPER1, ITGB1, RHOG	485	30	18082	4.971	1	0.519474	56.6657
GO:0010761~fibroblast migration	3	0.578035	0.0458902	SGPL1, TNS1, PML	485	13	18082	8.60365	1	0.521894	57.1041
GO:0030195~negative regulation of blood coagulation	3	0.578035	0.0458902	CD34, ANXA5, PROS1	485	13	18082	8.60365	1	0.521894	57.1041
GO:0045576~mast cell activation	3	0.578035	0.0458902	FCER1G, TLR4, LCP2	485	13	18082	8.60365	1	0.521894	57.1041
GO:0043537~negative regulation of blood vessel endothelial cell migration	3	0.578035	0.0458902	ACVRL1, RGCC, TGFB1	485	13	18082	8.60365	1	0.521894	57.1041
GO:0060411~cardiac septum morphogenesis	3	0.578035	0.0458902	DHRS3, HEY2, BMP7	485	13	18082	8.60365	1	0.521894	57.1041
GO:0043518~negative regulation of DNA damage response, signal transduction by p53 class mediator	3	0.578035	0.0458902	CD44, PTTG1IP, CD74	485	13	18082	8.60365	1	0.521894	57.1041
GO:0097190~apoptotic signaling pathway	5	0.963391	0.0472169	SGPL1, LTBR, TICAM1, PAWR, DAP	485	51	18082	3.65514	1	0.530386	58.1662
GO:0033138~positive regulation of peptidyl-serine phosphorylation	6	1.15607	0.0481503	CD44, HCLS1, BCL2, DOCK7, TGFB1, FNIP2	485	74	18082	3.0229	1	0.535682	58.8985
GO:0030324~lung development	8	1.54143	0.0491952	CEBPA, EIF4EBP1, LIPA, TIMELESS, PDPN, TGFBR2, NOS3, SMAD2	485	124	18082	2.40532	1	0.541703	59.7038
GO:0045746~negative regulation of Notch signaling pathway	4	0.770713	0.0492465	PEAR1, HEY2, NOTCH4, BMP7	485	31	18082	4.81064	1	0.540257	59.743
GO:0070372~regulation of ERK1 and ERK2 cascade	4	0.770713	0.0492465	PTPN6, LYN, ERBB2, SYK	485	31	18082	4.81064	1	0.540257	59.743
GO:0006909~phagocytosis	5	0.963391	0.0501143	PLD4, PECAM1, AXL, ITGB2, ANXA3	485	52	18082	3.58485	1	0.544848	60.3999
GO:0031532~actin cytoskeleton reorganization	5	0.963391	0.0501143	PLEK, RHOA, ANTXR1, MYH9, FLNA	485	52	18082	3.58485	1	0.544848	60.3999
GO:0043627~response to estrogen	6	1.15607	0.0505063	ARPC1B, HMOX1, TGFBR2, TRIM25, CTNNA1, MMP2	485	75	18082	2.9826	1	0.545899	60.6933
GO:0019886~antigen processing and presentation of exogenous peptide antigen via MHC class II	3	0.578035	0.0526107	UNC93B1, FCER1G, CD74	485	14	18082	7.9891	1	0.55917	62.2337
GO:0001886~endothelial cell morphogenesis	3	0.578035	0.0526107	ID1, PECAM1, NOTCH4	485	14	18082	7.9891	1	0.55917	62.2337
GO:0030225~macrophage differentiation	3	0.578035	0.0526107	CEBPA, CSF1, SPI1	485	14	18082	7.9891	1	0.55917	62.2337
GO:0033160~positive regulation of protein import into nucleus, translocation	3	0.578035	0.0526107	TNFRSF1A, UBR5, JAK2	485	14	18082	7.9891	1	0.55917	62.2337
GO:0045060~negative thymic T cell selection	3	0.578035	0.0526107	PTPRC, DOCK2, CD74	485	14	18082	7.9891	1	0.55917	62.2337
GO:0070935~3'-UTR-mediated mRNA stabilization	3	0.578035	0.0526107	MYD88, PTBP1, MAPKAPK2	485	14	18082	7.9891	1	0.55917	62.2337
GO:0001817~regulation of cytokine production	3	0.578035	0.0526107	ELF1, LYN, IQGAP1	485	14	18082	7.9891	1	0.55917	62.2337
GO:0042744~hydrogen peroxide catabolic process	3	0.578035	0.0526107	GPX1, PRDX6, TXNRD1	485	14	18082	7.9891	1	0.55917	62.2337
GO:1990776~response to angiotensin	2	0.385356	0.0528189	CYBB, IQGAP1	485	2	18082	37.2825	1	0.558826	62.383
GO:2001189~negative regulation of T cell activation via T cell receptor contact with antigen bound to MHC molecule on antigen presenting cell	2	0.385356	0.0528189	HAVCR2, LGALS3	485	2	18082	37.2825	1	0.558826	62.383
GO:2000521~negative regulation of immunological synapse formation	2	0.385356	0.0528189	HAVCR2, LGALS3	485	2	18082	37.2825	1	0.558826	62.383
GO:0038145~macrophage colony-stimulating factor signaling pathway	2	0.385356	0.0528189	CSF1, CSF1R	485	2	18082	37.2825	1	0.558826	62.383
GO:1903923~positive regulation of protein processing in phagocytic vesicle	2	0.385356	0.0528189	GSN, MYH9	485	2	18082	37.2825	1	0.558826	62.383
GO:1902728~positive regulation of growth factor dependent skeletal muscle satellite cell proliferation	2	0.385356	0.0528189	JAK2, STAT3	485	2	18082	37.2825	1	0.558826	62.383
GO:1902766~skeletal muscle satellite cell migration	2	0.385356	0.0528189	RHOA, RHOC	485	2	18082	37.2825	1	0.558826	62.383
GO:2000098~negative regulation of smooth muscle cell-matrix adhesion	2	0.385356	0.0528189	APOD, SERPINE1	485	2	18082	37.2825	1	0.558826	62.383
GO:1900425~negative regulation of defense response to bacterium	2	0.385356	0.0528189	HAVCR2, SIRT2	485	2	18082	37.2825	1	0.558826	62.383
GO:0002431~Fc receptor mediated stimulatory signaling pathway	2	0.385356	0.0528189	LYN, FCER1G	485	2	18082	37.2825	1	0.558826	62.383
GO:0032355~response to estradiol	7	1.34875	0.0539909	GRN, TFPI, NOS3, BMP7, MYC, TGFB1, STAT3	485	101	18082	2.58393	1	0.56518	63.2128
GO:0043406~positive regulation of MAP kinase activity	5	0.963391	0.0561952	AJUBA, ERBB2, PIK3R5, TGFB1, IQGAP1	485	54	18082	3.45208	1	0.578329	64.727
GO:0003151~outflow tract morphogenesis	5	0.963391	0.0561952	DHRS3, HIF1A, TBX3, HEY2, TGFBR2	485	54	18082	3.45208	1	0.578329	64.727
GO:0071392~cellular response to estradiol stimulus	4	0.770713	0.0575067	SFRP1, NCOA3, GPER1, MMP2	485	33	18082	4.51909	1	0.585191	65.5998
GO:0046847~filopodium assembly	3	0.578035	0.0596551	ITGA6, ITGB4, SPATA13	485	15	18082	7.45649	1	0.597219	66.9855
GO:0045824~negative regulation of innate immune response	3	0.578035	0.0596551	HAVCR2, IRAK3, TNFAIP3	485	15	18082	7.45649	1	0.597219	66.9855
GO:2000249~regulation of actin cytoskeleton reorganization	3	0.578035	0.0596551	CD2AP, TGFB1, CSF1R	485	15	18082	7.45649	1	0.597219	66.9855
GO:0006956~complement activation	3	0.578035	0.0596551	C4A, C4B, RGCC	485	15	18082	7.45649	1	0.597219	66.9855
GO:0032026~response to magnesium ion	3	0.578035	0.0596551	PLCG2, CD14, BMP6	485	15	18082	7.45649	1	0.597219	66.9855
GO:0035136~forelimb morphogenesis	3	0.578035	0.0596551	SALL3, TBX3, SALL1	485	15	18082	7.45649	1	0.597219	66.9855
GO:0007010~cytoskeleton organization	7	1.34875	0.0605695	AJUBA, FMNL3, DOCK2, RHOA, CNN2, CAP1, RHOU	485	104	18082	2.5094	1	0.601178	67.5592
GO:0050829~defense response to Gram-negative bacterium	5	0.963391	0.0626545	GSDMD, SERPINE1, TLR4, SSC5D, B2M	485	56	18082	3.32879	1	0.612216	68.8322
GO:0045668~negative regulation of osteoblast differentiation	5	0.963391	0.0626545	SFRP1, ID1, ID3, IGFBP5, LRP5	485	56	18082	3.32879	1	0.612216	68.8322
GO:0030336~negative regulation of cell migration	7	1.34875	0.0652084	ACVRL1, SFRP1, BST2, BCL2, SERPINE1, CNN2, IGFBP5	485	106	18082	2.46205	1	0.625619	70.3273
GO:0051603~proteolysis involved in cellular protein catabolic process	5	0.963391	0.0660244	CTSZ, CTSC, CTSS, CAPN2, PSMB8	485	57	18082	3.27039	1	0.62858	70.7905
GO:0007005~mitochondrion organization	6	1.15607	0.0660386	CEBPA, RAB32, MAN2A1, P2RX7, SH3GLB1, RAB29	485	81	18082	2.76166	1	0.626898	70.7986
GO:0043524~negative regulation of neuron apoptotic process	9	1.7341	0.0662421	NES, HIF1A, C5AR1, BCL2, HMOX1, AXL, ADNP, RHOA, JAK2	485	160	18082	2.09714	1	0.626313	70.913
GO:0042177~negative regulation of protein catabolic process	4	0.770713	0.0663751	IRAK3, RELA, FLNA, SIRT2	485	35	18082	4.26085	1	0.62533	70.9876
GO:0071773~cellular response to BMP stimulus	4	0.770713	0.0663751	ACVRL1, SFRP1, BMP7, BMP6	485	35	18082	4.26085	1	0.62533	70.9876
GO:0001707~mesoderm formation	4	0.770713	0.0663751	CRB2, SMAD2, TXNRD1, BMP7	485	35	18082	4.26085	1	0.62533	70.9876
GO:0042593~glucose homeostasis	8	1.54143	0.0666341	CEBPA, HIF1A, PYGL, PRCP, ADIPOR2, NMB, STAT3, IGFBP5	485	133	18082	2.24255	1	0.625073	71.1322
GO:0018105~peptidyl-serine phosphorylation	8	1.54143	0.0666341	SGK1, PAK2, PKN3, BCL2, TGFBR2, PKN1, MAPKAPK2, SYK	485	133	18082	2.24255	1	0.625073	71.1322
GO:0060042~retina morphogenesis in camera-type eye	3	0.578035	0.0670013	MAN2A1, CRB2, LRP5	485	16	18082	6.99046	1	0.625435	71.3361
GO:0043306~positive regulation of mast cell degranulation	3	0.578035	0.0670013	ADORA3, FCER1G, SYK	485	16	18082	6.99046	1	0.625435	71.3361
GO:0031103~axon regeneration	3	0.578035	0.0670013	BCL2, JAK2, CTNNA1	485	16	18082	6.99046	1	0.625435	71.3361
GO:0001921~positive regulation of receptor recycling	3	0.578035	0.0670013	RAB29, VAMP3, ARAP1	485	16	18082	6.99046	1	0.625435	71.3361
GO:0033280~response to vitamin D	3	0.578035	0.0670013	TRIM25, BMP7, TGFB1	485	16	18082	6.99046	1	0.625435	71.3361
GO:0042993~positive regulation of transcription factor import into nucleus	3	0.578035	0.0670013	DDX58, HCLS1, FLNA	485	16	18082	6.99046	1	0.625435	71.3361
GO:2000353~positive regulation of endothelial cell apoptotic process	3	0.578035	0.0670013	RGCC, GPER1, ANO6	485	16	18082	6.99046	1	0.625435	71.3361
GO:0035729~cellular response to hepatocyte growth factor stimulus	3	0.578035	0.0670013	RELA, HGF, SIRT2	485	16	18082	6.99046	1	0.625435	71.3361
GO:0051216~cartilage development	6	1.15607	0.0688593	HIF1A, CD44, TGFBR2, CREB3L2, BMP7, BMP6	485	82	18082	2.72799	1	0.634137	72.3473
GO:0001558~regulation of cell growth	5	0.963391	0.0694868	DDR1, SGK1, CD44, IGFBP7, IGFBP5	485	58	18082	3.21401	1	0.635881	72.6812
GO:0042542~response to hydrogen peroxide	5	0.963391	0.0694868	GPX1, CASP6, BCL2, HMOX1, MMP2	485	58	18082	3.21401	1	0.635881	72.6812
GO:0071364~cellular response to epidermal growth factor stimulus	4	0.770713	0.0710297	ID1, ERBB2, MYC, IQGAP1	485	36	18082	4.1425	1	0.642554	73.4859
GO:0043200~response to amino acid	4	0.770713	0.0710297	ICAM1, LYN, RELA, RHOA	485	36	18082	4.1425	1	0.642554	73.4859
GO:0048008~platelet-derived growth factor receptor signaling pathway	4	0.770713	0.0710297	SGPL1, MYO1E, JAK2, IQGAP1	485	36	18082	4.1425	1	0.642554	73.4859
GO:0045786~negative regulation of cell cycle	4	0.770713	0.0710297	CEBPA, NUPR1, BMP7, TGFB1	485	36	18082	4.1425	1	0.642554	73.4859
GO:0030513~positive regulation of BMP signaling pathway	4	0.770713	0.0710297	ACVRL1, CRB2, SMAD2, NEO1	485	36	18082	4.1425	1	0.642554	73.4859
GO:0043408~regulation of MAPK cascade	5	0.963391	0.0730408	ID1, PIK3AP1, BMP7, TGFB1, BMP6	485	59	18082	3.15953	1	0.651512	74.5013
GO:0071354~cellular response to interleukin-6	3	0.578035	0.0746282	RELA, NFKB1, SELPLG	485	17	18082	6.57926	1	0.658028	75.2767
GO:0071549~cellular response to dexamethasone stimulus	4	0.770713	0.0758266	EIF4EBP1, FBXO32, JAK2, TGFB1	485	37	18082	4.03054	1	0.662427	75.8473
GO:0030177~positive regulation of Wnt signaling pathway	4	0.770713	0.0758266	HHEX, SFRP1, SALL1, TLR2	485	37	18082	4.03054	1	0.662427	75.8473
GO:0007566~embryo implantation	5	0.963391	0.0766855	DDR1, GRN, IGFBP7, TGFBR2, MMP2	485	60	18082	3.10687	1	0.665053	76.2485
GO:0060021~palate development	6	1.15607	0.0777143	SGPL1, DHRS3, ANP32B, TBX3, TGFBR2, SMAD2	485	85	18082	2.6317	1	0.668475	76.7209
GO:0071727~cellular response to triacyl bacterial lipopeptide	2	0.385356	0.0781748	TLR2, CD14	485	3	18082	24.855	1	0.669075	76.9294
GO:0019318~hexose metabolic process	2	0.385356	0.0781748	GALM, HK3	485	3	18082	24.855	1	0.669075	76.9294
GO:0070232~regulation of T cell apoptotic process	2	0.385356	0.0781748	LGALS3, GIMAP8	485	3	18082	24.855	1	0.669075	76.9294
GO:0009609~response to symbiotic bacterium	2	0.385356	0.0781748	GPX1, PTAFR	485	3	18082	24.855	1	0.669075	76.9294
GO:0002238~response to molecule of fungal origin	2	0.385356	0.0781748	MYD88, TLR2	485	3	18082	24.855	1	0.669075	76.9294
GO:1901315~negative regulation of histone H2A K63-linked ubiquitination	2	0.385356	0.0781748	UBR5, TRIP12	485	3	18082	24.855	1	0.669075	76.9294
GO:0072537~fibroblast activation	2	0.385356	0.0781748	RGCC, IL17RA	485	3	18082	24.855	1	0.669075	76.9294
GO:0032911~negative regulation of transforming growth factor beta1 production	2	0.385356	0.0781748	CD2AP, FURIN	485	3	18082	24.855	1	0.669075	76.9294
GO:0045103~intermediate filament-based process	2	0.385356	0.0781748	GFAP, VIM	485	3	18082	24.855	1	0.669075	76.9294
GO:0021502~neural fold elevation formation	2	0.385356	0.0781748	HIF1A, BMP7	485	3	18082	24.855	1	0.669075	76.9294
GO:0002554~serotonin secretion by platelet	2	0.385356	0.0781748	FCER1G, SYK	485	3	18082	24.855	1	0.669075	76.9294
GO:0050855~regulation of B cell receptor signaling pathway	2	0.385356	0.0781748	PTPRC, LYN	485	3	18082	24.855	1	0.669075	76.9294
GO:0070487~monocyte aggregation	2	0.385356	0.0781748	CD44, BMP7	485	3	18082	24.855	1	0.669075	76.9294
GO:0002246~wound healing involved in inflammatory response	2	0.385356	0.0781748	CD44, HMOX1	485	3	18082	24.855	1	0.669075	76.9294
GO:0032959~inositol trisphosphate biosynthetic process	2	0.385356	0.0781748	PLCG2, PTAFR	485	3	18082	24.855	1	0.669075	76.9294
GO:0043366~beta selection	2	0.385356	0.0781748	RHOA, SYK	485	3	18082	24.855	1	0.669075	76.9294
GO:0039529~RIG-I signaling pathway	2	0.385356	0.0781748	DDX58, LSM14A	485	3	18082	24.855	1	0.669075	76.9294
GO:2000401~regulation of lymphocyte migration	2	0.385356	0.0781748	STK10, MSN	485	3	18082	24.855	1	0.669075	76.9294
GO:0033003~regulation of mast cell activation	2	0.385356	0.0781748	PLSCR1, LYN	485	3	18082	24.855	1	0.669075	76.9294
GO:0042531~positive regulation of tyrosine phosphorylation of STAT protein	2	0.385356	0.0781748	LYN, HCLS1	485	3	18082	24.855	1	0.669075	76.9294
GO:0070782~phosphatidylserine exposure on apoptotic cell surface	2	0.385356	0.0781748	PLSCR1, ANO6	485	3	18082	24.855	1	0.669075	76.9294
GO:0035590~purinergic nucleotide receptor signaling pathway	2	0.385356	0.0781748	P2RX7, ANO6	485	3	18082	24.855	1	0.669075	76.9294
GO:0002513~tolerance induction to self antigen	2	0.385356	0.0781748	LYN, TGFB1	485	3	18082	24.855	1	0.669075	76.9294
GO:0042147~retrograde transport, endosome to Golgi	5	0.963391	0.0804198	RAB29, VPS54, TBC1D5, VAMP3, ANKFY1	485	61	18082	3.05594	1	0.678218	77.921
GO:0060412~ventricular septum morphogenesis	4	0.770713	0.0807625	TBX3, HEY2, TGFBR2, FGFRL1	485	38	18082	3.92447	1	0.678204	78.0688
GO:0006605~protein targeting	4	0.770713	0.0807625	MYO1C, HPS4, PML, SYNGR2	485	38	18082	3.92447	1	0.678204	78.0688
GO:0009636~response to toxic substance	6	1.15607	0.080796	GPX1, NUPR1, LYN, BCL2, TLR2, EPHX1	485	86	18082	2.6011	1	0.676736	78.0832
GO:0016485~protein processing	6	1.15607	0.080796	AEBP1, P2RX7, CTSS, MYC, FURIN, SRGN	485	86	18082	2.6011	1	0.676736	78.0832
GO:0043032~positive regulation of macrophage activation	3	0.578035	0.0825156	HAVCR2, TNIP2, LGALS9	485	18	18082	6.21375	1	0.683135	78.8102
GO:0022408~negative regulation of cell-cell adhesion	3	0.578035	0.0825156	PODXL, JAK2, TGFB1	485	18	18082	6.21375	1	0.683135	78.8102
GO:0051770~positive regulation of nitric-oxide synthase biosynthetic process	3	0.578035	0.0825156	TLR2, TLR4, JAK2	485	18	18082	6.21375	1	0.683135	78.8102
GO:0001678~cellular glucose homeostasis	3	0.578035	0.0825156	HK3, SOCS6, HK2	485	18	18082	6.21375	1	0.683135	78.8102
GO:0051693~actin filament capping	3	0.578035	0.0825156	GSN, CAPG, MYH9	485	18	18082	6.21375	1	0.683135	78.8102
GO:0001774~microglial cell activation	3	0.578035	0.0825156	CLU, TLR2, TLR4	485	18	18082	6.21375	1	0.683135	78.8102
GO:0048546~digestive tract morphogenesis	3	0.578035	0.0825156	HIF1A, SFRP1, BCL2	485	18	18082	6.21375	1	0.683135	78.8102
GO:0045579~positive regulation of B cell differentiation	3	0.578035	0.0825156	IKZF1, INPP5D, SYK	485	18	18082	6.21375	1	0.683135	78.8102
GO:0051260~protein homooligomerization	10	1.92678	0.0830295	STOM, HMOX1, ATL3, GSDMD, FGFRL1, AK3, TGM2, AQP4, ANXA5, KCTD11	485	197	18082	1.89251	1	0.683888	79.0231
GO:0001649~osteoblast differentiation	7	1.34875	0.0830355	SFRP1, DNAJC13, RRBP1, RPS11, TMEM119, IGFBP5, BMP6	485	113	18082	2.30953	1	0.682315	79.0256
GO:0000082~G1/S transition of mitotic cell cycle	5	0.963391	0.0842427	EIF4EBP1, ANP32B, RGCC, RHOU, ITGB1	485	62	18082	3.00665	1	0.686212	79.5175
GO:2001235~positive regulation of apoptotic signaling pathway	4	0.770713	0.0858338	PML, JAK2, CTSC, MYC	485	39	18082	3.82384	1	0.691737	80.1493
GO:0034605~cellular response to heat	4	0.770713	0.0858338	LYN, HMOX1, SLC52A3, MYOF	485	39	18082	3.82384	1	0.691737	80.1493
GO:0006351~transcription, DNA-templated	61	11.7534	0.0877562	BACH1, AEBP1, ELF1, HELZ2, MITF, SPI1, NFKB1, PAWR, NFKB2, SIN3A, FLI1, MDFIC, HEY2, CREB3L2, ATOH8, BHLHE41, TNIP2, MYC, RELA, ADNP, PKN1, HHEX, RBPMS, BAZ1A, HIF1A, NCOA3, TIMELESS, PARP14, NCOA6, TGIF1, FOXC1, NFE2L2, ERBB2, TFCP2L1, PML, ELK3, SP110, ATF1, LYL1, TSC22D4, NFATC3, CEBPA, ASXL2, KLF6, ERG, TAF3, TBX3, IKZF1, SMAD2, TEAD3, SIRT2, STAT3, SALL3, AJUBA, NOTCH3, IRF5, NUPR1, ID1, SAL…	485	1885	18082	1.20649	1	0.698563	80.8882
GO:0042632~cholesterol homeostasis	5	0.963391	0.0881529	NPC1, NPC2, LDLR, ABCA1, LRP5	485	63	18082	2.95893	1	0.698709	81.0373
GO:0010039~response to iron ion	3	0.578035	0.090644	CASP6, BCL2, CYBRD1	485	19	18082	5.88671	1	0.70769	81.9494
GO:0031334~positive regulation of protein complex assembly	3	0.578035	0.090644	AJUBA, TGFB1, FNIP2	485	19	18082	5.88671	1	0.70769	81.9494
GO:0031589~cell-substrate adhesion	3	0.578035	0.090644	ITGA6, ITGA5, ITGB1	485	19	18082	5.88671	1	0.70769	81.9494
GO:0010951~negative regulation of endopeptidase activity	3	0.578035	0.090644	RENBP, CRB2, SERPINE1	485	19	18082	5.88671	1	0.70769	81.9494
GO:0016601~Rac protein signal transduction	3	0.578035	0.090644	WASF2, RHOU, RHOG	485	19	18082	5.88671	1	0.70769	81.9494
GO:0070542~response to fatty acid	3	0.578035	0.090644	TBXAS1, TLR2, TLR4	485	19	18082	5.88671	1	0.70769	81.9494
GO:0001523~retinoid metabolic process	3	0.578035	0.090644	RARRES2, DHRS3, LDLR	485	19	18082	5.88671	1	0.70769	81.9494
GO:0030278~regulation of ossification	3	0.578035	0.090644	DHRS3, SFRP1, CSF1	485	19	18082	5.88671	1	0.70769	81.9494
GO:0030220~platelet formation	3	0.578035	0.090644	PTPN6, MYH9, NBEAL2	485	19	18082	5.88671	1	0.70769	81.9494
GO:0001916~positive regulation of T cell mediated cytotoxicity	3	0.578035	0.090644	PTPRC, P2RX7, B2M	485	19	18082	5.88671	1	0.70769	81.9494
GO:0001569~patterning of blood vessels	4	0.770713	0.0910366	CXCR4, TGFBR2, NOTCH4, NFATC3	485	40	18082	3.72825	1	0.707781	82.0893
GO:0042130~negative regulation of T cell proliferation	4	0.770713	0.0910366	HAVCR2, PTPN6, PAWR, TGFB1	485	40	18082	3.72825	1	0.707781	82.0893
GO:0001654~eye development	4	0.770713	0.0910366	SMOC1, FOXC1, BMP7, BMP6	485	40	18082	3.72825	1	0.707781	82.0893
GO:0071363~cellular response to growth factor stimulus	5	0.963391	0.0921493	SFRP1, ERBB2, TGIF1, CPNE3, TGFB1	485	64	18082	2.91269	1	0.710828	82.4802
GO:0097191~extrinsic apoptotic signaling pathway	4	0.770713	0.0963673	P2RX7, PML, JAK2, TGFB1	485	41	18082	3.63731	1	0.7261	83.8902
GO:0006509~membrane protein ectodomain proteolysis	3	0.578035	0.0989952	P2RX7, SPPL2A, MYH9	485	20	18082	5.59237	1	0.734619	84.7138
GO:0030318~melanocyte differentiation	3	0.578035	0.0989952	BCL2, HPS4, MITF	485	20	18082	5.59237	1	0.734619	84.7138
GO:0007520~myoblast fusion	3	0.578035	0.0989952	NEO1, CAPN2, MYH9	485	20	18082	5.59237	1	0.734619	84.7138
