# Supplementary material for: Partial inhibition of mitochondrial complex I ameliorates Alzheimer’s disease pathology and cognition in APP/PS1 female mice
Source: Commun Biol. 2021 Jan 8;4:61. doi: 10.1038/s42003-020-01584-y (PMC7794523; doi:10.1038/s42003-020-01584-y)
Supplement: Supplementary file 19 — Supplementary Data 16 [file 42003_2020_1584_MOESM19_ESM.xlsx]

## Sheet: Data 15
Supplementary Data 16. List of 71 up-regulated DEGs in APP/PS1+CP2 vs. APP/PS1 and APP/PS1 vs. NTG gene set comparison matched to the up-regulated genes identified in the female AMP-AD cohort
												sample ID`s	sample ID`s	sample ID`s	sample ID`s	sample ID`s	sample ID`s	sample ID`s	sample ID`s	sample ID`s	sample ID`s																						sample ID`s	sample ID`s	sample ID`s	sample ID`s	sample ID`s	sample ID`s	sample ID`s
hgnc_symbol	otherID	ensembl_gene_id	ORDER.CLUSTER	Original.row	GeneID	Chr	GeneName	Start	Stop	UP.DOWN	CodingLength	AD.CP2.21	AD.CP2.22	AD.CP2.23	AD.CP2.24	AD.CP2.25	AD.16	AD.17	AD.18	AD.19	AD.20	s.21.RPKM	s.22.RPKM	s.23.RPKM	s.24.RPKM	s.25.RPKM	s.16.RPKM	s.17.RPKM	s.18.RPKM	s.19.RPKM	s.20.RPKM	baseMean	log2FoldChange	lfcSE	stat	pvalue	padj	Chr.1	GeneName.1	Start.1	Stop.1	CodingLength.1	AD.16	AD.17	AD.18	AD.19	AD.20	NTG.7	NTG.8
ADIPOR2	27	ENSG00000006831	89	201	ENSMUSG00000030168	chr6	Adipor2	119353150	119417704	DOWN	5979	6041	6094	6009	8399	6543	6889	8863	9172	6211	8310	9.66165	9.7382	10.4195	11.0711	11.1964	10.9674	14.4604	12.1123	10.7414	12.3845	7186.52	-0.202173	0.0837972	-2.41264	0.0158373	0.49216	chr6	Adipor2	119353150	119417704	5979	6889	8863	9172	6211	8310	6856	4963
AGFG2	583	ENSG00000106351	86	193	ENSMUSG00000029722	chr5	Agfg2	137650483	137684726	DOWN	3802	3431	3630	2972	4180	3209	4212	5405	4361	3442	4156	8.62855	9.12132	8.10345	8.66394	8.63464	10.5441	13.8667	9.05576	9.3602	9.7393	3876.43	-0.267324	0.102406	-2.61045	0.00904243	0.420951	chr5	Agfg2	137650483	137684726	3802	4212	5405	4361	3442	4156	3274	2449
AJUBA	1040	ENSG00000129474	265	97	ENSMUSG00000022178	chr14	Ajuba	54567469	54577661	DOWN	3503	167	174	126	246	175	205	242	290	228	169	0.455823	0.474529	0.372867	0.553397	0.511063	0.55698	0.673835	0.653581	0.672933	0.429834	199.505	-0.314235	0.152897	-2.05521	0.0398589	0.6257	chr14	Ajuba	54567469	54577661	3503	205	242	290	228	169	115	141
AK3	1546	ENSG00000147853	104	127	ENSMUSG00000024782	chr19	Ak3	29020833	29047961	DOWN	3120	8382	8953	7174	10032	7749	9228	9752	10849	8262	9390	25.6861	27.4127	23.835	25.3372	25.407	28.149	30.4861	27.4512	27.3774	26.8133	8914.51	-0.120504	0.0401221	-3.00343	0.00266956	0.302482	chr19	Ak3	29020833	29047961	3120	9228	9752	10849	8262	9390	9069	6017
ALOX5AP	1136	ENSG00000132965	195	413	ENSMUSG00000060063	chr5	Alox5ap	149265058	149288045	DOWN	852	491	465	339	408	297	374	572	650	595	469	5.50524	5.20932	4.12096	3.77031	3.56294	4.17419	6.54258	6.01769	7.21388	4.90007	462.963	-0.362061	0.171633	-2.10951	0.0349002	0.598738	chr5	Alox5ap	149265058	149288045	852	374	572	650	595	469	230	223
APOD	2512	ENSG00000189058	56	105	ENSMUSG00000022548	chr16	Apod	31296192	31314808	DOWN	2577	17103	20485	12102	16406	12401	12044	28557	35797	26650	22432	63.4502	75.933	48.6767	50.1632	49.2237	44.4772	108.077	109.655	106.909	77.5467	20083.9	-0.616165	0.20756	-2.96861	0.00299149	0.312259	chr16	Apod	31296192	31314808	2577	12044	28557	35797	26650	22432	21175	11685
B2M	1995	ENSG00000166710	175	420	ENSMUSG00000060802	chr2	B2m	122147686	122153083	DOWN	860	12799	14223	11017	14638	12034	10621	19129	27843	18711	16256	142.173	157.858	132.681	134.012	143.024	117.439	216.766	255.375	224.747	168.263	15483.9	-0.448167	0.156923	-2.85597	0.00429058	0.336205	chr2	B2m	122147686	122153083	860	10621	19129	27843	18711	16256	7347	5106
C5AR1	2564	ENSG00000197405	209	365	ENSMUSG00000049130	chr7	C5ar1	16246743	16259540	DOWN	2570	97	108	69	134	88	106	153	146	151	202	0.360839	0.40142	0.278288	0.410836	0.350253	0.392512	0.580619	0.448452	0.607401	0.700209	124.224	-0.586134	0.20302	-2.88707	0.00388847	0.3301	chr7	C5ar1	16246743	16259540	2570	106	153	146	151	202	47	37
CAP1	1090	ENSG00000131236	284	175	ENSMUSG00000028656	chr4	Cap1	122859047	122886056	DOWN	3494	17566	18138	15137	21666	15815	22815	19674	22480	16155	19702	48.0695	49.5929	44.9097	48.8649	46.3045	62.1474	54.9222	50.7942	47.8036	50.2391	18773.7	-0.147576	0.0735878	-2.00544	0.0449155	0.637134	chr4	Cap1	122859047	122886056	3494	22815	19674	22480	16155	19702	15618	12717
CARHSP1	1641	ENSG00000153048	144	23	ENSMUSG00000008393	chr16	Carhsp1	8658587	8672153	DOWN	2849	4258	4382	3513	4568	3694	5288	4434	5631	4248	4473	14.2891	14.6928	12.7815	12.6342	13.2633	17.6643	15.1793	15.6029	15.4149	13.9873	4421.84	-0.188203	0.0714774	-2.63305	0.0084623	0.410021	chr16	Carhsp1	8658587	8672153	2849	5288	4434	5631	4248	4473	4431	2837
CD163	2278	ENSG00000177575	288	25	ENSMUSG00000008845	chr6	Cd163	124304651	124330527	DOWN	4492	134	261	206	278	228	515	377	260	234	399	0.285241	0.555113	0.475421	0.487724	0.519277	1.09124	0.818667	0.456985	0.538617	0.791434	288.882	-0.660702	0.258518	-2.55573	0.0105964	0.438227	chr6	Cd163	124304651	124330527	4492	515	377	260	234	399	209	189
CDC14A	267	ENSG00000079335	126	253	ENSMUSG00000033502	chr3	Cdc14a	116272553	116424032	DOWN	11335	553	394	371	440	345	482	542	659	496	476	0.466561	0.332134	0.339361	0.305956	0.31143	0.404796	0.466489	0.459083	0.452504	0.374219	472.41	-0.279885	0.127879	-2.18867	0.028621	0.589186	chr3	Cdc14a	116272553	116424032	11335	482	542	659	496	476	380	376
CEBPA	2761	ENSG00000245848	215	268	ENSMUSG00000034957	chr7	Cebpa	35119293	35121926	DOWN	2634	2108	2363	1510	1901	1505	1919	2487	2626	2822	2649	7.65127	8.5696	5.94215	5.68679	5.84463	6.93336	9.20868	7.87008	11.0759	8.95942	2182.73	-0.374328	0.14721	-2.54281	0.0109964	0.444663	chr7	Cebpa	35119293	35121926	2634	1919	2487	2626	2822	2649	996	844
CLDN11	58	ENSG00000013297	204	295	ENSMUSG00000037625	chr3	Cldn11	31149920	31164324	DOWN	1870	12300	14030	9964	14284	11661	12281	14477	16850	13741	14692	62.8746	71.6575	55.2214	60.1786	63.7768	62.4898	75.4931	71.1199	75.9531	69.9819	13332.3	-0.164274	0.0695083	-2.36338	0.0181092	0.50097	chr3	Cldn11	31149920	31164324	1870	12281	14477	16850	13741	14692	11134	7893
CLIC1	2687	ENSG00000213719	199	19	ENSMUSG00000007041	chr17	Clic1	35049966	35058749	DOWN	1799	1372	1446	874	1142	850	1036	1337	2174	1620	1438	7.28996	7.67668	5.03485	5.00103	4.83223	5.47945	7.24705	9.53789	9.30772	7.11975	1312.23	-0.36007	0.175173	-2.0555	0.0398303	0.6257	chr17	Clic1	35049966	35058749	1799	1036	1337	2174	1620	1438	928	554
CTSZ	461	ENSG00000101160	212	44	ENSMUSG00000016256	chr2	Ctsz	174427493	174439039	DOWN	1441	7955	8529	5797	7126	4927	6626	7963	9798	9545	9736	52.7617	56.5211	41.6855	38.9535	34.9638	43.7457	53.8783	53.6584	68.456	60.1719	7760.84	-0.304172	0.148065	-2.05431	0.0399455	0.6257	chr2	Ctsz	174427493	174439039	1441	6626	7963	9798	9545	9736	3234	2200
DDX58	603	ENSG00000107201	180	313	ENSMUSG00000040296	chr4	Ddx58	40203773	40239828	DOWN	7050	758	760	578	866	731	588	970	1419	928	862	1.02816	1.03001	0.850011	0.968128	1.06088	0.793919	1.34222	1.58927	1.36113	1.08952	833.113	-0.303567	0.15253	-1.99021	0.0465683	0.637134	chr4	Ddx58	40203773	40239828	7050	588	970	1419	928	862	388	356
DEGS1	1455	ENSG00000143753	106	303	ENSMUSG00000038633	chr1	Degs1	182275772	182282804	DOWN	2591	6273	6608	5203	7991	5442	6481	7297	8882	6092	6859	23.1464	24.362	20.8145	24.3014	21.4845	23.8044	27.467	27.0608	24.3067	23.5833	6635.85	-0.12916	0.0512917	-2.51814	0.0117977	0.450374	chr1	Degs1	182275772	182282804	2591	6481	7297	8882	6092	6859	6522	4432
DNALI1	1869	ENSG00000163879	82	331	ENSMUSG00000042707	chr4	Dnali1	125055338	125065703	DOWN	2133	183	180	124	196	197	182	376	278	204	206	0.820163	0.806038	0.602524	0.723981	0.944654	0.811945	1.71908	1.02876	0.988636	0.860303	210.735	-0.450484	0.209017	-2.15525	0.0311422	0.590298	chr4	Dnali1	125055338	125065703	2133	182	376	278	204	206	106	173
FKBP5	387	ENSG00000096060	289	123	ENSMUSG00000024222	chr17	Fkbp5	28399095	28517524	DOWN	6363	2502	2556	2823	3767	2783	3780	3909	3205	3036	4564	3.76011	3.83803	4.59968	4.66585	4.47491	5.65472	5.99291	3.97707	4.9337	6.39137	3283.36	-0.323917	0.137465	-2.35635	0.0184554	0.506004	chr17	Fkbp5	28399095	28517524	6363	3780	3909	3205	3036	4564	2698	2182
GALNT15	1094	ENSG00000131386	9	92	ENSMUSG00000021903	chr14	Galnt15	32028989	32062197	DOWN	6326	724	617	433	594	562	672	711	1011	806	790	1.09442	0.93189	0.709639	0.740039	0.908949	1.01116	1.09641	1.26188	1.31746	1.11278	686.344	-0.390106	0.127828	-3.0518	0.00227477	0.287392	chr14	Galnt15	32028989	32062197	6326	672	711	1011	806	790	772	258
GPX1	2734	ENSG00000233276	101	434	ENSMUSG00000063856	chr9	Gpx1	108338903	108340343	DOWN	1441	4544	4604	3892	4752	3649	5452	5399	6420	4646	5189	30.1382	30.5104	27.9869	25.9763	25.8946	35.9948	36.5301	35.1589	33.3207	32.0698	4819.26	-0.285029	0.0606105	-4.70264	2.57e-06	0.00488535	chr9	Gpx1	108338903	108340343	1441	5452	5399	6420	4646	5189	3546	2793
GRN	90	ENSG00000030582	129	265	ENSMUSG00000034708	chr11	Grn	102430315	102437048	DOWN	3474	17377	18414	16490	18294	13999	14308	23813	20651	27608	24311	47.8259	50.6373	49.2054	41.4973	41.2233	39.1989	66.8593	46.9301	82.1639	62.3486	19565.1	-0.353755	0.169942	-2.08162	0.0373773	0.61397	chr11	Grn	102430315	102437048	3474	14308	23813	20651	27608	24311	13734	13963
HK3	1793	ENSG00000160883	187	139	ENSMUSG00000025877	chr13	Hk3	55005985	55021385	DOWN	3682	364	314	211	290	246	326	384	385	318	457	0.945243	0.814714	0.594057	0.620672	0.683493	0.842685	1.01726	0.825514	0.892948	1.10584	327.612	-0.345932	0.155759	-2.22095	0.0263544	0.574708	chr13	Hk3	55005985	55021385	3682	326	384	385	318	457	196	135
HVCN1	920	ENSG00000122986	211	438	ENSMUSG00000064267	chr5	Hvcn1	122206804	122242297	DOWN	3563	1716	1836	1194	1656	1350	1709	1730	2145	2096	2051	4.60493	4.9228	3.47387	3.66259	3.87612	4.56514	4.73599	4.75286	6.08211	5.12869	1740.51	-0.287531	0.117113	-2.45516	0.0140821	0.48552	chr5	Hvcn1	122206804	122242297	3563	1709	1730	2145	2096	2051	907	635
ID3	812	ENSG00000117318	168	21	ENSMUSG00000007872	chr4	Id3	136143497	136145755	DOWN	1791	2424	2499	2145	3099	2169	2397	2834	3807	2686	3304	12.9371	13.3262	12.4119	13.6317	12.3858	12.7344	15.4299	16.7768	15.5013	16.4316	2704.45	-0.233817	0.0756367	-3.09131	0.00199275	0.279491	chr4	Id3	136143497	136145755	1791	2397	2834	3807	2686	3304	2254	1838
IFI35	193	ENSG00000068079	200	31	ENSMUSG00000010358	chr11	Ifi35	101448407	101458698	DOWN	1727	268	375	193	323	247	247	389	459	372	392	1.48332	2.07379	1.15814	1.47341	1.4627	1.36083	2.19638	2.09766	2.22638	2.02172	322.672	-0.358169	0.171916	-2.08339	0.0372159	0.612547	chr11	Ifi35	101448407	101458698	1727	247	389	459	372	392	155	118
IFITM3	1403	ENSG00000142089	160	135	ENSMUSG00000025492	chr7	Ifitm3	141009586	141010770	DOWN	678	1259	1441	757	1102	976	909	1804	2433	1306	1331	17.7337	20.2802	11.5604	12.7932	14.7089	12.7451	25.922	28.2968	19.8918	17.4698	1306.4	-0.416439	0.200888	-2.07299	0.038173	0.617746	chr7	Ifitm3	141009586	141010770	678	909	1804	2433	1306	1331	461	457
IGSF11	1487	ENSG00000144847	267	108	ENSMUSG00000022790	chr16	Igsf11	38901471	39027159	DOWN	3620	2811	2733	2279	3135	2540	2756	2862	3656	2730	2868	7.42465	7.21255	6.52624	6.82456	7.17804	7.24603	7.71158	7.97339	7.79713	7.05877	2815.86	-0.0882372	0.0432191	-2.04163	0.0411884	0.6257	chr16	Igsf11	38901471	39027159	3620	2756	2862	3656	2730	2868	2294	2054
IRAK3	354	ENSG00000090376	141	59	ENSMUSG00000020227	chr10	Irak3	120141648	120202130	DOWN	3676	174	195	151	200	122	267	208	247	213	164	0.452584	0.506779	0.425825	0.428748	0.339521	0.691301	0.551915	0.53048	0.599083	0.397492	192.883	-0.346131	0.168888	-2.04947	0.040416	0.6257	chr10	Irak3	120141648	120202130	3676	267	208	247	213	164	139	105
ITPK1	440	ENSG00000100605	79	405	ENSMUSG00000057963	chr12	Itpk1	102568582	102704930	DOWN	3320	4692	4868	4195	6002	4267	4928	5915	6076	4744	5956	13.5124	14.0075	13.0982	14.246	13.1478	14.127	17.3775	14.4482	14.7733	15.9832	5124.49	-0.158231	0.0624083	-2.53541	0.0112315	0.446687	chr12	Itpk1	102568582	102704930	3320	4928	5915	6076	4744	5956	4754	3565
LGALS3	1109	ENSG00000131981	193	371	ENSMUSG00000050335	chr14	Lgals3	47367751	47386160	DOWN	1858	291	365	217	321	210	199	511	637	519	432	1.49712	1.87625	1.2104	1.3611	1.15595	1.01911	2.68191	2.70598	2.88728	2.07101	364.429	-0.659746	0.246768	-2.67355	0.00750525	0.391444	chr14	Lgals3	47367751	47386160	1858	199	511	637	519	432	158	134
LGALS3BP	634	ENSG00000108679	181	256	ENSMUSG00000033880	chr11	Lgals3bp	118392751	118402092	DOWN	2847	4199	4364	2850	4368	3850	2961	6428	7348	5832	5464	14.101	14.6427	10.3765	12.0895	13.8332	9.89801	22.0211	20.3749	21.1777	17.0982	4709.48	-0.459343	0.176293	-2.60556	0.00917242	0.420951	chr11	Lgals3bp	118392751	118402092	2847	2961	6428	7348	5832	5464	1594	1314
LGALS9	2067	ENSG00000168961	223	7	ENSMUSG00000001123	chr11	Lgals9	78962974	78984946	DOWN	2137	767	669	561	718	556	734	928	1026	890	843	3.43108	2.99017	2.72084	2.64717	2.66114	3.26842	4.23489	3.7897	4.3051	3.51397	764.187	-0.386561	0.102418	-3.77435	0.000160429	0.087578	chr11	Lgals9	78962974	78984946	2137	734	928	1026	890	843	381	283
NRROS	2211	ENSG00000174004	208	379	ENSMUSG00000052384	chr16	Nrros	32142785	32165594	DOWN	4177	651	652	539	784	568	814	898	921	847	942	1.49024	1.49127	1.33773	1.47915	1.39117	1.85484	2.09706	1.74083	2.0966	2.00937	756.709	-0.431132	0.0791804	-5.44493	5.18e-08	0.000282918	chr16	Nrros	32142785	32165594	4177	814	898	921	847	942	494	293
NUPR1	2246	ENSG00000176046	36	213	ENSMUSG00000030717	chr7	Nupr1	126623249	126630861	DOWN	2514	463	446	219	388	206	454	541	710	475	344	1.7607	1.69463	0.902929	1.21607	0.838166	1.71857	2.09875	2.22939	1.95324	1.21899	417.131	-0.505934	0.225465	-2.24396	0.0248349	0.559205	chr7	Nupr1	126623249	126630861	2514	454	541	710	475	344	385	320
NXN	2021	ENSG00000167693	275	70	ENSMUSG00000020844	chr11	Nxn	76257198	76399140	DOWN	3239	1191	1307	949	1209	1003	1240	1429	1541	1355	1217	3.51569	3.85486	3.03717	2.94135	3.16779	3.64356	4.30318	3.75598	4.32509	3.34753	1238.53	-0.214151	0.0932874	-2.2956	0.0216986	0.536794	chr11	Nxn	76257198	76399140	3239	1240	1429	1541	1355	1217	1169	984
OSMR	1503	ENSG00000145623	239	96	ENSMUSG00000022146	chr15	Osmr	6813577	6874969	DOWN	12113	2668	2302	1253	1654	1311	1851	2622	3735	3092	2348	2.1064	1.81591	1.07253	1.07625	1.10743	1.45468	2.11177	2.43483	2.63969	1.72738	2258.78	-0.515105	0.213545	-2.41216	0.0158584	0.49216	chr15	Osmr	6813577	6874969	12113	1851	2622	3735	3092	2348	387	275
PARP14	2187	ENSG00000173193	169	261	ENSMUSG00000034422	chr16	Parp14	35832874	35871544	DOWN	9306	693	773	507	843	671	566	784	1357	811	1019	0.712143	0.793683	0.564866	0.713976	0.737757	0.57897	0.82188	1.15142	0.901181	0.97576	787.818	-0.316345	0.160504	-1.97095	0.0487298	0.643765	chr16	Parp14	35832874	35871544	9306	566	784	1357	811	1019	385	362
PARP9	1309	ENSG00000138496	174	111	ENSMUSG00000022906	chr16	Parp9	35938470	35972605	DOWN	4872	534	608	475	710	605	458	774	1072	775	787	1.04807	1.1923	1.01075	1.14849	1.27046	0.894785	1.5497	1.73726	1.64477	1.43932	670.827	-0.340142	0.156226	-2.17725	0.0294622	0.589186	chr16	Parp9	35938470	35972605	4872	458	774	1072	775	787	292	331
PHYHD1	2237	ENSG00000175287	84	488	ENSMUSG00000079484	chr2	Phyhd1	30266203	30282149	DOWN	2657	1794	1949	1346	1747	1640	1819	3369	2370	2115	1978	6.45522	7.00704	5.25094	5.18088	6.31378	6.51519	12.3665	7.04139	8.22917	6.63208	2004.59	-0.412533	0.162042	-2.54585	0.0109013	0.442584	chr2	Phyhd1	30266203	30282149	2657	1819	3369	2370	2115	1978	1791	853
PLD4	1983	ENSG00000166428	237	376	ENSMUSG00000052160	chr12	Pld4	112760655	112768986	DOWN	1978	1707	1687	1281	1488	1274	1322	1633	2412	1951	2036	8.24957	8.14604	6.71198	5.92684	6.58756	6.35968	8.05087	9.62491	10.1956	9.16876	1666.9	-0.271044	0.137644	-1.96916	0.0489342	0.64406	chr12	Pld4	112760655	112768986	1978	1322	1633	2412	1951	2036	757	578
PLIN4	2020	ENSG00000167676	87	13	ENSMUSG00000002831	chr17	Plin4	56100591	56109803	DOWN	5777	818	892	710	918	1042	2501	4243	1213	1153	2654	1.354	1.47525	1.27417	1.25236	1.8454	4.12084	7.1647	1.65786	2.06373	4.09357	1614.35	-1.3894	0.371887	-3.73609	0.000186904	0.0900274	chr17	Plin4	56100591	56109803	5777	2501	4243	1213	1153	2654	782	458
PPP1R1A	1209	ENSG00000135447	281	104	ENSMUSG00000022490	chr15	Ppp1r1a	103530279	103537992	DOWN	1295	3915	4178	3375	4660	3075	5667	4947	5017	3931	4358	28.8915	30.8064	27.0033	28.3431	24.2796	41.6292	37.2425	30.5706	31.3689	29.9682	4284.21	-0.279119	0.103495	-2.69694	0.00699809	0.378243	chr15	Ppp1r1a	103530279	103537992	1295	5667	4947	5017	3931	4358	3629	3081
PRDX6	818	ENSG00000117592	227	153	ENSMUSG00000026701	chr1	Prdx6	161240112	161251219	DOWN	4804	22406	22706	15433	20669	15459	21846	23956	28886	24941	23145	44.5979	45.157	33.3046	33.9072	32.9222	43.2841	48.6433	47.4744	53.6811	42.9282	21795.3	-0.299609	0.104315	-2.87216	0.00407671	0.3301	chr1	Prdx6	161240112	161251219	4804	21846	23956	28886	24941	23145	14750	11779
PSD4	974	ENSG00000125637	245	159	ENSMUSG00000026979	chr2	Psd4	24367580	24414954	DOWN	11786	194	197	159	280	164	231	229	291	275	287	0.157414	0.159713	0.139875	0.187249	0.142378	0.186577	0.189555	0.194964	0.241285	0.216999	228.321	-0.371415	0.131747	-2.81916	0.00481492	0.342519	chr2	Psd4	24367580	24414954	11786	231	229	291	275	287	113	84
PSMB8	2647	ENSG00000204264	171	124	ENSMUSG00000024338	chr17	Psmb8	34197721	34201454	DOWN	2736	699	652	524	632	583	592	827	1409	793	821	2.44256	2.27641	1.9852	1.82015	2.17969	2.05919	2.94804	4.06538	2.9964	2.67329	740.549	-0.443007	0.1543	-2.87108	0.00409077	0.3301	chr17	Psmb8	34197721	34201454	2736	592	827	1409	793	821	225	225
PTTG1IP	2381	ENSG00000183255	146	29	ENSMUSG00000009291	chr10	Pttg1ip	77581720	77598732	DOWN	3426	5109	5251	4152	5719	4457	5719	5395	6629	5144	5300	14.2582	14.6422	12.5629	13.1544	13.3085	15.8875	15.3596	15.2756	15.5234	13.7829	5251.57	-0.143944	0.0509262	-2.82652	0.00470561	0.342519	chr10	Pttg1ip	77581720	77598732	3426	5719	5395	6629	5144	5300	4710	3574
RAB29	810	ENSG00000117280	194	149	ENSMUSG00000026433	chr1	Rab29	131867224	131872887	DOWN	1468	430	409	306	466	275	329	508	633	522	432	2.79956	2.6606	2.15997	2.50052	1.91563	2.13218	3.37399	3.40288	3.67493	2.62084	425.663	-0.318326	0.159071	-2.00116	0.0453749	0.637134	chr1	Rab29	131867224	131872887	1468	329	508	633	522	432	310	233
RARRES2	586	ENSG00000106538	276	28	ENSMUSG00000009281	chr6	Rarres2	48569698	48572670	DOWN	708	1347	1411	967	1126	924	1386	1607	1661	1433	1141	18.1704	19.0177	14.1425	12.5187	13.336	18.6109	22.1142	18.5007	20.9026	14.3423	1294.95	-0.274245	0.139118	-1.97131	0.0486886	0.643765	chr6	Rarres2	48569698	48572670	708	1386	1607	1661	1433	1141	1089	990
RHOJ	1003	ENSG00000126785	192	350	ENSMUSG00000046768	chr12	Rhoj	75308322	75401456	DOWN	6484	454	504	330	496	374	432	697	786	648	572	0.66956	0.742674	0.527656	0.602889	0.59015	0.634196	1.04864	0.957145	1.03339	0.786076	523.396	-0.491521	0.142557	-3.4479	0.000564963	0.144469	chr12	Rhoj	75308322	75401456	6484	432	697	786	648	572	365	264
RHOU	796	ENSG00000116574	80	308	ENSMUSG00000039960	chr8	Rhou	123653929	123663884	DOWN	3806	4010	4387	3416	4839	4112	3789	5212	5853	4172	5135	10.0741	11.0119	9.30427	10.0193	11.0528	9.47526	13.3575	12.1412	11.3335	12.0209	4452.62	-0.1646	0.0820387	-2.00637	0.0448172	0.637134	chr8	Rhou	123653929	123663884	3806	3789	5212	5853	4172	5135	4247	2880
RPL19	626	ENSG00000108298	43	48	ENSMUSG00000017404	chr11	Rpl19	98026710	98030492	DOWN	1022	9800	10384	8882	10589	7844	11200	11798	13817	10418	10498	91.6208	96.9988	90.029	81.5915	78.4626	104.23	112.521	106.66	105.32	91.4554	10452.3	-0.22865	0.0674862	-3.3881	0.000703778	0.157887	chr11	Rpl19	98026710	98030492	1022	11200	11798	13817	10418	10498	10664	7776
SAMD9L	2272	ENSG00000177409	18	357	ENSMUSG00000047735	chr6	Samd9l	3372257	3399571	DOWN	5425	814	884	685	990	772	553	1111	1879	1017	1164	1.43479	1.55686	1.30906	1.43821	1.45592	0.970275	1.99773	2.73472	1.93839	1.91184	965.946	-0.388944	0.198264	-1.96175	0.0497913	0.647682	chr6	Samd9l	3372257	3399571	5425	553	1111	1879	1017	1164	797	535
SASH3	907	ENSG00000122122	216	221	ENSMUSG00000031101	chrX	Sash3	48146436	48161565	DOWN	2677	307	323	256	347	225	315	313	404	380	464	1.09641	1.15258	0.991235	1.02137	0.859751	1.11982	1.14034	1.19134	1.46749	1.54414	331.247	-0.324548	0.141512	-2.29343	0.0218233	0.537445	chrX	Sash3	48146436	48161565	2677	315	313	404	380	464	171	132
SERPINE1	584	ENSG00000106366	214	294	ENSMUSG00000037411	chr5	Serpine1	137061504	137072272	DOWN	3024	233	272	200	212	189	245	313	280	352	359	0.736672	0.859253	0.68557	0.552429	0.639348	0.771064	1.00953	0.730967	1.20342	1.05766	266.118	-0.446531	0.180814	-2.46957	0.0135277	0.482031	chr5	Serpine1	137061504	137072272	3024	245	313	280	352	359	66	53
SERPING1	1576	ENSG00000149131	162	115	ENSMUSG00000023224	chr2	Serping1	84765387	84775444	DOWN	2325	1739	1656	862	1654	950	909	2328	2846	1884	2025	7.15045	6.80343	3.84277	5.60521	4.17941	3.72052	9.76507	9.66252	8.37668	7.75879	1650.66	-0.492742	0.236246	-2.08572	0.0370042	0.611055	chr2	Serping1	84765387	84775444	2325	909	2328	2846	1884	2025	922	621
SH3BGRL3	1412	ENSG00000142669	283	179	ENSMUSG00000028843	chr4	Sh3bgrl3	134127406	134128789	DOWN	821	4480	4584	3759	5325	3856	6167	5150	5432	4222	5535	52.1254	53.2906	47.4185	51.0638	48.0027	71.4252	61.1276	52.1859	53.1187	60.0101	4822.03	-0.22958	0.0936227	-2.45218	0.0141994	0.485853	chr4	Sh3bgrl3	134127406	134128789	821	6167	5150	5432	4222	5535	3916	3205
SLC1A5	559	ENSG00000105281	259	9	ENSMUSG00000001918	chr7	Slc1a5	16781346	16798274	DOWN	4156	298	236	231	320	228	365	358	421	312	410	0.685614	0.542512	0.576208	0.606786	0.561249	0.835915	0.840244	0.799774	0.776203	0.878987	314.954	-0.46014	0.101071	-4.55266	5.3e-06	0.00708375	chr7	Slc1a5	16781346	16798274	4156	365	358	421	312	410	136	139
SLC35A5	1308	ENSG00000138459	37	106	ENSMUSG00000022664	chr16	Slc35a5	45139573	45158706	DOWN	8105	4155	4586	3086	4443	3398	4388	4634	5822	3937	4262	4.90239	5.40636	3.94763	4.32051	4.28961	5.15359	5.57766	5.67193	5.02296	4.68582	4227.19	-0.176197	0.0781098	-2.25576	0.0240858	0.557924	chr16	Slc35a5	45139573	45158706	8105	4388	4634	5822	3937	4262	3845	3080
SLC43A3	1184	ENSG00000134802	242	160	ENSMUSG00000027074	chr2	Slc43a3	84936579	84958509	DOWN	4464	217	254	151	154	127	183	241	312	342	258	0.464817	0.543613	0.350673	0.271872	0.29106	0.390193	0.526621	0.551821	0.792146	0.514964	223.333	-0.517294	0.237983	-2.17366	0.0297306	0.590298	chr2	Slc43a3	84936579	84958509	4464	183	241	312	342	258	41	76
SLC4A11	338	ENSG00000088836	279	470	ENSMUSG00000074796	chr2	Slc4a11	130684113	130697519	DOWN	4998	132	115	127	127	144	727	204	134	118	178	0.252542	0.219833	0.263432	0.200256	0.294768	1.38452	0.398152	0.211683	0.244118	0.317333	202.766	-1.04875	0.45857	-2.287	0.0221959	0.539437	chr2	Slc4a11	130684113	130697519	4998	727	204	134	118	178	94	82
SP110	1226	ENSG00000135899	172	449	ENSMUSG00000070034	chr1	Sp110	85576899	85598817	DOWN	6781	260	244	164	204	210	187	288	449	321	284	0.366656	0.343803	0.250746	0.237104	0.316856	0.262502	0.414321	0.522822	0.489495	0.373198	257.98	-0.428573	0.196485	-2.1812	0.0291689	0.589186	chr1	Sp110	85576899	85598817	6781	187	288	449	321	284	92	85
SPG21	356	ENSG00000090487	148	241	ENSMUSG00000032388	chr9	Spg21	65460937	65488470	DOWN	2690	2652	2765	1847	2429	2127	2608	2779	3585	2598	2828	9.42548	9.81881	7.11706	7.11508	8.08825	9.22663	10.0757	10.5206	9.9845	9.36579	2600.71	-0.228525	0.0920769	-2.4819	0.0130686	0.471561	chr9	Spg21	65460937	65488470	2690	2608	2779	3585	2598	2828	2056	1585
TFCP2L1	757	ENSG00000115112	136	147	ENSMUSG00000026380	chr1	Tfcp2l1	118627945	118685168	DOWN	9438	1336	1316	752	1130	938	1969	1389	1229	1390	1557	1.35371	1.33232	0.826112	0.943666	1.0169	1.98595	1.43575	1.02823	1.52296	1.47008	1300.93	-0.437183	0.184358	-2.37139	0.0177215	0.499118	chr1	Tfcp2l1	118627945	118685168	9438	1969	1389	1229	1390	1557	565	544
TICAM1	1014	ENSG00000127666	206	354	ENSMUSG00000047123	chr17	Ticam1	56269319	56276786	DOWN	2992	502	520	399	576	438	527	560	632	547	580	1.60413	1.66025	1.38234	1.51699	1.4975	1.67631	1.82551	1.66754	1.89009	1.72703	524.822	-0.181686	0.0753659	-2.41072	0.015921	0.49216	chr17	Ticam1	56269319	56276786	2992	527	560	632	547	580	458	373
TOR3A	2460	ENSG00000186283	201	415	ENSMUSG00000060519	chr1	Tor3a	156653617	156674356	DOWN	3892	1110	1255	810	1243	846	1061	1363	1768	1322	1344	2.72698	3.08061	2.15749	2.51682	2.22375	2.59466	3.41597	3.58644	3.51195	3.07676	1196.98	-0.333926	0.111487	-2.9952	0.00274269	0.303494	chr1	Tor3a	156653617	156674356	3892	1061	1363	1768	1322	1344	855	642
TRIM25	888	ENSG00000121060	173	3	ENSMUSG00000000275	chr11	Trim25	88999376	89020293	DOWN	5754	1103	1067	813	1213	914	964	1194	1673	1224	1148	1.83305	1.77173	1.46485	1.66143	1.62518	1.59471	2.02424	2.2957	2.19957	1.77777	1117.98	-0.22656	0.0993459	-2.28051	0.0225773	0.541068	chr11	Trim25	88999376	89020293	5754	964	1194	1673	1224	1148	789	568
TSC22D4	2004	ENSG00000166925	54	194	ENSMUSG00000029723	chr5	Tsc22d4	137745730	137768450	DOWN	7509	7240	7859	5812	7000	5780	7395	8264	9976	7960	7592	9.22024	10.0001	8.02478	7.34723	7.87569	9.37449	10.7362	10.4902	10.9616	9.00938	7442.21	-0.236041	0.0858587	-2.74918	0.00597443	0.363898	chr5	Tsc22d4	137745730	137768450	7509	7395	8264	9976	7960	7592	7586	4520
UBE2L6	1708	ENSG00000156587	167	161	ENSMUSG00000027078	chr2	Ube2l6	84798828	84810335	DOWN	1996	776	719	621	943	592	623	1035	1509	788	1067	3.71644	3.44055	3.22449	3.7222	3.0335	2.97002	5.05667	5.96728	4.08083	4.76173	849.154	-0.395141	0.154788	-2.55279	0.0106864	0.439316	chr2	Ube2l6	84798828	84810335	1996	623	1035	1509	788	1067	511	393
ZFAND4	2172	ENSG00000172671	268	328	ENSMUSG00000042213	chr6	Zfand4	116264222	116330298	DOWN	3597	477	526	345	482	386	510	594	770	527	634	1.26795	1.39702	0.994272	1.05597	1.09781	1.34946	1.61075	1.69003	1.51478	1.57039	519.024	-0.398653	0.103794	-3.84081	0.000122627	0.0772406	chr6	Zfand4	116264222	116330298	3597	510	594	770	527	634	435	325
[truncated: 31 more columns]
