# Supplementary material for: Partial inhibition of mitochondrial complex I ameliorates Alzheimer’s disease pathology and cognition in APP/PS1 female mice
Source: Commun Biol. 2021 Jan 8;4:61. doi: 10.1038/s42003-020-01584-y (PMC7794523; doi:10.1038/s42003-020-01584-y)
Supplement: Supplementary file 20 — Supplementary Data 17 [file 42003_2020_1584_MOESM20_ESM.xlsx]

## Sheet: Data 16
Supplementary Data 17. The Gene Ontology enrichment analysis of functional processes identified in APP/PS1+CP2 vs. APP/PS1 and APP/PS1 vs. NTG gene set comparison matched to the up-regulated genes identified in the female AMP-AD cohort.
Term	Count	%	PValue	Genes	List Total	Pop Hits	Pop Total	Fold Enrichment	Bonferroni	Benjamini	FDR
GO:0002376~immune system process	11	15.493	8.84425e-07	DDX58, LGALS3, IFITM3, TICAM1, NRROS, TRIM25, SERPING1, SP110, LGALS9, PSMB8, B2M	65	383	18082	7.98964	0.000485431	0.000485431	0.00129033
GO:0045087~innate immune response	9	12.6761	8.01589e-05	DDX58, LGALS3, IFITM3, TICAM1, NRROS, TRIM25, SERPING1, SP110, B2M	65	400	18082	6.25915	0.0430547	0.0217642	0.116885
GO:0045454~cell redox homeostasis	4	5.6338	0.00157968	GPX1, NXN, PRDX6, SH3BGRL3	65	65	18082	17.1191	0.58018	0.25122	2.28011
GO:0000302~response to reactive oxygen species	3	4.22535	0.00247986	GPX1, APOD, PRDX6	65	21	18082	39.7407	0.744142	0.288787	3.55769
GO:2000098~negative regulation of smooth muscle cell-matrix adhesion	2	2.8169	0.00706653	APOD, SERPINE1	65	2	18082	278.185	0.979622	0.540979	9.82915
GO:0043330~response to exogenous dsRNA	3	4.22535	0.0135442	DDX58, IRAK3, TICAM1	65	50	18082	16.6911	0.999439	0.712854	18.0414
GO:0045185~maintenance of protein location	2	2.8169	0.0140839	LGALS3, LGALS9	65	4	18082	139.092	0.999585	0.671242	18.6931
GO:0032760~positive regulation of tumor necrosis factor production	3	4.22535	0.018537	TICAM1, SASH3, LGALS9	65	59	18082	14.145	0.999965	0.723083	23.8896
GO:0051607~defense response to virus	4	5.6338	0.0213737	DDX58, IFITM3, TICAM1, TRIM25	65	167	18082	6.6631	0.999993	0.732311	27.0368
GO:0006629~lipid metabolic process	6	8.4507	0.0231019	GPX1, APOD, PRDX6, PLD4, ADIPOR2, DEGS1	65	459	18082	3.6364	0.999997	0.722844	28.8943
GO:0032494~response to peptidoglycan	2	2.8169	0.0279725	IRAK3, C5AR1	65	8	18082	69.5462	1	0.757312	33.8949
GO:0002726~positive regulation of T cell cytokine production	2	2.8169	0.0314144	SASH3, B2M	65	9	18082	61.8188	1	0.767826	37.2291
GO:0045444~fat cell differentiation	3	4.22535	0.0319104	CEBPA, GPX1, PSMB8	65	79	18082	10.564	1	0.745784	37.6964
GO:0032496~response to lipopolysaccharide	4	5.6338	0.0326679	IRAK3, C5AR1, TICAM1, LGALS9	65	197	18082	5.64842	1	0.728133	38.4039
GO:0006954~inflammatory response	5	7.04225	0.0335145	RARRES2, C5AR1, TICAM1, NRROS, CD163	65	344	18082	4.04338	1	0.712823	39.1857
GO:0009615~response to virus	3	4.22535	0.0357024	DDX58, IRAK3, IFITM3	65	84	18082	9.93516	1	0.712761	41.1636
GO:0042744~hydrogen peroxide catabolic process	2	2.8169	0.048445	GPX1, PRDX6	65	14	18082	39.7407	1	0.79884	51.5428
GO:0007010~cytoskeleton organization	3	4.22535	0.0524556	AJUBA, CAP1, RHOU	65	104	18082	8.02456	1	0.806675	54.4386
GO:0010759~positive regulation of macrophage chemotaxis	2	2.8169	0.0551744	RARRES2, C5AR1	65	16	18082	34.7731	1	0.806004	56.3092
GO:0051092~positive regulation of NF-kappaB transcription factor activity	3	4.22535	0.0570077	IRAK3, TICAM1, TRIM25	65	109	18082	7.65646	1	0.800359	57.5298
GO:0006935~chemotaxis	3	4.22535	0.0655327	RARRES2, C5AR1, LGALS9	65	118	18082	7.07249	1	0.829995	62.8001
GO:0045766~positive regulation of angiogenesis	3	4.22535	0.0684643	C5AR1, LGALS3, SERPINE1	65	121	18082	6.89714	1	0.829632	64.467
GO:0046597~negative regulation of viral entry into host cell	2	2.8169	0.068493	IFITM3, TRIM25	65	20	18082	27.8185	1	0.81614	64.4829
GO:0090280~positive regulation of calcium ion import	2	2.8169	0.0717936	LGALS3, SERPINE1	65	21	18082	26.4938	1	0.818085	66.2755
GO:0048260~positive regulation of receptor-mediated endocytosis	2	2.8169	0.0750828	SERPINE1, B2M	65	22	18082	25.2895	1	0.819856	67.9776
GO:1902042~negative regulation of extrinsic apoptotic signaling pathway via death domain receptors	2	2.8169	0.0848815	GPX1, SERPINE1	65	25	18082	22.2548	1	0.846334	72.5862
GO:0032757~positive regulation of interleukin-8 production	2	2.8169	0.0848815	DDX58, SERPINE1	65	25	18082	22.2548	1	0.846334	72.5862
GO:0030036~actin cytoskeleton organization	3	4.22535	0.0901204	RHOJ, CAP1, RHOU	65	142	18082	5.87714	1	0.853443	74.7889
GO:0043123~positive regulation of I-kappaB kinase/NF-kappaB signaling	3	4.22535	0.0977377	AJUBA, TICAM1, TRIM25	65	149	18082	5.60103	1	0.866892	77.6991
