# Supplementary material for: Partial inhibition of mitochondrial complex I ameliorates Alzheimer’s disease pathology and cognition in APP/PS1 female mice
Source: Commun Biol. 2021 Jan 8;4:61. doi: 10.1038/s42003-020-01584-y (PMC7794523; doi:10.1038/s42003-020-01584-y)
Supplement: Supplementary file 22 — Supplementary Data 19 [file 42003_2020_1584_MOESM22_ESM.xlsx]

## Sheet: Data 18
Supplementary Data 19. The Gene Ontology enrichment analysis of functional processes identified in APP/PS1+CP2 vs. APP/PS1 and APP/PS1 vs. NTG gene set comparison matched to the down-regulated genes identified in the female AMP-AD cohort.
Term	Count	%	PValue	Genes	List Total	Pop Hits	Pop Total	Fold Enrichment	Bonferroni	Benjamini	FDR
GO:0007409~axonogenesis	5	8.77193	0.000200061	AMIGO1, ADCY1, PAK3, RNF165, NTNG1	50	107	18082	16.8991	0.0685647	0.0685647	0.273847
GO:0007268~chemical synaptic transmission	5	8.77193	0.00119991	DOC2A, GRM2, GRM7, GRIA4, NRXN1	50	172	18082	10.5128	0.347029	0.191934	1.63207
GO:0035249~synaptic transmission, glutamatergic	3	5.26316	0.00278742	GRM2, CLSTN3, SHC3	50	29	18082	37.411	0.628763	0.281295	3.75341
GO:0007399~nervous system development	6	10.5263	0.00344635	AMIGO1, HDAC5, SRRM4, NTNG1, FGF13, DSCAM	50	377	18082	5.75554	0.706409	0.263902	4.62141
GO:0030534~adult behavior	3	5.26316	0.00475214	GRM7, NR4A3, NRXN1	50	38	18082	28.5505	0.81567	0.286952	6.32007
GO:0007416~synapse assembly	3	5.26316	0.00661199	CLSTN3, NRXN1, DSCAM	50	45	18082	24.1093	0.905111	0.324639	8.69114
GO:0007157~heterophilic cell-cell adhesion via plasma membrane cell adhesion molecules	3	5.26316	0.00875005	AMIGO1, TENM3, NRXN1	50	52	18082	20.8638	0.95584	0.359628	11.3481
GO:0007156~homophilic cell adhesion via plasma membrane adhesion molecules	4	7.01754	0.00978228	AMIGO1, CLSTN3, TENM3, DSCAM	50	163	18082	8.8746	0.969493	0.353528	12.605
GO:0007155~cell adhesion	6	10.5263	0.0098279	AMIGO1, CD47, CLSTN3, TENM3, NRXN1, DSCAM	50	485	18082	4.4739	0.969988	0.322654	12.6602
GO:0051965~positive regulation of synapse assembly	3	5.26316	0.0154514	AMIGO1, CLSTN3, NRXN1	50	70	18082	15.4989	0.996026	0.424666	19.2186
GO:0007216~G-protein coupled glutamate receptor signaling pathway	2	3.50877	0.0241315	GRID2IP, HOMER2	50	9	18082	80.3644	0.999829	0.545401	28.4514
GO:0033555~multicellular organismal response to stress	2	3.50877	0.0346726	HDAC5, GRM7	50	13	18082	55.6369	0.999996	0.647933	38.3467
GO:0048148~behavioral response to cocaine	2	3.50877	0.0502754	GRM2, HOMER2	50	19	18082	38.0674	1	0.75552	50.6869
GO:0007605~sensory perception of sound	3	5.26316	0.053869	SRRM4, GRM7, HOMER2	50	138	18082	7.86174	1	0.75442	53.1837
GO:0030154~cell differentiation	6	10.5263	0.0590517	AMIGO1, SRRM4, FGF9, NELL1, TENM3, NTNG1	50	780	18082	2.78185	1	0.763196	56.5788
GO:0051966~regulation of synaptic transmission, glutamatergic	2	3.50877	0.0630889	GRM2, GRM7	50	24	18082	30.1367	1	0.764463	59.0637
GO:0051968~positive regulation of synaptic transmission, glutamatergic	2	3.50877	0.0630889	GRIA4, NRXN1	50	24	18082	30.1367	1	0.764463	59.0637
GO:0017158~regulation of calcium ion-dependent exocytosis	2	3.50877	0.0630889	DOC2A, RPH3A	50	24	18082	30.1367	1	0.764463	59.0637
GO:0007269~neurotransmitter secretion	2	3.50877	0.0732175	GRM2, NRXN1	50	28	18082	25.8314	1	0.795629	64.7296
GO:0048791~calcium ion-regulated exocytosis of neurotransmitter	2	3.50877	0.0732175	DOC2A, RPH3A	50	28	18082	25.8314	1	0.795629	64.7296
GO:0021762~substantia nigra development	2	3.50877	0.0980723	FGF9, SYNGR3	50	38	18082	19.0337	1	0.869417	75.7003
