# Supplementary material for: Partial inhibition of mitochondrial complex I ameliorates Alzheimer’s disease pathology and cognition in APP/PS1 female mice
Source: Commun Biol. 2021 Jan 8;4:61. doi: 10.1038/s42003-020-01584-y (PMC7794523; doi:10.1038/s42003-020-01584-y)
Supplement: Supplementary file 23 — Supplementary Data 20 [file 42003_2020_1584_MOESM23_ESM.xlsx]

## Sheet: Data 19
Supplementary Data 20. Individual P values for data presented in all figures included in this paper
					NTG+CP2 vs NTG+CP2 (P values)	APP/PS1+CP2 vs APP/PS1+CP2 (P values)
	Figure #	NTG vs NTG+CP2 (P values)	NTG vs APP/PS1 (P values)	APP/PS1 vs APP/PS1+CP2 (P values)	NTG vs NTG (P values)	APP/PS1 vs APP/PS1 (P values)
	Fig 2b	0.0234	0.0005	< 0.0001
	Fig 2d	0.5087	0.1162	0.009
	Fig 2e				0.0361	0.0194
	Fig 2f	0.9283	0.0003	0.0053
	Fig 2g	0.0002		0.0394
	Fig 2h	0.2955	<0.0001	0.0017
	Fig 3b	0.1657	0.0355	0.0048
	Fig 3d	carbs=0.8067, fat=0.7677	carbs=0.1980, fat=0.5986	carbs=0.0188, fat=0.0169
	Fig 3d	carbs=0.3030, fat=0.1392	carbs=0.0233, fat=0.1007	carbs=0.0057, fat=0.0052
	Fig 3e	0.6387	0.6931	0.0211
	Fig 3f	0.4488	0.9487	0.028
	Fig 3g	0.0258	0.1782	0.4842
	Fig 3h	0.2533	0.2883	0.0891
	Fig 3k	0.957	0.573	0.5685
	Suppl. Fig 3a	0.0034	0.0133	0.0147
	Suppl. Fig 3b	0.9379	0.0391	0.0163
	Suppl. Fig 3c	0.0011	0.0256	0.2546
	Suppl. Fig 3d	0.0213	0.0006	0.2243
	Suppl. Fig 3e	0.0098	0.0033	0.224
	Suppl. Fig 3f	0.0445	0.992	0.0154
	Suppl. Fig 3g	0.0198	0.7343	0.8536
	Suppl. Fig 3h	0.1398	0.02	0.1305
	Suppl. Fig 3i	0.5972	0.0007	0.6797
	Suppl. Fig 3j	0.1836	0.0966	0.0315
	Suppl. Fig 3k	0.3659	0.0139	0.5164
	Suppl. Fig 3l	0.0525	0.3506	0.5116
	Suppl. Fig 5a	0.372	0.594	0.0072
	Suppl. Fig 5b	0.5256	0.057	0.0081
	Suppl. Fig 5c	0.4247	0.0592	0.4246
	Suppl. Fig 5d	0.5851	0.9513	0.9294
	Suppl. Fig 5e	0.9575	0.4273	0.0897
	Suppl. Fig 5f	0.755	0.7988	0.7701
	Suppl. Fig 5g	0.8265	0.4998	0.0677
	Suppl. Fig 5h	0.2289	0.0042	0.0218
	Suppl. Fig 5i	0.2416	0.1659	0.0019
	Suppl. Fig 5j	0.0933	0.0135	0.0355
	Fig 4b			ctx <0.0001 hipp <0.0001
	Fig 4c			ab40=0.1115 ab42=0.0250
	Fig 4d			ab40<0.0001 ab42=0.0006
	Fig 4e			ab40=0.0763 ab42=0.0002
	Fig 4f			ab40=0.1113 ab42=0.0249
	Fig 4i	0.1927	<0.0001	<0.0001
	Fig 4k	0.6121	<0.0001	0.0003
	Fig 4l	0.0337	0.84	0.0249
	Fig 4m	0.7458	<0.0001	0.001
	Fig 4n	0.9109	0.0661	0.0267
	Fig 4o	0.7476	0.0763	0.0316
	Fig 4p	0.0367	0.9325	0.0258
	Fig 4q	0.0226	<0.0001	0.0015
	Fig 4r	0.8772	0.3076	0.0331
	Fig 4s	0.3141	0.0474	0.0498
	Fig 4t	0.2743	0.2004	0.0005
	Suppl. Fig 7a	0.372	0.594	0.0072
	Suppl. Fig 7b	0.5256	0.057	0.0081
	Suppl. Fig 7c	0.0969	0.0069	0.0001
	Suppl. Fig 7d	0.4128	0.5095	0.1135
	Suppl. Fig 7e	0.8734	0.0605	0.0007
	Suppl. Fig 7f	0.2629	0.1817	0.0129
	Suppl. Fig 7g	0.6417	0.1494	0.331
	Suppl. Fig 7h	0.5521	0.0535	0.0122
	Suppl. Fig 7i	0.0043	0.1528	0.5232
	Suppl. Fig 7j	0.0043	0.183	0.2631
	Suppl. Fig 7k	0.5492	0.0141	0.0724
	Suppl. Fig 7l	0.076	0.076	0.076
	Suppl. Fig 7m	0.2643	0.1475	0.01
	Suppl. Fig 7n	0.0997	0.0486	0.0259
	Suppl. Fig 9c	0.0223	0.1438	0.0036
	Suppl. Fig 9d	0.0129	0.9404	0.001
	Fig 5f	0.0033	0.0348	0.0097
	Fig 5c	filopodium=0.924,long thin=0.9814, thin=0.2421, mature=0.1007	filopodium=0.0205,long thin=0.0009, thin<0.0001, mature=0.0025	filopodium=0.0257,long thin<0.0001, thin=0.0290, mature=0.0185
	Fig 5d	0.1514	0.0267	0.0014
	Fig 5f	0.8586	0.7719	0.0144
	Fig 5g	0.064	0.0127	<0.0001
	Fig 5h	0.0543	0.0017	0.0033
	Fig 5i	0.0014	<0.0001	0.0007
	Fig 5j	0.4331	0.3384	0.8393
	Fig 5l	0.0018	0.0045	<0.0001
	Fig 5m	0.0018	0.0045	<0.0001
	Fig 5n	0.0254	0.0535	0.4422
	Suppl. Fig 10c	0.0015	0.0002	<0.0001
	Suppl. Fig 10d	0.0167	0.0229	0.0098
	Suppl. Fig 10e	0.0138	<0.0001	<0.0001
	Suppl. Fig 10f	0.0003	0.9293	0.0323
	Fig 7b	0.0012	12 months<0.0001 20 months<0.0001	12 months=0.2465 20 months <0.0001	0.0005	<0.0001
	Fig 7d	0.0268	12 months<0.0001 20 months<0.0001	12 months=0.0170 20 months<0.0003	0.2903	0.001
	Fig 7f	<0.0001	12 months<0.0001 20 months<0.0001	12 months=0.9737 20 months=0.0146	<0.0001	0.036
	Suppl. Fig 12c		0.0006		0.0442	0.0102
	Suppl. Fig 12d		<0.0001		0.0071	<0.0001
Summary of PCA variance
	PC1	PC2
Standard deviation	72.6883	67.7654
Proportion of Variance	0.15365	0.13354
Cumulative Proportion	0.15365	0.28719
