# Supplementary material for: Partial inhibition of mitochondrial complex I ameliorates Alzheimer’s disease pathology and cognition in APP/PS1 female mice
Source: Commun Biol. 2021 Jan 8;4:61. doi: 10.1038/s42003-020-01584-y (PMC7794523; doi:10.1038/s42003-020-01584-y)
Supplement: Supplementary file 24 — Supplementary Data 21 [file 42003_2020_1584_MOESM24_ESM.xlsx]

## Sheet: Data 20
Supplementary Data 21. Individual raw values used to generate graphs in the paper
Supplementary Data for Figure 1b							Supplementary Data for Figure 1c
Reaction	Activity	Activity	Activity	Activity			CP2	NADH:Q1		CP2	NADH:Q1
II-III-IV	102	105	103	89			µM	µmol/min/mg		µM	µmol/min/mg
II-III-IV+CP2	83	94	92	85			mouse	mouse		human	human
II-III	101	106	99	93			0	0.21607		100	0.00979
II-III +CP2	91	92	85	74			0.44643	0.18622		50	0.01077
IV	98	113	-	89			0.89286	0.1706		25	0.01297
IV +CP2	99	107	110	91			1.78571	0.16337		12.5	0.01589
I-III-IV	100	110	98	92			3.57143	0.12265		6.25	0.02015
I-III-IV +CP2	14	13.5	11.5	9.5			6.25	0.10467		0	0.02484
I	100	91	110	100			7.14286	0.09912
I+CP2	24	20	-	16.5			12.5	0.09015
							14.2857	0.07107
							25	0.0554
							50	0.02741
							100	0.0201
Supplementary Data for Figure 1h
Time (hours)	APP/PS1				NTG
0	2.396	2.757	0.959		2.68	3.113	2.984
24	4.041	3.223	2.331		2.285	3.317	2.369
72	2.935	1.789	2.961		2.381	2.977	2.438
Supplementary Data for Figure 2b. An individual body weight data of NTG, NTG+CP2, APP/PS1 and APP/PS1+CP2 groups
Age (months)	NTG																																								NTG+CP2
9																															30.4	25.8	31.4
9.25																															30.4	25.8	31.4
9.5																															26.8	28.4	29.3
9.75																															26.4	26.6	32.9
10																															26.4	26.6	32.9
10.25																															32.5	27.2	34.2
10.5																															32.5	27.2	34.2															27.2	28.3
10.75																															27.8	26.5	30.2															28.6	28.3
11																															27.8	26.5	30.2															29.2	30.8
11.25																															33.4	30.5	31.8															29.1	31.1
11.5																															30.8	27.8	31.8															29.8	33.7
11.75																																																30.3	33.6
12																																																29.7	35.1
12.25											34																																					30.8	35.3
12.5											36					25.5																													33.5			30.6	36.8
12.75										24.2	38.2			27.5	43.2	25.6																													36.1			30.5	37.4
13										25	36	30.5	37.8	27.5	44.3	28.7																													34.6			30.7	39.1
13.25										23.9	37.2	30.5	36.4	28.1	45	26.5																									36.4	39.7	28.5	24.2	33.9
13.5								36	30.5	26.2	36.7	34.3	36.1	28.2	45.6	27.9																									33.7	38.5	27	23.7	34.7			32.4	39.1
13.75								37.9	32.2	24.3	37.8	31.5	37.1	29.9	48	26.8															36.5	32.4	34.37								36.7	40.7	27.7	24.8				31.2	38.9
14							26	37.8	29.3	26.6	36.9	34.8	39.2	28.5	46	26.2																									33.6	38.8	28.9	24.6	37.8			32	38.3
14.25							25.5	37.4	30.1	26.2		32.5	36	29.4	49	27.3															35.7	29.4	34.6								33.8	39.2	28.2	24				30.6	39
14.5							26.5	39.2	30.3	23.4	38.7	32.8	37.9	29.2	46.7																														38.3			30.8	38.1
14.75							26.7	38.2	30.2		36.7	33.4	35.8			26.7																									37.3	40.8	28.8	26.2	40.2			31.2	38.2
15					41.5	26.8	27.5	38	30.9	22.1	36.9			30.6	44.1	26.6															40.3	31.5	35												39.3			31.9	39.2
15.25					41.4	26.2	26.1	38.7	31.2	25.3	37.2	34	37.2	29.1	45.1	25.5																									39.2	41.7	29.6	26.8	39.3			33.6	39.2
15.5					42.2	25.9	26.6			23.7	38.2	32.1	35.5	28.4	42.6	26.9																									39.2	42.2	30.3	27.7				33.1	40.6
15.75					43	26.7	27	37.9	32	24.4	39.5	32.4	35.6	29.8	43.2	26.4																29.7	31.1								41.3	43.6	31.2	29.5	43.3			31.7	41
16			36	30.1	42.4	26.2		37.1	30.1	25.9	39.8	31.5	35.6	30.2	44.8	27.4																									44	44.6	31.5	28.8	40.1			34.2	38.8
16.25			36.8	28.3	43.5	27.2	27.2	36.2	30.5	25.8	42.1	31.1	34.6	28.9	44.5	26.4																31.1	36.8												40.1			33	40.4
16.5			37.7	31.8	42	26.2	26.4	36.2	30.5	25.5	41.9	32.4	36.8	30.2	48.8	28.4																30.6	37.9								42.4	44.9	32.4	28.1	40.5			32.3	40.2
16.75			38.3	28.7	42.8	25.7	25.7	38.2	30.6	26.9	40.9	33.8	36.7	32.8	47.8	29.2																									43.1	45.7	33.8	28.3	39.1
17			37.9	27.6			26.7	37.8	31	26.9		36.8	36.6	30.6	50.3	28																29.5	36.9								44.6	45.2	33.1	28.7	40.9			33.6	41
17.25			38.1	28.6	41.7	27.1	25.6	38.5	33	26		40	38.9	30.9	48.9																										42.7	48	33.5	29	40			32.1	40.5
17.5		26.5	39	29.9	42.3	27.4	27	39.7	33.7			37.9	39.4																												43.2	44.8	33.9	28.4	39.4			32.8	41.1
17.75		26.7	40.1	29.3	42.4	27	27.8	40.5	31.8																																40.5	45.6	34.5	30.3	39.9
18	41.6	25.7			42.5	25.8	28.6	39.8	32																																42.5	46.6	35.8	29.9	38.9			33.6	41.6
18.25	38.8	26.6			41.5	26	29.6																																		42.1	45.9	35.6	30.1	41.8			32.7	41.3
18.5	38.2	26.4	40.2	29.8	41.7	26.2	29.8																																		41.6	45.2	34.4	29.2	42.3
18.75	38.7	26.5	40.5	29	42.9	27.4																																			41.4	44.9	36.2	30.5				33.3	41.7
19	38.7	26.6	40.1	30.1	43.9	29.2																																			42.1	47	37.9	30.6	40.1			34	41.8
19.25	38.2	27.5	40.4	31.9	42.4	27.8																																			44.2	48	39.5	31.5	41.6			34	41.9
19.5	40.7	27.8	40.7	31	43.9	28																																							41.3			33.2	41.1
19.75	41.2	28.7	41.5	31																																					40.9	43.5	38.2	32.1	41.6			32.2	42.2
20	41.1	29.2	42.9	31.8																																					39.7	43.6	37.1	32.1	46.2			32.9	42.5
20.25	41.5		43.6	34.2																																					41.7	45.5	38.6	32.2	44.7			33.9	42
20.5	44.2	28.2	45.1	31.2																																					42	45.6	39.9	32.2	46.1			32.3	40.5
20.75		28.1	45.1	32.7																																					45.1	48.9	41.2	34.6	45.3			33.8	41.3
21	43.2																																								45.1	48	39.9	33.7	47			31.8	41.3
21.25	44.2																																								43.4	48.4	40.7	32.8	47			33.8	42.6
21.5																																									41.6	47	40.3	32.9	48.5			32.7	44.5
21.75																																									42.6	48.3	42.3	33.8	48.7			32.2	43.1
22																																									43.7	48.5	42.5	34.1				32.7	43.7
22.25																																									45.6	49	44.3	35				32.6	43.9
22.5																																									43.1	48.9	44	34.3				32.7	44.5
22.75																																																33.2	43.8
23																																																34.5	45
23.25
23.5
Supplementary Data for Figure 2d. Time to platform in seconds in MWM test
NTG	6	58	3	15	90	90	32	12	90	2	2	2	4	42	7	25
NTG+CP2	80	80	80	34	65	9	3	6	11	6	11	6	78	3	23	89	90	65	3	27	2
APP/PS1	65	65	65	65	65	65	45	29	21	12	3	6	65	20	25	80	80	31	86	32
APP/PS1+CP2	92	11	18	14	6	5	23	25	3	6	2	20	5	4	8	10	82	5	42
Supplementary Data for Figure 2e. Time with familiar and novel object in NOR test
NTG	Familiar	1	0.8235	1.25	0.8333	0.375	1.077	0.815	2.75	1.348	1	1.737	0.786	1.5	1.059	1	0.8
NTG	Novel	1.57	1.7273	1.1905	6	1.5	2	0.769	2	1.667	1	2.154	2.333	0.8	7	1	3
NTG+CP2	Familiar	1.02941	1	0.9	0.375	1.85714	1.17241	2	0.916667	3	0.544118	1.08333	1.15385	2.31148
NTG+CP2	Novel	2.41667	1.78571	7	0.272727	6	0.571429	1.2	0.333333	1.27273	0.197802	0.566667	3.44444	0.547619
APP/PS1	Familiar	2.2	0.95	1.875	1.5	1.5	1	0.846154	0.4	1.05	0.75	0.863636	0.657143	1.9	1.46154	0.556	0.5	0.6	1.3	1.03	1.77
APP/PS1	Novel	1.33333	1.06667	0.47619	1.66667	1.45455	1.30769	0.642857	1	0.322581	1	0.794872	0.741935	1.28571	2	1.39	0.64	1.6	0.81	1.29	1.29
APP/PS1+CP2	Familiar	0.9	1	0.923077	0.714286	1.28571	1.21053	0.933333	1.14286	3.42308	1.90909	0.465116	0.7	0.842105	1.1176	1.3636	1.3333	2.5	0.8276	1
APP/PS1+CP2	Novel	1.90909	1.55556	2.16667	3	6	5	1.04348	0.833333	1.8	0.590909	1.8	0.5	1.8	2.4	1.6667	7	3.5	1.1875	0.8667
Supplementary Data for Figure 2f. Activity in a cage
NTG	8964	11663	11440	9713	16576	8465	9448	12133	13126	9983	10508	6839	12658	14985	10949
NTG+CP2	15908	7300	7011	9839	9996	13920	7478	11640	11713	7036	10652	8223	9011	14498	10678	12943	18559	8924	14531	9948
APP/PS1	9915	11437	13688	28645	10826	27284	21013	40169	15375	13218	29813	24021	18292	7995	13801
APP/PS1+CP2	10156	12377	12151	10095	15027	7222	17962	9776	3837	14974	24052	22167	22491	17654	7201	10680	11155	11740
Supplementary Data for Figure 2g. Time spent on rotarod
NTG	37.3333	140.667	162.667	128	168.667	54.6667	129.333	201.667	38.6667	105.333	92.6667	128.667	79.6667	40.3333	113.667	106.667	63.3333
NTG+CP2	133.667	308.667	194	247.333	236.333	156.333	264	243	212	107.667	119.333	140.667	249	104.333	129.667	130.333
APP/PS1	140.667	129	219.333	224	184	112.667	145.333	99.6667	114.667	89.6667	112.333	113	128.667	142.333
APP/PS1+CP2	168.333	97	144	75	133	304.667	286.667	258.333	87.3333	220.667	207.333	235.333	220.667
Supplementary Data for Figure 2h. Time spent on hanging bar
NTG	2	2	2	2	2	2	1.8	2
NTG+CP2	1.6	1.6	2	1.4	2	2	2	1.6
APP/PS1	0.4	1.4	1	1.2	1.2	1	1	0.8	1.8	1	1.8	1	1.2	1	0.4	1.4	0.4
APP/PS1+CP2	1.6	2	2	2	2	1	1.2	1	0.8	2	1.2	1	1.6	1.2	2
Supplementary Data for Figure 3b. Percentage of FDG uptake in the brain
NTG	4.881	4.621	4.427	3.46	5.698	4.215	4.78	3.628
NTG+CP2	3.265	3.31	4.288	3.982
APP/PS1	3.156	4.481	2.693	2.726	3.782
APP/PS1+CP2	4.416	5.12	6.771	6.36	4.147	3.734	3.992	4.719
Supplementary Data for Figure 3c. RER recording in NTG, NTG+CP2, APP/PS1, APP/PS1+CP2 in 48h.
Time (hours)	NTG																				NTG+CP2																				APP/PS1+CP2
1	0.749537	0.850233	0.875491	0.786075	0.792431	0.862425	0.893321	0.741922	0.8232	0.76683	0.876264	0.80778	0.857516	0.776391	0.899647	0.866308					0.769982	0.745381	0.713945	0.864739	0.794137	0.739335	0.896935	0.829018	0.82743	0.926088	0.923263	0.760874	0.895278	0.808218	0.796204	0.857471	0.780174	0.740397	0.846705	0.890055	0.943862	0.800695	0.907005	0.841931	0.903169	0.917599	0.933565	0.954987	0.965335
2	0.821913	0.864359	0.875763	0.82328	0.798618	0.845802	0.894736	0.79558	0.80906	0.770746	0.883796	0.802684	0.851427	0.799419	0.846516	0.902397					0.807141	0.802256	0.741921	0.849315	0.828573	0.751597	0.868213	0.840772	0.844401	0.944264	0.943543	0.764908	0.875877	0.797931	0.781564	0.778589	0.76495	0.800293	0.807309	0.871064	0.918702	0.815313	0.910678	0.818706	0.933222	0.94922	0.870373	0.908573	0.985811
3	0.808513	0.848408	0.862715	0.869773	0.78596	0.829745	0.86909	0.782673	0.806137	0.800319	0.900391	0.808017	0.860547	0.81414	0.889599	0.86061					0.77152	0.801995	0.721111	0.885882	0.852329	0.750099	0.909941	0.844142	0.818967	0.944409	0.925287	0.757148	0.814803	0.80839	0.789165	0.749938	0.756299	0.758131	0.802948	0.848608	0.932023	0.86492	0.91247	0.828714	0.925477	0.971022	0.837733	0.939643	1.00468
4	0.801857	0.782267	0.804585	0.844232	0.763376	0.837211	0.843952	0.771765	0.78881	0.754391	0.869588	0.786599	0.808721	0.757945	0.851112	0.843856					0.818135	0.830682	0.740519	0.884035	0.842171	0.752587	0.845082	0.803876	0.833211	0.89805	0.873565	0.758773	0.825239	0.768085	0.779022	0.784181	0.761859	0.782076	0.819802	0.807836	0.940024	0.876505	0.940501	0.799913	0.942225	0.953215	0.846306	0.94048	0.990817
5	0.782498	0.818734	0.820188	0.834892	0.782925	0.845424	0.875195	0.790765	0.806097	0.744171	0.861051	0.840201	0.8045	0.769578	0.86484	0.832592					0.864174	0.788128	0.738392	0.90219	0.810164	0.798633	0.899241	0.885786	0.808261	0.870014	0.837456	0.767517	0.845024	0.755419	0.79241	0.751757	0.776983	0.777235	0.819852	0.884784	0.93907	0.838296	0.924967	0.777353	0.930618	0.955045	0.816125	0.951203	0.981088
6	0.799471	0.822609	0.820865	0.88188	0.794844	0.839832	0.893028	0.789675	0.766328	0.803238	0.887393	0.861044	0.834475	0.783127	0.803466	0.792288					0.851062	0.816926	0.758756	0.882401	0.778633	0.740101	0.869259	0.834636	0.816967	0.904108	0.891352	0.797972	0.90223	0.780136	0.787999	0.741589	0.763884	0.751897	0.810343	0.898662	0.929442	0.85744	0.948789	0.764839	0.925906	0.951571	0.876913	0.908172	0.976259
7	0.78902	0.80641	0.807564	0.857942	0.780822	0.842407	0.859575	0.777277	0.753652	0.780797	0.865634	0.858924	0.765177	0.778855	0.820793	0.777228					0.8398	0.816467	0.763078	0.825123	0.809407	0.765316	0.870853	0.796061	0.831018	0.912398	0.882619	0.794712	0.844002	0.826765	0.782774	0.773637	0.761215	0.791833	0.780705	0.858542	0.939234	0.835979	0.927144	0.751878	0.92454	0.917853	0.906249	0.917294	0.955226
8	0.828633	0.822617	0.780879	0.902921	0.798172	0.820572	0.834061	0.753197	0.742618	0.782325	0.899179	0.85586	0.783865	0.785069	0.802888	0.78512					0.809245	0.793539	0.752263	0.881437	0.798843	0.764311	0.887626	0.805852	0.804627	0.918098	0.876908	0.801999	0.895902	0.80557	0.765359	0.745063	0.765283	0.768362	0.796067	0.862242	0.928306	0.850369	0.933912	0.737183	0.938062	0.91372	0.922129	0.852533	0.957965
9	0.781153	0.815687	0.764109	0.914622	0.791885	0.84362	0.821018	0.79581	0.774413	0.772135	0.900297	0.826359	0.734932	0.801983	0.804626	0.804384					0.832238	0.784176	0.788548	0.895284	0.809983	0.75648	0.863819	0.782469	0.822138	0.919413	0.84724	0.824255	0.903246	0.794544	0.802892	0.735366	0.747016	0.73281	0.749666	0.853849	0.941393	0.877492	0.95667	0.744045	0.940167	0.884948	0.886423	0.845341	0.939621
10	0.76565	0.826392	0.792553	0.931295	0.812742	0.860613	0.86182	0.768189	0.73549	0.796736	0.888434	0.849576	0.722919	0.813302	0.820888	0.784918					0.874052	0.797524	0.755195	0.887832	0.841261	0.789019	0.887763	0.81918	0.834448	0.939598	0.892876	0.837484	0.933383	0.82667	0.783036	0.746971	0.754093	0.757411	0.750909	0.848892	0.896567	0.863896	0.946556	0.756936	0.928515	0.858013	0.94634	0.894819	0.8866
11	0.763726	0.794396	0.813487	0.92845											0.812604	0.775551					0.878272	0.80231	0.7797	0.890125	0.909996	0.767973	0.875739	0.763455	0.826427	0.944758	0.891176	0.825958	0.910985	0.771678	0.794273	0.731209	0.769143	0.805062	0.789082	0.833191	0.878765	0.811838	0.957481	0.825102	0.959867	0.851928	0.971693	0.892403	0.95507
12	0.779269	0.875479	0.830602	0.892915	0.78006	0.850903	0.908326	0.818938	0.786412	0.811356	0.91422	0.799259	0.704306	0.824218	0.802507	0.792922					0.895004	0.811656	0.790389	0.87406	0.916678	0.802416	0.83738	0.794112	0.85061	0.974591	0.90331	0.876076	0.958395	0.859297	0.818533	0.773366	0.805217	0.779065	0.847696	0.883965	0.866307	0.836989	0.950675	0.875116	0.948685	0.84634	1.01649	0.953059	0.922192
13	0.8384	0.892894	0.82205	0.909862	0.816617	0.891249	0.863836	0.788991	0.832764	0.80225	0.896774	0.793284	0.780669	0.839191	0.879722	0.828035					0.901259	0.829631	0.786296	0.912323	0.907809	0.865746	0.855363	0.854537	0.876144	1.00875	0.974906	0.923219	0.971831	0.838816	0.843698	0.844103	0.831116	0.797051	0.923253	0.91081	0.886837	0.840446	0.955117	0.867517	0.957188	0.853635	1.00734	0.96366	0.958835
14	0.809778	0.875587	0.836635	0.893327	0.824161	0.890861	0.825559	0.750509	0.879454	0.802522	0.884844	0.808501	0.775436	0.85137	0.882239	0.839395					0.9044	0.807376	0.762319	0.90618	0.891734	0.873304	0.889971	0.852754	0.896813	0.98336	0.964247	0.91133	0.973482	0.911506	0.884068	0.905926	0.793324	0.849639	0.851776	0.931159	0.901107	0.858039	0.975875	0.931498	0.974191	0.864053	1.02504	0.985824	1.01151
15	0.860958	0.861964	0.865235	0.903448	0.876309	0.914241	0.844264	0.739929	0.92438	0.790724	0.928872	0.776019	0.800612	0.827429	0.936367	0.827237					0.898651	0.797863	0.735233	0.92928	0.906766	0.846377	0.917732	0.826985	0.918095	1.01197	0.989371	0.88822	0.982336	0.882637	0.910225	0.924117	0.807144	0.788009	0.908435	0.946487	0.927435	0.854083	0.968123	0.955158	0.963587	0.897568	1.03635	0.976418	0.999039
16	0.854098	0.852034	0.896773	0.914222	0.858306	0.918646	0.785836	0.750563	0.929504	0.777268	0.939487	0.779662	0.837844	0.842496	0.952001	0.774998					0.885156	0.806895	0.732699	0.905847	0.912952	0.853363	0.938703	0.879645	0.920272	1.0062	0.996225	0.877037	0.971231	0.807725	0.888306	0.904627	0.817166	0.841155	0.844004	0.933124	0.949366	0.859624	0.972974	0.981406	0.974306	0.925178	1.03653	0.984666	0.997009
17	0.847102	0.780405	0.900562	0.901976	0.839513	0.910201	0.795694	0.73608	0.90716	0.812153	0.937085	0.767045	0.8188	0.8758	0.979378	0.765629					0.855263	0.802838	0.73961	0.93869	0.911777	0.85072	0.929395	0.865824	0.931911	1.03352	1.01588	0.929917	0.965586	0.835785	0.799652	0.867442	0.788126	0.785368	0.887768	0.946699	0.94915	0.857707	0.967364	0.962048	0.96397	0.970552	1.02898	0.96714	0.972538
18	0.791095	0.841747	0.894698	0.876543	0.856689	0.8537	0.795963	0.744354	0.849679	0.79249	0.89455	0.759692	0.836613	0.810506	0.987745	0.815442					0.832005	0.801175	0.724774	0.901118	0.913725	0.821172	0.938104	0.878832	0.923627	1.01352	0.988739	0.893138	0.94563	0.826442	0.744598	0.890502	0.843448	0.814619	0.802565	0.928763	0.946939	0.862642	0.955977	0.976534	0.973579	0.956456	1.03778	0.97265	1.00126
19	0.821511	0.803676	0.885315	0.859044	0.821344	0.881377	0.754503	0.7186	0.785172	0.752516	0.903591	0.722625	0.803552	0.778295	0.966278	0.915017					0.873157	0.794633	0.747497	0.874384	0.898663	0.829789	0.949929	0.831273	0.900506	1.01112	1.00326	0.8897	0.951302	0.815676	0.776078	0.891961	0.833555	0.817326	0.784365	0.912863	0.932275	0.862313	0.968057	0.987445	0.957119	0.968224	1.03921	0.964784	0.996068
20	0.774346	0.866806	0.908515	0.876351	0.799538	0.864658	0.758082	0.716383	0.867151	0.74517	0.900232	0.705927	0.829329	0.778347	0.969111	0.977288					0.834391	0.777076	0.738051	0.888308	0.899277	0.830809	0.945604	0.84922	0.889973	0.995058	1.00412	0.894894	0.92507	0.808738							0.924894	0.831474	0.959275	0.980376	0.964155	0.934247	1.03943	0.958045	0.993296
21	0.760604	0.842607	0.880182	0.8886	0.843027	0.866232	0.737351	0.723166	0.837322	0.749943	0.863649	0.703763	0.7778	0.836068	0.904764	0.970635					0.872616	0.812213	0.722231	0.853935	0.880776	0.831564	0.920068	0.888588	0.906587	0.987273	0.997756	0.856789	0.912757	0.795435	0.786532	0.885034	0.813765	0.843462	0.752887	0.856196	0.946483	0.823571	0.970297	0.972108	0.962423	0.942187	1.0371	0.954597	0.948657
22	0.767897	0.845682	0.911796	0.871391											0.926318	0.952542					0.88498	0.807084	0.754682	0.847466	0.894987	0.805246	0.923654	0.834377	0.900523	0.980976	0.961832	0.859968	0.918336	0.804339	0.851232	0.915698	0.805857	0.810013	0.755066	0.942263	0.964296	0.808197	0.953518	0.984241	0.953254	0.973088	1.04412	0.948729	0.960452
23	0.740902	0.809663	0.861832	0.858178	0.825845	0.815039	0.726851	0.723373	0.824785	0.748023	0.805695	0.735431	0.908901	0.779305	0.859566	0.945882					0.780326	0.787375	0.727561	0.806517	0.82705	0.778201	0.877727	0.772452	0.819257	0.906609	0.846731	0.770022	0.798371	0.810806	0.811281	0.807149	0.791092	0.796693	0.72879	0.82549	0.934271	0.787406	0.90177	0.91806	0.850394	0.928969	0.954316	0.904465	0.872726
24	0.751669	0.796195	0.828725	0.853643	0.733321	0.74956	0.712129	0.718844	0.748304	0.73568	0.772147	0.742579	0.89281	0.741448	0.889672	0.897935					0.778873	0.747828	0.731381	0.788663	0.815232	0.819232	0.856376	0.800164	0.826935	0.898802	0.848855	0.796114	0.835753	0.787903	0.76669	0.800348	0.782611	0.834553	0.760531	0.791057	0.884156	0.753138	0.878642	0.880974	0.823612	0.874596	0.837694	0.84376	0.804326
25	0.750175	0.782384	0.789705	0.812582	0.719292	0.721904	0.72431	0.720962	0.708132	0.75095	0.74085	0.737449	0.903156	0.715108	0.871844	0.862198					0.769615	0.751229	0.740859	0.78436	0.766866	0.796189	0.806788	0.787612	0.821907	0.86004	0.844643	0.787601	0.826842	0.806693	0.777735	0.792467	0.786925	0.797836	0.730956	0.806675	0.828542	0.740213	0.815145	0.859805	0.786297	0.802421	0.804856	0.836407	0.798
26	0.725543	0.757137	0.763021	0.774261	0.729176	0.725311	0.720646	0.722562	0.725898	0.745157	0.751785	0.72725	0.849955	0.705915	0.827585	0.838232					0.750413	0.745037	0.713196	0.756808	0.767417	0.789516	0.783701	0.776047	0.798012	0.813153	0.818643	0.773172	0.823088	0.783507	0.780451	0.778068	0.790223	0.814118	0.778123	0.808724	0.801006	0.744678	0.793118	0.83287	0.768968	0.773279	0.817378	0.855053	0.772235
27	0.753143	0.79356	0.748872	0.747426	0.729107	0.736586	0.709257	0.720596	0.716123	0.728183	0.724302	0.699909	0.82445	0.704441	0.824577	0.833138					0.757495	0.738801	0.734826	0.775003	0.756149	0.791287	0.784085	0.792465	0.789093	0.807635	0.824002	0.782798	0.810876	0.80029	0.768438	0.762879	0.780038	0.819432	0.757463	0.789146	0.774535	0.74536	0.794383	0.802125	0.778391	0.779792	0.787543	0.818869	0.771618
28	0.737855	0.757133	0.727914	0.753037	0.733252	0.736124	0.705578	0.717844	0.718956	0.717372	0.724444	0.720122	0.899062	0.703803	0.832407	0.843195					0.739501	0.735308	0.742669	0.761903	0.755982	0.798672	0.78763	0.785614	0.790135	0.836191	0.843258	0.80932	0.808353	0.771456	0.752126	0.763501	0.778003	0.831557	0.716654	0.771897	0.771528	0.750545	0.755236	0.788178	0.772246	0.771077	0.782272	0.800572	0.784309
29	0.74371	0.770512	0.734258	0.741097	0.719518	0.729378	0.708159	0.70679	0.721452	0.721346	0.716396	0.706304	0.817943	0.720989	0.777908	0.836308					0.744112	0.726453	0.735016	0.752524	0.740048	0.782014	0.792965	0.808771	0.797206	0.814419	0.804854	0.802123	0.83811	0.768779	0.737415	0.741126	0.775592	0.824975	0.77054	0.764752	0.743327	0.740345	0.764449	0.784237	0.747209	0.752939	0.761808	0.786632	0.783992
30	0.734784	0.746895	0.737878	0.716299	0.713185	0.708383	0.707359	0.708202	0.71385	0.691192	0.690617	0.687076	0.839069	0.679529	0.787714	0.846631					0.747849	0.723262	0.723174	0.75926	0.749305	0.793347	0.775678	0.787527	0.785327	0.820797	0.836135	0.78495	0.803044	0.77679	0.776606	0.761221	0.760084	0.820883	0.762161	0.770643	0.748781	0.738694	0.753619	0.765156	0.74698	0.752197	0.771064	0.766174	0.770227
31	0.741534	0.734947	0.724854	0.712958	0.706402	0.701207	0.707611	0.702826	0.713943	0.701131	0.706751	0.688872	0.786986	0.698615	0.789921	0.789447					0.715572	0.70721	0.707909	0.726281	0.716624	0.78607	0.771599	0.801575	0.797563	0.806411	0.811955	0.798123	0.805597	0.765337	0.767403	0.749015	0.765392	0.800905	0.7562	0.756298	0.728657	0.727865	0.726518	0.732974	0.733145	0.738857	0.767399	0.758462	0.771963
32	0.716279	0.741902	0.729047	0.727725	0.713854	0.682185	0.695917	0.695803	0.69645	0.705064	0.698753	0.710765	0.772522	0.674992	0.793026	0.784546					0.724033	0.717214	0.718362	0.729289	0.725314	0.792755	0.778931	0.801755	0.782485	0.794985	0.809755	0.781593	0.808313	0.770872	0.777339	0.751614	0.771627	0.83144	0.777687	0.756258	0.728208	0.730449	0.723484	0.77517	0.727782	0.752308	0.741585	0.739915	0.75786
33	0.724625	0.722656	0.71933	0.729115											0.785093	0.789708					0.708843	0.697489	0.686388	0.732563	0.714374	0.765305	0.756057	0.781984	0.770421	0.782391	0.790168	0.781804	0.805091	0.748993	0.754209	0.734515	0.750941	0.802724	0.742637	0.765495	0.718975	0.73107	0.727139	0.748502	0.72109	0.73693	0.75294	0.753244	0.770833
34	0.718741	0.740512	0.728795	0.733703	0.697722	0.687793	0.725875	0.710108	0.694904	0.709115	0.699782	0.693152	0.744134	0.696355	0.796876	0.871781					0.745743	0.729538	0.710786	0.73913	0.726604	0.796824	0.792319	0.798524	0.768203	0.814332	0.832778	0.794018	0.837865	0.763366	0.764755	0.753857	0.757832	0.837087	0.766828	0.805995	0.730504	0.760794	0.720339	0.7223	0.715782	0.748343	0.747152	0.819032	0.766045
35	0.719722	0.728582	0.716867	0.746077	0.683271	0.676723	0.691683	0.697978	0.695247	0.684837	0.696959	0.676982	0.706884	0.683759	0.770622	0.790527					0.711206	0.70218	0.705579	0.720525	0.710022	0.762873	0.754618	0.776596	0.761571	0.772035	0.773357	0.763328	0.773763	0.768026	0.761716	0.736578	0.765314	0.813465	0.777145	0.791484	0.707341	0.718614	0.703904	0.715018	0.709946	0.721216	0.747893	0.764437	0.749044
36	0.703382	0.711461	0.70683	0.695291	0.700805	0.682905	0.685714	0.702458	0.708811	0.683573	0.686849	0.688124	0.718187	0.677385	0.767892	0.795676					0.707651	0.712394	0.698079	0.710621	0.713466	0.766183	0.744843	0.771911	0.755708	0.775324	0.767038	0.765547	0.766422	0.74078	0.755238	0.737233	0.738896	0.819038	0.749049	0.747327	0.711595	0.719606	0.712195	0.729953	0.715989	0.726462	0.747986	0.747907	0.761093
37	0.707392	0.699173	0.706861	0.70741	0.680546	0.670863	0.670895	0.677968	0.688761	0.682474	0.702021	0.689935	0.705248	0.679176	0.75244	0.770986					0.714574	0.711083	0.701367	0.731895	0.729656	0.744336	0.747202	0.772194	0.765461	0.772532	0.772973	0.738075	0.778012	0.739045	0.744437	0.734047	0.750036	0.857674	0.746141	0.753608	0.709665	0.755905	0.717565	0.722449	0.71144	0.74819	0.738048	0.735815	0.749223
38	0.707823	0.716718	0.703186	0.732789	0.694954	0.680107	0.660032	0.669274	0.674227	0.669717	0.686158	0.673614	0.713064	0.677178	0.75625	0.781407					0.719632	0.707821	0.69598	0.70884	0.715278	0.74474	0.745588	0.769085	0.750914	0.760477	0.768277	0.741382	0.762925	0.765703	0.751896	0.729616	0.768153	0.866688	0.749357	0.766066	0.706054	0.716565	0.714181	0.718896	0.72243	0.722375	0.750061	0.736532	0.75139
39	0.730309	0.696135	0.71434	0.692992	0.701956	0.672101	0.668419	0.684414	0.681525	0.674678	0.679643	0.665321	0.697243	0.68232	0.766482	0.792369					0.718677	0.723442	0.717878	0.715692	0.733024	0.749954	0.741573	0.777476	0.752047	0.777841	0.767155	0.735539	0.743499	0.727504	0.728067	0.721863	0.723479	0.839219	0.738305	0.715987	0.720282	0.780579	0.730059	0.735845	0.726958	0.736032	0.744838	0.7276	0.742948
40	0.723345	0.695565	0.701146	0.70305	0.692833	0.681861	0.708435	0.700035	0.703299	0.670409	0.683994	0.67851	0.703675	0.684238	0.771467	0.818406					0.711312	0.718302	0.689596	0.709494	0.722307	0.751786	0.751505	0.754132	0.744348	0.760441	0.775375	0.740484	0.763434	0.759523	0.745495	0.729995	0.725023	0.82777	0.734878	0.744932	0.705468	0.743375	0.724538	0.71882	0.723349	0.735342	0.744375	0.741447	0.74413
41	0.703988	0.710688	0.719533	0.735929	0.672359	0.673558	0.685162	0.675754	0.663579	0.669477	0.67842	0.681707	0.693923	0.661144	0.751551	0.812596					0.715002	0.728382	0.718161	0.722267	0.715838	0.763221	0.743693	0.771466	0.743457	0.778809	0.788439	0.758095	0.771594	0.752727	0.727445	0.714791	0.739546	0.836467	0.752839	0.740323	0.725985	0.748774	0.720276	0.735503	0.710119	0.737902	0.744057	0.740148	0.754034
42	0.710356	0.709992	0.700714	0.705621	0.690826	0.714976	0.672436	0.685772	0.784669	0.656843	0.677966	0.660692	0.732554	0.668247	0.762192	0.832921					0.729821	0.712793	0.704031	0.717477	0.705639	0.74521	0.759225	0.8095	0.738857	0.80384	0.781068	0.7636	0.762876	0.737566	0.727286	0.729161	0.732947	0.803488	0.713881	0.719298	0.716737	0.801544	0.739018	0.731765	0.706692	0.740115	0.735791	0.7462	0.748926
43	0.706682	0.671613	0.698659	0.713446	0.687425	0.687131	0.700673	0.681448	0.66025	0.764729	0.689121	0.686421	0.699835	0.677771	0.77613	0.861384					0.700886	0.720253	0.697342	0.710757	0.706217	0.768167	0.807488	0.858851	0.768632	0.762445	0.823821	0.751956	0.788259	0.729428	0.736522	0.724948	0.730037	0.830699	0.745203	0.737282	0.705986	0.738629	0.716896	0.726182	0.701967	0.73109	0.749048	0.739808	0.750601
44	0.706277	0.711368	0.689006	0.695743											0.774684	0.85947					0.724329	0.714539	0.709234	0.711207	0.731935	0.750143	0.768074	0.772079	0.760017	0.845182	0.787791	0.752959	0.834204	0.745497	0.703843	0.700973	0.71667	0.775114	0.746979	0.711181	0.738806	0.783089	0.708011	0.723666	0.711356	0.727813	0.766096	0.750639	0.764481
Supplementary Data for Figure 3d. Fuel oxidation recorded during day phase and fed state
	Fat																				Carbs and proteins
NTG	11.7452	14.6758	14.8716	11.8408	13.4528	7.78809	13.0892	10.5045	8.67942	14.772	16.6479	14.7418	8.1939	9.77777	14.5674	15.1007					9.60203	8.79661	6.20652	8.35892	9.02888	10.3667	5.56144	9.70164	10.4941	5.03154	6.13582	5.18492	13.0632	7.58075	7.10177	6.32644
NTG+CP2	14.2855	11.3027	18.7285	18.1576	17.115	15.0317	8.47642	15.2923	8.74365	10.7408	11.9463	4.86914	6.94906	14.2822	7.46694	10.824	13.2384	16.9783	7.4054	10.9026	6.95206	4.68973	5.00491	4.98539	5.08957	7.23561	9.71072	4.10866	12.1412	6.38995	8.33202	13.4144	11.6881	6.3451	11.2414	8.3261	6.46016	3.46312	10.6268	7.98847
APP/PS1	8.39046	9.06732	14.283	17.1955	14.0254	15.9773	9.7025	15.6591	11.7475	12.7997	9.17564	16.5657	5.66044	5.83213	10.6298						11.2462	13.6392	0.81414	3.29192	11.8026	10.1068	16.6201	3.48529	7.25399	8.07981	13.8152	7.68161	15.1837	15.1934	9.77874
APP/PS1+CP2	9.21662	8.04932	2.90413	4.67865	6.53304	12.0407	2.43279	7.29631	15.1507	13.3796	12.6408	11.7261	11.9775	5.50574	5.97948	6.2681	5.28413	14.941	5.22811		17.2783	19.1529	20.6971	16.7745	19.1971	6.14419	17.3411	11.6885	9.27791	3.77306	6.75793	11.4552	8.67728	14.737	17.7151	5.92103	18.4609	6.12519	17.7836
Supplementary Data for Figure 3d. Fuel oxidation recorded during night phase and fed state
	Fat																				Carbs and proteins
NTG	5.3651	10.0438	13.493	10.2164	9.31234	6.69428	10.3908	7.84421	12.3933	16.6264	10.6721	14.278	6.73555	13.8851	14.4563	12.4762					15.9821	13.4287	7.58516	9.98334	13.1694	11.4605	8.25988	12.3619	6.78024	3.17708	12.1117	5.64872	14.5215	3.4734	7.21288	8.95093
NTG+CP2	11.7018	9.01345	9.46037	14.3219	14.0709	12.7141	5.09703	10.4299	5.92966	8.68929	6.72142	0.067409	1.37473	7.97107	3.46858	7.98074	12.8714	17.1538	6.45793	6.19189	9.53578	6.97899	14.2731	8.82117	8.13365	9.5532	13.0901	8.97105	14.9552	8.44149	13.5569	18.2161	17.2625	12.6562	15.2398	11.1694	6.8272	3.28759	11.5743	12.6992
APP/PS1	3.39729	5.36857	13.978	16.4785	6.81744	3.74297	3.70463	15.6842	13.2841	12.1155	1.14242	3.46291	5.12441	4.69666	13.0586						16.2393	17.3379	1.11912	4.00894	19.0106	22.3411	22.6179	3.46015	5.7173	8.76396	21.8484	20.7843	15.7198	16.3289	7.34988
APP/PS1+CP2	3.17507	1.83905	0.063149	1.41601	6.28407	0.773252	3.75945	8.59311	7.9058	5.17861	2.40517	1.87763	5.26237	5.6573	6.29765	2.90195	3.36293	2.90173			29.3039	24.0271	21.7622	21.39	24.3141	11.9008	19.0007	15.2254	15.8355	9.24682	14.2201	20.7762	18.7772	14.9803	18.0373	5.89149	20.843	17.7032	20.11
Supplementary Data for Figure 3e. Metabolic flexibility
NTG	17.0066	5.59676	11.3741	16.2902	19.0519	19.4733	17.0654	22.7832	14.8333	7.92384	19.1617	12.5505	23.8159	10.6207	11.0329	17.6817
NTG+CP2	10.4599	10.8428	17.2699	9.11702	9.77909	18.3025	9.5329	16.9849	7.15941	16.1384	22.1041	20.1342	14.427	17.997	18.0427	10.9042	5.85081	19.5208	20.4049
APP/PS1	16.3208	20.2752	3.15646	19.6378	21.2096	23.3577	2.21666	3.71321	8.1087	23.9332	21.0578	23.5883	25.3597	15.2043
APP/PS1+CP2	27.6198	22.0198	22.6048	24.306	22.5645	16.5614	23.7854	20.5756	16.3042	12.6961	18.0874	20.8775	22.5633	20.2775	22.7899	10.8926	25.1019	23.7487	25.7067
Supplementary Data for Figure 3f. Fasting plasma insulin levels
NTG	0.680597	0.476418	0.750448	0.481194	0.356418	0.22209	0.49194	0.246567	0.617313	0.822687
NTG+CP2	0.356418	0.774925	0.408955	1.04239	0.773731	0.392836	0.501493
APP/PS1	0.654328	0.396418	0.191642	0.128358	0.492537	0.370746	1.24478	0.515847	0.272678	0.949454
APP/PS1+CP2	0.187463	0.306866	0.33791	0.290149	0.471642	0.128955	0.408358	0.229851	0.163582	0.446567	0.058743
Supplementary Data for Figure 3g. IPGTT
Time (min)	NTG						NTG+CP2						APP/PS1						APP/PS1+CP2
0	126	131	118	159	142		87	89	85	106	100		77	104	79	88	142		174	184	133	96	73
20	251	360	351	416	446		228	303	256	297	255		360	549	368	378	164		318	547	406	351	287
30	284	441	307	281	378		267	265	267	309	220		275	436	354	260	214		202	256	267	285	215
60	254	397	203	259	254		157	193	210	236	255		179	244	158	201	225		158	167	134	216	124
120	152	337	120	198	162		73	182	168	195	120		117	147	104	121	113		95	116	84	118	77
Supplementary Data for Figure 3h. IPIST
Time (min)	NTG						NTG+CP2						APP/PS1						APP/PS1+CP2
0	122	114	165	173	171		135	139	136	136	147		164	146	166	160	162		155	150	159	125
20	155	127	153	178	191		175	139	160	186	130		165	156	182	140	271		125	294	149	195
30	113	124	154	210	169		122	136	152	167	134		173	162	189	138	167		107	185	130	154
60	133	133	131	154	170		134	131	131	126	97		138	145	160	143	149		140	183	142	138
90	138	134	129	157	171		136	126	126	118	100		138	178	137	151	153		147	138	162	113
120	117	150	111	146	173		130	148	130	134	93		190	160	140	146	121		140	184	155	130
Supplementary Data for Figure 3k. pCr/ATP ratio
NTG	1.0622	0.765054	0.587282	0.910688
NTG+CP2	0.806074	0.662895	1.00771
APP/PS1	1.0625	0.733806	0.807404	0.929977	0.875955	0.884632
APP/PS1+CP2	0.825654	0.915899	0.940115	1.00702	0.842851	1.04011
Supplementary Data for Figure 4b. 4G8 area fraction
APP/PS1 (Ctx)	21.73	22.6	26.15	25.88	18.79	19.14
APP/PS1+CP2 (Ctx)	10.25	8.73	11.76	10.7	12.02
APP/PS1 (Hipp)	22.74	22.17	19.58	20.3	21.47	18.77
APP/PS1+CP2 (Hipp)	10.88	9.11	8.48	14.15	10.2
Supplementary Data for Figure 4c. Total levels of Abeta
APP/PS1 (ab40)	4224.22	6485.46	6449.93	11840.7	9216.44	9349.51	7149.25	11557.3	4654.58	9719.01	5055.82	5697.37	7967.86	8979.7	8733.93	7463.75	14062.2
APP/PS1+CP2 (ab40)	6268.17	9225.71	4605.3	7722.26	11407.2	10254.3	3613.16	3689.5	2305.62	3367.07
APP/PS1 (ab42)	5609.14	7640.02	8289.47	13400.8	10799.5	11953.8	8228.56	11925.7	6220.53	10724.1	6762.75	6820.76	7832.72	10215	8955.07	8811.64	9588.71
APP/PS1+CP2 (ab42)	8332.03	6165.94	9843.77	9467.5	9606.87	4837.78	4943.24	2829.92	4479.6
Supplementary Data for Figure 4d. Levels of Abeta in TBS fraction
APP/PS1 (ab40)	0.865168	0.959777	0.812447	1.84655	1.17211	1.52657	1.2197	1.00449	1.13092	0.953197	1.03361	0.888805	1.08965	0.990666	1.18363	0.902823	0.867126
APP/PS1+CP2 (ab40)	1.99858	2.09096	1.3168	1.44004	0.874834	3.31003	3.73267	3.34407	2.64489	2.55937
APP/PS1 (ab42)	2.1979	2.48781	2.39423	4.07521	3.43072	4.43928	3.93988	2.69356	2.92628	2.39189	2.41547	2.18875	2.38814	2.34511	2.47017	1.80162	1.82518
APP/PS1+CP2 (ab42)	4.59363	5.24844	3.01152	3.16894	1.86008	6.19733	6.47998	7.21951	4.11351	4.20045
Supplementary Data for Figure 4e. Levels of Abeta in TBSX fraction
APP/PS1 (ab40)	1.87498	1.81226	1.91265	2.61558	2.30539	2.91371	2.16319	1.97741	2.73102	2.39331	1.88199	1.83167	2.21512	2.79663	3.47783	2.36272	2.21476
APP/PS1+CP2 (ab40)	2.44391	2.67947	2.11807	2.02543	1.96806	1.81901	1.95288	1.8033	1.71412	1.61674
APP/PS1 (ab42)	1.35679	1.83774	1.98507	3.45318	2.13055	3.11862	2.02905	1.58385	1.96362	1.91928	1.76161	2.08648	2.13738	1.82694	2.04102	1.39492	1.95717
APP/PS1+CP2 (ab42)	4.31427	3.44583	2.46758	2.57937	1.64612	2.9156	3.7563	3.60495	3.12542	3.03137
Supplementary Data for Figure 4f. Levels of Abeta in Gdn fraction
APP/PS1 (ab40)	4221.48	6482.69	6447.21	11836.2	9212.96	9345.07	7145.87	11554.3	4650.72	9715.66	5052.9	5694.65	7964.56	8975.91	8729.26	7460.48	14059.2
APP/PS1+CP2 (ab40)	6263.73	9220.94	4601.86	7718.8	11404.4	10249.2	3607.48	3684.35	2301.26	3362.89
APP/PS1 (ab42)	5605.58	7635.7	8285.09	13393.3	10794	11946.2	8222.59	11921.5	6215.64	10719.8	6758.58	6816.48	7828.19	10210.8	8950.56	8808.44	9584.92
APP/PS1+CP2 (ab42)	8323.13	6160.46	9838.02	9463.99	9597.75	4827.55	4932.41	2822.68	4472.37
Supplementary Data for Figure 4i. GFAP quantification
NTG	0.1212	0.0893	0.0846	0.125	0.0826	0.1033
NTG+CP2	0.1105	0.1013	0.1341	0.1229	0.1278	0.1162
APP/PS1	0.5462	0.505	0.5806	0.5132	0.5157	0.5287
APP/PS1+CP2	0.3621	0.4331	0.3927	0.3723	0.3632
Supplementary Data for Figure 4k. Iba+ quantification
NTG	0.2604	0.2413	0.2738	0.2145	0.2902	0.2875
NTG+CP2	0.2888	0.2371	0.2892	0.2304	0.3515	0.2402
APP/PS1	0.4146	0.4476	0.444	0.5332	0.5237	0.4511
APP/PS1+CP2	0.3282	0.3664	0.3608	0.3924	0.3725
Supplementary Data for Figure 4l-o and Supplementary Figure 9. 32-Cytokine panel
NTG	NTG+CP2	APP/PS1	APP/PS1+CP2		NTG	NTG+CP2	APP/PS1	APP/PS1+CP2		NTG	NTG+CP2	APP/PS1	APP/PS1+CP2		NTG	NTG+CP2	APP/PS1	APP/PS1+CP2		NTG	NTG+CP2	APP/PS1	APP/PS1+CP2		NTG	NTG+CP2	APP/PS1	APP/PS1+CP2		NTG	NTG+CP2	APP/PS1	APP/PS1+CP2		NTG	NTG+CP2	APP/PS1	APP/PS1+CP2		NTG	NTG+CP2	APP/PS1	APP/PS1+CP2		NTG	NTG+CP2	APP/PS1	APP/PS1+CP2
GM-CSF	GM-CSF	GM-CSF	GM-CSF		G-CSF	G-CSF	G-CSF	G-CSF		Eotaxin	Eotaxin	Eotaxin	Eotaxin		IFN-gamma	IFN-gamma	IFN-gamma	IFN-gamma		MIB-1beta	MIB-1beta	MIB-1beta	MIB-1beta		IP-10	IP-10	IP-10	IP-10		IL-1ALPHA	IL-1ALPHA	IL-1ALPHA	IL-1ALPHA		IL-1BETA	IL-1BETA	IL-1BETA	IL-1BETA		IL-2	IL-2	IL-2	IL-2		IL-3	IL-3	IL-3	IL-3
	0.64	32.35	0.64		164.92	374.31	338.25	870.87		613.1	857.81	280.69	534.03		0		28.21	0		0	82.24	83.57	10.42		82.14	50.47	86.41	111.38							17.4	11.1	134.8	9.53				0			0	0	0	0
0.64	0.64	0.64	0.64		284.02	248.85	403.3	457.9		789.98	207.05	533.34	374.51		0	0	0	0		0	0	21.71	193.51		138.38	167.37	75.01	59.56				0	0		20.58	22.18	0	28.68		5.8	0.39	0			0	0	0	0
7.77	0.64	0.64	0.64		581.59	184.16	1035.7	461.98		677.51	368.11	242.66	489.54		0.77	0	0	0		57.48	0	55.62	21.71		79.35	66.92	102.28	131.96		0	0	14.05	4.49		11.1	4.84	7.96	7.96		2.8	0	0	0		0	0	0	0
7.77	0.64	0.64	13.87		344.33	712.44	958.58	1262.08		696.57	241.46	335.19	585.18		0	0	0	0		45.34	0	35.32	75.27		54.98	71.78	56.73	77.96		0	29.91	0	21.84		12.67	11.1	0	17.4		0	4	10.6	2.2		0	0	0	0
0.64	0.64	0.64	10.11		148.58	558.63	648.55	311.98		592.48	336.65	445.2	918.54		18.89	0	9.43	0		79.52	0	64.45	64.45		59.65	45.55	61.73	73.79		12.13	0	0	17.92		11.1	17.4	27.04	11.1		0	0	4	0		0	0	0	0
7.77	0.64	0.64	0.64		113.34	341.29	1840.27	344.33		639.9	853.82	625.11	788.44		0	0	0	0		0	61.05	47.55	0		88.79	46.18	52.97	85.99		0	0	0	0		1.7	15.82	9.53	0		5.8	7	12.41	2.2		0	0	0	0
0.64	7.77	0.64	0.64		134.19	276.04	880.89	234.78		781.38	769.62	503.14	567.27		0	0	20.71	0		0	0	108.23	0		65.16	85.44	51.43	88.96		43	15.98	0	0		14.24	14.24	25.41	3.27		7	3.4	0	4.6		0	0	1.07	0
0.64	19.06	0.64	0.64		321.68	317.19	1090.11	292.78		679	673.16	546.17	695.29		0	0	0	0		29.22	57.48	0	0		69.72	94.55	70.27	65.95		34.12	0	0	4.49		11.1	55.12	4.84	0.13		0	0	0	0		0	0	0	0
0.64	0.64	4.71	7.77		365.02	205.09	351.96	348.9		638.54	920.64	717.06	783.49		0	0	0	0		40.6	21.71	49.67	0		88.41	160.35	149.53	63.78		2.58	10.22	0	0		20.58	14.24	23.79	11.1		0	4	0	4		0.45	0	3.36	0
44.18	0.64	0.64	0.64		273.15	343.57	526.58	341.29		736.71	695.05	321.81	802.73		85.91	0	0	0		368.88	10.42	75.27	0		73.54	78.84	38.2	76.23		0	0.67	2.58	0		119.58	1.7	106.47	11.1		16.63	0	2.2	0		0.66	0	0	0
96.02	4.71	0.64	0.64		681.35	895.88	996.09	761.52		786.86	869.43	570.4	488.38		0	1.23	0	0		0	49.67	0	35.32		45.97	102.15	112.04	69.26		0	14.05	2.58	15.98		23.79	17.4	7.96	30.33		676.35	0.99	5.8	0		0.04	0	0	0
0.64	4.71	0.64	4.71		345.09	234.78	378.2	362.71		765.84	755.84	669.84	758.87		0	0	0	15.41		40.6	0	82.24	0		77.49	91.99	283.52	67.92		62.86	10.22	6.4	8.31		6.4	37.1	9.53	4.84		0	0	4	11.2		0	0.04	0	0
0.64	7.77	10.11	0.64		348.9	317.94	1033.28	205.78		646.96	813.19	842.13	767.86		0	0	0	0		45.34	40.6	35.32	0		65.58	94.46	82.56	61.48		2.58	0	0	0		45.91	7.96	1.7	7.96		3.4	8.2	2.2	0		0	0	0	4.83
11.14	0.64	0.64	0.64			219.5	2280.09	497.37			818.88	593.02	508.47			1.66	0	0			0	70.81	64.45			80.15	138.88	67.96		0	21.84	0	0			7.96	3.27	15.82		5.8	0	0	44.22		0	0	0	0
	0.64	10.11	0.64			81.32	639.06	260.94			785.2	919.87	786.32			3.59	0	0			70.81	43.02	61.05			136.63	53.43	116.98		0	0	34.12	12.13			20.58	22.18	17.4			0	0.99	7			0	0	0
	7.77	0.64				496.54	898.37				907.6	788.35	809.78			0	0				49.67	57.48				81.8	117.51				0	10.22	15.98			6.4	4.84				0.99	4.6	4.6			0	0.04	0
		10.11					782.94				721.84	821.19				0	0					84.88					90.75				0	4.49					18.99				2.2	0.99	0			0	0
		0.64					261.66					819.02					0					29.22					103.06				34.12	0					14.24					2.2					0
		0.64					2319.09					857.66					0					0					115.36					57.61					17.4					0					0
												679.55										21.71																									0
Supplementary Data for Figure 4p. MDA assay
NTG	1.07505	0.700787	0.780917	0.624111
NTG+CP2	0.538438	0.638167	0.595861	0.498952
APP/PS1	1.02242	0.657895	0.929995	0.741269	0.584209
APP/PS1+CP2	0.60838	0.61592	0.533508	0.516883	0.563148
Supplementary Data for Figure 4q. Levels of C-16 ceramides
NTG	0.099	0.09	0.106	0.137	0.115
NTG+CP2	0.119	0.166	0.184	0.183	0.242
APP/PS1	0.179	0.256	0.229	0.278	0.366
APP/PS1+CP2	0.132	0.137	0.163	0.16	0.189
Supplementary Data for Figure 4r. Levels of C-18 ceramides
NTG	0.023	0.029	0.045	0.034	0.026
NTG+CP2	0.031	0.024	0.052	0.016	0.041
APP/PS1	0.022	0.026	0.033	0.077	0.046
APP/PS1+CP2	0.015	0.017	0.019	0.02	0.029
Supplementary Data for Figure 4s. Levels of C-24 ceramides
NTG	0.355	0.355	0.291	0.522	0.392
NTG+CP2	0.386	0.497	0.561	0.332	0.471
APP/PS1	0.495	0.439	0.502	0.393	0.772
APP/PS1+CP2	0.417	0.327	0.388	0.328	0.463
Supplementary Data for Figure 4t. Levels of C-24-1 ceramides
NTG	0.47	0.377	0.448	0.534	0.437
NTG+CP2	0.293	0.297	0.52	0.267	0.533
APP/PS1	0.384	0.485	0.496	0.715	0.606
APP/PS1+CP2	0.325	0.215	0.249	0.225	0.319
Supplementary Data for Figure 5c. Synaptic activity
Amplitude (mV)	NTG					APP/PS1					APP/PS1+CP2					NTG+CP2
-0.03	-0.08265	-0.25431	-0.305176			-0.11232	-0.14922				-0.11564	-0.16776	-0.0871931			-0.1119	-0.19299	-0.203451
-0.06	-0.19921	-0.22553	-0.356038			-0.10627	-0.14545				-0.22081	-0.25827	-0.0813802			-0.305176		-0.50136
-0.09	-0.28833	-0.45776				-0.10528	-0.28097		-0.305176		-0.36112	-0.23019	-0.406901		-0.26703	-0.32865
-0.12	-0.41333	-0.72705	-0.366211			-0.31669	-0.21969		-0.3373		-0.52316	-0.35993	-0.610352		-0.30518	-0.41538		-0.653948
-0.15	-0.51226	-0.80989	-0.46715				-0.34573	-0.44283	-0.53406		-0.59066	-0.45514					-0.42994
-0.18	-0.5881	-0.96639	-0.762939			-0.50863	-0.52541				-0.39673		-0.7673				-0.54677
-0.21	-0.59764	-1.0376				-0.39109	-0.5419				-0.60227		-0.508626			-0.633827
-0.24	-0.61035	-1.06812	-0.712077			-0.4326	-0.586877		-0.534058		-0.6409	-0.76294	-0.78837
-0.27	-0.73349					-0.74114	-0.48349	-0.749068			-0.61035	-0.83923
-0.31	-0.86467		-0.823975			-0.80455	-0.66909	-0.804554	-0.49982		-0.63511	-0.64919			-0.48828			-0.959124
-0.34	-0.84693					-0.52819	-0.77071					-0.57983			-0.61035
-0.37	-0.81889		-0.868577			-0.29428
-0.4						-0.30518	-0.47956	-0.943271			-0.73601	-0.61035						-1.11898
-0.43		-1.0265					-0.897576					-0.64248				-0.802499
-0.46							-0.82379					-0.66421
-0.49							-0.46794								-0.50863			-1.19527
-0.51												-0.95622
-0.52						-0.325521
-0.55						-0.34085	-0.51498	-1.17711				-0.88792			-0.45776
-0.57																-0.92244
-0.61											-0.8451							-1.48773
-0.64							-0.55949
-0.76						-0.4102		-1.04632
-0.79						-0.416149
Supplementary Data for Figure 5d.Paired pulse ratio
Stim. Interval (ms)	NTG					APP/PS1					APP/PS1+CP2					NTG+CP2
40	1.22664	1.19761	1.31239			1.08836	1.14594	1.25249	1.43166		1.13806	1.12797	1.25589	1.17661		1.14286	1.26697	1.30226
100	1.28189	1.14718	1.19251			1.12113	1.1789	1.22581	1.48413		1.17268	1.18125	1.22628	1.22096		1.13185	1.34876	1.21442
200	1.1216	1.14589	1.20435			1.06301	1.17704	1.09393	1.18827		1.10806	1.12001	1.18367	1.09851		1.06389	1	1.12937
Supplementary Data for Figure 5e. fEPSP recording (ratio of baseline)
Time (min)	APP/PS1										APP/PS1+CP2										NTG										NTG+CP2
-31	1.12877	0.995867	0.972088	0.829844	1.10696	0.711886	0.937859	0.708829			1.18434	0.957071	0.772812	0.909477	1.05184	0.872391	1.09657	1.47367	1.31263	1.12243	0.778119	0.968951	1.16416	0.997788	1.01419	0.975958	0.895576	1.0312			1.0038	1.26429	1.15768	0.873849	0.896507
-30	1.11944	0.93702	1.17267	0.948397	0.994005	0.706943	1.14888	0.737182			1.18434	1.01228	0.958286	0.932798	1.00976	0.945091	0.879536	1.22806	1.40639	1.34691	0.622495	0.968951	0.982255	0.931269	1.01419	1.18298	0.895576	1.01279			1.04395	1.77001	0.885285	0.79823	1.43441
-29	0.879561	0.96201	0.912081	0.98633	0.983203	1.01509	1.02578	0.614318			1.0363	0.820345	2.83131	0.97444	0.970926	0.986182	1.15139	0.991891	1.09386	1.10202	0.855929	0.736401	1.04774	0.873065	0.67613	1.12383	0.767634	1.41791			1.05638	0.745266	1.00291	0.638584	0.941334
-28	1.0005	1.04114	1.01435	1.11191	0.974123	0.932231	1.01	0.767902			1.27544	0.990072	1.04863	0.944455	1.2622	1.08011	1.16303	0.736833	0.820394	0.942838	0.855929	1.02278	0.997848	1.3969	0.903555	1.03511	0.806015	1.06343			0.972309	0.965462	0.946214	1.11752	0.956274
-27	1.23138	0.9162	1.01435	1.08388	0.901966	1.0441	0.98475	0.767902			0.956582	1.06014	0.890974	0.96867	1.16511	1.00295	0.827801	1.05262	0.63107	0.979573	1.05345	1.11576	0.97013	0.997788	1.1359	1.06468	1.34336	1.01279			1.02813	0.885005	1.04418	0.957876	1.07581
-26	0.985109	1.08163	1.06046	0.977137	1.05883	0.839005	0.957397	0.92148			1.04355	1.02543	0.832739	1.0494	1.04561	0.877588	1.27933	0.921045	0.820394	0.841821	0.995993	0.954594	1.20894	0.931269	1.89316	0.955485	0.826682	1.13433			0.956955	1.41601	1.07525	0.79823	1.07581
-25	1.11944	0.9162	1.00155	0.948397	0.953922	0.913585	0.868901	1.84296			0.918316	1.16243	0.816724	1.0494	0.890013	0.986182	0.92396	0.837311	0.937592	1.01019	0.89916	1.19324	1.01098	1.19735	0.88742	0.946385	0.723346	1.01279			1.02348	0.786672	1.08958	0.696638	1.07581
-24	0.938198	1.018	1.04924	1.08388	0.974123	0.978842	0.88375	1.84296			1.10762	1.14848	0.907474	0.953993	1.22643	0.945091	1.04672	1.10525	0.546927	1.34691	1.06713	0.80044	1.081	1.3969	1.1359	0.95061	1.34336	0.810232			1.06329	0.728829	1.07256	0.745013	1.34476
-23	1.05547	0.906653	0.958	1.0622	1.13447	1.01509	0.911807	1.05312			0.956582	0.99744	0.887305	1.00377	0.934962	0.900087	1.09657	0.66985	0.911548	0.93248	0.933743	1.09096	1.12992	0.926515	0.709936	1.02373	0.895576	1.41791			0.972309	0.737506	1.02148	1.27717	1.07581
-22	0.985109	0.96201	0.958	0.975496	0.994005	1.0876	0.937859	1.3164			1.18434	0.883446	0.702558	1.00377	0.870485	0.736434	0.77872	1.38157	0.757284	1.12243	0.889279	0.968951	1.01864	1.10865	0.873764	0.975958	1.11947	0.992535			0.924332	1.18001	1.08958	1.02173	1.34476
-21	1.04194	0.94779	1.1341	1.01162	1.01471	1.14198	0.957397	1.05312			1.05224	0.870065	0.791974	1.0494	0.939607	1.0531	0.995033	0.736833	2.05098	1.12243	1.33392	0.795494	0.873118	0.997788	1.01419	0.985817	0.959545	0.827111			0.918291	0.983337	1.02148	0.894017	0.860647
-20	1.23138	0.858937	1.03689	1.04651	1.07046	1.18648	0.875333	1.02387			0.92115	0.895388	0.871169	1.0494	1.12423	0.945091	1.04672	0.921045	1.02549	0.897944	0.871492	0.80044	0.97013	0.997788	1.1359	1.20987	1.00752	1.41791			0.918291	0.632144	1.08958	1.27717	0.860647
-18	0.985109	0.9162	0.897313	1.04017	0.948826	1.30512	0.820628	1.38222			0.755195	1.01936	1.14628	0.932798	1.00688	1.13411	1.04672	0.818708	1.09386	0.942838	0.848855	1.02278	1.0272	0.997788	0.811354	0.998141	0.839601	1.01279			1.00732	1.32751	1.15768	1.27717	0.717206
-17	0.842524	0.989078	1.0801	1.04324	0.966394	1.0441	0.937859	1.38222			1.1479	1.01228	1.03165	1.10463	1.01314	0.990095	0.959496	0.921045	1.40639	0.857127	0.917359	0.818223	1.01098	1.33038	1.41987	0.955485	1.11947	0.708954			1.05311	0.758577	0.933926	0.696638	0.941333
-16	0.907334	0.906653	1.00155	1.02135	0.948826	0.839005	1.04444	0.92148			0.92115	0.957071	0.777829	0.887951	0.854412	0.945091	1.08251	0.850192	0.894977	0.828867	1.17582	0.852321	0.90804	0.735211	0.798677	1.12921	0.783626	0.773406			1.04395	0.832944	0.970408	0.912263	0.684606
-15	0.985109	1.0247	0.947162	1.0943	1.07046	0.903547	1.04444	0.819095			0.869618	1.03529	0.80664	1.0494	0.932086	1.08011	0.740664	1.15131	0.656313	0.785698	1.02528	0.909141	0.977889	1.12251	1.41987	0.887236	0.940353	1.41791			0.942457	1.18001	1.08958	0.729809	1.25511
-14	1.23138	1.14525	0.87951	1.02135	0.974123	1.0876	0.88375	1.05312			1.00213	0.936995	0.958286	0.953993	0.870485	1.0201	1.06611	0.837311	0.984469	1.12243	1.40061	1.22734	1.16416	0.997788	0.709935	0.887236	1.15145	0.620332			1.05638	0.826002	0.965765	0.912263	1.07581
-13	0.738829	1.07788	0.94263	0.915692	0.869755	0.949179	1.14888	0.92148			1.0363	1.10431	0.871169	0.97444	0.970926	0.848654	0.93042	0.767539	1.09386	1.0476	1.05345	1.22734	1.081	0.86475	0.851922	0.887236	0.895576	0.850742			1.01495	1.77001	0.907984	1.11752	1.07581
-12	0.985109	1.00209	0.958	0.948397	1.10696	0.978842	1.36771	1.15185			0.998171	0.867669	0.75754	0.961944	0.970926	0.907286	0.995033	1.31578	0.984469	1.07753	1.03749	0.9298	0.952495	0.763015	1.41987	1.18298	0.826682	1.06343			1.10195	0.632144	1.00947	1.27717	1.07581
-11	0.895552	0.9162	0.947162	0.889121	0.815394	0.978842	1.27653	1.05312			1.06287	1.05173	0.887305	1.15434	1.09229	1.13411	1.53519	1.31578	1.36732	1.03609	0.881867	1.02278	0.838191	1.06015	0.709935	1.03511	0.959545	0.850742			1.04395	0.632144	0.970408	1.70289	0.717206
-10	0.923539	0.925008	1.04924	1.02135	1.0437	0.903547	0.923203	0.789842			0.998171	1.03069	0.989966	0.887951	0.970926	1.08011	0.822423	0.818708	0.984469	0.942838	0.848855	1.09096	0.977889	0.886921	1.10434	1.02373	0.940353	1.13433			1.05311	0.816925	0.8561	1.27717	1.07581
-9	1.08652	1.20251	1.02325	1.13807	1.02789	0.870083	1.01	1.38222			1.01637	0.936995	0.958286	1.0494	1.07881	1.08011	0.852887	0.921045	1.31263	0.841821	1.05345	1.36371	0.914695	1.33038	0.811354	0.844988	1.15145	0.945274			0.913459	0.737506	0.769116	1.27717	0.806857
-8	1.04194	1.03072	0.972088	0.98352	0.831941	1.56615	1.09417	0.737182			0.994842	0.909435	1.08896	1.09937	0.932086	0.937988	0.731043	1.22806	1.09386	1.07753	1.24499	0.818223	1.01864	0.921035	0.709936	1.01398	0.940353	0.787726			0.918291	0.708001	0.980624	1.27717	0.744791
-7	1.05547	1.09071	1.20354	1.01614	1.03082	0.913585	1.00299	0.552888			0.956582	0.913915	1.03711	0.932798	1.00976	1.14364	0.852887	0.850192	0.757284	0.979573	1.24499	1.13642	0.977889	0.86475	0.946583	0.887236	1.20902	0.992535			1.04395	1.18001	0.980624	1.0643	0.860647
-6	0.846575	1.04114	0.987518	1.04324	0.897811	0.897269	0.923203	0.92148			0.888256	1.10431	1.19786	1.0494	0.896236	1.23895	1.46209	1.15131	0.504857	0.785698	1.33392	0.836824	0.952495	0.914637	1.24239	0.887236	1.56725	0.773406			1.02348	0.786672	0.885285	0.496674	0.956275
-5	0.820925	0.989078	0.958	0.913268	1.10696	0.870083	0.781551	0.92148			0.892807	1.10431	1.08896	1.0494	1.08743	1.15726	1.02346	0.657887	0.745811	0.828867	1.07899	1.2588	0.90804	1.14033	0.88742	0.887236	1.04484	0.763486			0.978706	0.885005	1.00577	0.851447	1.29097
-4	0.869212	0.969057	1.05309	0.948397	1.19591	1.30512	1.23094	0.92148			0.725681	1.06341	1.08896	0.97444	1.02804	0.972093	0.79958	1.02338	0.820394	1.07753	0.948564	0.743841	0.914695	0.855246	0.85192	1.01398	0.97699	0.872556			1.02813	1.77001	1.02148	0.58946	0.806857
-3	0.941648	1.00209	0.816075	0.948397	0.95973	1.01509	1.01	0.4388			0.956582	1.06623	1.02491	1.0494	0.794396		0.814118	1.31578	0.984469		0.796795	1.30172	1.04774	0.685978	0.774477	1.04855	0.854867	0.850742			0.942457	1.062		0.912263	1.07581
-2	1.05547	0.9162		0.948397	1.0437						0.956582	1.06341	0.976314	0.999425							0.952052	1.02278	0.873118	0.776057	1.1359		1.09911	1.41791			0.952813			1.5326	0.896508
0
1	1.04896	1.96328	2.0465	1.16725	2.02942	1.0441	1.45889	1.5358			3.14305	2.83966	2.17793	1.82503	2.29491	2.19198	3.32625	2.45612	1.36732	2.13261	2.39421	2.04556	1.74624	4.21288	1.58692	1.55266	2.20311	2.4307			1.83658	2.65501	3.26874	2.36276	3.76535
2	1.40729	2.06665	1.91007	1.37949	1.47858	1.30512	1.45889	1.38222			2.39146	2.29043	1.77461	1.67903	1.71779	1.9802	3.19832	2.30261	1.36732	2.17578	2.1069	1.83024	1.74624	4.70387	1.53819	1.35198	2.3029	2.5086			1.64326	1.77001	3.13255	2.55434	3.49638
3	1.6008	2.02102	1.70852	1.23704	1.63718	1.06783	1.17233	1.10577			2.01945	1.93254	1.74235	1.69902	1.73379	1.87597	3.62476	1.84209	1.40639	2.28975	2.04534	1.66202	1.37861	4.3778	1.50861	1.4009	2.68672	1.67571			1.35327	2.12401	3.43219	2.84907	3.04813
4	1.6008	1.65424	1.70542	1.30813	1.86376	1.19636	1.00299	1.22864			2.0257	1.80705	1.86679	1.42418	1.65057	1.80018	4.47767	2.30261	1.64079	1.92416	1.97123	1.50008	1.43807	4.13369	1.59736	1.33085	1.53527	2.65858			1.36708	2.21251	2.99635	3.64905	2.2861
5	1.44869	1.34442	1.58414	1.26453	1.19019	1.16011	1.14888	1.47437			1.73924	1.84052	1.41565	1.3992	1.40617	1.53489	2.77188	1.84209	1.23059	1.75099	1.68963	1.29194	1.34326	4.32375	1.41987	1.33085	1.79115	1.77239			1.61564	2.12401	2.55371	2.42662	2.7971
6	1.40729	1.54608	1.62015	1.38612	1.43254	1.19636	1.15853	0.92148			1.54525	1.82452	1.53736	1.43601	1.43841	1.62016	2.55866	1.84209	1.23059	1.53933	1.33392	1.58066	1.52796	3.99114	1.41987	1.57731	1.42732	1.19977			1.36708	1.0325	2.68504	2.55434	3.65776
7	1.47766	1.47246	1.29612	1.26453	1.39161	1.16011	0.965443	0.670167			1.45137	1.84052	2.17793	1.31174	1.45639	1.7907	3.07039	2.30261	0.820394	1.6163	1.31052	1.20874	1.74624	3.7916	1.98782	1.67589	1.94041	1.89054			1.44993	1.77001	2.58776	1.7333	2.58194
8	1.03696	1.63607	1.36812	1.44156	1.73951	1.02545	1.06681	0.92148			1.5943	1.78389	1.63345	1.42718	1.41226	1.54301	2.9851	2.76313	1.27617	1.71425	1.76373	1.29194	1.74624	3.19292	1.41987	1.40479	1.58761	1.82302			1.59493	1.18001	2.17916	2.0754	3.22743
9	1.14929	1.527	1.23976	1.19798	1.28174	1.0876	1.06199	0.69111			1.5943	1.47242	1.24453	1.27426	1.41226	1.62016	2.81452	1.43274	0.937592	1.85201	1.3228	1.60723	1.35818	3.2927	1.29079	1.55266	1.09148	1.41791			1.36708	1.77001	2.615	1.76838	2.15162
10	1.56722	1.75605	1.2344	1.0622	1.41335	1.30512	1.02578	0.92148			1.48802	1.74849	1.30675	1.46915	1.27225	1.62016	1.53519	2.30261	1.31263	1.68364	1.06713	1.47735	1.42874	2.99336	1.30155	1.5325	1.2594	1.70149			1.49136	1.10626	2.17916	1.5326	3.22743
11	1.23138	1.54608	1.37236	1.01614	1.3733	1.46826	1.23094	1.10577			1.766	1.55421	1.34026	1.3992	1.35085	1.5189	3.41154	1.3397	1.09386	2.02037	1.31822	1.63645	1.24731	3.21509	1.23056	1.31157	1.2594	1.02405			1.2428	1.77001	2.26996	2.0754	2.33092
12	0.967516	1.50964	1.36434	0.948397	1.52207	0.932231	1.23094	0.819095			1.55444	1.53643	1.40009	1.4815	1.37548	1.48514	2.9851	2.21051	1.23059	1.68364	1.24499	1.43189	1.39699	3.36754	1.41987	1.35695	1.07469	1.94962			1.44993	1.77001	2.91851	2.0754	3.22743
13	1.15895	1.3743	1.23131	1.26453	1.56556	1.18648	1.91479	1.3164			1.43487	1.78793	1.53736	1.28259	1.42403	1.53015	2.55866	1.53507	1.09386	1.88568	1.39146	1.41616	1.30968	3.39249	1.27788	1.77447	3.3584	1.13433			1.30494	1.32751	2.68504	1.0643	2.42057
14	1.15442	1.19106	1.1341	1.02135	1.44959	1.19636	1.36771	1.10577			1.56531	1.57759	1.55567	1.59908	1.32046	1.45814	2.87849	2.45612	0.937592	2.02037	1.24499	1.20874	1.2907	2.99336	1.65651	1.67589	1.34336	1.10282			1.41369	1.26429	2.17916	1.64207	2.95847
15	0.923539	1.54945	1.2344	1.00767	1.47189	1.30512	1.09417	1.10577			1.41408	1.52905	1.40925	1.34922	1.23572	1.62016	2.9851	1.63741	1.17199	1.34691	1.24499	1.57351	1.2867	3.421	1.89316	1.40479	1.34336	1.13433			1.2428	1.01143	2.80179	1.3836	2.36678
16	1.07746	1.64629	1.04686	1.15457	1.54623	1.14198	1.05509	0.92148			1.5943	1.69894	1.3257	1.17532	1.32046	1.91473	2.77188	1.10525	1.02549	1.45052	1.49399	1.48768	1.49677	3.27844	1.98782	1.5325	1.16425	1.0312			1.06329	1.77001	2.86016	1.56098	2.15162
17	1.35452	1.39975	1.29612	1.19798	1.35295	0.978842	1.19364	1.15185			1.63985	1.56444	1.67533	1.3356	1.45639	2.10621	2.77188	2.45612	1.23059	1.34691	1.24499	1.16889	1.30968	3.56352	1.41987	1.45184	1.16018	1.24067			1.11852	1.47501	2.5683	1.59646	2.33092
18	1.11944	1.39975	1.29612	1.23291	1.43254	1.0876	1.4361	0.614318			1.70059	1.55421	1.17972	1.31174	1.04561	1.62016	2.55866	1.53507	1.23059	1.34691	1.15606	1.60723	1.26999	3.24281	1.21703	1.88538	1.34336	1.21535			1.30494	1.77001	2.45156	2.04347	1.79301
19	1.14343	1.3743	1.1665	1.08388	1.13447	1.11867	0.923203	0.658198			1.63985	1.51116	1.18796	1.3992	1.42403	1.62016	2.81452	1.84209	1.64079	1.68364	1.24499	1.36371	1.16416	2.99336	1.77484	1.47873	1.04484	1.89054			1.25661	1.10626	2.24726	1.27717	2.58194
20	1.0672	1.20552	1.23131	0.948397	1.3733	1.30512	0.902691	0.614318			1.75373	1.50187	1.24453	1.24019	1.05919	1.51215	2.55866	1.22806	1.09386	1.51528	1.24499	1.41616	1.30968	3.32595	1.65651	1.33085	1.24003	1.41791			1.30494	1.01143	3.06445	1.91575	1.93646
21	1.02615	1.33612	1.23131	1.26453	1.73951	1.11867	1.09417	0.737182			1.91317	1.63601	1.24453	1.18057	1.24279	1.83618	2.92418	2.45612	1.09386	1.34691	1.95641	1.30172	1.51341	3.32595	1.41987	1.67589	0.869235	1.41791			1.39194	1.062	2.45156	1.78803	1.61371
22	1.34333	1.36339	1.07071	1.08388	1.44959	1.30512	0.863819	0.92148			1.91317	1.59512	1.33096	1.32555	1.2021	1.46585	2.37589	1.84209	1.23059	1.5714	1.10666	1.36371	1.42874	3.1359	1.77484	1.44176	1.07469	1.70149			1.30494	1.77001	2.94186	2.18943	1.50613
23	1.07746	1.30885	1.23131	1.0943	1.24251	1.30512	1.04444	1.10577			1.67402	1.44703	1.28696	1.28259	1.29457	1.80018	2.34543	1.57893	1.09386	1.49657	1.24499	1.48768	1.30968	2.85082	1.41987	1.47873	1.53527	1.89054			1.13095	1.18001	2.58776	1.50938	1.79301
24	0.796779	1.38635	1.11096	1.13807	1.52207	1.0441	1.05509	1.10577			1.78562	1.52319	1.37554	1.3992	1.55348	1.48514	2.37589	1.22806	1.23059	1.53933	1.36949	1.46112	1.26117	3.7916	1.26211	1.55266	1.51128	1.18159			1.5466	1.32751	2.72395	1.70289	1.99793
25	0.923539	1.28841	1.1665	1.04324	1.61526	1.16011	0.965443	1.47437			1.40299	1.47242	1.59715	1.13685	1.37548	1.62016	2.19313	1.84209	0.820394	1.1545	1.17175	1.53417	1.24731	3.24281	1.89316	1.59702	1.53527	1.65422			1.30494	1.18001	2.21808	1.17892	2.15162
26	0.923539	1.41472	1.23976	0.98963	1.02789	1.16011	0.950201	0.92148			1.61883	1.53934	1.34824	1.31174	1.29457	1.38871	2.30279	2.45612	1.09386	1.6163	1.17175	1.60723	1.35818	2.99336	1.41987	1.31157	1.34336	1.77239			1.44993	0.965462	2.5683	1.64207	2.86882
27	1.10824	1.24484	1.02609	1.04651	1.44959	0.978842	0.88375	1.22864			1.67402	1.44703	1.33096	1.27752	1.42403	1.76744	2.77188	2.45612	1.17199	1.0476	1.49399	1.02278	1.74624	3.39249	1.41987	1.77447	1.1941	1.18159			1.30494	1.26429	2.24726	1.66032	2.15162
28	0.842524	1.29463	1.11937	1.0622	1.61526	1.52264	0.950201	1.05312			1.47167	1.39492	1.30675	1.29925	1.23572	1.48514	3.19832	1.84209	0.820394	1.34691	1.13181	1.19324	1.30968	2.66077	1.27788	1.64772	1.4777	1.24067			1.30494	1.41601	3.06445	1.75611	2.15162
29	1.23138	1.39975	1.0801	0.948397	1.44959	1.17461	0.848927	1.22864			1.4097	1.56741	1.14082	1.11498	1.20528	1.53015	3.10694	1.84209	1.36732	1.34691	1.24499	1.16889	1.16416	2.99336	1.21703	1.36498	1.56725	1.24067			1.34448	1.77001	2.58776	1.39327	3.22743
30	0.791603	1.14525	1.22411	1.32776	1.41335	1.00394	1.27653	0.92148			1.40299	1.41106	1.30675	1.27752	1.41226	1.41764	1.66313	1.47367	1.23059	1.34691	1.24499	2.45468	1.20894	3.32595	1.41987	1.53787	1.34336	1.62046			1.21794	1.239	2.45156	1.17892	2.68952
31	0.923539	1.3743	1.17829	1.0622	1.53486	0.978842	0.765917	1.15185			1.4097	1.55421	1.18796	1.4815	1.2021	1.52485	3.51815	1.53507	1.31263	1.10202	1.42284	1.75334	1.30968	3.74171	1.21703	1.50147	1.1941	0.945274			1.59493	1.77001	1.96125	1.36231	2.7971
32	0.923539	1.39975	1.2372	1.02743	1.73951	1.00394	0.937859	0.708829			1.53053	1.61399	1.49732	1.36421	1.2622	1.44014	1.79106	1.47367	1.31263	0.979573	1.05824	1.27848	1.74624	3.59203	1.21703	1.58435	0.940353	1.41791			1.21794	1.77001	2.12468	1.78803	2.15162
33	1.07746	1.58573	1.11937	0.875441	1.63079	1.30512	0.98475	1.84296			1.91317	1.50588	1.26091	1.45301	1.40245	1.53489	2.87849	1.84209	1.23059	1.34691	1.24499	1.75334	1.34326	3.99114	1.41987	1.70053	1.34336	1.77239			1.21794	1.41601	2.10134	2.55434	1.69056
34	0.796779	1.09545	1.2344	1.12083	1.35295	1.0441	1.06199	0.614318			1.40299	1.37087	1.19786	1.24019	1.29457	1.94419	2.55866	1.57893	0.984469	1.17855	1.34874	1.63645	1.74624	3.59203	1.41987	1.43323	1.18532	1.41791			1.2654	1.77001	1.72517	1.49003	1.61371
35	0.94722	1.30885	1.08874	0.907164	1.73951	1.30512	0.957397	0.92148			1.43487	1.47242	1.08896	1.3992	1.29457	1.62016	1.91899	1.22806	0.937592	1.12243	1.24499	1.78987	1.20894	3.39249	1.89316	1.40479	1.11947	1.98507			1.30494	1.77001	1.63437	1.5719	1.50613
36	1.11944	1.24069	1.12706	1.26453	1.52207	1.16011	0.875333	0.837707			1.27544	1.49406	1.08896	1.43601	1.19498	1.52485	2.04692	1.53507	1.23059	1.34691	1.24499	1.43189	1.16416	2.99336	1.41987	1.47873	1.18532	1.62046			1.25661	1.26429	1.99757	1.62549	2.58194
37	1.0075	1.32607	1.18341	1.08388	1.73951	1.11867	1.14888	0.502626			1.48802	1.54604	1.30675	1.27752	1.29457	1.62016	2.13221	1.84209	1.31263	1.01019	1.16199	1.30172	1.30968	2.39469	1.41987	1.44176	1.24741	1.41791			1.1962	1.57334	2.45156	1.27717	2.15162
38	1.09456	1.46337	1.03689	1.31951	1.41335	1.52264	1.01	0.737182			1.35047	1.40549	1.45196	1.32555	1.24833	1.62016	2.77188	1.53507	0.937592	1.34691	1.15606	1.36371	1.16416	2.99336	1.41987	1.47873	1.22124	2.12686			1.2428	1.41601	2.86016	1.70289	1.69056
39	1.34333	1.47246	1.1341	1.03462	1.89765	1.01509	0.820628	0.708829			1.4097	1.42492	1.26091	1.43601	1.25649	1.31638	2.01037	1.57893	1.64079	1.01019	1.08937	1.57351	1.26999	3.24281	1.41987	1.38014	1.1941	1.24067			1.25661	1.47501	2.45156	1.91575	1.79301
40	1.23138	1.38635	1.02609	1.1855	1.3733	1.06783	0.98475	0.737182			1.72185	1.40549	1.08896	1.28259	1.21366	1.78217	2.55866	1.47367	0.984469	1.53933	1.13181	1.30172	1.4552	3.1359	1.26211	1.77447	0.970206	1.13433			1.34448	1.54876	1.87953	1.75611	2.86882
41	1.23138	1.38635	1.18341	1.02743	1.88447	1.0876	0.911807	0.789842			1.47167	1.40549	1.30675	1.22429	1.16511	1.62016	2.19313	2.21051	1.02549	1.1545	1.24499	1.22734	1.42874	2.85082	1.41987	1.64772	0.948254	1.65422			1.44993	2.21251	2.33482	1.49003	1.88267
42	1.23138	1.49763	1.11937	1.08388	1.09864	1.30512	1.05509	0.92148			1.55444	1.60627	1.40925	1.31174	1.33502	1.53489	2.27436	1.84209	1.64079	1.6163	1.42284	1.36371	1.16416	2.99336	1.27788	1.50147	1.11947	1.41791			1.1962	1.41601	2.21808	1.70289	2.33092
43	0.879561	1.26795	1.11937	1.0721	1.27564	1.30512	1.04444	1.84296			1.47167	1.53643	1.41565	1.09502	1.23572	1.62016	2.81452	1.31578	1.36732	1.22447	1.24499	1.41616	1.35818	3.11809	1.41987	1.55266	1.09148	1.0312			1.35327	1.77001	2.72395	1.45962	1.43441
44	0.94722	1.18342	1.18341	1.12083	1.46485	1.16011	0.765917	1.38222			1.63985	1.50187	1.40925	1.29925	1.22643	1.44014	2.74141	1.84209	1.09386	1.88568	1.79832	1.24512	1.30968	3.15966	1.41987	1.45184	1.34336	1.24067			1.73992	2.21251	2.12468	1.64207	2.36678
45	0.941648	1.27998	1.29612	1.02743	1.32534	1.30512	1.04444	1.38222			1.75373	1.39492	1.36121	1.31174	1.29457	1.62016	2.77188	1.63741	1.09386	1.5714	1.14922	1.36371	2.09548	3.59203	1.41987	1.3863	1.06055	1.62046			1.2654	1.18001	2.31536	1.27717	2.42057
46	0.889334	1.24484	1.2279	0.978989	1.41335	1.30512	0.820628	1.05312			1.55444	1.47242	1.40925	1.36421	1.12423	1.5189	3.83798	1.47367	1.31263	1.34691	1.32799	1.53417	1.22236	2.82707	1.41987	1.4576	1.07469	1.41791			1.49136	0.885005	2.99635	2.12861	1.50613
47	0.869212	1.14525	1.23131	0.977137	1.28174	0.913585	1.04444	1.5358			1.5032	1.47242	1.33096	1.18627	1.32863	1.44014	2.30279	1.84209	1.09386	1.1545	1.24499	1.2588	1.26999	3.7916	1.70385	1.41958	1.1941	1.41791			1.49136	0.786672	3.26874	1.70289	2.15162
48	0.696001	1.23008	1.2279	1.08388	1.09864	1.14198	0.937859	1.22864			1.73924	1.42492	1.45196	1.31174	1.33502	1.36434	2.55866	1.22806	1.31263	1.53933	1.49399	1.19324	1.49677	2.56574	1.27788	1.45184	1.09911	1.21535			1.39194	0.983337	2.77844	2.2989	1.93646
49	0.696001	1.31491	1.1341	1.22734	1.44959	1.19636	0.820628	0.708829			1.48802	1.81886	1.41565	1.22429	1.21366	1.62016	1.70577	1.43274	0.984469	1.34691	1.16718	1.22734	1.49677	3.24281	1.41987	1.37118	1.34336	1.18159			1.30494	1.18001	2.45156	1.27717	1.84424
50	0.769616	1.30142	1.08874	1.13807	1.44959	1.01509	0.957397	0.758868			1.5032	1.4441	1.27046	1.18627	1.16511	1.89018	2.81452	1.47367	1.64079	1.17855	1.18274	1.78987	0.931323	3.49227	1.41987	1.57731	1.56725	1.41791			1.23244	0.885005	2.04296	1.91575	1.84424
51	0.648098	1.24069	1.1665	1.0721	1.50758	0.949179	0.937859	0.670167			1.3153	1.47242	1.36121	1.24019	1.10963	1.80018	1.91899	1.84209	1.64079	1.12243	1.24499	1.41616	1.11124	2.99336	1.41987	1.33085	1.06055	1.18159			1.2428	1.77001	2.28812	1.91575	2.15162
52	0.94722	1.32607	1.15968	0.948397	1.53486	0.949179	0.772354	1.47437			1.38173	1.41352	1.63345	1.3992	1.13274	1.38871	2.81452	1.47367	1.64079	1.1397	1.24499	1.27848	1.74624	2.99336	1.41987	1.33085	1.13669	1.62046			1.30494	1.77001	2.45156	1.27717	2.15162
53	0.651911	1.29463	1.1665	1.15457	1.28174	1.16011	1.04444	1.84296			1.33921	1.40549	1.34824	1.23458	1.2021	1.27298	2.87849	1.84209	0.984469	1.10202	1.57699	1.16889	1.74624	2.28066	1.29079	1.55266	1.1941	0.945274			1.18631	1.77001	2.45156	1.27717	1.79301
54	0.879561	1.14525	1.0801	0.869362	1.53486	1.30512	1.02578	0.69111			1.63985	1.50588	1.24453	1.3356	1.52574	1.24628	2.81452	1.38157	1.09386	0.897944	1.24499	1.48768	1.74624	2.7938	1.41987	1.36498	1.24003	1.18159			1.61564	1.77001	2.615	2.12861	1.97232
55	0.769616	1.27739	1.11937	0.812914	1.28174	1.14198	1.14888	0.567064			1.55444	1.47242	1.30675	1.24019	1.21366	1.48514	1.59916	1.84209	0.984469	1.73175	1.14124	1.20327	1.74624	2.7938	1.65651	1.5083	1.11947	1.41791			1.44993	1.77001	2.31536	1.5326	1.88267
56	0.718307	1.23687	1.17829	0.948397	1.49101	1.0441	0.718046	0.819095			1.36655	1.51842	1.63345	1.3992	1.37072	1.80018	2.81452	1.84209	1.31263	1.68364	1.38332	1.15063	1.30968	3.49227	1.41987	1.59702	1.24003	1.21535			1.1962	1.77001	2.10134	2.55434	1.34476
57	0.923539	1.30321	1.1665	0.98963	1.30463	0.949179	0.718046	1.00525			1.36655	1.65647	1.40925	1.3356	1.29457	1.62016	2.81452	1.47367	0.820394	1.1545	1.74299	1.43189	1.30968	2.99336	1.41987	1.66357	1.0555	1.41791			1.27148	1.26429	1.86786	1.11752	1.93646
58	0.967516	1.21914	1.17267	1.10646	1.25631	0.949179	1.09417	0.758868			1.45765	1.7669	1.30675	1.28259	1.10963	1.62016	2.37589	1.84209	0.820394	1.51528	1.24499	1.2663	1.20053	3.74171	1.41987	1.6266	1.04484	0.992535			1.27148	2.12401	2.45156	1.91575	2.15162
59	0.94722	1.31491	1.07071	0.978989	1.27564	1.16011	0.713588	0.789842			1.67402	1.51842	1.27046	1.31174	1.16511	2.0252	1.91899	1.15131	0.984469	1.34691	1.16199	1.36371	1.30968	2.4232	1.30155	1.52097	1.07469	0.945274			1.59493	1.18001	2.21808	1.27717	1.50613
60	0.94722	1.18929	1.17267	1.0943	1.33021	1.30512	0.820628	1.5358			1.24355	1.47242	1.3257	1.0494	1.24833	1.62016	2.30279	1.38157	0.820394	1.22447	1.08937	1.46112	1.24731	3.24281	1.29079	1.5083	1.06055	1.41791			1.56593	1.51715	2.17916	2.12861	2.42057
61	0.752511	1.14525	1.21987	1.0622	1.58137	0.903547	0.691054	0.92148			1.38173	1.51116	1.59715	1.19931	1.16511	1.49553	1.91899	1.31578	0.820394	1.19725	1.06713	1.30172	1.22236	2.99336	1.65651	1.4576	1.34336	1.06343			1.1962	2.06501	1.81597	1.45962	1.84424
62	0.842524	1.1973	1.11937	1.03462	1.56556	1.0876	0.820628	0.92148			1.53053	1.59512	1.79359	1.35804	1.2021	1.42955	2.55866	1.53507	1.09386	1.34691	1.18571	1.48768	1.26999	2.85082	1.70385	1.5083	1.1941	1.41791			1.59493	1.77001	2.17916	1.27717	1.97232
63	0.923539	1.19297	1.07071	0.915692	1.73951	1.14198	0.820628	0.767902			1.57554	1.68276	1.52455	1.44291	1.29457	1.82268	2.13221	1.15131	0.820394	1.5714	1.16199	1.46112	1.35818	2.85082	1.41987	1.64772	1.53527	1.01279			1.95741	1.062	2.28812	1.5326	2.51022
64	0.923539	1.18474	1.29612	1.10646	1.41335	1.14198	0.765917	0.92148			1.33921	1.47242	1.49016	1.27752	1.09757	1.41764	2.13221	1.84209	1.23059	1.34691	1.31822	1.75334	1.0746	2.56574	1.41987	1.33085	1.49262	1.41791			1.25661	1.32751	2.31536	1.0643	1.07581
65	1.05547	1.27739	1.23131	1.12403	1.43254	1.30512	0.911807	1.84296			1.21747	1.34971	1.28696	1.22429	1.22643	2.22772	2.07891	1.84209	1.23059	1.01019	1.36356	1.48768	1.11124	2.61919	1.09221	1.24213	1.34336	1.41791			1.52243	1.47501	1.77057	1.45962	2.15162
66	1.23138	1.14525	1.11937	1.13807	1.52207	1.01509	0.765917	1.05312			1.36655	1.47242	1.23101	1.31174	1.49373	1.41764	2.34543	1.31578	1.09386	1.5714	1.43653	1.70463	1.26117	3.15966	1.41987	1.41958	1.49262	1.18159			1.73992	1.32751	2.45156	1.27717	1.79301
67	0.879561	1.19504	0.997014	1.04324	1.15968	1.00394	0.88375	0.92148			1.27544	1.50588	1.49732	1.28259	1.02203	1.35013	1.91899	1.53507	0.984469	1.53933	1.30158	1.53417	1.57161	2.61919	1.41987	1.29052	1.24003	1.41791			1.21794	1.77001	2.65585	1.43681	1.72129
68	1.05547	1.32607	1.11096	0.869362	1.25631	1.56615	0.820628	1.02387			1.766	1.56444	1.49732	1.22429	1.13274	1.48514	2.55866	1.84209	1.23059	0.897944	1.30724	1.59099	1.55221	3.19292	1.70385	1.64772	1.34336	1.01279			1.56593	1.239	2.99635	1.49003	1.25511
69	0.923539	1.28841	1.01435	1.23291	1.49101	1.30512	0.765917	0.789842			1.43487	1.49871	1.55567	1.25927	1.01314	1.72142	1.40726	1.84209	1.09386	1.17855	1.24499	1.53417	1.22236	2.43904	1.77484	1.33085	1.34336	1.01279			1.59493	1.0325	2.04296	1.27717	1.19534
70	1.35452	1.27998	1.07071	0.98633	1.87332	0.978842	0.98475	0.789842			1.48802	1.34971	1.38596	1.25927	1.08743	1.5189	2.55866	1.84209	1.64079	1.07753	1.19086	1.53417	1.52796	3.39249	1.62271	1.57731	1.34336	0.902305			1.23244	2.12401	1.96125	1.70289	1.99793
71	1.23138	1.14525	1.1665	1.03462	1.25631	1.14198	0.820628	0.552888			1.35047	1.68276	1.49016	1.32555	1.25649	1.23895	2.87849	1.47367	1.64079	1.34691	1.14922	1.78987	1.74624	2.99336	1.26211	1.30128	0.831603	1.01279			1.30494	1.18001	1.63437	1.27717	2.33092
72	1.23138	1.28841	1.11096	1.04324	1.25631	0.949179	0.820628	0.819095			1.39139	1.74365	1.60479	1.31174	1.32863	1.31638	2.30279	1.61183	1.23059	1.68364	1.38332	1.36371	1.74624	3.24281	1.29079	1.39423	1.51128	1.62046			1.41369	1.10626	1.90677	1.78803	1.74819
73	1.08652	1.2658	1.1665	0.880655	1.28174	0.903547	0.772354	1.10577			1.38173	1.56444	1.45196	1.25927	1.24833	1.51215	3.83798	1.43274	1.31263	2.02037	1.41099	2.04556	1.39699	2.99336	1.62271	1.66357	1.1941	1.41791			1.2428	1.41601	2.45156	1.27717	1.97232
74	1.07746	1.2658	1.22411	1.03462	1.27564	1.14198	0.777436	0.92148			1.63985	1.57759	1.52455	1.3992	0.970926	1.37091	1.46209	1.31578	1.09386	2.02037	1.61849	1.43189	1.39699	3.39249	1.41987	1.66357	1.11947	0.945274			1.39194	2.02286	1.90677	1.27717	1.43441
75	0.985109	1.1012	1.11096	0.978989	1.06303	0.932231	0.772354	1.05312			1.5032	1.4441	1.39388	1.31174	1.10963	1.49553	2.55866	1.22806	1.23059	1.34691	1.24499	1.30172	1.20894	2.24502	1.29079	1.5083	0.97699	1.13433			1.35327	0.965462	2.45156	1.59646	1.74819
76	0.879561	1.31703	1.03689	0.98352	0.869755	0.949179	0.98475	0.92148			1.20832	1.54604	1.81494	1.31174	1.01716	1.38871	2.07891	1.22806	0.820394	1.07753	1.37604	1.22734	1.30968	3.49227	1.41987	1.4576	1.04484	1.13433			1.73992	1.18001	1.98459	1.45962	1.47924
77	1.0005	1.2658	1.15968	1.31317	1.28174	1.18648	1.02578	1.47437			1.4097	1.68895	1.66548	1.28259	1.00441	1.41764	2.34543	1.57893	1.09386	1.17855	1.09559	1.36371	1.34326	3.74171	1.41987	1.30128	0.948254	1.01279			1.35327	1.54876	1.86786	1.49003	1.79301
78	1.14929	1.14525	1.09147	1.02743	1.25631	1.01509	0.98475	1.22864			1.46301	1.54604	1.42039	1.3992	1.18668	1.5189	2.34543	1.3397	1.64079	0.942838	1.77856	1.53417	1.26999	2.99336	1.41987	1.3863	1.1063	1.65422			1.52243	1.41601	2.58776	1.78803	2.51022
79	1.01408	1.24069	1.1665	0.885168	1.35295	1.30512	1.02578	1.15185			1.43487	1.59512	1.63345	1.23458	1.14746	1.5189	2.04692	1.84209	1.64079	1.79588	1.65999	1.30172	1.52796	2.99336	1.89316	1.55266	1.34336	1.06343			1.35327	1.59301	1.86786	1.64207	1.38318
80	1.02615	1.28268	1.15968	0.981103	1.28174	1.06783	0.772354	0.708829			1.30443	1.59512	1.34026	1.16599	1.10963	1.80018	2.37589	1.38157	0.984469	1.5714	1.47135	1.53417	1.35818	2.99336	1.26211	1.4576	1.34336	0.992535			1.34448	1.18001	2.28812	1.40488	1.61371
81	1.64185	1.25432	1.15968	1.02743	1.15968	0.949179	0.820628	1.47437			1.35516	1.26207	1.21964	1.11113	1.29457	1.48514	3.07039	1.10525	1.64079	1.6163	1.39146	1.63645	1.26999	2.4232	1.98782	1.5325	1.09911	1.10282			1.59493	1.10626	2.04296	1.59646	1.88267
82	1.14929	1.32607	1.2279	1.08388	1.30463	1.30512	1.23094	0.92148			1.33089	1.38039	1.36121	1.18627	1.18668	1.38871	1.27933	1.31578	1.09386	1.34691	1.17582	1.57351	1.01864	2.82707	1.41987	1.36498	0.895576	0.902305			1.34448	1.37667	2.31536	1.5326	1.61371
83	0.985109	1.35347	1.03689	0.915692	1.36676	1.00394	0.7575	1.22864			1.63985	1.35915	1.49016	1.25927	1.22643	1.49553	2.30279	1.47367	1.09386	0.897944	1.13181	1.10145	1.52796	3.19292	1.41987	1.52097	1.34336	1.21535			1.52243	1.062	2.45156	0.982438	1.72129
84	1.14929	1.23687	1.15968	0.948397	1.39161	0.839005	0.7575	1.3164			1.39139	1.35367	1.45196	1.25927	1.33502	1.35013	1.91899	2.45612	1.23059	1.34691	1.1884	1.22734	1.39699	2.7938	1.77484	1.77447	1.07469	0.945274			1.52243	1.239	1.63437	1.49003	1.34476
85	1.02615	1.38635	1.09147	0.843021	1.33021	1.0876	1.02578	1.84296			1.35047	1.39879	1.34824	1.09137	1.18668	1.14364	1.27933	1.22806	1.23059	0.897944	1.09852	1.36371	1.0746	2.99336	1.41987	1.20038	1.34336	0.787726			1.59493	1.10626	1.86786	1.82452	2.15162
86	1.23138	1.23334	1.29612	0.948397	1.73951	0.725067	1.09417	0.92148			1.57554	1.41352	1.36121	1.17532	1.22643	1.35013	1.75908	1.31578	1.23059	1.34691	1.77856	1.36371	1.16416	2.99336	1.26211	1.39423	0.959545	1.21535			1.15995	1.062	1.75111	1.0643	1.34476
87	1.0005	1.19297	1.1017	1.04324	1.36676	1.00394	0.765917	1.05312			1.51039	1.47242	1.52455	1.22429	1.29457	1.48514	1.15139	1.38157	1.31263	1.34691	1.47135	1.59099	1.35818	2.86864	1.41987	1.47873	0.97699	1.01279			1.2428	1.77001	1.63437	1.59646	1.39855
88	0.861969	1.2725	1.29612	0.885168	1.30463	1.30512	0.965443	0.737182			1.33089	1.38039	1.55567	1.13685	1.24279	1.24628	1.64485	1.53507	1.31263	1.34691	1.37604	1.16889	1.74624	3.49227	1.41987	1.25692	1.34336	1.01279			1.41369	1.13786	1.96125	1.27717	2.15162
89	1.23138	1.32607	1.17829	1.02135	1.73951	0.830533	1.09417	0.837707			1.36655	1.39879	1.36121	1.08325	1.21366	1.37091	2.55866	1.31578	0.984469	1.53933	1.45249	1.22734	1.4552	2.85082	1.24239	1.24213	1.11947	1.21535			1.30494	0.965462	1.79781	0.982438	1.61371
90	0.889334	1.19978	1.1665	1.33891	1.33809	0.913585	0.98475	0.92148			1.61108	1.36415	1.49732	1.0494	1.21366	1.62016	1.91899	1.22806	1.23059	1.34691	1.40061	1.30172	1.74624	2.99336	1.41987	1.47873	1.00752	0.708954			1.44993	1.062	2.45156	1.45962	1.34476
91	1.03696	1.35998	1.11937	0.915692	1.43254	0.949179	0.937859	1.3164			1.27544	1.54604	1.84287	1.52639	1.16511	1.44014	1.27933	1.10525	1.09386	1.5714	1.69771	1.315	1.11124	2.99336	1.41987	1.40479	0.783626	1.21535			1.49136	1.37667	1.63437	1.11752	1.07581
92	0.869212	1.41472	1.06046	0.98352	1.05883	1.02545	0.895232	1.5358			1.43487	1.32517	1.57295	1.35804	1.29457	1.52485	2.81452	1.57893	0.984469	1.01019	1.40061	1.36371	1.16416	3.24281	1.41987	1.37118	1.1941	1.41791			1.39194	1.18001	2.04296	1.70289	1.88267
93	0.957744	1.14525	1.22411	0.948397	1.30463	1.0441	0.820628	1.43341			1.23793		1.66548	1.3356	1.33502	1.42955	1.40726	1.38157	1.17199	1.34691	1.55624	1.36371	0.997848	3.19292	1.0649	1.36043	0.839601	1.41791			1.35327	1.10626	1.98459	1.27717	1.79301
94	1.16298	1.14525	1.06739	0.98633	1.13068	0.903547	0.765917	0.670167			1.22443		1.84287	1.21509	1.02804	1.85161	2.55866	1.15131	0.984469	1.07753	1.24499	1.36371	1.0746	3.27844	1.24239	1.30128	1.13125	0.992535			1.36708	1.37667	1.77057	1.41907	1.61371
95	1.07746	1.25977	1.1521	0.869362	1.73951	1.30512	0.937859	1.38222			1.24772		1.48495	1.34922	1.29457	1.5189	2.04692	1.38157	1.23059	1.79588	1.11394	1.53417	1.74624	3.49227	1.41987	1.26081	0.732745	0.945274			1.36708	0.983337	1.63437	1.27717	1.34476
96	0.842524	1.14525	1.15968	0.869362	1.73951	1.30512	0.911807	1.15185			1.3463		1.57295	1.3356	1.13274	1.40414	2.55866	1.22806	1.09386	1.34691	1.74299	1.02278	1.58749	3.39249	1.41987	1.47873	1.03336	1.13433			1.44993	1.26429	1.22578	1.14945	1.79301
97	0.985109	1.19504	1.17267	0.948397	1.20428	0.949179	0.98475	0.819095			1.30443		1.38596	1.32555	1.14746	1.80018	1.66313	1.84209	1.09386	0.673457	1.36356	1.22734	1.16416	2.4232	1.31845	1.19777	0.930021	0.787726			1.30494	1.54876	2.28812	1.0643	1.25511
98	0.846575	1.09944	1.22411	0.889121	1.43254	1.02545	0.579266	0.837707			1.1479		1.40925	1.25927	1.33502	1.36434	2.19313	1.84209	1.09386	1.34691	1.34076	1.315	1.49677	2.99336	1.41987	1.5083	1.11947	0.992535			1.41369	1.64128	2.24726	1.70289	1.88267
99	1.14343	1.14525	0.98505	0.917805	1.35295	0.978842	0.638263	0.837707			1.23793		1.21964	1.28259	1.24833	1.9802	2.81452	1.22806	0.911548	1.17855	1.42284	1.30172	1.34326	3.7916	1.26211	1.36498	1.34336	0.902305			1.73992	2.27572	1.96125	1.27717	1.53687
100	1.0005	1.2658	0.98505	0.843021	1.46485	0.921261	1.313	0.819095			1.09323		1.84287	1.29156	1.16511	1.35013	2.23882	1.84209	1.64079	1.07753	1.35817	1.84101	1.52796	3.65856	1.27788	1.40914	1.09148	0.945274			1.25661	1.77001	2.04296	1.59646	2.15162
101	1.05547	1.09944	1.2279	0.820235	1.35295	0.932231	0.957397	0.92148			1.24772		1.34824	1.29156	1.14226	1.82268	2.37589	1.84209	2.18771	1.21222	1.39146	1.3236	1.4552	3.24281	1.41987	1.24213	1.00752	1.06343			1.49136	2.06501	2.65585	1.27717	1.61371
102	0.820925	1.19978	1.21987	0.889121	1.25631	0.892976	0.98475	0.819095			1.309		1.45196	1.34323	1.29457	1.35013	3.32625	1.31578	1.23059	1.12243	1.45249	1.41616	1.20894	3.74171	1.03263	1.5083	1.23141	1.24067			1.34448	1.47501	2.04296	1.27717	1.29097
103	0.923539	1.20552	1.29612	0.804703	1.47189	0.978842	1.02578	0.92148			1.30443		1.66548	1.25927	1.18668	1.62016	2.55866	1.84209	1.31263	1.34691	1.6007	1.16889	1.0914	3.24281	1.41987	1.52097	1.17544	0.850742			1.25661	1.32751	1.40089	1.27717	1.07581
104	1.13666	1.38635	1.17267	0.812914	1.73951	1.06783	0.683858	0.92148			1.19573		1.37554	1.3992	1.12423	1.62016	3.07039	1.84209	1.23059	1.68364	1.55624	1.27848	1.55221	2.66077	1.24239	1.37118	1.04484	1.13433			1.41369	1.26429	1.83867	1.49003	2.15162
105	1.0075	1.09944	1.1665	0.885168	1.61526	0.932231	1.17233	0.92148			1.30095		1.63345	1.3992	1.25649	1.38871	4.15781	1.84209	1.31263	1.07753	1.53793	1.2588	1.16416	2.99336	1.0649	1.5083	1.34336	0.886192			1.30494	1.47501	1.63437	1.09471	1.34476
106	1.13666	1.19504	1.17267	0.948397	1.73951	0.870083	1.02578	1.22864			1.309		1.55567	1.29925	1.41226	1.37091	2.55866	1.84209	1.36732	1.34691	1.24499	1.27848	1.30968	3.32595	1.30155	1.36043	1.61203	0.98163			1.56593	1.47501	1.22578	1.0643	2.68952
107	0.941648	1.14525	1.22411	0.821945	1.33021	0.745783	0.98475	1.38222			1.24772		1.36121	1.32555	1.14226	1.40414	2.55866	1.84209	0.937592	1.34691	1.47842	1.2588	1.16416	2.7938	1.16171	1.36498	1.53527	1.0312			1.73992	1.77001	1.98459	1.27717	2.15162
108	0.820925	1.14525	1.07071	0.948397	1.73951	1.30512	0.859705	0.69111			1.24772		1.27046	1.21509	1.07881	1.45814	2.81452	1.10525	1.02549	1.34691	1.1971	1.16889	0.952495	2.99336	1.41987	1.33085	1.61203	1.24067			1.39194	1.18001	1.96125	1.70289	1.2295
109	0.820925	1.25432	1.2279	0.80249	1.43254	0.870083	0.895232	1.84296			1.30443		1.45196	1.3992	1.16511	1.37713	3.19832	1.53507	1.09386	1.34691	1.42284	1.63645	1.74624	3.24281	1.0649	1.66357	1.53527	0.872556			1.36708	1.37667	1.22578	1.27717	1.07581
110	1.02615	1.25977	1.07071	0.993558	1.41335	0.783071	1.23094	0.819095			1.07137		1.34026	1.27752	1.29457	1.35013	3.19832	1.38157	1.64079	1.0476	1.51177	1.75334	1.06714	2.39469	1.41987	1.45184	1.34336	1.41791			1.30494	1.77001	2.04296	0.993352	1.29097
111	0.923539	1.1012	1.29612	0.98963	1.59455	0.978842	0.703397	0.789842			1.48802		1.49016	1.24373	1.18668	1.49553	3.07039	1.22806	1.09386	1.01019	1.53229	1.43189	1.19479	2.86864	1.41987	1.87305	1.53527	1.01279			1.30494	1.12637	1.51763	1.59646	2.42057
112	0.869212	1.32607	1.15968	0.910458	1.5564	0.949179	0.820628	1.22864			1.18748		1.60479	1.25927	1.21366	1.27907	3.07039	1.57893	1.31263	0.897944	1.42284	1.30172	1.11124	3.49227	1.1359	1.5083	0.959545	1.1601			1.25661	1.77001	1.96125	0.993352	2.15162
113	0.820925	1.28407	1.1521	0.948397	1.21766	0.903547	0.98475	1.15185			1.1479		1.58395	1.29925	1.14226	1.26012	3.10694	1.38157	1.23059	1.68364	1.47135	1.19324	1.04774	3.59203	1.41987	1.33085	1.34336	1.06343			1.2428	1.41601	1.63437	1.27717	1.61371
114	0.724343	1.11054	1.0801	0.948397	1.6057	1.11867	0.820628	0.767902			1.30443		1.33096	1.25927	1.18668	1.40414	3.2897	1.17224	1.09386	1.34691	1.31415	1.25006	1.22236	2.66077	1.41987	1.33085	1.34336	0.810232			1.1962	1.47501	1.63437	2.55433	1.34476
115	1.02615	1.05715	1.12706	0.770574	1.44959	1.30512	1.17233				1.27544		1.49732	1.25927	1.19498	1.62016	3.62476	2.21051		1.34691	1.53229	1.13642	1.0746		1.41987	1.5325	1.15145	1.13433			1.59493	1.32751	1.36198	1.27717	1.43441
116	0.846575	1.27998	1.1341	0.772768	1.73951	0.870083	1.14888				1.33089		1.42039	1.31174	1.16511	1.51215		1.31578		1.34691	1.31415	1.29194	1.30968		1.41987	1.47873	1.79115	0.872556			1.59493	1.41601	1.63437	1.27717	1.61371
117	1.04194	1.20887	1.02795	0.843021	1.39161	0.830533					1.55444		1.60479	1.32555	1.22643	1.62016					1.36949	0.974079	1.26999		1.41987		1.00752	0.992535			1.41369	1.18001		1.27717	1.88267
118	1.23138	1.32607	0.997014	0.829844	1.39161						1.27544		1.36121	1.70526	1.29457	1.62016					1.32799	1.19324	1.52796		1.62271		0.806015	1.10282			1.36708	1.77001		1.49003	1.88267
119	0.712908	1.14525	1.1341	0.903236	1.32534						1.5943		1.20996	1.35804	1.16511	1.48514					1.24499	1.36371	1.74624		1.41987		1.11947	0.945274			1.52243	1.77001		1.45962	2.15162
120	1.04194	1.05363	1.07071	0.993558	1.22789						1.35047		1.63345	1.34922	1.24833	1.40414					1.24499	1.315	1.4552		1.41987		1.72718	1.65422			1.34448	1.41601		1.91575	1.93646
121	0.94722	1.14525	0.919823	0.80249	1.73951						1.4097		1.45196	1.24019	1.25649	1.29613					1.35817	1.30172	1.35818		1.16171		1.24003	1.41791			1.36708	1.77001		2.04347	1.25511
122	0.889334	1.14525	1.2372	0.772768	1.88447						1.24772		1.41565	1.25927	1.29457	1.13411					1.31822	1.16889	1.30968		1.41987		1.13669	0.992535			1.44993	2.65501		1.14945	1.07581
123	0.879561	1.09319	1.08874	0.821945	1.13447						1.27544		1.49732	1.32555	1.02804	1.27298					1.24499	1.43189	1.12992		1.41987		1.61203	1.41791			1.39194	1.26429		1.27717	1.79301
124	1.12877	1.25977	1.04686	0.734245	1.35295						1.46301		1.45196	1.23458	1.12423	1.38871					1.36949	1.22734	1.01098		1.41987		1.53527	1.01279			1.25661	1.77001		1.14945	2.51022
125	1.58321	1.1973	1.29612	0.948397	1.28573						1.48802		1.71123	1.53912	0.970926	1.37713					1.41099	1.27848	1.12992		1.41987		1.07469	1.18159			1.39194	1.32751		1.27717	1.47924
126	0.941648	0.975583	1.2344	0.910458	1.63079						1.48802		1.60479	1.32555	1.16511	1.32558					1.24499	1.315	1.16416		1.41987		1.22124	1.41791			1.35327	1.77001		1.5326	1.25511
127	1.0005	1.18929	1.02609	0.910458	1.44959						1.57554		1.30675	1.43601	1.29457	1.62016					1.34076	1.02278	1.30968		1.41987		1.34336	1.41791			1.1962	1.41601		1.5326	1.50613
128	1.05547	0.973459	1.29612	0.98963	1.30463						1.39139		1.49732	1.36421	1.16511	1.47287					1.31822	1.30172	1.04774		1.77484		2.01504	1.13433			1.2428	1.239		0.894017	1.55395
129	1.11944	1.2725	1.17829	0.79543	1.35295						1.27544		1.63345	1.44291	1.18668	1.85161					1.49399	1.53417	0.873118		1.41987		1.00752	1.41791			1.10722	1.41601		1.02173	1.07581
130	0.907334	1.19504	1.14058	0.915692	1.52207						1.33921		1.41565	1.25927	1.10963	1.85161					1.55624	1.36371	1.20053		1.27788		1.00752	0.992535			1.61564	2.06501		1.40488	1.38318
131	0.803078	1.25977	1.23131	0.834587	1.43254						1.43487		1.45196	1.36421	1.24833	1.1783					1.61849	1.02278	1.22236		1.89316		1.20902	0.886192			1.2428	2.12401			0.968228
132	1.14343	1.28841	1.29612	0.880655							1.38173		1.55567	1.25927	0.970926	1.31638					1.24499	1.2588	1.39699		1.41987		1.6792	1.24067			1.08745	1.18001			1.43441
133	1.13666	1.14525	1.12706	0.948397							1.27544		1.55567	1.29925	1.01314	1.48514					1.81089	1.36371	1.04774		1.41987		1.34336	1.24067			1.17701	1.26429			1.07581
134	1.56722	1.09319	1.17829	0.758715							1.36655		1.45196	1.35804	1.05184	1.48514					1.45249	1.81828	1.26999		1.77484		0.806015	0.91151			1.52243	2.36001			1.07581
135	1.23138	1.20887	1.2372	1.19798							1.36655		1.53736	1.32555	1.16511	1.32558					1.34076	1.19324	1.11124		1.24239		1.61203	1.13433			1.30494	1.26429			1.07581
136	1.14929	1.04566	1.36812	0.677424							1.19573		1.48495	1.15434	1.10963	1.62016					1.49399	1.36371	1.24731		1.24239		1.79115	1.41791			1.52243	1.32751			1.34476
137	1.10177	0.995867	1.29612	0.677424							1.16453		1.60479	1.32555	1.05919	1.47287					1.86749	1.2588	1.16416		1.29079		1.13669	1.21535			1.73992	1.28728			1.34476
138	1.31934	1.14525	1.2279	0.689743							1.309		1.38596	1.24019	1.22643	1.41764					1.38332	1.36371	1.11124		1.29079		1.04484	1.41791			1.36708	1.77001			1.43441
139	1.23138	1.05363	1.09672	1.02135							1.30095		1.86679	1.13685	1.00688	1.37091					1.55624	1.2588	1.24731		1.26211		0.959545	1.41791			1.36708	1.32751			1.88267
140	1.04668	1.19978	1.1341	0.711298							1.21747		1.33096	1.43601	1.02804	1.35013					1.24499	1.59099	1.0914		1.41987		0.930021	1.24067			1.30494	1.18001			1.2295
141	1.10177	1.06041	1.17829	0.673054							1.4097		1.76957	1.61446	1.12423	1.41764					1.34874	1.02278	1.12258		1.18322		1.49262	1.13433			1.59493	1.47501			1.29097
142	1.09456	1.14525	1.14058	0.711298							1.35047		1.45196	1.35804	1.09229	1.35013					1.58453	1.315	1.49677		1.41987		1.15145	1.41791			1.21794	1.18001			1.34476
143	0.985109	1.19106	1.29612	0.856614							1.27544		1.49016	1.61446	1.12423	1.31638					1.6007	1.41616	1.16416		1.41987		1.09911	0.992535			1.52243	2.06501			1.79301
144	1.06347		1.22411	0.948397							1.45765		1.41565		1.06802	1.35013					1.33392	1.10145	1.35818		1.41987		1.34336	1.13433			1.59493	2.36001			1.43441
145	1.16298			0.719471																	1.35817	1.315	0.931323		1.41987		1.6792	1.06343							1.61371
146																					1.19311						1.34336	1.24067
147																											0.97699	1.21535
148																											1.06055	0.902305
149																											1.13669	1.1601
150																												1.89054
Supplementary Data for Figure 5f. fEPSP recording (ratio of baseline)
NTG	1.35244	1.45896	1.39411	1.46288	1.49294	1.31711	1.39995
NTG+CP2	1.38129	1.49982	2.40406	1.70227	2.14866
APP/PS1	1.04559	1.3496	1.21075	1.08565	1.43623	1.14068	0.984177	1.0172
APP/PS1+CP2	1.55923	1.57861	1.42815	1.32505	1.28276	1.59626	1.703	1.18716	1.44293
Supplementary Data for Figure 6c. Dendritic spine type density
Dendritic spines (type)	NTG						NTG+CP2						APP/PS1						APP/PS1+CP2
Filopodium	0	0	0	0	0		0.646412	0	0	0	0	0	2.29133	0.749064	4.49233	4.33109	2.07773		0	0	0	0.532765	0
Long Thin	2.7881	4	1.71233	1.45054	1.03248		9.69619	0.292312	1.76523	0	0	1.58466	4.90998	4.49438	7.25684	9.14341	5.54061		0.921234	1.63755	1.11111	0	0
Thin	6.04089	6.5	10.7021	14.0219	10.3248		9.04977	4.38468	8.82612	8.52569	8.84631	9.50796	0.327332	2.24719	1.72782	0.721848	0.692577		3.68494	3.27511	3.61111	3.72936	4.52489
Mature	6.50558	6	6.42123	7.7362	8.77605		8.40336	2.92312	2.64784	6.39427	3.79128	7.13097	1.96399	4.11985	1.72782		4.84804		5.52741	3.27511	5	8.52424	8.54701
Supplementary Data for Figure 6d. Dendritic spine activity (%)
NTG	87.8788	96.9697	95.6522	97.9592	97.5
NTG+CP2	81.6326	92.3077	81.25	95.8333	90	100
APP/PS1	79.3103	80.6452	88.6364	92.7083	92.3077
APP/PS1+CP2	100	100	100	100	100
Supplementary Data for Figure 6f. WB quantification of Synaptophysin
NTG	3.13984	2.51405	2.80974	1.92729	1.78814	1.75378
NTG+CP2	2.49883	1.97987	1.78402	2.13009	1.72333	3.48141
APP/PS1	1.95688	2.09322	2.03145	2.15909	2.21847	3.18043	3.22899
APP/PS1+CP2	2.7844	3.76964	3.24856	3.13044	3.39491	2.92661	3.30366	2.6083
Supplementary Data for Figure 6g. WB quantification of PSD95
NTG	2.32863	2.70052	2.0293	2.50717	2.72655	2.52997
NTG+CP2	2.18744	1.99759	1.86885	2.35924	1.91729	1.99372
APP/PS1	1.82541	1.98124	2.24314	1.6876	1.71235	1.78411	2.15851
APP/PS1+CP2	2.11073	3.56567	3.33666	2.46476	2.46167	2.37587	3.56698	2.66462
Supplementary Data for Figure 6h. WB quantification of BDNF
NTG	1.83041	1.60702	1.88683	1.53361	1.18778
NTG+CP2	1.35892	0.706624	0.920283	2.07465	0.652104	1.45755
APP/PS1	1.02757	1.22497	1.08939	0.884106	0.611752	0.576007	0.856025	1.13388
APP/PS1+CP2	1.12437	1.86471	1.3187	1.70399	1.23569	1.47158	1.47863	1.6237
Supplementary Data for Figure 6i. WB quantification of SIRT3
NTG	0.826739	0.805317	0.722614	0.805195	0.835058	0.66603
NTG+CP2	0.610317	0.609718	0.364341	0.56012	0.56813	0.565356
APP/PS1	0.329243	0.517741	0.375738	0.426541	0.38591	0.46547	0.552474
APP/PS1+CP2	0.433425	0.830253	0.725331	0.750451	0.568852	0.567937	0.881222	0.526667
Supplementary Data for Figure 6j. WB quantification of TFAM
NTG	2.61464	2.82988	3.13158	1.90513	1.48103	1.2945
NTG+CP2	2.53909	2.12101	2.00094	2.22753	2.68785	3.7515
APP/PS1	2.13886	2.60714	1.78879	1.77632	2.56132	3.14184	2.84333	3.98312
APP/PS1+CP2	1.79265	2.31062	2.14998	2.40671	2.746	3.85723	4.03287	2.15952
Supplementary Data for Figure 6l. Percentage of long mitochondria
NTG	33.55	29.85	40.2	33.92	26.67	26.28
NTG+CP2	50.71	54.02	45	55.17
APP/PS1	14.38	16.98	23.41	14.02	9.46
APP/PS1+CP2	23.1	55.13	49.16	53.49	53.91
Supplementary Data for Figure 6m. Percentage of short mitochondria
NTG	66.45	70.15	59.8	66.08	73.33	73.72
NTG+CP2	49.29	45.98	55	44.83
APP/PS1	85.62	83.02	76.59	85.98	90.54
APP/PS1+CP2	76.9	44.87	50.84	46.51	46.09
Supplementary Data for Figure 6n. mtDNA fold change
NTG	0.901752	1.01787	0.861796	0.763817	0.999208	0.94813	1.12416	1.40991	0.999771	1.10251
NTG+CP2	1.10446	1.29239	1.3425	1.32438	1.12143	1.06611	1.14563	1.22668
APP/PS1	1.30205	1.05904	1.6111	1.2585	0.965768	1.1032	0.96939
APP/PS1+CP2	1.18119	0.892468	1.08709	1.15774	1.202
Supplementary Data for Figure 7b. TH+ axon density
NTG			APP/PS1
Veh (12m)	Veh (20m)	CP2 (20m)	Veh (12m)	CP2 (12m)	Veh (20m)	CP2 (20m)
0.0784	0.0498	0.0553	0.0331	0.036	0.0142	0.0302
0.0897	0.0473	0.0769	0.0267	0.0322	0.0115	0.0311
0.0833	0.061	0.0603	0.0325	0.0414	0.0102	0.0279
0.075169	0.072	0.0552	0.0423	0.0394	0.0105	0.0222
0.0916	0.0513	0.0652	0.0362	0.0352	0.0061	0.0393
0.0746	0.0634	0.0606	0.03		0.0131
Supplementary Data for Figure 7d. Estimated total number of TH+ positive neurons
NTG			APP/PS1
Veh (12m)	Veh (20m)	CP2 (20m)	Veh (12m)	CP2 (12m)	Veh (20m)	CP2 (20m)
3226	3317	3781	2935	3234.08	2322	2753
3460	3303	3133	2706	2815.92	2375	2709
3487	3117	3091	2778	2793.75	2349	2763
3526	3123	3280	2427	2703.92	2261	2783
3425	3421	2962	2852	3240.58	2277	2791
3653	3319	3585	2455		2299
Supplementary Data for Figure 7f. TH+ positive neuron volume in LC
NTG			APP/PS1
Veh (12m)	Veh (20m)	CP2 (20m)	Veh (12m)	CP2 (12m)	Veh (20m)	CP2 (20m)
3359.08	2483.56	2168.3	1487	1490.21	1147.33	1688.92
3254.08	2676.13	2412.1	1566.72	1361.93	1331.47	1701.22
2674.9	2174.14	2048.76	1335.71	1602.79	1239.54	1763.56
3552.08	2331.24	2713.75	1760.15	1493.37	1665.12	1405.81
3246.1	1901.48	2248.99	1496.66	1835.42	1018.38	1505.79
3077.52	2401.24	2530.34	1672		1481.79
Supplementary Data for Supplementary Figure 1a. WB quantification for time course CP2 gavage study
Time (h)	p-AMPK	p-Acc	GLUT3	GLUT4	p-PDH	t-PDH	p-PDH/t-PDH	PGC-1alpha	TFAM	SIRT3	IkBa	p-P65	NrF2	catalase	HO-1	SOD1	p-ULK-1 (s555)	p-ULK-1 (s317)	p-Beclin-1	LC3b
0	1	1	1	1	1.00003	1	1.00003	1	1	1	1	1	1	1	1	1	1	1	1	1
4	1.44896	2.85404	1.41	2.29	1.539	0.825086	1.86526	1.06586	0.53719	0.858065	1.13	1.25	3.44	1.62964	0.32	0.87	2.48	0.93	1.2	0.74
24	8.2929	3.81366	4.04	3.82	0.795322	1.66151	0.478674	1.29684	3.43802	2.95484	0.93	1.2	2.75	1.60669	1.88	0.99	3.87	0.76	1.3	0.94
48	7.06805	3.46894	7.48	4.88	0.355387	1.11065	0.31998	1.39707	2.63636	2.5957	1.38	0.75	3.84	1.71518	1.54	0.87	3.85	1.65	1.6	1.29
72	6.03772	5.51863	3.83	2.72	1.59126	0.547938	2.90409	1.34598	0.834711	2.76774	1.4	0.46	3.8	1.50606	0.81	0.65	0.67	2.2	0.92	0.64
Supplementary Data for Supplementary Figure 3a. Body weight data
NTG	45.9	27.7	40.1	29.3	42.8	25.7	33.4	35.8	29.2	46.7	27.3	27	38.7	31.2	23.4	36.9
NTG+CP2	44.3	47.2	56.2	43.2	48.5	39.9	32.2	43.5	50.2	48.9	38	29.3	29.5	34.9	32.8	33.9	42	42.2	34	31.5
APP/PS1	26.8	28	27	28.2	34.8	24.8	27.2	27.6	27.8	29.1	27.7	26	27.4	28.8	31.4
APP/PS1+CP2	30.8	34.7	30.8	31.1	28.6	25.4	24.6	34	30.9	39	31.6	28.1	27.6	38.3	44.5	36.6	35.3	27	27.3
Supplementary Data for Supplementary Figure 3b. Food intake recorded in 12 h (g/kg)
NTG	64.49	113.36	44.14	97.27	55.37	98.83	69.76	76.54	82.88	13.28	73.26	87.04	62.53	83.01	55.13	58.81
NTG+CP2	68.623	31.7797	62.8114	54.1667	71.9588	61.1529	125.776	80.23	56.18	19.22	79.74	82.94	146.1	78.22	84.15	97.94	24.76	65.4	74.71	76.51
APP/PS1	109.701	119.286	8.51852	57.4468	144.54	246.774	133.824	26.087	16.5468	67.6976	140.794	211.923	89.4161	124.306	59.5541
APP/PS1+CP2	170.779	170.029	120.13	130.868	190.909	209.843	165.447	92.6471	117.476	66.9231	135.443	190.747	178.623	135.248	137.528	43.7158	114.731	137.037	164.469
Supplementary Data for Supplementary Figure 3c. Metabolic rate (kcal/h/kg)
NTG	11.0574	18.0096	10.025	12.3903	10.4551	13.0005	11.713	11.7237	13.5369	10.0935	14.4297	13.2527	11.0633	12.1755	16.3818	11.4245
NTG+CP2	9.74209	8.74329	9.16404	10.84	9.52201	11.5673	9.57599	8.70056	8.9709	7.23919	11.582	11.8738	10.6743	11.4866	10.6792	10.3117	8.80666	8.61518	10.7463	9.63984
APP/PS1	13.5207	16.0109	9.53902	14.4263	13.9222	16.2172	18.9524	11.7005	13.1036	13.5926	15.0904	16.9176	15.1564	14.7557	13.5218
APP/PS1+CP2	17.9349	16.5642	16.1861	14.7895	19.2654	11.5344	13.8105	10.3166	14.8978	8.47828	12.3915	17.0581	13.8604	9.62389	9.49719	9.6158	12.6463	13.6929	14.6828
Supplementary Data for Supplementary Figure 3d. Percentage of fat tissue
NTG	40.0654	9.00735	44.7382	26.7918	45.4907	22.8794	26.6467	33.8268	22.1233	43.212	26.7766	22.8519	39.5607	23.9103	13.0342	37.9404
NTG+CP2	40.3386	35.5297	56.2278	42.6389	47.0103	37.7694	35.3727	42.9724	39.908	48.3629	32.1053	18.7372	27.9661	32.7794	29.2073	31.0029	45.5	44.2417	23.9412	34.8571
APP/PS1	15.8209	15.6429	16.5185	23.4397	32.0115	13.1452	12.3529	11.5942	20.1439	20.3436	14.0433	12.0385	17.6642	16.8403	25
APP/PS1+CP2	19.6104	26.2824	18.9935	14.0836	8.77622	16.063	14.7561	32.1765	18.3172	31.6667	19.9051	13.2384	13.8043	36.5535	46.0674	8.49727	35.6091	15.9259	22.6007
Supplementary Data for Supplementary Figure 3e. Weight of fat tissue in grams
NTG	18.39	2.45	17.94	7.85	19.47	5.88	8.9	12.11	6.46	20.18	7.31	6.17	15.31	7.46	3.05	14
NTG+CP2	17.87	16.77	31.6	18.42	22.8	15.07	11.39	18.65	17.36	24.52	12.2	5.49	8.25	11.44	9.58	10.51	19.11	18.67	8.14	10.98
APP/PS1	4.24	4.38	4.46	6.61	11.14	3.26	3.36	3.2	5.6	5.92	3.89	3.13	4.84	4.85	7.85
APP/PS1+CP2	6.04	9.12	5.85	4.38	2.51	4.08	3.63	10.94	5.66	12.35	6.29	3.72	3.81	14	20.5	3.11	12.57	4.3	6.17
Supplementary Data for Supplementary Figure 3f. Weight of lean tissue in grams
NTG	24.32	21.96	20.17	19.51	21	18.05	22.2	21.4	20.87	24.64	18.09	18.53	21.28	21.77	18.06	20.67
NTG+CP2	23.81	28.71	25.35	22.67	23.36	22.43	18.86	22.12	22.44	21.88	22.94	20.44	18.94	20.71	20.34	21.17	20.74	21.52	23.79	18.6
APP/PS1	20.22	21.34	19.7	19.6	21.19	18.9	20.67	21.28	19.95	20.6	20.87	20.78	20.29	21.52	21.09
APP/PS1+CP2	23.1	23.38	22.71	24.25	23.71	19.38	19.41	20.91	22.71	24.23	22.97	22.13	20.85	21.5	21.7	20.43	20.6	19.42
Supplementary Data for Supplementary Figure 3g. Percentage of brown fat
NTG	0.277676	0.34738	0.204643	0.118456	0.167085	0.346563	0.301294	0.294286	0.195769	0.471394
NTG+CP2	0.44942	0.6771	1.52909	1.81953	0.38255	0.25695	0.58832	0.299265	0.264873	0.326377	0.383871	0.342609	0.333556
APP/PS1	0.26722	0.15281	0.09933	0.20887	0.13048	0.12053	0.322848	0.323129	0.392
APP/PS1+CP2	0.18421	0.25328	0.27884	0.17467	0.17386	0.09926
Supplementary Data for Supplementary Figure 3h. Percentage of inguinal fat
NTG	2.21804	4.68018	2.3225	1.88188	4.22412	2.26156	2.12783	2.03893	0.791538	3.85575
NTG+CP2	5.86311	5.95031	5.37727	6.09038	4.55277	1.08542	5.07303	0.551103	1.49905	2.7	2.20616	2.10348	3.43044
APP/PS1	2.06056	0.38781	0.28356	0.97943	0.71712	0.79272	1.19867	0.913946	1.58467
APP/PS1+CP2	1.0282	1.44131	4.77566	0.93289	1.23891	3.11767	2.44222
Supplementary Data for Supplementary Figure 3i. Percentage of subcutaneous fat
NTG	1.24159	1.80046	0.976071	1.21577	1.93191	0.994688	1.27896	0.920357	0.384615	2.11809
NTG+CP2	1.94223	2.24949	1.645	1.4621	1.63429	0.43695	1.86826	0.447426	0.756329	1.39246	1.2393	1.32899	1.62422
APP/PS1	0.84083	0.25313	0.17919	0.25461	0.47774	0.44536	0.660596	0.713265	0.880333
APP/PS1+CP2	0.44511	0.59266	0.98624	0.68421	0.7231	0.56767	0.31815
Supplementary Data for Supplementary Figure 3j. Percentage of peritoneal fat
NTG	0.704281	1.37449	0.676786	0.587584	1.02864	0.733125	0.742071	0.744286	0.098846	1.49071
NTG+CP2	1.01624	0.78896	2.18091	2.55743	1.08953	0.21017	1.03668	0.63038	1.09044	0.88563	1.02927	1.32178
APP/PS1	1.20972	0.10688	0.14497	0.24043	0.09452	0.09801	0.430795	0.338095	0.626
APP/PS1+CP2	0.32669	0.2861	1.37672	0.35395	0.5231	2.26692	1.98741
Supplementary Data for Supplementary Figure 3k. Percentage of periovarian fat
NTG	4.33364	8.68474	3.76179	3.17081	7.82663	4.04031	4.46472	4.29214	1.26231	8.989
NTG+CP2	6.78886	7.98282	6.68523	5.38076	6.95914	3.24644	12.1141	0.114706	2.46076	4.85246	3.98094	5.69884	14.0204
APP/PS1	5.05028	0.24531	0.49161	0.91986	0.70411	0.2851	2.54106	2.07925	3.04767
APP/PS1+CP2	2.30338	2.4749	7.82249	1.77171	2.24498	1.54586	0.34815
Supplementary Data for Supplementary Figure 3l. Percentage of mesenteric fat
NTG	1.82477	1.96583	1.42143	1.13121	2.0495	0.509375	1.06764	1.23786	0.501538	1.97408
NTG+CP2	1.54965	2.40491	2.6275	1.87289	2.09425	0.65627	3.91266	3.93125	1.12342	0.890145	1.53695	1.60493	2.10711
APP/PS1	1.73472	0.56275	0.97553	0.77089	0.38046	1.46324	0.12449	2.148
APP/PS1+CP2	1.15301	1.04131	2.0037	1.47829	1.84195	0.92293	0.56296
Supplementary Data for Supplementary Figure 5a. WB quantification of p-AMPK
NTG	4.3273	2.2243	2.72636	1.52256	1.26852	1.30104
NTG+CP2	3.39719	2.56845	1.52634	3.83981	1.51987	3.50643
APP/PS1	1.72464	1.17177	1.94371	1.23318	1.71117	2.37074	3.44914
APP/PS1+CP2	4.33016	3.31701	3.53126	3.93049	4.38278	2.37698	2.1498	3.09871
Supplementary Data for Supplementary Figure 5b. WB quantification of t-AMPK
NTG	4.12362	3.76846	3.23308	3.40415	3.40183	3.19816
NTG+CP2	3.78267	3.31383	2.85089	3.76333	3.22279	3.20978
APP/PS1	3.12976	2.62388	2.93199	2.97169	3.02352	3.05887	2.93698	3.67865
APP/PS1+CP2	4.21552	2.88704	3.80928	3.90159	3.38115	4.06509	4.48114	2.71784
Supplementary Data for Supplementary Figure 5c. WB quantification of GLUT4
NTG	2.69088	5.80511	2.56118	6.20601	2.50097	1.81956
NTG+CP2	3.21181	1.45131	1.50929	7.8545	1.18213	1.76137
APP/PS1	2.67873	2.44449	0.454604	1.55777	1.68144	1.461
APP/PS1+CP2	2.18776	2.80096	3.19736	1.33883	2.19061	2.81452	2.64863
Supplementary Data for Supplementary Figure 5d. WB quantification of GLUT3
NTG	2.20867	4.80139	2.71977	5.55039	3.24241	2.617
NTG+CP2	4.34489	2.45487	2.64114	8.98084	2.6154	3.2721
APP/PS1	4.14572	6.20086	3.79161	1.39037	2.61355	3.66862	3.24976
APP/PS1+CP2	4.12977	5.0037	4.4993	2.4075	2.90107	2.97415	2.59103
Supplementary Data for Supplementary Figure 5e. WB quantification of p-PDH
NTG	2.15134	1.38533	3.94083	2.16507	2.00022	2.46865
NTG+CP2	4.61862	1.74802	1.326	1.98032	2.16384	2.48854
APP/PS1	1.6872	2.72866	1.94095	3.89676	6.18078	1.90447	1.72876
APP/PS1+CP2	2.48566	1.86462	2.07375	2.29296	1.4872	1.33237	0.929268
Supplementary Data for Supplementary Figure 5f. WB quantification of t-PDH
NTG	1.55836	1.40297	1.60024	1.46451	1.25865	1.45358
NTG+CP2	1.47963	1.14589	0.979636	1.75707	1.45735	1.69218
APP/PS1	1.36852	1.58968	1.2653	1.89101	1.70155	1.35312	1.32585
APP/PS1+CP2	1.97499	1.72117	1.48752	1.69913	1.19225	1.78795	1.4401	1.0063
Supplementary Data for Supplementary Figure 5g. WB quantification of p-PDH/ t-PDH
NTG	1.38052	0.987421	2.46265	1.47836	1.58918	1.69833
NTG+CP2	3.12147	1.52547	1.35356	1.12706	1.48477	1.47061
APP/PS1	1.23286	1.71649	1.53399	2.06067	3.63244	1.40746	1.30388
APP/PS1+CP2	1.25857	1.25351	1.22048	1.92322	0.831792	0.925194	0.923446
Supplementary Data for Supplementary Figure 5h. WB quantification of IGF-1
NTG	1.86214	2.26699	2.29152	2.319	1.97651
NTG+CP2	2.00292	1.41088	1.49329	2.21093	1.70376	2.66971
APP/PS1	1.53758	1.80618	1.42978	1.13614	1.79406	1.43869	1.87733
APP/PS1+CP2	1.97915	2.11515	2.1375	1.57102	1.6336	1.88042	1.95768	1.85668
Supplementary Data for Supplementary Figure 5i. WB quantification of p-IGF-1R
NTG	1.77182	1.74894	1.80517	1.60425	1.96033	1.8536
NTG+CP2	1.74883	1.37076	1.32746	1.9109	1.69544	1.66636
APP/PS1	1.56283	1.6985	1.64254	1.38172	1.60909	1.52586	1.74302
APP/PS1+CP2	1.53617	2.28699	2.40977	2.30181	2.01003	2.00548	2.33735	1.43276
Supplementary Data for Supplementary Figure 5j. WB quantification of IGF-1R
NTG	2.98243	2.59279	2.53682	2.47658	2.00238	1.90644
NTG+CP2	2.29916	1.84911	1.21786	2.19529	2.51044	2.08667
APP/PS1	1.80458	2.16636	1.54874	2.13966	1.72126	1.53259	1.98217
APP/PS1+CP2	2.03938	2.32948	2.87357	2.0569	1.76297	2.56848	2.76258	1.91137
Supplementary Data for Supplementary Figure 7c. WB quantification of p-GSK3b
NTG	3.25641	2.81272	3.02425	3.0213	2.29669	2.3634
NTG+CP2	2.41807	1.69715	1.56951	3.14946	2.19175	2.68882
APP/PS1	1.93553	2.79204	2.76451	1.56479	1.50877	1.60572	1.63763	2.03186
APP/PS1+CP2	3.23075	2.37928	2.89689	3.40698	3.10069	3.81849	3.72308	2.61121
Supplementary Data for Supplementary Figure 7d. WB quantification of t-GSK3b
NTG	2.64392	2.81542	2.82916	3.54574	3.28206	2.85396
NTG+CP2	2.68191	2.61123	2.14371	3.47924	2.57503	3.29438
APP/PS1	2.70528	3.04021	3.22925	3.21541	2.65333	2.40406	2.60289	2.92287
APP/PS1+CP2	3.93389	2.90663	3.16654	3.57658	2.75386	2.77695	3.64251	2.71226
Supplementary Data for Supplementary Figure 7e. WB quantification of TFEB
NTG	0.841982	0.845675	0.73043	0.585751	0.855663	0.726264
NTG+CP2	0.66202	0.719445	0.522116	1.04799	0.723547	1.02246
APP/PS1	0.780454	0.940343	1.38961	1.18694	0.918255	0.719258	0.69311	1.19191
APP/PS1+CP2	1.62145	1.51396	1.23998	1.02037	1.3991	1.46613	1.29176	1.37359
Supplementary Data for Supplementary Figure 7f. WB quantification of LAMP1
NTG	1.7725	1.36225	1.90477	2.25246	2.05644	2.10567
NTG+CP2	2.1055	1.86245	2.39819	2.19686	2.36403
APP/PS1	1.61369	1.74486	1.88748	1.82315	1.63413	1.89895	2.42564
APP/PS1+CP2	2.78732	1.99702	2.45834	2.29641	2.28811	1.91722	2.24443	1.64853
Supplementary Data for Supplementary Figure 7g. WB quantification of LC3 I
NTG	2.87124	2.50049	3.01494	3.18945	2.62229	2.02718
NTG+CP2	3.31146	1.75376	1.90056	3.70161	1.82082	2.88933
APP/PS1	2.05057	1.94095	2.86898	2.27987	2.02022	2.35195	2.14383	2.63537
APP/PS1+CP2	2.89812	2.3772	2.6858	2.46183	2.86225	2.1881	3.08804	1.79184
Supplementary Data for Supplementary Figure 7h. WB quantification of LC3 II
NTG	0.78244	0.655975	0.757118	0.656297	0.680169	0.467374
NTG+CP2	0.947972	0.412475	0.736769	0.908859	0.453621	1.10803
APP/PS1	0.849354	1.16123	1.11054	0.782742	0.760955	0.783736	1.03229	1.24218
APP/PS1+CP2	1.58923	0.992061	1.56641	0.79959	0.991918	1.71606	1.78022
Supplementary Data for Supplementary Figure 7i. Levels of Sphingosine
NTG	0.025	0.015	0.012	0.01	0.032
NTG+CP2	0.009	0.01	0.008	0.008	0.008
APP/PS1	0.014	0.014	0.013	0.013	0.017
APP/PS1+CP2	0.015	0.012	0.011	0.012	0.011
Supplementary Data for Supplementary Figure 7j. Levels of Sphinganine
NTG	0.014	0.007	0.005	0.006	0.023
NTG+CP2	0.003	0.002	0.004	0.001	0.002
APP/PS1	0.008	0.005	0.005	0.009	0.01
APP/PS1+CP2	0.007	0.003	0.003	0.005	0.004
Supplementary Data for Supplementary Figure 7k. Levels of Sphingosine-1-phosphate
NTG	0.46	0.591	0.456	0.624	0.569
NTG+CP2	0.61	0.529	0.656	0.491	0.617
APP/PS1	0.615	0.65	0.531	0.917	0.901
APP/PS1+CP2	0.632	0.656	0.567	0.593	0.528
Supplementary Data for Supplementary Figure 7l. Levels of C-14-Ceramide
NTG	0.002	0.001	0.002	0.002	0.001
NTG+CP2	0.002	0.002	0.002	0.002	0.003
APP/PS1	0.002	0.002	0.002	0.002	0.003
APP/PS1+CP2	0.002	0.001	0.002	0.001	0.002
Supplementary Data for Supplementary Figure 7m. Levels of C-20-Ceramide
NTG	0.022	0.02	0.021	0.025	0.02
NTG+CP2	0.022	0.023	0.038	0.017	0.027
APP/PS1	0.021	0.023	0.034	0.023	0.032
APP/PS1+CP2	0.015	0.014	0.018	0.018	0.02
Supplementary Data for Supplementary Figure 7n. Levels of C-22-Ceramide
NTG	0.142	0.135	0.112	0.194	0.149
NTG+CP2	0.163	0.196	0.282	0.135	0.213
APP/PS1	0.182	0.189	0.23	0.134	0.311
APP/PS1+CP2	0.146	0.113	0.149	0.131	0.146
Supplementary Data for Supplementary Figure 9c. Percentage of senescence cells in Inguinal fat
NTG	34.7875	33.7237	22.7452	31.0293	32.2326	22.3274
NTG+CP2	14.1156	13.2268	14.3571	12.0606	19.0155
APP/PS1	53.6572	37.6175	56.9108	31.6869	12.8231
APP/PS1+CP2	22.5102	13.2292	12.6151	16.8775
Supplementary Data for Supplementary Figure 9d. Percentage of senescence cells in Periovarian fat
NTG	35.9158	31.4854	30.3591	30.5096	32.2326	29.9182
NTG+CP2	20.5357	18.5181	10.9432	13.3401	12.1848	27.5997
APP/PS1	38.4785	36.7736	53.3264	15.2079	12.8138
APP/PS1+CP2	6.73955	8.12912	5.45755	8.8514
Supplementary Data for Supplementary Figure 10c. Mushroom volume of dendritic spines
NTG	0.080055	0.11838	0.063973
NTG+CP2	0.197414	0.145563	0.25335
APP/PS1	0.234145	0.269302	0.203581
APP/PS1+CP2	0.096923	0.081946	0.072891	0.082371	0.075243
Supplementary Data for Supplementary Figure 10d. Mushroom head width of dendritic spines
NTG	0.727923	0.7915	0.703071	0.699714	0.743214
NTG+CP2	0.858571	0.757875	0.885	0.9744	0.907	0.6956
APP/PS1	0.8048	0.902333	0.878667	0.872	0.7654
APP/PS1+CP2	0.706429	0.6484	0.722364	0.806909	0.690571
Supplementary Data for Supplementary Figure 10e. Mushroom spine length
NTG	1.14525	1.10511	0.87861
NTG+CP2	1.40276	1.2554	1.42115
APP/PS1	1.75024	1.84862	2.04524
APP/PS1+CP2	1.11123	1.02652	0.771799	1.04204	1.00588
Supplementary Data for Supplementary Figure 10f. Compartimentalization factor
NTG	2.73605	1.83528	2.03548	1.54547
NTG+CP2	5.11144	7.87168	12.0951	8.61353	12.919	5.24416
APP/PS1	1.25587	1.60281	1.62085	3.22515	3.13521
APP/PS1+CP2	2.8016	5.24046	6.9402	3.63387
Supplementary Data for Supplementary Figure 12c. Quantification of TH+ neurites in S1BF
Age (Months)	NTG (TH-f)								A/P (TH-f)
6	0.0803		0.123	0.0962	0.0978	0.085			0.0428	0.0529	0.0656	0.0477	0.0374	0.0617
12	0.0784	0.0897	0.0833	0.075169	0.0916	0.0746			0.0331	0.0267	0.0325	0.0423	0.0362	0.03
20	0.0498	0.0473	0.061	0.072	0.0513	0.0634			0.0142	0.0115	0.0102	0.0105	0.0061	0.0131
Supplementary Data for Supplementary Figure 12c. Estimated total number of TH+ neurons
Age (Months)	NTG (TH-n)								A/P (TH-n)
6	3823	3364	3407	3305	3687	3951			3631	3815	3682	3367	3352	3188
12	3226	3460	3487	3526	3425	3653			2935	2706	2778	2427	2852	2455
20	3317	3303	3117	3123	3421	3319			2322	2375	2349	2261	2277	2299
[truncated: 92 more columns]
